# Supplementary material for: Whole Genome Assembly of the Snout Otter Clam, Lutraria rhynchaena, Using Nanopore and Illumina Data, Benchmarked Against Bivalve Genome Assemblies
Source: Front Genet. 2019 Nov 20;10:1158. doi: 10.3389/fgene.2019.01158 (PMC6880199; doi:10.3389/fgene.2019.01158)
Supplement: Data Sheet 4 — 19-, 21-, 25-mer histograms generated by Jellyfish. [file DataSheet_4.zip]

Archive with 4 entries (3 files):
- SuppData.Histograms/
- SuppData.Histograms/jellyfish_19mer.jf.hist
- SuppData.Histograms/jellyfish_21mer.jf.hist
- SuppData.Histograms/jellyfish_25mer.jf.hist
