# Supplementary material for: Whole Genome Assembly of the Snout Otter Clam, Lutraria rhynchaena, Using Nanopore and Illumina Data, Benchmarked Against Bivalve Genome Assemblies
Source: Front Genet. 2019 Nov 20;10:1158. doi: 10.3389/fgene.2019.01158 (PMC6880199; doi:10.3389/fgene.2019.01158)
Supplement: Data Sheet 4 — 19-, 21-, 25-mer histograms generated by Jellyfish. [file DataSheet_4.zip › SuppData.Histograms/jellyfish_19mer.jf.hist]

1 2330582846
2 321481085
3 76619885
4 26849076
5 11682805
6 6235172
7 3620696
8 2330581
9 1578311
10 1132287
11 841198
12 651316
13 518120
14 425102
15 360571
16 315850
17 288588
18 278041
19 279305
20 295671
21 325780
22 371445
23 435946
24 517609
25 619168
26 739574
27 881196
28 1043092
29 1230663
30 1435728
31 1665393
32 1911921
33 2172763
34 2448512
35 2735714
36 3030875
37 3331438
38 3628510
39 3921209
40 4213589
41 4485806
42 4751540
43 4994852
44 5223207
45 5417177
46 5596606
47 5730527
48 5848033
49 5927305
50 5981017
51 6006394
52 5995753
53 5957865
54 5899627
55 5809310
56 5709961
57 5593356
58 5447736
59 5304488
60 5151760
61 4993483
62 4836835
63 4682647
64 4529670
65 4388984
66 4246752
67 4121748
68 4008359
69 3907805
70 3815069
71 3746144
72 3693186
73 3657567
74 3631995
75 3623147
76 3632573
77 3653022
78 3685065
79 3727624
80 3782287
81 3848477
82 3922856
83 4001672
84 4087132
85 4179386
86 4271865
87 4365209
88 4466868
89 4557420
90 4649235
91 4739747
92 4832521
93 4916843
94 4997703
95 5068048
96 5136620
97 5191957
98 5248546
99 5286446
100 5324336
101 5349263
102 5365614
103 5369142
104 5371498
105 5354491
106 5333861
107 5299232
108 5263432
109 5219437
110 5167621
111 5094819
112 5025746
113 4944045
114 4862765
115 4761571
116 4666519
117 4561860
118 4448640
119 4337411
120 4217809
121 4096585
122 3969286
123 3843556
124 3715099
125 3587244
126 3455807
127 3324982
128 3196763
129 3065820
130 2937018
131 2809500
132 2685096
133 2561970
134 2444286
135 2329552
136 2216174
137 2104454
138 1993547
139 1891421
140 1792475
141 1692095
142 1601348
143 1510456
144 1429367
145 1351450
146 1272350
147 1201132
148 1132311
149 1068528
150 1006884
151 945189
152 896584
153 843822
154 797305
155 751463
156 710314
157 671714
158 634462
159 601276
160 571221
161 541945
162 514778
163 489683
164 467488
165 446685
166 426820
167 408258
168 391838
169 377068
170 362282
171 349118
172 335583
173 325707
174 313712
175 304752
176 296391
177 288035
178 279997
179 271762
180 266420
181 259976
182 252631
183 248094
184 242910
185 237866
186 233958
187 230825
188 226392
189 222890
190 219051
191 215839
192 212204
193 208957
194 205436
195 202813
196 200957
197 197814
198 195841
199 192230
200 190701
201 188405
202 186021
203 183785
204 181303
205 179265
206 175963
207 174335
208 172102
209 170302
210 168029
211 165791
212 164528
213 161816
214 160280
215 158672
216 156872
217 155141
218 152367
219 151229
220 149730
221 147271
222 146468
223 144870
224 141901
225 139363
226 138351
227 136191
228 135177
229 132833
230 131684
231 129400
232 127371
233 126883
234 125233
235 122611
236 121314
237 119401
238 117815
239 115685
240 114362
241 113025
242 111587
243 110000
244 108643
245 106808
246 105468
247 104068
248 102466
249 100913
250 99338
251 98099
252 96242
253 94567
254 93827
255 92444
256 90689
257 89392
258 88453
259 87267
260 85538
261 84483
262 83089
263 81489
264 80480
265 79288
266 78555
267 77086
268 76206
269 75446
270 74498
271 73463
272 71846
273 71592
274 70222
275 69505
276 68236
277 67691
278 66667
279 66277
280 65687
281 65129
282 63816
283 62829
284 62324
285 61360
286 61372
287 60266
288 59433
289 58845
290 58169
291 57386
292 56510
293 56051
294 55505
295 54891
296 54008
297 53281
298 53021
299 52401
300 51780
301 51183
302 51244
303 50361
304 49723
305 49756
306 49195
307 48846
308 48319
309 47858
310 47190
311 46973
312 46866
313 45907
314 45309
315 45428
316 45212
317 44082
318 44111
319 43427
320 42551
321 42289
322 42217
323 41959
324 42052
325 41279
326 41020
327 41171
328 40834
329 40389
330 39887
331 39800
332 39509
333 39003
334 38720
335 38217
336 38049
337 37680
338 37439
339 37252
340 36981
341 36525
342 36601
343 36071
344 36186
345 35652
346 35495
347 35253
348 34815
349 34580
350 34220
351 34234
352 34056
353 33560
354 33389
355 33134
356 33078
357 32490
358 32340
359 31993
360 31623
361 31407
362 31009
363 30802
364 30734
365 30298
366 30057
367 29980
368 29891
369 29639
370 29507
371 29254
372 29077
373 28821
374 29181
375 28466
376 28376
377 28105
378 27967
379 27687
380 28032
381 27360
382 27330
383 27206
384 27074
385 26782
386 26707
387 26260
388 26523
389 25983
390 25702
391 26069
392 25770
393 25396
394 25175
395 25318
396 25052
397 25001
398 25235
399 24433
400 24634
401 24392
402 24185
403 24061
404 23946
405 23798
406 23291
407 23178
408 23078
409 22819
410 23056
411 22775
412 22552
413 22534
414 22542
415 22202
416 22099
417 21911
418 21985
419 21834
420 21461
421 21486
422 21090
423 21459
424 21162
425 21074
426 20777
427 20876
428 20802
429 20391
430 20354
431 20506
432 20234
433 20030
434 19811
435 19933
436 19908
437 19724
438 19659
439 19456
440 19499
441 19238
442 18966
443 19489
444 19100
445 19179
446 19090
447 18607
448 18706
449 18419
450 18539
451 18445
452 18495
453 18244
454 18094
455 18018
456 17652
457 17849
458 17768
459 17453
460 17780
461 17234
462 17223
463 17225
464 17163
465 17139
466 17185
467 16585
468 16741
469 16708
470 16653
471 16543
472 16277
473 16227
474 16122
475 16043
476 15929
477 15923
478 15998
479 15849
480 15748
481 15966
482 15787
483 15630
484 15769
485 15627
486 15475
487 15333
488 15248
489 15174
490 15201
491 15467
492 15142
493 14846
494 14943
495 14894
496 14920
497 14592
498 14841
499 14746
500 14840
501 14564
502 14242
503 14356
504 14275
505 14271
506 14376
507 14200
508 14048
509 13955
510 14176
511 14050
512 13592
513 13782
514 13801
515 13617
516 13602
517 13521
518 13653
519 13467
520 13531
521 13260
522 13442
523 13132
524 13140
525 12997
526 13138
527 12929
528 12945
529 12717
530 12728
531 12740
532 12865
533 12967
534 12427
535 12567
536 12220
537 12386
538 12470
539 12304
540 12321
541 12052
542 11955
543 12045
544 11761
545 11800
546 11945
547 11850
548 11849
549 11770
550 11521
551 11686
552 11627
553 11576
554 11484
555 11546
556 11356
557 11541
558 11495
559 11322
560 11265
561 11294
562 11435
563 11269
564 11041
565 11013
566 11029
567 11059
568 11005
569 11005
570 10796
571 10794
572 10796
573 10678
574 10583
575 10764
576 10542
577 10537
578 10455
579 10676
580 10494
581 10417
582 10230
583 10451
584 10405
585 10197
586 10203
587 10266
588 10119
589 10181
590 10229
591 10069
592 10016
593 9970
594 9904
595 10010
596 9879
597 9696
598 9914
599 9972
600 9726
601 9908
602 9590
603 9822
604 9659
605 9608
606 9679
607 9485
608 9482
609 9484
610 9382
611 9452
612 9464
613 9265
614 9356
615 9329
616 9118
617 9203
618 9265
619 9175
620 9110
621 9063
622 9053
623 9027
624 8811
625 9095
626 8856
627 8897
628 8824
629 8734
630 8781
631 8562
632 8787
633 8740
634 8740
635 8757
636 8520
637 8476
638 8520
639 8450
640 8534
641 8455
642 8296
643 8244
644 8626
645 8428
646 8253
647 8211
648 8368
649 8033
650 8140
651 8130
652 8227
653 8133
654 8298
655 8047
656 8026
657 8057
658 8173
659 7941
660 8029
661 7993
662 7955
663 7665
664 7844
665 7838
666 7741
667 7708
668 7534
669 7816
670 7595
671 7688
672 7629
673 7560
674 7531
675 7491
676 7575
677 7371
678 7295
679 7440
680 7372
681 7168
682 7586
683 7357
684 7174
685 7337
686 7380
687 7253
688 7186
689 7075
690 7046
691 7341
692 7118
693 7192
694 7109
695 7223
696 7050
697 6987
698 7049
699 6998
700 6955
701 7024
702 6851
703 6747
704 6761
705 6832
706 6764
707 6676
708 6895
709 6764
710 6793
711 6704
712 6549
713 6741
714 6649
715 6586
716 6579
717 6573
718 6623
719 6510
720 6600
721 6369
722 6444
723 6362
724 6478
725 6470
726 6215
727 6263
728 6299
729 6457
730 6086
731 6233
732 6232
733 6185
734 6301
735 6290
736 6140
737 6185
738 6203
739 6089
740 6205
741 6149
742 6146
743 6174
744 6028
745 6035
746 6099
747 6008
748 6096
749 5921
750 6075
751 5905
752 5864
753 5877
754 5863
755 5912
756 5892
757 5739
758 5917
759 5863
760 5795
761 5634
762 5679
763 5743
764 5596
765 5711
766 5638
767 5677
768 5734
769 5704
770 5672
771 5627
772 5717
773 5515
774 5570
775 5649
776 5605
777 5580
778 5416
779 5355
780 5409
781 5516
782 5488
783 5429
784 5256
785 5340
786 5364
787 5302
788 5453
789 5291
790 5196
791 5311
792 5386
793 5374
794 5334
795 5135
796 5242
797 5200
798 5142
799 5169
800 5201
801 5145
802 5185
803 5226
804 5162
805 5041
806 5113
807 5227
808 5179
809 5013
810 5128
811 5079
812 5011
813 5042
814 5147
815 5028
816 4977
817 4955
818 4974
819 5058
820 4841
821 4952
822 4905
823 4894
824 4863
825 4912
826 4907
827 4732
828 4832
829 4892
830 4834
831 4735
832 4916
833 4719
834 4722
835 4726
836 4740
837 4672
838 4766
839 4608
840 4800
841 4711
842 4650
843 4600
844 4645
845 4636
846 4563
847 4562
848 4630
849 4602
850 4535
851 4710
852 4566
853 4547
854 4504
855 4507
856 4495
857 4505
858 4425
859 4439
860 4430
861 4379
862 4474
863 4351
864 4373
865 4427
866 4378
867 4340
868 4365
869 4473
870 4415
871 4225
872 4350
873 4204
874 4473
875 4303
876 4332
877 4206
878 4178
879 4233
880 4350
881 4122
882 4152
883 4255
884 4234
885 4094
886 4257
887 4203
888 4174
889 4194
890 4026
891 4078
892 4093
893 4033
894 4084
895 3902
896 4058
897 3973
898 4122
899 4066
900 4007
901 3973
902 3934
903 3918
904 3938
905 3874
906 3887
907 3864
908 3823
909 3943
910 3999
911 3890
912 3946
913 3850
914 3806
915 3928
916 3809
917 3834
918 3808
919 3835
920 3877
921 3843
922 3753
923 3879
924 3870
925 3760
926 3759
927 3876
928 3833
929 3823
930 3834
931 3671
932 3657
933 3687
934 3661
935 3594
936 3713
937 3572
938 3703
939 3594
940 3617
941 3573
942 3683
943 3541
944 3505
945 3685
946 3676
947 3575
948 3676
949 3621
950 3608
951 3558
952 3567
953 3523
954 3479
955 3542
956 3485
957 3487
958 3560
959 3348
960 3441
961 3388
962 3386
963 3352
964 3493
965 3407
966 3488
967 3440
968 3347
969 3451
970 3455
971 3433
972 3426
973 3453
974 3415
975 3364
976 3380
977 3286
978 3332
979 3374
980 3346
981 3444
982 3344
983 3226
984 3303
985 3304
986 3281
987 3269
988 3228
989 3343
990 3355
991 3331
992 3243
993 3246
994 3261
995 3159
996 3334
997 3184
998 3188
999 3208
1000 3136
1001 3295
1002 3126
1003 3183
1004 3198
1005 3207
1006 3209
1007 3092
1008 3075
1009 3152
1010 3137
1011 3071
1012 2987
1013 3040
1014 3179
1015 3077
1016 3140
1017 3093
1018 3056
1019 3030
1020 3099
1021 2980
1022 3150
1023 3042
1024 3044
1025 3083
1026 3136
1027 3049
1028 3027
1029 2953
1030 3087
1031 2959
1032 3001
1033 2916
1034 3013
1035 2988
1036 2964
1037 2937
1038 2938
1039 2961
1040 2939
1041 2972
1042 2817
1043 2906
1044 2892
1045 2882
1046 2896
1047 2830
1048 2958
1049 2889
1050 2886
1051 2782
1052 2854
1053 2835
1054 2750
1055 2827
1056 2770
1057 2757
1058 2707
1059 2712
1060 2675
1061 2710
1062 2704
1063 2782
1064 2725
1065 2741
1066 2741
1067 2728
1068 2661
1069 2736
1070 2707
1071 2674
1072 2707
1073 2709
1074 2683
1075 2707
1076 2612
1077 2749
1078 2704
1079 2675
1080 2648
1081 2598
1082 2768
1083 2638
1084 2612
1085 2523
1086 2625
1087 2694
1088 2628
1089 2649
1090 2619
1091 2724
1092 2557
1093 2565
1094 2611
1095 2663
1096 2608
1097 2510
1098 2676
1099 2571
1100 2550
1101 2488
1102 2616
1103 2538
1104 2515
1105 2525
1106 2590
1107 2451
1108 2487
1109 2550
1110 2473
1111 2396
1112 2533
1113 2501
1114 2523
1115 2439
1116 2358
1117 2528
1118 2449
1119 2435
1120 2447
1121 2402
1122 2464
1123 2413
1124 2447
1125 2424
1126 2373
1127 2514
1128 2397
1129 2453
1130 2373
1131 2401
1132 2319
1133 2437
1134 2371
1135 2442
1136 2397
1137 2393
1138 2349
1139 2318
1140 2255
1141 2341
1142 2270
1143 2322
1144 2244
1145 2307
1146 2363
1147 2253
1148 2333
1149 2267
1150 2255
1151 2278
1152 2323
1153 2290
1154 2270
1155 2185
1156 2199
1157 2212
1158 2295
1159 2250
1160 2241
1161 2279
1162 2336
1163 2201
1164 2176
1165 2256
1166 2193
1167 2234
1168 2167
1169 2155
1170 2155
1171 2204
1172 2210
1173 2157
1174 2095
1175 2094
1176 2157
1177 2144
1178 2139
1179 2197
1180 2129
1181 2096
1182 2056
1183 2132
1184 2172
1185 2107
1186 2167
1187 2061
1188 2077
1189 2090
1190 2097
1191 2083
1192 2027
1193 2154
1194 2054
1195 2003
1196 2086
1197 2016
1198 2021
1199 2020
1200 2048
1201 2038
1202 2069
1203 2047
1204 1995
1205 2025
1206 2007
1207 2049
1208 2067
1209 1957
1210 1913
1211 2156
1212 1978
1213 2080
1214 2016
1215 1988
1216 2014
1217 1947
1218 1967
1219 1970
1220 1947
1221 2010
1222 1988
1223 1983
1224 1961
1225 1911
1226 2059
1227 1881
1228 1846
1229 1961
1230 1908
1231 1973
1232 1926
1233 1878
1234 2023
1235 1902
1236 1889
1237 1938
1238 1937
1239 1785
1240 1831
1241 1824
1242 1823
1243 1897
1244 1854
1245 1830
1246 1848
1247 1887
1248 1846
1249 1919
1250 1863
1251 1864
1252 1771
1253 1800
1254 1808
1255 1804
1256 1883
1257 1768
1258 1860
1259 1851
1260 1789
1261 1831
1262 1709
1263 1780
1264 1878
1265 1728
1266 1738
1267 1824
1268 1697
1269 1736
1270 1791
1271 1720
1272 1759
1273 1749
1274 1773
1275 1708
1276 1731
1277 1752
1278 1687
1279 1712
1280 1805
1281 1712
1282 1690
1283 1794
1284 1641
1285 1718
1286 1707
1287 1661
1288 1700
1289 1693
1290 1701
1291 1707
1292 1743
1293 1749
1294 1697
1295 1584
1296 1696
1297 1576
1298 1719
1299 1653
1300 1673
1301 1676
1302 1666
1303 1576
1304 1700
1305 1702
1306 1666
1307 1644
1308 1664
1309 1590
1310 1674
1311 1648
1312 1587
1313 1584
1314 1546
1315 1670
1316 1648
1317 1669
1318 1604
1319 1571
1320 1573
1321 1694
1322 1625
1323 1621
1324 1622
1325 1536
1326 1609
1327 1554
1328 1606
1329 1554
1330 1507
1331 1593
1332 1539
1333 1584
1334 1511
1335 1590
1336 1542
1337 1594
1338 1578
1339 1565
1340 1484
1341 1546
1342 1525
1343 1468
1344 1502
1345 1560
1346 1514
1347 1549
1348 1462
1349 1441
1350 1452
1351 1559
1352 1516
1353 1528
1354 1480
1355 1454
1356 1510
1357 1445
1358 1524
1359 1523
1360 1427
1361 1418
1362 1403
1363 1447
1364 1389
1365 1444
1366 1451
1367 1505
1368 1470
1369 1417
1370 1427
1371 1464
1372 1471
1373 1420
1374 1498
1375 1431
1376 1422
1377 1445
1378 1440
1379 1429
1380 1434
1381 1436
1382 1403
1383 1436
1384 1426
1385 1402
1386 1468
1387 1362
1388 1367
1389 1345
1390 1318
1391 1401
1392 1347
1393 1342
1394 1391
1395 1396
1396 1350
1397 1376
1398 1381
1399 1350
1400 1394
1401 1335
1402 1276
1403 1368
1404 1355
1405 1373
1406 1394
1407 1362
1408 1405
1409 1380
1410 1411
1411 1431
1412 1300
1413 1341
1414 1337
1415 1388
1416 1416
1417 1349
1418 1349
1419 1361
1420 1271
1421 1356
1422 1300
1423 1298
1424 1290
1425 1319
1426 1285
1427 1329
1428 1277
1429 1347
1430 1269
1431 1282
1432 1262
1433 1235
1434 1308
1435 1186
1436 1331
1437 1300
1438 1317
1439 1258
1440 1286
1441 1303
1442 1239
1443 1234
1444 1279
1445 1227
1446 1218
1447 1298
1448 1228
1449 1245
1450 1313
1451 1221
1452 1269
1453 1238
1454 1244
1455 1228
1456 1240
1457 1232
1458 1198
1459 1241
1460 1228
1461 1222
1462 1204
1463 1254
1464 1250
1465 1248
1466 1209
1467 1209
1468 1279
1469 1180
1470 1186
1471 1220
1472 1186
1473 1192
1474 1230
1475 1199
1476 1130
1477 1212
1478 1164
1479 1207
1480 1199
1481 1171
1482 1232
1483 1205
1484 1182
1485 1161
1486 1171
1487 1139
1488 1190
1489 1186
1490 1182
1491 1171
1492 1157
1493 1169
1494 1129
1495 1186
1496 1107
1497 1109
1498 1208
1499 1180
1500 1138
1501 1111
1502 1112
1503 1251
1504 1153
1505 1158
1506 1201
1507 1191
1508 1185
1509 1223
1510 1187
1511 1142
1512 1150
1513 1109
1514 1148
1515 1114
1516 1161
1517 1111
1518 1159
1519 1107
1520 1163
1521 1165
1522 1146
1523 1118
1524 1054
1525 1072
1526 1073
1527 1127
1528 1081
1529 1176
1530 1071
1531 1143
1532 1118
1533 1079
1534 1067
1535 1083
1536 1082
1537 1072
1538 1106
1539 1042
1540 1078
1541 1068
1542 1084
1543 968
1544 1061
1545 1049
1546 1079
1547 1135
1548 1076
1549 1029
1550 1061
1551 1046
1552 1005
1553 1116
1554 1063
1555 1058
1556 1025
1557 1064
1558 1026
1559 997
1560 1033
1561 1063
1562 1100
1563 1089
1564 1029
1565 1030
1566 1052
1567 1016
1568 1023
1569 1054
1570 1033
1571 1025
1572 964
1573 1063
1574 1018
1575 989
1576 1029
1577 997
1578 1035
1579 948
1580 923
1581 992
1582 1001
1583 986
1584 971
1585 1026
1586 1004
1587 1009
1588 995
1589 959
1590 1005
1591 1036
1592 953
1593 1019
1594 939
1595 1010
1596 983
1597 916
1598 966
1599 956
1600 1000
1601 994
1602 969
1603 973
1604 949
1605 984
1606 955
1607 981
1608 987
1609 929
1610 978
1611 937
1612 1003
1613 981
1614 917
1615 965
1616 899
1617 953
1618 903
1619 991
1620 947
1621 914
1622 925
1623 934
1624 949
1625 917
1626 917
1627 928
1628 862
1629 905
1630 920
1631 926
1632 950
1633 928
1634 984
1635 955
1636 994
1637 908
1638 935
1639 951
1640 910
1641 919
1642 884
1643 913
1644 937
1645 902
1646 986
1647 906
1648 874
1649 873
1650 892
1651 882
1652 933
1653 914
1654 864
1655 932
1656 917
1657 909
1658 943
1659 826
1660 903
1661 892
1662 965
1663 889
1664 883
1665 873
1666 880
1667 901
1668 878
1669 901
1670 882
1671 849
1672 897
1673 861
1674 855
1675 911
1676 837
1677 884
1678 845
1679 888
1680 868
1681 833
1682 897
1683 835
1684 875
1685 878
1686 831
1687 865
1688 894
1689 821
1690 912
1691 805
1692 894
1693 903
1694 861
1695 837
1696 864
1697 842
1698 872
1699 793
1700 880
1701 802
1702 884
1703 809
1704 820
1705 831
1706 844
1707 847
1708 870
1709 803
1710 848
1711 799
1712 805
1713 878
1714 815
1715 858
1716 835
1717 821
1718 854
1719 791
1720 839
1721 814
1722 821
1723 801
1724 818
1725 823
1726 805
1727 786
1728 805
1729 791
1730 824
1731 801
1732 775
1733 816
1734 840
1735 789
1736 781
1737 765
1738 780
1739 793
1740 786
1741 796
1742 749
1743 860
1744 791
1745 787
1746 776
1747 727
1748 811
1749 787
1750 808
1751 806
1752 772
1753 851
1754 815
1755 790
1756 737
1757 764
1758 772
1759 740
1760 772
1761 792
1762 775
1763 749
1764 753
1765 769
1766 751
1767 808
1768 750
1769 726
1770 761
1771 723
1772 746
1773 740
1774 730
1775 668
1776 733
1777 689
1778 726
1779 729
1780 724
1781 783
1782 731
1783 719
1784 726
1785 759
1786 742
1787 736
1788 741
1789 710
1790 724
1791 710
1792 670
1793 705
1794 759
1795 692
1796 752
1797 699
1798 719
1799 682
1800 739
1801 692
1802 716
1803 739
1804 703
1805 706
1806 707
1807 676
1808 723
1809 676
1810 687
1811 708
1812 758
1813 725
1814 704
1815 702
1816 730
1817 742
1818 744
1819 680
1820 693
1821 747
1822 681
1823 680
1824 642
1825 653
1826 707
1827 670
1828 699
1829 719
1830 667
1831 713
1832 701
1833 709
1834 692
1835 663
1836 698
1837 700
1838 704
1839 715
1840 649
1841 673
1842 679
1843 711
1844 687
1845 693
1846 656
1847 630
1848 746
1849 680
1850 692
1851 673
1852 642
1853 651
1854 641
1855 694
1856 666
1857 615
1858 661
1859 693
1860 673
1861 648
1862 644
1863 656
1864 659
1865 679
1866 667
1867 670
1868 681
1869 673
1870 700
1871 645
1872 652
1873 678
1874 614
1875 598
1876 575
1877 623
1878 612
1879 627
1880 601
1881 599
1882 647
1883 655
1884 562
1885 615
1886 628
1887 640
1888 622
1889 648
1890 646
1891 583
1892 645
1893 645
1894 582
1895 652
1896 617
1897 646
1898 606
1899 660
1900 640
1901 596
1902 626
1903 638
1904 623
1905 624
1906 562
1907 639
1908 600
1909 561
1910 587
1911 593
1912 617
1913 570
1914 616
1915 605
1916 627
1917 579
1918 600
1919 612
1920 584
1921 585
1922 577
1923 604
1924 624
1925 573
1926 625
1927 610
1928 586
1929 601
1930 597
1931 591
1932 574
1933 623
1934 608
1935 632
1936 587
1937 604
1938 558
1939 596
1940 610
1941 567
1942 629
1943 574
1944 573
1945 587
1946 570
1947 620
1948 550
1949 612
1950 534
1951 551
1952 638
1953 537
1954 588
1955 592
1956 545
1957 585
1958 587
1959 598
1960 547
1961 606
1962 585
1963 577
1964 618
1965 575
1966 561
1967 579
1968 555
1969 562
1970 534
1971 569
1972 556
1973 557
1974 563
1975 574
1976 580
1977 546
1978 570
1979 569
1980 547
1981 539
1982 600
1983 543
1984 589
1985 595
1986 506
1987 540
1988 567
1989 539
1990 529
1991 517
1992 535
1993 542
1994 534
1995 537
1996 541
1997 536
1998 530
1999 524
2000 552
2001 560
2002 559
2003 494
2004 550
2005 555
2006 538
2007 498
2008 488
2009 496
2010 517
2011 528
2012 529
2013 536
2014 605
2015 546
2016 553
2017 522
2018 514
2019 544
2020 526
2021 574
2022 549
2023 513
2024 511
2025 519
2026 544
2027 535
2028 542
2029 547
2030 509
2031 561
2032 505
2033 550
2034 561
2035 549
2036 551
2037 521
2038 552
2039 532
2040 528
2041 555
2042 579
2043 546
2044 516
2045 562
2046 508
2047 521
2048 534
2049 529
2050 528
2051 496
2052 517
2053 521
2054 518
2055 528
2056 498
2057 530
2058 510
2059 563
2060 520
2061 457
2062 520
2063 520
2064 523
2065 520
2066 532
2067 519
2068 523
2069 491
2070 494
2071 537
2072 489
2073 483
2074 531
2075 467
2076 511
2077 500
2078 510
2079 505
2080 527
2081 472
2082 479
2083 476
2084 511
2085 483
2086 508
2087 489
2088 468
2089 492
2090 493
2091 447
2092 480
2093 484
2094 493
2095 454
2096 463
2097 489
2098 474
2099 490
2100 472
2101 475
2102 497
2103 467
2104 478
2105 488
2106 529
2107 481
2108 494
2109 486
2110 470
2111 458
2112 459
2113 499
2114 524
2115 503
2116 451
2117 490
2118 477
2119 501
2120 471
2121 444
2122 496
2123 451
2124 496
2125 481
2126 446
2127 451
2128 468
2129 477
2130 452
2131 482
2132 511
2133 456
2134 469
2135 486
2136 444
2137 489
2138 491
2139 470
2140 467
2141 462
2142 514
2143 476
2144 459
2145 428
2146 465
2147 470
2148 472
2149 466
2150 483
2151 463
2152 440
2153 453
2154 481
2155 440
2156 468
2157 457
2158 479
2159 479
2160 443
2161 451
2162 465
2163 467
2164 456
2165 472
2166 488
2167 466
2168 461
2169 508
2170 432
2171 420
2172 440
2173 443
2174 459
2175 403
2176 431
2177 425
2178 401
2179 470
2180 444
2181 467
2182 506
2183 407
2184 497
2185 457
2186 441
2187 446
2188 458
2189 448
2190 441
2191 401
2192 479
2193 434
2194 416
2195 438
2196 447
2197 421
2198 427
2199 434
2200 434
2201 443
2202 433
2203 443
2204 421
2205 438
2206 425
2207 409
2208 432
2209 387
2210 397
2211 420
2212 464
2213 439
2214 404
2215 420
2216 392
2217 387
2218 466
2219 404
2220 424
2221 431
2222 417
2223 416
2224 448
2225 398
2226 430
2227 448
2228 395
2229 449
2230 382
2231 432
2232 435
2233 419
2234 416
2235 408
2236 400
2237 418
2238 399
2239 419
2240 407
2241 408
2242 419
2243 433
2244 424
2245 427
2246 450
2247 384
2248 396
2249 382
2250 427
2251 387
2252 412
2253 404
2254 399
2255 373
2256 416
2257 374
2258 408
2259 417
2260 402
2261 397
2262 404
2263 422
2264 383
2265 442
2266 393
2267 395
2268 416
2269 408
2270 425
2271 379
2272 420
2273 439
2274 397
2275 418
2276 380
2277 393
2278 429
2279 392
2280 395
2281 373
2282 412
2283 394
2284 389
2285 387
2286 395
2287 388
2288 327
2289 379
2290 409
2291 421
2292 361
2293 402
2294 396
2295 388
2296 389
2297 404
2298 389
2299 366
2300 378
2301 413
2302 387
2303 411
2304 378
2305 355
2306 359
2307 363
2308 379
2309 383
2310 370
2311 401
2312 371
2313 435
2314 367
2315 374
2316 412
2317 405
2318 378
2319 410
2320 381
2321 363
2322 387
2323 392
2324 425
2325 353
2326 408
2327 349
2328 367
2329 366
2330 354
2331 381
2332 346
2333 383
2334 359
2335 400
2336 394
2337 378
2338 369
2339 365
2340 375
2341 371
2342 359
2343 336
2344 374
2345 387
2346 358
2347 360
2348 387
2349 339
2350 389
2351 380
2352 377
2353 346
2354 376
2355 364
2356 349
2357 342
2358 368
2359 371
2360 345
2361 351
2362 369
2363 393
2364 345
2365 349
2366 404
2367 343
2368 311
2369 324
2370 377
2371 325
2372 387
2373 331
2374 384
2375 376
2376 376
2377 357
2378 339
2379 346
2380 341
2381 353
2382 355
2383 370
2384 352
2385 347
2386 351
2387 354
2388 373
2389 353
2390 365
2391 331
2392 388
2393 330
2394 335
2395 338
2396 343
2397 321
2398 373
2399 375
2400 382
2401 389
2402 327
2403 350
2404 336
2405 342
2406 362
2407 369
2408 386
2409 357
2410 349
2411 370
2412 328
2413 359
2414 338
2415 347
2416 364
2417 340
2418 331
2419 363
2420 336
2421 320
2422 381
2423 339
2424 353
2425 331
2426 341
2427 341
2428 351
2429 336
2430 340
2431 363
2432 358
2433 344
2434 330
2435 374
2436 332
2437 342
2438 319
2439 330
2440 385
2441 343
2442 356
2443 326
2444 314
2445 346
2446 339
2447 328
2448 352
2449 332
2450 339
2451 328
2452 356
2453 350
2454 302
2455 332
2456 305
2457 325
2458 343
2459 337
2460 334
2461 328
2462 275
2463 318
2464 343
2465 369
2466 341
2467 314
2468 327
2469 315
2470 305
2471 357
2472 321
2473 332
2474 314
2475 318
2476 315
2477 324
2478 296
2479 311
2480 361
2481 334
2482 326
2483 311
2484 330
2485 293
2486 328
2487 317
2488 320
2489 315
2490 349
2491 317
2492 324
2493 322
2494 332
2495 354
2496 313
2497 328
2498 340
2499 357
2500 320
2501 318
2502 282
2503 312
2504 332
2505 313
2506 321
2507 286
2508 317
2509 294
2510 321
2511 319
2512 343
2513 318
2514 294
2515 304
2516 334
2517 303
2518 292
2519 315
2520 319
2521 310
2522 294
2523 326
2524 332
2525 296
2526 315
2527 328
2528 272
2529 298
2530 311
2531 324
2532 298
2533 291
2534 359
2535 298
2536 318
2537 312
2538 323
2539 291
2540 298
2541 271
2542 306
2543 327
2544 319
2545 307
2546 304
2547 279
2548 304
2549 299
2550 294
2551 293
2552 314
2553 310
2554 291
2555 298
2556 297
2557 264
2558 289
2559 304
2560 312
2561 301
2562 326
2563 298
2564 276
2565 275
2566 298
2567 276
2568 301
2569 277
2570 311
2571 283
2572 284
2573 286
2574 290
2575 317
2576 295
2577 305
2578 290
2579 311
2580 342
2581 309
2582 327
2583 291
2584 290
2585 285
2586 304
2587 309
2588 276
2589 288
2590 317
2591 291
2592 311
2593 313
2594 267
2595 295
2596 262
2597 315
2598 310
2599 291
2600 285
2601 299
2602 272
2603 275
2604 248
2605 290
2606 263
2607 280
2608 305
2609 293
2610 304
2611 294
2612 278
2613 261
2614 316
2615 276
2616 275
2617 278
2618 288
2619 286
2620 266
2621 252
2622 286
2623 309
2624 265
2625 284
2626 291
2627 281
2628 281
2629 288
2630 283
2631 251
2632 290
2633 288
2634 290
2635 276
2636 292
2637 298
2638 256
2639 269
2640 297
2641 288
2642 274
2643 269
2644 270
2645 298
2646 273
2647 289
2648 287
2649 282
2650 282
2651 288
2652 287
2653 270
2654 245
2655 249
2656 285
2657 279
2658 262
2659 261
2660 301
2661 270
2662 265
2663 275
2664 276
2665 277
2666 276
2667 285
2668 262
2669 274
2670 261
2671 279
2672 255
2673 299
2674 280
2675 275
2676 246
2677 287
2678 251
2679 275
2680 256
2681 266
2682 279
2683 293
2684 257
2685 240
2686 268
2687 241
2688 297
2689 245
2690 283
2691 259
2692 262
2693 250
2694 255
2695 242
2696 241
2697 286
2698 240
2699 241
2700 261
2701 274
2702 260
2703 235
2704 259
2705 253
2706 262
2707 249
2708 295
2709 239
2710 265
2711 267
2712 256
2713 266
2714 251
2715 250
2716 240
2717 272
2718 263
2719 255
2720 288
2721 261
2722 247
2723 229
2724 239
2725 252
2726 240
2727 232
2728 268
2729 267
2730 260
2731 254
2732 242
2733 254
2734 271
2735 255
2736 244
2737 244
2738 267
2739 261
2740 258
2741 277
2742 249
2743 222
2744 242
2745 261
2746 255
2747 250
2748 260
2749 260
2750 231
2751 237
2752 253
2753 265
2754 225
2755 236
2756 249
2757 258
2758 257
2759 252
2760 244
2761 251
2762 214
2763 225
2764 253
2765 259
2766 225
2767 245
2768 226
2769 250
2770 231
2771 244
2772 236
2773 245
2774 227
2775 260
2776 269
2777 212
2778 233
2779 217
2780 261
2781 236
2782 227
2783 238
2784 215
2785 214
2786 224
2787 254
2788 249
2789 242
2790 223
2791 234
2792 243
2793 259
2794 230
2795 239
2796 227
2797 263
2798 246
2799 273
2800 228
2801 208
2802 222
2803 262
2804 234
2805 249
2806 239
2807 206
2808 189
2809 245
2810 232
2811 219
2812 222
2813 226
2814 231
2815 233
2816 207
2817 236
2818 244
2819 228
2820 217
2821 199
2822 226
2823 255
2824 220
2825 188
2826 224
2827 237
2828 209
2829 196
2830 233
2831 205
2832 184
2833 218
2834 259
2835 195
2836 197
2837 212
2838 211
2839 216
2840 212
2841 225
2842 229
2843 232
2844 209
2845 224
2846 209
2847 229
2848 256
2849 203
2850 244
2851 244
2852 220
2853 204
2854 210
2855 222
2856 235
2857 233
2858 227
2859 219
2860 210
2861 231
2862 212
2863 211
2864 216
2865 201
2866 207
2867 202
2868 217
2869 249
2870 190
2871 214
2872 219
2873 202
2874 181
2875 190
2876 222
2877 230
2878 208
2879 220
2880 198
2881 200
2882 202
2883 200
2884 218
2885 186
2886 221
2887 223
2888 189
2889 214
2890 244
2891 208
2892 218
2893 223
2894 193
2895 211
2896 223
2897 241
2898 219
2899 202
2900 223
2901 212
2902 222
2903 216
2904 216
2905 214
2906 217
2907 194
2908 226
2909 205
2910 204
2911 243
2912 232
2913 214
2914 209
2915 217
2916 199
2917 232
2918 216
2919 213
2920 204
2921 235
2922 185
2923 217
2924 219
2925 213
2926 195
2927 191
2928 194
2929 212
2930 191
2931 217
2932 187
2933 208
2934 205
2935 222
2936 203
2937 176
2938 216
2939 189
2940 193
2941 206
2942 196
2943 211
2944 207
2945 203
2946 223
2947 205
2948 215
2949 197
2950 217
2951 211
2952 212
2953 192
2954 208
2955 205
2956 202
2957 232
2958 198
2959 202
2960 213
2961 203
2962 219
2963 197
2964 208
2965 177
2966 209
2967 186
2968 208
2969 204
2970 201
2971 210
2972 213
2973 204
2974 207
2975 182
2976 206
2977 215
2978 209
2979 192
2980 207
2981 187
2982 196
2983 220
2984 222
2985 194
2986 193
2987 197
2988 191
2989 179
2990 202
2991 192
2992 202
2993 167
2994 177
2995 192
2996 206
2997 230
2998 182
2999 213
3000 177
3001 190
3002 186
3003 169
3004 177
3005 187
3006 175
3007 165
3008 180
3009 208
3010 199
3011 185
3012 172
3013 183
3014 184
3015 184
3016 175
3017 186
3018 185
3019 187
3020 192
3021 178
3022 203
3023 199
3024 191
3025 185
3026 195
3027 173
3028 227
3029 197
3030 187
3031 203
3032 199
3033 173
3034 179
3035 188
3036 174
3037 197
3038 196
3039 180
3040 179
3041 153
3042 155
3043 193
3044 181
3045 182
3046 170
3047 181
3048 197
3049 163
3050 182
3051 185
3052 165
3053 222
3054 171
3055 176
3056 174
3057 195
3058 188
3059 181
3060 190
3061 162
3062 174
3063 160
3064 196
3065 189
3066 202
3067 149
3068 180
3069 183
3070 196
3071 184
3072 181
3073 148
3074 177
3075 167
3076 177
3077 162
3078 164
3079 180
3080 180
3081 210
3082 190
3083 158
3084 194
3085 193
3086 164
3087 166
3088 184
3089 159
3090 161
3091 176
3092 174
3093 171
3094 189
3095 174
3096 188
3097 173
3098 174
3099 163
3100 177
3101 155
3102 199
3103 182
3104 193
3105 162
3106 177
3107 177
3108 160
3109 158
3110 172
3111 194
3112 182
3113 193
3114 191
3115 186
3116 129
3117 153
3118 167
3119 177
3120 178
3121 171
3122 186
3123 143
3124 172
3125 192
3126 165
3127 172
3128 170
3129 185
3130 162
3131 167
3132 173
3133 180
3134 175
3135 182
3136 180
3137 157
3138 164
3139 136
3140 205
3141 168
3142 182
3143 161
3144 151
3145 180
3146 167
3147 177
3148 187
3149 177
3150 169
3151 183
3152 187
3153 169
3154 192
3155 163
3156 147
3157 152
3158 161
3159 169
3160 152
3161 159
3162 158
3163 175
3164 179
3165 173
3166 166
3167 162
3168 167
3169 177
3170 167
3171 152
3172 148
3173 167
3174 184
3175 132
3176 164
3177 167
3178 149
3179 168
3180 139
3181 171
3182 176
3183 151
3184 161
3185 189
3186 154
3187 166
3188 153
3189 137
3190 168
3191 154
3192 154
3193 155
3194 167
3195 148
3196 171
3197 190
3198 159
3199 170
3200 164
3201 171
3202 155
3203 157
3204 166
3205 158
3206 158
3207 163
3208 160
3209 167
3210 170
3211 150
3212 151
3213 166
3214 160
3215 172
3216 139
3217 161
3218 190
3219 161
3220 165
3221 150
3222 149
3223 159
3224 161
3225 170
3226 156
3227 155
3228 161
3229 155
3230 160
3231 161
3232 179
3233 164
3234 156
3235 164
3236 160
3237 162
3238 179
3239 168
3240 141
3241 155
3242 169
3243 150
3244 153
3245 185
3246 154
3247 137
3248 139
3249 156
3250 146
3251 146
3252 145
3253 150
3254 159
3255 160
3256 174
3257 141
3258 138
3259 158
3260 159
3261 164
3262 162
3263 166
3264 159
3265 166
3266 166
3267 160
3268 156
3269 160
3270 153
3271 166
3272 167
3273 168
3274 168
3275 150
3276 141
3277 164
3278 158
3279 151
3280 153
3281 162
3282 159
3283 148
3284 147
3285 147
3286 137
3287 153
3288 165
3289 144
3290 144
3291 146
3292 141
3293 157
3294 162
3295 150
3296 151
3297 145
3298 139
3299 151
3300 163
3301 162
3302 162
3303 167
3304 123
3305 166
3306 139
3307 144
3308 167
3309 141
3310 148
3311 147
3312 143
3313 139
3314 144
3315 148
3316 155
3317 154
3318 123
3319 172
3320 148
3321 140
3322 152
3323 140
3324 145
3325 154
3326 156
3327 152
3328 131
3329 126
3330 160
3331 140
3332 153
3333 133
3334 155
3335 129
3336 158
3337 156
3338 147
3339 154
3340 148
3341 155
3342 150
3343 154
3344 150
3345 143
3346 147
3347 135
3348 142
3349 150
3350 154
3351 135
3352 155
3353 161
3354 148
3355 152
3356 140
3357 144
3358 156
3359 128
3360 153
3361 163
3362 144
3363 158
3364 173
3365 106
3366 143
3367 154
3368 162
3369 127
3370 135
3371 143
3372 144
3373 131
3374 160
3375 146
3376 149
3377 134
3378 142
3379 156
3380 152
3381 148
3382 129
3383 133
3384 160
3385 165
3386 140
3387 158
3388 125
3389 155
3390 148
3391 130
3392 123
3393 139
3394 134
3395 144
3396 150
3397 148
3398 137
3399 146
3400 140
3401 148
3402 127
3403 139
3404 132
3405 139
3406 136
3407 131
3408 135
3409 146
3410 158
3411 138
3412 151
3413 130
3414 165
3415 140
3416 129
3417 123
3418 142
3419 130
3420 146
3421 127
3422 145
3423 137
3424 134
3425 130
3426 129
3427 159
3428 141
3429 124
3430 115
3431 118
3432 144
3433 130
3434 126
3435 140
3436 147
3437 141
3438 134
3439 137
3440 135
3441 148
3442 137
3443 130
3444 128
3445 152
3446 136
3447 119
3448 135
3449 121
3450 136
3451 172
3452 150
3453 143
3454 142
3455 128
3456 119
3457 127
3458 135
3459 123
3460 132
3461 117
3462 129
3463 134
3464 154
3465 134
3466 119
3467 140
3468 133
3469 162
3470 133
3471 116
3472 145
3473 153
3474 143
3475 126
3476 126
3477 117
3478 168
3479 156
3480 127
3481 144
3482 136
3483 119
3484 108
3485 144
3486 135
3487 126
3488 122
3489 136
3490 119
3491 120
3492 125
3493 151
3494 124
3495 143
3496 131
3497 112
3498 119
3499 123
3500 123
3501 141
3502 121
3503 125
3504 135
3505 118
3506 145
3507 140
3508 125
3509 140
3510 135
3511 106
3512 129
3513 144
3514 145
3515 114
3516 143
3517 122
3518 126
3519 110
3520 105
3521 125
3522 137
3523 127
3524 126
3525 129
3526 141
3527 134
3528 118
3529 144
3530 137
3531 125
3532 122
3533 128
3534 128
3535 116
3536 129
3537 107
3538 126
3539 140
3540 108
3541 124
3542 141
3543 120
3544 117
3545 127
3546 138
3547 142
3548 122
3549 123
3550 114
3551 139
3552 121
3553 124
3554 132
3555 114
3556 134
3557 125
3558 138
3559 112
3560 139
3561 113
3562 119
3563 120
3564 126
3565 133
3566 152
3567 122
3568 121
3569 125
3570 119
3571 117
3572 107
3573 137
3574 116
3575 120
3576 122
3577 104
3578 142
3579 112
3580 132
3581 127
3582 136
3583 137
3584 145
3585 134
3586 115
3587 135
3588 136
3589 131
3590 151
3591 126
3592 120
3593 128
3594 128
3595 139
3596 123
3597 136
3598 116
3599 121
3600 114
3601 139
3602 131
3603 133
3604 133
3605 107
3606 126
3607 116
3608 128
3609 105
3610 140
3611 139
3612 131
3613 121
3614 131
3615 140
3616 107
3617 108
3618 131
3619 113
3620 137
3621 125
3622 112
3623 116
3624 117
3625 108
3626 121
3627 112
3628 118
3629 115
3630 105
3631 109
3632 125
3633 127
3634 132
3635 111
3636 135
3637 119
3638 104
3639 105
3640 118
3641 111
3642 106
3643 124
3644 112
3645 118
3646 119
3647 127
3648 130
3649 129
3650 120
3651 105
3652 121
3653 96
3654 107
3655 119
3656 108
3657 106
3658 128
3659 116
3660 94
3661 115
3662 105
3663 114
3664 109
3665 110
3666 137
3667 103
3668 129
3669 103
3670 137
3671 123
3672 123
3673 113
3674 98
3675 136
3676 130
3677 126
3678 125
3679 114
3680 120
3681 111
3682 124
3683 132
3684 111
3685 131
3686 122
3687 122
3688 113
3689 124
3690 124
3691 111
3692 128
3693 110
3694 109
3695 110
3696 118
3697 123
3698 132
3699 122
3700 116
3701 114
3702 123
3703 116
3704 141
3705 100
3706 103
3707 109
3708 101
3709 114
3710 115
3711 91
3712 116
3713 101
3714 139
3715 94
3716 118
3717 102
3718 110
3719 114
3720 112
3721 140
3722 105
3723 95
3724 137
3725 114
3726 110
3727 120
3728 121
3729 121
3730 102
3731 134
3732 120
3733 125
3734 110
3735 117
3736 119
3737 127
3738 108
3739 108
3740 109
3741 102
3742 116
3743 112
3744 93
3745 123
3746 129
3747 94
3748 114
3749 115
3750 114
3751 116
3752 84
3753 122
3754 108
3755 106
3756 92
3757 114
3758 95
3759 123
3760 141
3761 125
3762 108
3763 141
3764 119
3765 121
3766 90
3767 107
3768 103
3769 91
3770 95
3771 112
3772 116
3773 108
3774 111
3775 126
3776 96
3777 114
3778 115
3779 87
3780 99
3781 115
3782 103
3783 112
3784 101
3785 118
3786 124
3787 107
3788 95
3789 111
3790 109
3791 110
3792 108
3793 130
3794 99
3795 108
3796 91
3797 109
3798 111
3799 99
3800 101
3801 109
3802 114
3803 117
3804 101
3805 107
3806 120
3807 126
3808 95
3809 104
3810 113
3811 117
3812 92
3813 91
3814 112
3815 97
3816 102
3817 100
3818 81
3819 107
3820 125
3821 122
3822 108
3823 123
3824 119
3825 109
3826 98
3827 102
3828 119
3829 100
3830 97
3831 86
3832 109
3833 95
3834 124
3835 110
3836 97
3837 100
3838 107
3839 114
3840 95
3841 117
3842 100
3843 108
3844 109
3845 102
3846 107
3847 105
3848 98
3849 113
3850 112
3851 99
3852 108
3853 126
3854 87
3855 107
3856 127
3857 96
3858 100
3859 100
3860 104
3861 87
3862 104
3863 102
3864 111
3865 99
3866 95
3867 100
3868 103
3869 95
3870 96
3871 93
3872 109
3873 97
3874 93
3875 91
3876 101
3877 97
3878 107
3879 102
3880 128
3881 106
3882 82
3883 79
3884 97
3885 101
3886 117
3887 113
3888 103
3889 97
3890 105
3891 107
3892 118
3893 121
3894 98
3895 108
3896 97
3897 106
3898 80
3899 107
3900 113
3901 85
3902 94
3903 117
3904 93
3905 109
3906 83
3907 115
3908 106
3909 93
3910 107
3911 91
3912 96
3913 108
3914 93
3915 91
3916 97
3917 104
3918 104
3919 100
3920 101
3921 111
3922 101
3923 107
3924 105
3925 93
3926 90
3927 101
3928 120
3929 118
3930 98
3931 100
3932 96
3933 88
3934 107
3935 105
3936 114
3937 93
3938 122
3939 96
3940 107
3941 92
3942 97
3943 102
3944 92
3945 84
3946 99
3947 88
3948 113
3949 89
3950 95
3951 102
3952 84
3953 94
3954 97
3955 89
3956 85
3957 105
3958 107
3959 75
3960 97
3961 89
3962 95
3963 105
3964 102
3965 99
3966 95
3967 102
3968 100
3969 117
3970 90
3971 112
3972 100
3973 95
3974 112
3975 94
3976 95
3977 113
3978 106
3979 89
3980 93
3981 99
3982 112
3983 82
3984 114
3985 103
3986 98
3987 96
3988 97
3989 107
3990 93
3991 100
3992 105
3993 98
3994 103
3995 90
3996 94
3997 99
3998 88
3999 109
4000 83
4001 110
4002 108
4003 89
4004 137
4005 79
4006 105
4007 81
4008 92
4009 101
4010 82
4011 92
4012 111
4013 88
4014 88
4015 86
4016 85
4017 99
4018 95
4019 115
4020 94
4021 92
4022 93
4023 90
4024 101
4025 95
4026 84
4027 102
4028 98
4029 97
4030 75
4031 87
4032 87
4033 96
4034 92
4035 91
4036 102
4037 104
4038 100
4039 106
4040 95
4041 79
4042 98
4043 95
4044 94
4045 92
4046 101
4047 84
4048 83
4049 101
4050 103
4051 102
4052 90
4053 86
4054 91
4055 87
4056 88
4057 88
4058 79
4059 80
4060 103
4061 86
4062 100
4063 87
4064 100
4065 96
4066 93
4067 102
4068 94
4069 90
4070 90
4071 90
4072 70
4073 90
4074 91
4075 95
4076 87
4077 85
4078 95
4079 80
4080 96
4081 95
4082 95
4083 97
4084 95
4085 107
4086 93
4087 95
4088 84
4089 95
4090 96
4091 76
4092 86
4093 96
4094 77
4095 92
4096 90
4097 95
4098 103
4099 95
4100 83
4101 90
4102 94
4103 88
4104 84
4105 96
4106 100
4107 85
4108 91
4109 90
4110 72
4111 77
4112 100
4113 98
4114 82
4115 102
4116 88
4117 99
4118 80
4119 65
4120 107
4121 85
4122 78
4123 74
4124 92
4125 92
4126 91
4127 84
4128 84
4129 86
4130 67
4131 97
4132 82
4133 98
4134 86
4135 95
4136 88
4137 105
4138 79
4139 102
4140 88
4141 80
4142 98
4143 83
4144 78
4145 82
4146 71
4147 77
4148 81
4149 85
4150 92
4151 70
4152 92
4153 87
4154 86
4155 101
4156 84
4157 69
4158 67
4159 77
4160 98
4161 95
4162 83
4163 92
4164 84
4165 71
4166 88
4167 94
4168 103
4169 103
4170 94
4171 93
4172 71
4173 86
4174 81
4175 102
4176 97
4177 101
4178 87
4179 83
4180 99
4181 78
4182 94
4183 83
4184 87
4185 74
4186 82
4187 90
4188 87
4189 93
4190 89
4191 92
4192 86
4193 82
4194 79
4195 77
4196 87
4197 91
4198 88
4199 76
4200 91
4201 77
4202 93
4203 100
4204 81
4205 82
4206 89
4207 81
4208 79
4209 80
4210 76
4211 88
4212 93
4213 75
4214 86
4215 82
4216 90
4217 82
4218 76
4219 84
4220 77
4221 87
4222 79
4223 66
4224 93
4225 79
4226 88
4227 89
4228 118
4229 94
4230 107
4231 85
4232 88
4233 87
4234 97
4235 74
4236 85
4237 73
4238 100
4239 85
4240 94
4241 71
4242 76
4243 78
4244 82
4245 84
4246 92
4247 97
4248 84
4249 89
4250 84
4251 81
4252 86
4253 85
4254 75
4255 74
4256 78
4257 66
4258 87
4259 76
4260 76
4261 81
4262 94
4263 80
4264 69
4265 93
4266 86
4267 108
4268 72
4269 92
4270 69
4271 77
4272 76
4273 96
4274 80
4275 78
4276 88
4277 77
4278 90
4279 87
4280 73
4281 77
4282 92
4283 60
4284 75
4285 71
4286 82
4287 76
4288 88
4289 76
4290 91
4291 72
4292 82
4293 68
4294 92
4295 90
4296 94
4297 87
4298 76
4299 80
4300 76
4301 74
4302 82
4303 70
4304 88
4305 89
4306 82
4307 76
4308 76
4309 75
4310 85
4311 75
4312 82
4313 71
4314 79
4315 82
4316 74
4317 70
4318 71
4319 74
4320 79
4321 79
4322 94
4323 69
4324 103
4325 83
4326 71
4327 78
4328 78
4329 87
4330 68
4331 80
4332 79
4333 82
4334 86
4335 70
4336 72
4337 66
4338 85
4339 77
4340 67
4341 60
4342 76
4343 63
4344 76
4345 81
4346 70
4347 70
4348 84
4349 72
4350 83
4351 69
4352 88
4353 82
4354 80
4355 73
4356 96
4357 64
4358 78
4359 85
4360 60
4361 72
4362 79
4363 62
4364 69
4365 65
4366 82
4367 74
4368 81
4369 69
4370 67
4371 79
4372 64
4373 73
4374 82
4375 62
4376 79
4377 76
4378 89
4379 81
4380 73
4381 68
4382 85
4383 79
4384 73
4385 57
4386 65
4387 80
4388 77
4389 70
4390 80
4391 77
4392 66
4393 89
4394 68
4395 65
4396 62
4397 74
4398 58
4399 76
4400 71
4401 77
4402 63
4403 65
4404 70
4405 75
4406 89
4407 75
4408 83
4409 52
4410 80
4411 93
4412 70
4413 70
4414 79
4415 79
4416 83
4417 82
4418 84
4419 82
4420 74
4421 81
4422 79
4423 81
4424 74
4425 73
4426 68
4427 73
4428 86
4429 73
4430 67
4431 73
4432 77
4433 79
4434 89
4435 99
4436 89
4437 71
4438 68
4439 79
4440 90
4441 79
4442 68
4443 64
4444 86
4445 78
4446 61
4447 72
4448 83
4449 85
4450 77
4451 78
4452 66
4453 80
4454 83
4455 90
4456 73
4457 58
4458 94
4459 86
4460 66
4461 70
4462 69
4463 63
4464 61
4465 83
4466 81
4467 68
4468 58
4469 84
4470 73
4471 87
4472 75
4473 75
4474 90
4475 71
4476 77
4477 77
4478 91
4479 81
4480 67
4481 87
4482 77
4483 83
4484 91
4485 62
4486 77
4487 86
4488 72
4489 82
4490 80
4491 81
4492 87
4493 81
4494 71
4495 59
4496 78
4497 73
4498 78
4499 71
4500 68
4501 70
4502 76
4503 81
4504 83
4505 74
4506 73
4507 79
4508 70
4509 72
4510 72
4511 70
4512 66
4513 68
4514 70
4515 77
4516 72
4517 70
4518 73
4519 73
4520 76
4521 79
4522 65
4523 77
4524 67
4525 78
4526 88
4527 65
4528 75
4529 73
4530 65
4531 70
4532 64
4533 81
4534 64
4535 63
4536 87
4537 63
4538 61
4539 60
4540 81
4541 71
4542 70
4543 69
4544 56
4545 77
4546 70
4547 70
4548 67
4549 62
4550 66
4551 85
4552 72
4553 70
4554 66
4555 71
4556 70
4557 61
4558 69
4559 75
4560 60
4561 71
4562 58
4563 79
4564 68
4565 77
4566 72
4567 68
4568 68
4569 76
4570 71
4571 67
4572 74
4573 78
4574 57
4575 65
4576 88
4577 75
4578 69
4579 52
4580 68
4581 82
4582 74
4583 67
4584 71
4585 63
4586 63
4587 71
4588 56
4589 63
4590 69
4591 70
4592 59
4593 59
4594 66
4595 59
4596 66
4597 84
4598 62
4599 66
4600 53
4601 51
4602 62
4603 70
4604 60
4605 63
4606 79
4607 70
4608 72
4609 64
4610 72
4611 71
4612 68
4613 67
4614 65
4615 62
4616 65
4617 71
4618 78
4619 61
4620 87
4621 64
4622 51
4623 58
4624 72
4625 75
4626 59
4627 68
4628 60
4629 74
4630 69
4631 75
4632 78
4633 61
4634 62
4635 54
4636 66
4637 75
4638 62
4639 79
4640 59
4641 63
4642 64
4643 72
4644 67
4645 70
4646 63
4647 78
4648 63
4649 65
4650 61
4651 56
4652 74
4653 73
4654 62
4655 79
4656 61
4657 65
4658 67
4659 62
4660 77
4661 74
4662 60
4663 70
4664 71
4665 73
4666 66
4667 65
4668 64
4669 64
4670 69
4671 70
4672 78
4673 70
4674 70
4675 54
4676 59
4677 68
4678 57
4679 73
4680 66
4681 70
4682 71
4683 60
4684 61
4685 74
4686 59
4687 66
4688 70
4689 59
4690 69
4691 63
4692 64
4693 57
4694 56
4695 62
4696 60
4697 67
4698 58
4699 68
4700 55
4701 65
4702 74
4703 68
4704 63
4705 62
4706 70
4707 63
4708 51
4709 82
4710 61
4711 60
4712 74
4713 63
4714 56
4715 63
4716 62
4717 46
4718 56
4719 74
4720 67
4721 59
4722 61
4723 77
4724 74
4725 70
4726 66
4727 68
4728 68
4729 68
4730 59
4731 56
4732 67
4733 61
4734 77
4735 62
4736 74
4737 68
4738 68
4739 66
4740 72
4741 65
4742 72
4743 56
4744 52
4745 59
4746 62
4747 62
4748 70
4749 63
4750 54
4751 73
4752 61
4753 57
4754 71
4755 61
4756 72
4757 66
4758 74
4759 60
4760 65
4761 61
4762 51
4763 68
4764 63
4765 63
4766 72
4767 61
4768 71
4769 61
4770 72
4771 68
4772 67
4773 50
4774 71
4775 64
4776 54
4777 57
4778 56
4779 47
4780 54
4781 67
4782 64
4783 65
4784 64
4785 64
4786 60
4787 55
4788 66
4789 56
4790 70
4791 62
4792 77
4793 51
4794 65
4795 64
4796 58
4797 58
4798 67
4799 74
4800 53
4801 66
4802 70
4803 70
4804 68
4805 70
4806 68
4807 67
4808 68
4809 63
4810 60
4811 56
4812 63
4813 67
4814 67
4815 75
4816 64
4817 63
4818 63
4819 55
4820 63
4821 56
4822 57
4823 62
4824 58
4825 56
4826 71
4827 60
4828 49
4829 57
4830 60
4831 61
4832 62
4833 73
4834 86
4835 76
4836 62
4837 48
4838 70
4839 62
4840 55
4841 57
4842 64
4843 70
4844 48
4845 53
4846 59
4847 65
4848 56
4849 71
4850 70
4851 60
4852 51
4853 62
4854 71
4855 46
4856 65
4857 70
4858 60
4859 58
4860 63
4861 56
4862 48
4863 62
4864 64
4865 53
4866 46
4867 49
4868 58
4869 61
4870 65
4871 59
4872 48
4873 61
4874 64
4875 63
4876 48
4877 59
4878 61
4879 41
4880 60
4881 42
4882 49
4883 58
4884 61
4885 49
4886 58
4887 49
4888 60
4889 58
4890 51
4891 66
4892 49
4893 65
4894 50
4895 66
4896 54
4897 65
4898 58
4899 65
4900 53
4901 62
4902 64
4903 54
4904 60
4905 72
4906 74
4907 56
4908 61
4909 51
4910 59
4911 74
4912 66
4913 57
4914 65
4915 52
4916 60
4917 47
4918 63
4919 66
4920 56
4921 60
4922 61
4923 74
4924 63
4925 52
4926 59
4927 79
4928 60
4929 47
4930 67
4931 54
4932 53
4933 45
4934 55
4935 61
4936 64
4937 67
4938 53
4939 63
4940 65
4941 58
4942 62
4943 68
4944 68
4945 57
4946 59
4947 57
4948 53
4949 57
4950 52
4951 48
4952 53
4953 67
4954 58
4955 43
4956 64
4957 48
4958 58
4959 48
4960 58
4961 54
4962 66
4963 54
4964 62
4965 59
4966 45
4967 45
4968 54
4969 58
4970 39
4971 64
4972 56
4973 66
4974 53
4975 53
4976 50
4977 59
4978 66
4979 69
4980 52
4981 64
4982 47
4983 61
4984 66
4985 73
4986 45
4987 51
4988 40
4989 52
4990 54
4991 76
4992 64
4993 54
4994 51
4995 61
4996 65
4997 58
4998 58
4999 54
5000 59
5001 52
5002 54
5003 49
5004 62
5005 60
5006 38
5007 51
5008 60
5009 68
5010 48
5011 66
5012 60
5013 49
5014 48
5015 50
5016 58
5017 54
5018 56
5019 64
5020 70
5021 57
5022 42
5023 62
5024 59
5025 69
5026 61
5027 61
5028 64
5029 48
5030 61
5031 59
5032 55
5033 48
5034 47
5035 63
5036 52
5037 45
5038 69
5039 67
5040 63
5041 57
5042 43
5043 55
5044 51
5045 47
5046 56
5047 42
5048 60
5049 53
5050 63
5051 57
5052 52
5053 68
5054 51
5055 59
5056 64
5057 70
5058 61
5059 59
5060 57
5061 48
5062 65
5063 59
5064 50
5065 68
5066 63
5067 58
5068 49
5069 54
5070 47
5071 58
5072 48
5073 55
5074 62
5075 50
5076 56
5077 66
5078 49
5079 64
5080 58
5081 59
5082 45
5083 44
5084 50
5085 49
5086 53
5087 58
5088 46
5089 42
5090 45
5091 63
5092 60
5093 54
5094 56
5095 50
5096 53
5097 49
5098 50
5099 47
5100 42
5101 53
5102 47
5103 61
5104 49
5105 49
5106 43
5107 52
5108 44
5109 61
5110 57
5111 53
5112 54
5113 47
5114 55
5115 62
5116 57
5117 67
5118 65
5119 58
5120 53
5121 53
5122 65
5123 45
5124 42
5125 55
5126 61
5127 50
5128 61
5129 67
5130 46
5131 68
5132 51
5133 54
5134 50
5135 42
5136 54
5137 47
5138 50
5139 58
5140 55
5141 56
5142 54
5143 63
5144 37
5145 44
5146 55
5147 46
5148 58
5149 45
5150 52
5151 49
5152 54
5153 43
5154 48
5155 55
5156 44
5157 47
5158 47
5159 51
5160 50
5161 42
5162 52
5163 49
5164 45
5165 65
5166 65
5167 49
5168 61
5169 43
5170 44
5171 63
5172 45
5173 68
5174 43
5175 53
5176 52
5177 50
5178 58
5179 45
5180 51
5181 58
5182 54
5183 63
5184 49
5185 59
5186 50
5187 67
5188 62
5189 43
5190 61
5191 51
5192 60
5193 45
5194 60
5195 58
5196 42
5197 49
5198 57
5199 44
5200 44
5201 50
5202 53
5203 57
5204 45
5205 53
5206 51
5207 49
5208 42
5209 55
5210 45
5211 51
5212 53
5213 64
5214 57
5215 62
5216 64
5217 62
5218 55
5219 40
5220 48
5221 59
5222 52
5223 57
5224 58
5225 51
5226 50
5227 51
5228 49
5229 57
5230 42
5231 46
5232 64
5233 50
5234 65
5235 44
5236 60
5237 57
5238 44
5239 58
5240 46
5241 55
5242 59
5243 56
5244 49
5245 41
5246 60
5247 53
5248 50
5249 51
5250 42
5251 38
5252 57
5253 57
5254 49
5255 42
5256 50
5257 60
5258 45
5259 47
5260 39
5261 43
5262 43
5263 44
5264 44
5265 47
5266 48
5267 43
5268 51
5269 67
5270 53
5271 46
5272 55
5273 42
5274 53
5275 62
5276 49
5277 48
5278 41
5279 51
5280 60
5281 60
5282 44
5283 55
5284 49
5285 59
5286 59
5287 58
5288 60
5289 53
5290 74
5291 51
5292 42
5293 44
5294 41
5295 52
5296 50
5297 57
5298 37
5299 58
5300 43
5301 62
5302 48
5303 38
5304 49
5305 52
5306 44
5307 50
5308 52
5309 51
5310 55
5311 49
5312 51
5313 48
5314 52
5315 46
5316 71
5317 48
5318 31
5319 41
5320 64
5321 53
5322 48
5323 50
5324 36
5325 49
5326 54
5327 53
5328 54
5329 57
5330 55
5331 51
5332 45
5333 47
5334 50
5335 48
5336 60
5337 71
5338 43
5339 50
5340 69
5341 55
5342 53
5343 49
5344 40
5345 44
5346 59
5347 50
5348 53
5349 49
5350 57
5351 55
5352 44
5353 45
5354 52
5355 60
5356 52
5357 43
5358 54
5359 45
5360 58
5361 54
5362 43
5363 49
5364 42
5365 41
5366 60
5367 57
5368 59
5369 42
5370 56
5371 42
5372 54
5373 44
5374 43
5375 40
5376 50
5377 51
5378 51
5379 53
5380 45
5381 45
5382 57
5383 46
5384 48
5385 47
5386 45
5387 67
5388 52
5389 26
5390 61
5391 51
5392 37
5393 38
5394 46
5395 45
5396 48
5397 49
5398 60
5399 43
5400 43
5401 48
5402 38
5403 34
5404 58
5405 51
5406 29
5407 36
5408 46
5409 42
5410 60
5411 47
5412 37
5413 37
5414 41
5415 40
5416 50
5417 38
5418 48
5419 47
5420 58
5421 39
5422 43
5423 48
5424 54
5425 37
5426 52
5427 36
5428 62
5429 56
5430 49
5431 40
5432 43
5433 52
5434 41
5435 55
5436 39
5437 39
5438 43
5439 48
5440 44
5441 52
5442 46
5443 50
5444 53
5445 42
5446 41
5447 52
5448 53
5449 60
5450 51
5451 42
5452 47
5453 53
5454 48
5455 53
5456 42
5457 53
5458 50
5459 50
5460 43
5461 56
5462 41
5463 47
5464 51
5465 39
5466 41
5467 48
5468 36
5469 35
5470 42
5471 28
5472 46
5473 39
5474 50
5475 64
5476 53
5477 51
5478 43
5479 59
5480 51
5481 46
5482 54
5483 39
5484 46
5485 47
5486 40
5487 48
5488 42
5489 43
5490 49
5491 35
5492 43
5493 42
5494 37
5495 51
5496 43
5497 46
5498 53
5499 50
5500 43
5501 45
5502 45
5503 37
5504 51
5505 47
5506 50
5507 53
5508 33
5509 47
5510 46
5511 45
5512 40
5513 41
5514 40
5515 42
5516 46
5517 49
5518 42
5519 46
5520 31
5521 39
5522 39
5523 46
5524 40
5525 67
5526 30
5527 40
5528 53
5529 39
5530 49
5531 36
5532 41
5533 46
5534 47
5535 37
5536 49
5537 54
5538 46
5539 40
5540 54
5541 44
5542 43
5543 40
5544 57
5545 43
5546 49
5547 54
5548 47
5549 46
5550 36
5551 41
5552 41
5553 44
5554 37
5555 40
5556 45
5557 52
5558 54
5559 41
5560 45
5561 55
5562 46
5563 35
5564 48
5565 37
5566 53
5567 47
5568 50
5569 47
5570 42
5571 49
5572 58
5573 46
5574 46
5575 49
5576 51
5577 41
5578 35
5579 36
5580 44
5581 48
5582 48
5583 41
5584 43
5585 38
5586 32
5587 44
5588 41
5589 51
5590 44
5591 44
5592 37
5593 50
5594 42
5595 37
5596 43
5597 51
5598 44
5599 39
5600 46
5601 45
5602 46
5603 48
5604 45
5605 39
5606 37
5607 43
5608 55
5609 41
5610 37
5611 40
5612 48
5613 47
5614 44
5615 43
5616 43
5617 38
5618 42
5619 42
5620 54
5621 48
5622 49
5623 36
5624 46
5625 45
5626 49
5627 35
5628 29
5629 38
5630 36
5631 50
5632 47
5633 34
5634 38
5635 36
5636 47
5637 31
5638 48
5639 45
5640 41
5641 40
5642 44
5643 42
5644 50
5645 40
5646 55
5647 49
5648 43
5649 34
5650 39
5651 42
5652 45
5653 54
5654 46
5655 41
5656 41
5657 41
5658 42
5659 43
5660 53
5661 51
5662 39
5663 45
5664 39
5665 34
5666 47
5667 54
5668 40
5669 33
5670 36
5671 43
5672 43
5673 52
5674 41
5675 49
5676 47
5677 48
5678 48
5679 35
5680 38
5681 40
5682 42
5683 37
5684 41
5685 34
5686 43
5687 36
5688 36
5689 40
5690 36
5691 46
5692 33
5693 41
5694 47
5695 31
5696 45
5697 35
5698 47
5699 48
5700 43
5701 37
5702 41
5703 36
5704 43
5705 45
5706 32
5707 44
5708 50
5709 39
5710 45
5711 35
5712 37
5713 42
5714 45
5715 37
5716 31
5717 42
5718 38
5719 40
5720 45
5721 52
5722 40
5723 51
5724 36
5725 46
5726 32
5727 43
5728 36
5729 32
5730 38
5731 34
5732 43
5733 33
5734 41
5735 39
5736 48
5737 35
5738 44
5739 38
5740 48
5741 40
5742 29
5743 38
5744 40
5745 37
5746 46
5747 49
5748 35
5749 39
5750 43
5751 41
5752 36
5753 49
5754 33
5755 32
5756 50
5757 40
5758 36
5759 37
5760 33
5761 47
5762 41
5763 35
5764 35
5765 50
5766 38
5767 29
5768 48
5769 36
5770 43
5771 32
5772 49
5773 40
5774 34
5775 42
5776 40
5777 48
5778 31
5779 43
5780 43
5781 35
5782 42
5783 64
5784 42
5785 52
5786 46
5787 44
5788 30
5789 38
5790 43
5791 31
5792 42
5793 35
5794 48
5795 47
5796 43
5797 48
5798 38
5799 59
5800 42
5801 39
5802 36
5803 38
5804 32
5805 32
5806 44
5807 28
5808 39
5809 28
5810 31
5811 40
5812 32
5813 46
5814 43
5815 34
5816 43
5817 36
5818 35
5819 38
5820 37
5821 47
5822 37
5823 48
5824 44
5825 41
5826 43
5827 40
5828 46
5829 38
5830 44
5831 49
5832 40
5833 42
5834 50
5835 43
5836 38
5837 38
5838 33
5839 42
5840 43
5841 40
5842 50
5843 33
5844 36
5845 44
5846 42
5847 38
5848 44
5849 38
5850 44
5851 38
5852 43
5853 53
5854 45
5855 37
5856 31
5857 38
5858 30
5859 34
5860 48
5861 38
5862 41
5863 36
5864 41
5865 41
5866 35
5867 34
5868 54
5869 40
5870 33
5871 43
5872 34
5873 35
5874 31
5875 56
5876 24
5877 35
5878 47
5879 46
5880 37
5881 37
5882 45
5883 44
5884 34
5885 42
5886 37
5887 34
5888 37
5889 43
5890 33
5891 33
5892 43
5893 51
5894 38
5895 29
5896 38
5897 34
5898 38
5899 53
5900 34
5901 34
5902 49
5903 36
5904 36
5905 31
5906 32
5907 33
5908 26
5909 37
5910 36
5911 40
5912 49
5913 38
5914 45
5915 42
5916 28
5917 46
5918 39
5919 43
5920 50
5921 45
5922 27
5923 39
5924 38
5925 42
5926 45
5927 32
5928 26
5929 46
5930 41
5931 49
5932 42
5933 44
5934 49
5935 44
5936 46
5937 30
5938 39
5939 30
5940 29
5941 29
5942 42
5943 34
5944 34
5945 34
5946 35
5947 40
5948 39
5949 36
5950 48
5951 47
5952 39
5953 35
5954 28
5955 33
5956 41
5957 34
5958 32
5959 32
5960 45
5961 46
5962 37
5963 39
5964 22
5965 41
5966 32
5967 36
5968 40
5969 32
5970 43
5971 37
5972 40
5973 43
5974 44
5975 31
5976 48
5977 44
5978 31
5979 42
5980 38
5981 41
5982 43
5983 43
5984 36
5985 52
5986 34
5987 40
5988 22
5989 27
5990 42
5991 35
5992 38
5993 40
5994 33
5995 44
5996 39
5997 31
5998 31
5999 36
6000 42
6001 32
6002 43
6003 42
6004 47
6005 41
6006 33
6007 30
6008 37
6009 43
6010 38
6011 41
6012 36
6013 40
6014 49
6015 37
6016 47
6017 42
6018 53
6019 44
6020 34
6021 29
6022 35
6023 30
6024 35
6025 33
6026 48
6027 39
6028 31
6029 32
6030 31
6031 29
6032 33
6033 32
6034 39
6035 38
6036 39
6037 40
6038 41
6039 46
6040 57
6041 42
6042 29
6043 44
6044 48
6045 37
6046 37
6047 39
6048 47
6049 43
6050 38
6051 41
6052 36
6053 47
6054 42
6055 33
6056 39
6057 24
6058 39
6059 38
6060 38
6061 39
6062 42
6063 31
6064 46
6065 39
6066 41
6067 43
6068 45
6069 34
6070 36
6071 33
6072 26
6073 39
6074 36
6075 30
6076 41
6077 34
6078 36
6079 39
6080 38
6081 37
6082 36
6083 34
6084 30
6085 32
6086 39
6087 43
6088 43
6089 27
6090 52
6091 34
6092 37
6093 35
6094 33
6095 41
6096 43
6097 31
6098 39
6099 37
6100 50
6101 39
6102 36
6103 29
6104 37
6105 46
6106 30
6107 32
6108 29
6109 35
6110 40
6111 34
6112 36
6113 50
6114 47
6115 35
6116 36
6117 42
6118 41
6119 34
6120 37
6121 38
6122 34
6123 32
6124 27
6125 45
6126 40
6127 48
6128 30
6129 32
6130 50
6131 46
6132 36
6133 44
6134 45
6135 36
6136 27
6137 46
6138 28
6139 41
6140 30
6141 28
6142 37
6143 36
6144 32
6145 53
6146 36
6147 32
6148 38
6149 35
6150 43
6151 29
6152 39
6153 31
6154 31
6155 44
6156 46
6157 37
6158 29
6159 42
6160 34
6161 41
6162 31
6163 37
6164 35
6165 30
6166 42
6167 43
6168 32
6169 53
6170 45
6171 33
6172 48
6173 38
6174 36
6175 35
6176 36
6177 36
6178 42
6179 36
6180 43
6181 34
6182 31
6183 46
6184 48
6185 39
6186 36
6187 32
6188 37
6189 39
6190 34
6191 37
6192 37
6193 42
6194 37
6195 43
6196 34
6197 32
6198 45
6199 29
6200 35
6201 36
6202 44
6203 29
6204 53
6205 37
6206 33
6207 30
6208 30
6209 28
6210 42
6211 30
6212 48
6213 42
6214 35
6215 42
6216 38
6217 47
6218 31
6219 46
6220 29
6221 44
6222 40
6223 42
6224 33
6225 35
6226 41
6227 36
6228 37
6229 29
6230 40
6231 43
6232 27
6233 42
6234 48
6235 47
6236 41
6237 39
6238 30
6239 41
6240 29
6241 29
6242 42
6243 28
6244 51
6245 43
6246 28
6247 44
6248 52
6249 32
6250 31
6251 30
6252 35
6253 35
6254 32
6255 29
6256 41
6257 34
6258 41
6259 33
6260 36
6261 38
6262 41
6263 26
6264 37
6265 32
6266 35
6267 34
6268 33
6269 31
6270 43
6271 34
6272 30
6273 32
6274 33
6275 27
6276 36
6277 43
6278 33
6279 37
6280 41
6281 33
6282 37
6283 36
6284 41
6285 41
6286 37
6287 32
6288 44
6289 29
6290 34
6291 46
6292 45
6293 40
6294 38
6295 23
6296 36
6297 36
6298 45
6299 45
6300 43
6301 32
6302 36
6303 40
6304 37
6305 31
6306 34
6307 28
6308 34
6309 37
6310 28
6311 38
6312 40
6313 41
6314 41
6315 34
6316 44
6317 36
6318 41
6319 40
6320 34
6321 45
6322 33
6323 35
6324 35
6325 31
6326 39
6327 39
6328 53
6329 39
6330 38
6331 32
6332 37
6333 26
6334 46
6335 33
6336 30
6337 33
6338 37
6339 46
6340 35
6341 30
6342 40
6343 32
6344 29
6345 42
6346 38
6347 36
6348 42
6349 50
6350 19
6351 46
6352 41
6353 30
6354 36
6355 34
6356 43
6357 39
6358 34
6359 50
6360 37
6361 50
6362 30
6363 32
6364 38
6365 43
6366 44
6367 33
6368 38
6369 36
6370 30
6371 37
6372 42
6373 40
6374 25
6375 32
6376 33
6377 33
6378 32
6379 45
6380 40
6381 25
6382 41
6383 30
6384 44
6385 35
6386 38
6387 30
6388 49
6389 29
6390 27
6391 38
6392 42
6393 40
6394 22
6395 41
6396 34
6397 39
6398 35
6399 43
6400 36
6401 27
6402 38
6403 42
6404 44
6405 37
6406 31
6407 35
6408 42
6409 30
6410 31
6411 32
6412 39
6413 35
6414 35
6415 48
6416 41
6417 26
6418 31
6419 29
6420 37
6421 36
6422 29
6423 35
6424 32
6425 32
6426 39
6427 35
6428 30
6429 38
6430 32
6431 35
6432 48
6433 29
6434 30
6435 43
6436 34
6437 32
6438 38
6439 30
6440 38
6441 32
6442 33
6443 36
6444 28
6445 25
6446 38
6447 27
6448 34
6449 39
6450 48
6451 33
6452 31
6453 38
6454 29
6455 29
6456 43
6457 39
6458 33
6459 41
6460 23
6461 24
6462 31
6463 28
6464 36
6465 34
6466 31
6467 32
6468 31
6469 41
6470 32
6471 28
6472 39
6473 26
6474 42
6475 31
6476 35
6477 25
6478 21
6479 39
6480 37
6481 40
6482 38
6483 31
6484 32
6485 35
6486 34
6487 27
6488 29
6489 38
6490 34
6491 37
6492 26
6493 29
6494 41
6495 27
6496 32
6497 43
6498 36
6499 36
6500 33
6501 40
6502 32
6503 37
6504 39
6505 35
6506 27
6507 24
6508 43
6509 32
6510 27
6511 36
6512 31
6513 35
6514 28
6515 33
6516 30
6517 31
6518 42
6519 39
6520 33
6521 40
6522 31
6523 37
6524 33
6525 29
6526 23
6527 34
6528 40
6529 28
6530 35
6531 42
6532 26
6533 44
6534 37
6535 34
6536 39
6537 32
6538 37
6539 24
6540 32
6541 31
6542 33
6543 33
6544 32
6545 39
6546 26
6547 33
6548 26
6549 35
6550 32
6551 27
6552 37
6553 26
6554 28
6555 31
6556 42
6557 31
6558 35
6559 39
6560 27
6561 27
6562 33
6563 41
6564 25
6565 39
6566 33
6567 24
6568 38
6569 33
6570 44
6571 33
6572 27
6573 32
6574 36
6575 31
6576 29
6577 36
6578 34
6579 36
6580 30
6581 24
6582 33
6583 34
6584 36
6585 28
6586 34
6587 39
6588 25
6589 29
6590 30
6591 43
6592 38
6593 31
6594 38
6595 31
6596 36
6597 38
6598 38
6599 33
6600 30
6601 36
6602 34
6603 38
6604 41
6605 24
6606 29
6607 30
6608 44
6609 24
6610 29
6611 35
6612 48
6613 27
6614 40
6615 27
6616 39
6617 27
6618 33
6619 38
6620 47
6621 37
6622 27
6623 36
6624 39
6625 31
6626 35
6627 28
6628 29
6629 37
6630 41
6631 38
6632 34
6633 23
6634 33
6635 28
6636 37
6637 24
6638 22
6639 39
6640 32
6641 24
6642 29
6643 30
6644 31
6645 34
6646 40
6647 24
6648 33
6649 27
6650 34
6651 22
6652 31
6653 34
6654 28
6655 29
6656 29
6657 18
6658 28
6659 24
6660 30
6661 30
6662 37
6663 33
6664 32
6665 35
6666 31
6667 30
6668 27
6669 40
6670 30
6671 36
6672 31
6673 25
6674 35
6675 34
6676 26
6677 28
6678 24
6679 37
6680 27
6681 36
6682 28
6683 34
6684 34
6685 34
6686 42
6687 35
6688 26
6689 23
6690 28
6691 40
6692 33
6693 26
6694 32
6695 31
6696 40
6697 36
6698 29
6699 23
6700 24
6701 28
6702 31
6703 24
6704 31
6705 32
6706 25
6707 35
6708 35
6709 35
6710 29
6711 33
6712 37
6713 29
6714 30
6715 36
6716 42
6717 31
6718 32
6719 21
6720 41
6721 27
6722 26
6723 33
6724 31
6725 40
6726 45
6727 31
6728 36
6729 25
6730 34
6731 31
6732 30
6733 33
6734 37
6735 33
6736 28
6737 25
6738 29
6739 27
6740 35
6741 29
6742 36
6743 39
6744 33
6745 31
6746 35
6747 27
6748 34
6749 27
6750 31
6751 36
6752 32
6753 32
6754 32
6755 24
6756 32
6757 30
6758 43
6759 34
6760 33
6761 24
6762 40
6763 38
6764 31
6765 33
6766 39
6767 34
6768 31
6769 41
6770 37
6771 31
6772 39
6773 27
6774 37
6775 26
6776 21
6777 29
6778 26
6779 26
6780 37
6781 33
6782 42
6783 36
6784 27
6785 32
6786 32
6787 29
6788 27
6789 34
6790 43
6791 29
6792 35
6793 33
6794 28
6795 34
6796 39
6797 25
6798 31
6799 30
6800 29
6801 25
6802 32
6803 35
6804 28
6805 35
6806 38
6807 23
6808 27
6809 26
6810 20
6811 32
6812 34
6813 34
6814 32
6815 33
6816 35
6817 35
6818 32
6819 42
6820 36
6821 33
6822 35
6823 28
6824 30
6825 42
6826 23
6827 38
6828 26
6829 30
6830 33
6831 40
6832 33
6833 32
6834 24
6835 30
6836 27
6837 35
6838 30
6839 26
6840 34
6841 32
6842 36
6843 30
6844 26
6845 33
6846 26
6847 31
6848 27
6849 33
6850 40
6851 30
6852 32
6853 37
6854 28
6855 29
6856 35
6857 39
6858 29
6859 32
6860 39
6861 38
6862 38
6863 40
6864 39
6865 26
6866 35
6867 31
6868 24
6869 27
6870 43
6871 40
6872 29
6873 39
6874 36
6875 35
6876 36
6877 34
6878 29
6879 22
6880 30
6881 29
6882 26
6883 27
6884 21
6885 20
6886 35
6887 23
6888 26
6889 38
6890 24
6891 33
6892 30
6893 28
6894 31
6895 33
6896 20
6897 28
6898 35
6899 32
6900 30
6901 25
6902 24
6903 32
6904 29
6905 27
6906 42
6907 24
6908 33
6909 34
6910 32
6911 29
6912 42
6913 30
6914 39
6915 31
6916 31
6917 21
6918 30
6919 34
6920 32
6921 37
6922 39
6923 24
6924 33
6925 38
6926 27
6927 33
6928 30
6929 34
6930 19
6931 25
6932 34
6933 35
6934 41
6935 33
6936 26
6937 33
6938 33
6939 33
6940 35
6941 32
6942 34
6943 32
6944 37
6945 30
6946 27
6947 28
6948 34
6949 36
6950 37
6951 23
6952 38
6953 27
6954 29
6955 34
6956 31
6957 33
6958 28
6959 29
6960 27
6961 28
6962 33
6963 30
6964 22
6965 24
6966 38
6967 26
6968 37
6969 31
6970 26
6971 28
6972 23
6973 35
6974 33
6975 33
6976 37
6977 33
6978 18
6979 28
6980 32
6981 35
6982 21
6983 29
6984 26
6985 32
6986 29
6987 28
6988 19
6989 34
6990 25
6991 30
6992 29
6993 30
6994 26
6995 35
6996 31
6997 34
6998 24
6999 28
7000 32
7001 27
7002 35
7003 26
7004 44
7005 36
7006 25
7007 33
7008 31
7009 34
7010 20
7011 23
7012 30
7013 30
7014 28
7015 25
7016 31
7017 38
7018 25
7019 28
7020 25
7021 33
7022 21
7023 33
7024 33
7025 22
7026 42
7027 23
7028 27
7029 31
7030 26
7031 30
7032 28
7033 35
7034 25
7035 37
7036 44
7037 37
7038 31
7039 27
7040 26
7041 24
7042 38
7043 37
7044 34
7045 20
7046 34
7047 31
7048 30
7049 25
7050 27
7051 26
7052 22
7053 27
7054 34
7055 35
7056 34
7057 24
7058 32
7059 34
7060 29
7061 35
7062 30
7063 24
7064 23
7065 32
7066 28
7067 32
7068 29
7069 18
7070 28
7071 30
7072 29
7073 21
7074 23
7075 20
7076 31
7077 26
7078 23
7079 33
7080 25
7081 35
7082 28
7083 28
7084 26
7085 33
7086 35
7087 31
7088 16
7089 20
7090 32
7091 34
7092 33
7093 22
7094 34
7095 30
7096 32
7097 29
7098 22
7099 33
7100 29
7101 28
7102 21
7103 34
7104 31
7105 31
7106 33
7107 28
7108 35
7109 29
7110 30
7111 23
7112 25
7113 22
7114 32
7115 27
7116 23
7117 30
7118 23
7119 22
7120 33
7121 30
7122 31
7123 43
7124 34
7125 27
7126 28
7127 22
7128 22
7129 23
7130 33
7131 28
7132 23
7133 26
7134 32
7135 25
7136 34
7137 36
7138 25
7139 31
7140 23
7141 25
7142 28
7143 20
7144 35
7145 22
7146 24
7147 31
7148 32
7149 27
7150 32
7151 27
7152 30
7153 40
7154 28
7155 35
7156 33
7157 30
7158 27
7159 27
7160 31
7161 22
7162 36
7163 22
7164 28
7165 25
7166 19
7167 22
7168 35
7169 28
7170 28
7171 27
7172 37
7173 29
7174 31
7175 26
7176 27
7177 27
7178 39
7179 24
7180 29
7181 25
7182 25
7183 34
7184 32
7185 21
7186 21
7187 42
7188 26
7189 36
7190 24
7191 19
7192 35
7193 38
7194 25
7195 30
7196 36
7197 23
7198 25
7199 23
7200 31
7201 31
7202 20
7203 33
7204 35
7205 20
7206 32
7207 31
7208 36
7209 32
7210 30
7211 31
7212 28
7213 37
7214 33
7215 22
7216 30
7217 24
7218 19
7219 24
7220 26
7221 26
7222 36
7223 35
7224 31
7225 29
7226 38
7227 33
7228 39
7229 21
7230 31
7231 30
7232 32
7233 33
7234 29
7235 43
7236 29
7237 29
7238 30
7239 41
7240 32
7241 27
7242 39
7243 35
7244 30
7245 27
7246 25
7247 25
7248 39
7249 33
7250 22
7251 37
7252 30
7253 36
7254 40
7255 34
7256 30
7257 26
7258 39
7259 31
7260 19
7261 35
7262 18
7263 27
7264 37
7265 30
7266 41
7267 27
7268 32
7269 27
7270 29
7271 41
7272 32
7273 28
7274 22
7275 32
7276 22
7277 33
7278 22
7279 27
7280 28
7281 36
7282 27
7283 28
7284 28
7285 32
7286 31
7287 33
7288 32
7289 33
7290 33
7291 18
7292 28
7293 25
7294 24
7295 36
7296 27
7297 33
7298 33
7299 23
7300 30
7301 35
7302 25
7303 25
7304 31
7305 33
7306 26
7307 36
7308 40
7309 37
7310 23
7311 21
7312 25
7313 30
7314 24
7315 27
7316 31
7317 37
7318 35
7319 27
7320 34
7321 31
7322 31
7323 40
7324 28
7325 26
7326 33
7327 30
7328 40
7329 40
7330 24
7331 34
7332 30
7333 35
7334 34
7335 25
7336 36
7337 34
7338 36
7339 32
7340 31
7341 32
7342 40
7343 34
7344 26
7345 23
7346 28
7347 29
7348 33
7349 22
7350 31
7351 37
7352 38
7353 35
7354 30
7355 35
7356 23
7357 46
7358 37
7359 17
7360 37
7361 33
7362 27
7363 33
7364 27
7365 22
7366 26
7367 31
7368 24
7369 33
7370 30
7371 32
7372 31
7373 34
7374 31
7375 30
7376 29
7377 25
7378 30
7379 29
7380 34
7381 39
7382 42
7383 33
7384 40
7385 30
7386 25
7387 26
7388 24
7389 35
7390 32
7391 20
7392 27
7393 20
7394 31
7395 28
7396 21
7397 27
7398 38
7399 30
7400 20
7401 33
7402 19
7403 23
7404 22
7405 26
7406 27
7407 22
7408 21
7409 34
7410 30
7411 26
7412 20
7413 36
7414 29
7415 25
7416 21
7417 32
7418 25
7419 33
7420 25
7421 27
7422 31
7423 37
7424 27
7425 38
7426 26
7427 31
7428 25
7429 21
7430 29
7431 33
7432 23
7433 34
7434 22
7435 26
7436 30
7437 29
7438 24
7439 29
7440 34
7441 25
7442 31
7443 30
7444 25
7445 31
7446 20
7447 24
7448 21
7449 27
7450 32
7451 27
7452 24
7453 32
7454 31
7455 14
7456 38
7457 30
7458 28
7459 23
7460 27
7461 23
7462 26
7463 24
7464 25
7465 32
7466 37
7467 29
7468 19
7469 27
7470 37
7471 27
7472 27
7473 28
7474 38
7475 32
7476 23
7477 25
7478 28
7479 25
7480 29
7481 27
7482 20
7483 28
7484 20
7485 34
7486 36
7487 34
7488 32
7489 30
7490 22
7491 26
7492 28
7493 22
7494 35
7495 35
7496 33
7497 23
7498 39
7499 31
7500 33
7501 25
7502 36
7503 30
7504 40
7505 32
7506 39
7507 33
7508 25
7509 29
7510 27
7511 25
7512 24
7513 29
7514 26
7515 24
7516 25
7517 24
7518 38
7519 36
7520 24
7521 28
7522 34
7523 38
7524 28
7525 29
7526 34
7527 35
7528 24
7529 28
7530 36
7531 37
7532 31
7533 16
7534 25
7535 27
7536 31
7537 34
7538 29
7539 28
7540 31
7541 31
7542 35
7543 22
7544 27
7545 26
7546 21
7547 20
7548 33
7549 28
7550 26
7551 37
7552 28
7553 31
7554 31
7555 30
7556 25
7557 30
7558 32
7559 30
7560 25
7561 25
7562 29
7563 28
7564 24
7565 34
7566 25
7567 27
7568 20
7569 32
7570 27
7571 27
7572 23
7573 23
7574 31
7575 31
7576 22
7577 24
7578 20
7579 28
7580 27
7581 27
7582 41
7583 24
7584 23
7585 25
7586 23
7587 25
7588 40
7589 26
7590 22
7591 15
7592 24
7593 30
7594 26
7595 27
7596 28
7597 24
7598 20
7599 29
7600 27
7601 16
7602 29
7603 24
7604 26
7605 29
7606 36
7607 23
7608 24
7609 32
7610 26
7611 24
7612 24
7613 22
7614 32
7615 26
7616 25
7617 23
7618 39
7619 25
7620 24
7621 24
7622 28
7623 24
7624 15
7625 30
7626 19
7627 24
7628 20
7629 27
7630 14
7631 44
7632 31
7633 23
7634 25
7635 24
7636 25
7637 28
7638 27
7639 28
7640 24
7641 33
7642 21
7643 35
7644 35
7645 37
7646 32
7647 27
7648 20
7649 24
7650 32
7651 24
7652 28
7653 30
7654 27
7655 37
7656 25
7657 23
7658 23
7659 25
7660 23
7661 26
7662 19
7663 22
7664 21
7665 30
7666 22
7667 20
7668 28
7669 21
7670 32
7671 36
7672 30
7673 32
7674 34
7675 23
7676 22
7677 17
7678 19
7679 23
7680 21
7681 28
7682 30
7683 26
7684 27
7685 29
7686 18
7687 21
7688 28
7689 26
7690 27
7691 28
7692 22
7693 24
7694 21
7695 24
7696 28
7697 28
7698 18
7699 25
7700 22
7701 21
7702 26
7703 28
7704 23
7705 21
7706 29
7707 27
7708 32
7709 26
7710 22
7711 38
7712 27
7713 27
7714 28
7715 22
7716 34
7717 30
7718 33
7719 20
7720 27
7721 31
7722 19
7723 26
7724 28
7725 33
7726 29
7727 26
7728 23
7729 19
7730 41
7731 28
7732 22
7733 21
7734 26
7735 17
7736 23
7737 37
7738 23
7739 17
7740 24
7741 26
7742 29
7743 32
7744 27
7745 33
7746 21
7747 19
7748 29
7749 22
7750 37
7751 21
7752 21
7753 27
7754 29
7755 23
7756 34
7757 16
7758 30
7759 30
7760 39
7761 25
7762 33
7763 24
7764 18
7765 24
7766 17
7767 29
7768 29
7769 25
7770 19
7771 18
7772 22
7773 27
7774 21
7775 24
7776 29
7777 30
7778 23
7779 24
7780 25
7781 37
7782 24
7783 25
7784 26
7785 26
7786 27
7787 21
7788 31
7789 26
7790 27
7791 23
7792 20
7793 20
7794 25
7795 29
7796 27
7797 24
7798 29
7799 22
7800 28
7801 22
7802 26
7803 23
7804 28
7805 25
7806 23
7807 19
7808 21
7809 17
7810 16
7811 27
7812 19
7813 18
7814 22
7815 21
7816 22
7817 23
7818 18
7819 27
7820 25
7821 22
7822 20
7823 24
7824 20
7825 22
7826 23
7827 21
7828 22
7829 25
7830 23
7831 22
7832 29
7833 25
7834 19
7835 24
7836 17
7837 23
7838 23
7839 26
7840 24
7841 24
7842 18
7843 21
7844 21
7845 14
7846 23
7847 29
7848 25
7849 21
7850 25
7851 30
7852 23
7853 16
7854 30
7855 21
7856 23
7857 24
7858 18
7859 27
7860 17
7861 15
7862 25
7863 18
7864 19
7865 12
7866 36
7867 28
7868 25
7869 22
7870 30
7871 30
7872 17
7873 24
7874 30
7875 28
7876 19
7877 17
7878 29
7879 22
7880 22
7881 22
7882 19
7883 18
7884 17
7885 21
7886 19
7887 21
7888 23
7889 23
7890 23
7891 21
7892 25
7893 23
7894 28
7895 26
7896 23
7897 23
7898 21
7899 29
7900 18
7901 21
7902 31
7903 32
7904 37
7905 18
7906 24
7907 26
7908 22
7909 13
7910 28
7911 27
7912 18
7913 19
7914 21
7915 28
7916 22
7917 24
7918 23
7919 34
7920 20
7921 38
7922 28
7923 21
7924 21
7925 29
7926 16
7927 18
7928 25
7929 19
7930 25
7931 18
7932 22
7933 25
7934 25
7935 29
7936 16
7937 31
7938 19
7939 23
7940 36
7941 21
7942 25
7943 25
7944 25
7945 23
7946 25
7947 28
7948 30
7949 24
7950 25
7951 25
7952 26
7953 17
7954 25
7955 19
7956 25
7957 30
7958 20
7959 25
7960 21
7961 18
7962 20
7963 28
7964 27
7965 21
7966 34
7967 25
7968 26
7969 23
7970 19
7971 32
7972 29
7973 26
7974 21
7975 23
7976 25
7977 34
7978 16
7979 23
7980 30
7981 24
7982 19
7983 18
7984 23
7985 22
7986 29
7987 22
7988 24
7989 15
7990 29
7991 26
7992 20
7993 20
7994 18
7995 18
7996 19
7997 29
7998 24
7999 22
8000 24
8001 31
8002 19
8003 18
8004 25
8005 15
8006 23
8007 27
8008 29
8009 15
8010 29
8011 22
8012 25
8013 21
8014 29
8015 25
8016 19
8017 29
8018 21
8019 29
8020 32
8021 20
8022 30
8023 28
8024 23
8025 13
8026 24
8027 27
8028 23
8029 24
8030 22
8031 21
8032 28
8033 27
8034 26
8035 13
8036 27
8037 27
8038 29
8039 31
8040 16
8041 22
8042 20
8043 21
8044 20
8045 28
8046 22
8047 22
8048 21
8049 27
8050 25
8051 23
8052 18
8053 28
8054 23
8055 36
8056 17
8057 22
8058 21
8059 21
8060 35
8061 22
8062 25
8063 24
8064 32
8065 16
8066 18
8067 28
8068 22
8069 31
8070 20
8071 22
8072 20
8073 21
8074 22
8075 24
8076 25
8077 23
8078 30
8079 22
8080 19
8081 18
8082 21
8083 17
8084 23
8085 27
8086 31
8087 27
8088 22
8089 29
8090 20
8091 26
8092 32
8093 16
8094 25
8095 18
8096 25
8097 32
8098 24
8099 21
8100 17
8101 26
8102 26
8103 23
8104 14
8105 23
8106 14
8107 16
8108 19
8109 31
8110 25
8111 24
8112 19
8113 24
8114 30
8115 24
8116 21
8117 29
8118 29
8119 32
8120 30
8121 18
8122 27
8123 17
8124 16
8125 21
8126 23
8127 16
8128 18
8129 22
8130 16
8131 22
8132 15
8133 19
8134 27
8135 20
8136 24
8137 16
8138 27
8139 27
8140 20
8141 19
8142 24
8143 23
8144 25
8145 25
8146 23
8147 20
8148 17
8149 30
8150 16
8151 22
8152 22
8153 20
8154 22
8155 14
8156 23
8157 21
8158 24
8159 21
8160 23
8161 22
8162 15
8163 26
8164 23
8165 24
8166 29
8167 26
8168 20
8169 22
8170 15
8171 19
8172 23
8173 23
8174 14
8175 25
8176 20
8177 19
8178 20
8179 27
8180 17
8181 18
8182 18
8183 23
8184 29
8185 19
8186 22
8187 28
8188 21
8189 21
8190 16
8191 23
8192 16
8193 22
8194 15
8195 20
8196 20
8197 24
8198 18
8199 16
8200 18
8201 21
8202 18
8203 14
8204 15
8205 20
8206 17
8207 24
8208 23
8209 23
8210 21
8211 21
8212 22
8213 21
8214 22
8215 17
8216 26
8217 28
8218 26
8219 17
8220 22
8221 25
8222 20
8223 27
8224 23
8225 30
8226 18
8227 20
8228 25
8229 22
8230 16
8231 20
8232 22
8233 32
8234 18
8235 24
8236 18
8237 30
8238 25
8239 26
8240 20
8241 15
8242 13
8243 23
8244 17
8245 20
8246 20
8247 28
8248 22
8249 21
8250 28
8251 16
8252 16
8253 15
8254 18
8255 22
8256 27
8257 17
8258 24
8259 18
8260 30
8261 23
8262 14
8263 19
8264 26
8265 28
8266 20
8267 22
8268 18
8269 24
8270 24
8271 24
8272 24
8273 21
8274 23
8275 25
8276 27
8277 21
8278 25
8279 23
8280 16
8281 25
8282 16
8283 23
8284 21
8285 26
8286 17
8287 16
8288 22
8289 21
8290 24
8291 25
8292 25
8293 21
8294 12
8295 25
8296 21
8297 15
8298 14
8299 20
8300 19
8301 19
8302 20
8303 20
8304 22
8305 25
8306 26
8307 15
8308 30
8309 29
8310 21
8311 18
8312 16
8313 13
8314 11
8315 17
8316 19
8317 16
8318 19
8319 22
8320 26
8321 25
8322 20
8323 23
8324 18
8325 18
8326 22
8327 23
8328 20
8329 15
8330 14
8331 21
8332 15
8333 21
8334 21
8335 16
8336 21
8337 19
8338 19
8339 16
8340 25
8341 21
8342 35
8343 18
8344 20
8345 29
8346 20
8347 16
8348 24
8349 21
8350 14
8351 27
8352 16
8353 28
8354 15
8355 15
8356 18
8357 14
8358 23
8359 19
8360 15
8361 17
8362 27
8363 18
8364 18
8365 18
8366 18
8367 25
8368 16
8369 18
8370 19
8371 19
8372 22
8373 26
8374 17
8375 19
8376 11
8377 26
8378 28
8379 18
8380 19
8381 20
8382 20
8383 20
8384 24
8385 18
8386 15
8387 20
8388 25
8389 26
8390 24
8391 23
8392 18
8393 18
8394 21
8395 23
8396 14
8397 15
8398 21
8399 20
8400 17
8401 16
8402 24
8403 23
8404 26
8405 15
8406 26
8407 16
8408 16
8409 28
8410 13
8411 18
8412 26
8413 25
8414 23
8415 22
8416 23
8417 20
8418 20
8419 14
8420 14
8421 23
8422 28
8423 26
8424 20
8425 21
8426 17
8427 14
8428 19
8429 18
8430 24
8431 20
8432 14
8433 25
8434 19
8435 22
8436 22
8437 27
8438 18
8439 14
8440 17
8441 21
8442 23
8443 13
8444 16
8445 17
8446 20
8447 19
8448 16
8449 17
8450 19
8451 19
8452 15
8453 23
8454 19
8455 16
8456 26
8457 21
8458 20
8459 20
8460 29
8461 21
8462 21
8463 26
8464 18
8465 20
8466 9
8467 25
8468 19
8469 15
8470 23
8471 26
8472 21
8473 20
8474 24
8475 26
8476 17
8477 17
8478 14
8479 19
8480 26
8481 23
8482 18
8483 25
8484 20
8485 22
8486 21
8487 12
8488 12
8489 22
8490 13
8491 24
8492 24
8493 18
8494 16
8495 16
8496 26
8497 9
8498 20
8499 16
8500 21
8501 33
8502 18
8503 10
8504 22
8505 19
8506 21
8507 15
8508 17
8509 23
8510 14
8511 25
8512 25
8513 17
8514 20
8515 17
8516 9
8517 16
8518 16
8519 20
8520 26
8521 19
8522 17
8523 25
8524 14
8525 19
8526 15
8527 15
8528 18
8529 28
8530 16
8531 21
8532 20
8533 28
8534 23
8535 15
8536 19
8537 20
8538 23
8539 13
8540 15
8541 21
8542 22
8543 20
8544 9
8545 15
8546 25
8547 17
8548 18
8549 26
8550 19
8551 14
8552 22
8553 21
8554 20
8555 23
8556 17
8557 21
8558 18
8559 19
8560 24
8561 17
8562 16
8563 17
8564 13
8565 18
8566 20
8567 19
8568 20
8569 18
8570 25
8571 13
8572 20
8573 9
8574 30
8575 20
8576 17
8577 19
8578 17
8579 21
8580 21
8581 15
8582 17
8583 15
8584 16
8585 19
8586 13
8587 19
8588 16
8589 26
8590 24
8591 25
8592 19
8593 20
8594 29
8595 22
8596 21
8597 24
8598 13
8599 19
8600 21
8601 24
8602 17
8603 10
8604 24
8605 20
8606 20
8607 23
8608 22
8609 19
8610 20
8611 20
8612 15
8613 15
8614 16
8615 19
8616 22
8617 15
8618 32
8619 21
8620 15
8621 28
8622 28
8623 18
8624 24
8625 22
8626 15
8627 18
8628 21
8629 16
8630 21
8631 17
8632 14
8633 19
8634 20
8635 23
8636 19
8637 20
8638 20
8639 24
8640 18
8641 22
8642 16
8643 19
8644 18
8645 22
8646 14
8647 23
8648 18
8649 24
8650 18
8651 13
8652 22
8653 25
8654 22
8655 17
8656 19
8657 22
8658 14
8659 22
8660 27
8661 24
8662 22
8663 21
8664 25
8665 12
8666 20
8667 16
8668 21
8669 16
8670 20
8671 24
8672 24
8673 21
8674 10
8675 18
8676 23
8677 14
8678 18
8679 15
8680 27
8681 23
8682 18
8683 21
8684 17
8685 26
8686 17
8687 17
8688 22
8689 13
8690 21
8691 25
8692 27
8693 26
8694 20
8695 16
8696 17
8697 15
8698 19
8699 14
8700 27
8701 14
8702 16
8703 16
8704 18
8705 20
8706 22
8707 12
8708 20
8709 11
8710 13
8711 17
8712 18
8713 17
8714 26
8715 22
8716 16
8717 15
8718 12
8719 22
8720 23
8721 25
8722 16
8723 21
8724 29
8725 18
8726 21
8727 21
8728 18
8729 18
8730 20
8731 14
8732 10
8733 23
8734 21
8735 25
8736 12
8737 14
8738 25
8739 14
8740 14
8741 30
8742 17
8743 9
8744 21
8745 26
8746 16
8747 18
8748 17
8749 20
8750 23
8751 9
8752 22
8753 13
8754 22
8755 22
8756 15
8757 27
8758 18
8759 18
8760 18
8761 27
8762 19
8763 15
8764 15
8765 24
8766 17
8767 24
8768 24
8769 26
8770 20
8771 23
8772 25
8773 16
8774 21
8775 20
8776 22
8777 21
8778 22
8779 14
8780 18
8781 15
8782 26
8783 24
8784 19
8785 14
8786 24
8787 25
8788 19
8789 28
8790 15
8791 18
8792 17
8793 13
8794 19
8795 26
8796 18
8797 22
8798 24
8799 15
8800 23
8801 14
8802 16
8803 22
8804 16
8805 22
8806 19
8807 25
8808 21
8809 19
8810 26
8811 13
8812 13
8813 15
8814 18
8815 16
8816 16
8817 19
8818 21
8819 27
8820 18
8821 25
8822 23
8823 18
8824 19
8825 16
8826 19
8827 26
8828 26
8829 21
8830 21
8831 27
8832 17
8833 20
8834 22
8835 18
8836 22
8837 19
8838 23
8839 25
8840 25
8841 19
8842 21
8843 14
8844 20
8845 15
8846 28
8847 21
8848 12
8849 19
8850 15
8851 22
8852 19
8853 15
8854 28
8855 15
8856 23
8857 16
8858 17
8859 20
8860 27
8861 23
8862 24
8863 13
8864 21
8865 12
8866 27
8867 13
8868 19
8869 14
8870 22
8871 19
8872 20
8873 17
8874 6
8875 11
8876 12
8877 21
8878 17
8879 24
8880 19
8881 21
8882 21
8883 22
8884 14
8885 13
8886 16
8887 20
8888 17
8889 8
8890 16
8891 22
8892 20
8893 20
8894 22
8895 26
8896 19
8897 17
8898 16
8899 13
8900 31
8901 24
8902 20
8903 15
8904 20
8905 11
8906 18
8907 14
8908 17
8909 17
8910 25
8911 18
8912 15
8913 24
8914 15
8915 18
8916 14
8917 24
8918 25
8919 17
8920 15
8921 22
8922 23
8923 24
8924 15
8925 18
8926 12
8927 17
8928 18
8929 28
8930 19
8931 19
8932 21
8933 25
8934 15
8935 18
8936 17
8937 14
8938 17
8939 17
8940 15
8941 15
8942 21
8943 19
8944 16
8945 18
8946 19
8947 20
8948 11
8949 22
8950 12
8951 25
8952 10
8953 18
8954 17
8955 26
8956 11
8957 12
8958 15
8959 17
8960 14
8961 18
8962 25
8963 19
8964 12
8965 17
8966 19
8967 15
8968 17
8969 22
8970 16
8971 23
8972 18
8973 15
8974 21
8975 11
8976 18
8977 18
8978 22
8979 18
8980 24
8981 18
8982 20
8983 28
8984 20
8985 20
8986 16
8987 14
8988 14
8989 18
8990 25
8991 19
8992 16
8993 24
8994 18
8995 13
8996 21
8997 16
8998 15
8999 25
9000 21
9001 20
9002 13
9003 19
9004 14
9005 26
9006 16
9007 13
9008 13
9009 17
9010 25
9011 18
9012 19
9013 17
9014 23
9015 20
9016 11
9017 14
9018 22
9019 12
9020 16
9021 20
9022 9
9023 24
9024 20
9025 25
9026 27
9027 21
9028 18
9029 23
9030 11
9031 11
9032 23
9033 15
9034 17
9035 21
9036 23
9037 18
9038 21
9039 16
9040 16
9041 13
9042 18
9043 17
9044 17
9045 12
9046 20
9047 18
9048 20
9049 17
9050 14
9051 19
9052 10
9053 22
9054 13
9055 14
9056 15
9057 18
9058 15
9059 16
9060 13
9061 17
9062 15
9063 11
9064 13
9065 22
9066 18
9067 17
9068 20
9069 23
9070 13
9071 17
9072 17
9073 24
9074 14
9075 15
9076 25
9077 10
9078 9
9079 12
9080 27
9081 15
9082 11
9083 16
9084 18
9085 23
9086 13
9087 14
9088 21
9089 11
9090 15
9091 14
9092 22
9093 15
9094 19
9095 21
9096 13
9097 15
9098 9
9099 17
9100 22
9101 16
9102 21
9103 19
9104 25
9105 22
9106 18
9107 19
9108 21
9109 16
9110 20
9111 19
9112 20
9113 19
9114 16
9115 15
9116 15
9117 21
9118 20
9119 18
9120 20
9121 12
9122 13
9123 12
9124 8
9125 24
9126 26
9127 17
9128 11
9129 9
9130 25
9131 20
9132 25
9133 20
9134 16
9135 26
9136 18
9137 26
9138 17
9139 17
9140 22
9141 18
9142 17
9143 15
9144 11
9145 25
9146 17
9147 21
9148 22
9149 22
9150 22
9151 21
9152 15
9153 22
9154 14
9155 16
9156 13
9157 20
9158 17
9159 21
9160 16
9161 18
9162 16
9163 10
9164 18
9165 19
9166 15
9167 13
9168 13
9169 19
9170 20
9171 12
9172 23
9173 26
9174 20
9175 16
9176 23
9177 19
9178 27
9179 17
9180 17
9181 15
9182 16
9183 18
9184 23
9185 17
9186 15
9187 24
9188 14
9189 15
9190 17
9191 19
9192 15
9193 18
9194 14
9195 14
9196 24
9197 19
9198 20
9199 15
9200 24
9201 22
9202 16
9203 18
9204 17
9205 18
9206 20
9207 16
9208 19
9209 20
9210 21
9211 22
9212 15
9213 20
9214 10
9215 14
9216 16
9217 15
9218 23
9219 25
9220 25
9221 16
9222 29
9223 15
9224 25
9225 20
9226 24
9227 18
9228 18
9229 16
9230 16
9231 17
9232 21
9233 15
9234 23
9235 22
9236 17
9237 25
9238 13
9239 15
9240 22
9241 19
9242 21
9243 19
9244 13
9245 25
9246 14
9247 19
9248 9
9249 18
9250 23
9251 12
9252 11
9253 22
9254 13
9255 17
9256 19
9257 13
9258 16
9259 22
9260 21
9261 18
9262 26
9263 16
9264 16
9265 11
9266 16
9267 14
9268 17
9269 10
9270 20
9271 19
9272 13
9273 15
9274 19
9275 18
9276 20
9277 25
9278 13
9279 23
9280 22
9281 23
9282 10
9283 16
9284 12
9285 13
9286 14
9287 12
9288 16
9289 18
9290 19
9291 22
9292 11
9293 17
9294 14
9295 18
9296 18
9297 18
9298 21
9299 15
9300 14
9301 28
9302 12
9303 19
9304 16
9305 16
9306 27
9307 19
9308 12
9309 21
9310 18
9311 13
9312 14
9313 17
9314 21
9315 14
9316 16
9317 17
9318 16
9319 18
9320 21
9321 23
9322 10
9323 14
9324 12
9325 16
9326 18
9327 22
9328 19
9329 22
9330 12
9331 13
9332 25
9333 20
9334 16
9335 22
9336 27
9337 17
9338 23
9339 21
9340 16
9341 18
9342 19
9343 21
9344 10
9345 12
9346 22
9347 19
9348 20
9349 16
9350 18
9351 13
9352 22
9353 15
9354 11
9355 14
9356 18
9357 26
9358 18
9359 16
9360 14
9361 17
9362 19
9363 24
9364 24
9365 18
9366 26
9367 12
9368 13
9369 17
9370 13
9371 20
9372 22
9373 14
9374 12
9375 15
9376 19
9377 17
9378 15
9379 12
9380 23
9381 25
9382 18
9383 15
9384 19
9385 15
9386 19
9387 16
9388 9
9389 17
9390 14
9391 13
9392 18
9393 12
9394 13
9395 17
9396 17
9397 11
9398 14
9399 21
9400 19
9401 14
9402 17
9403 17
9404 20
9405 20
9406 14
9407 11
9408 8
9409 15
9410 30
9411 20
9412 18
9413 16
9414 11
9415 11
9416 11
9417 24
9418 15
9419 19
9420 12
9421 7
9422 24
9423 16
9424 21
9425 17
9426 18
9427 18
9428 14
9429 14
9430 11
9431 20
9432 17
9433 16
9434 20
9435 16
9436 11
9437 11
9438 21
9439 15
9440 16
9441 17
9442 21
9443 20
9444 13
9445 13
9446 17
9447 17
9448 15
9449 19
9450 20
9451 10
9452 11
9453 14
9454 18
9455 16
9456 21
9457 13
9458 23
9459 22
9460 16
9461 17
9462 19
9463 14
9464 10
9465 19
9466 16
9467 13
9468 19
9469 22
9470 25
9471 12
9472 13
9473 15
9474 23
9475 17
9476 16
9477 20
9478 19
9479 18
9480 19
9481 17
9482 14
9483 18
9484 19
9485 18
9486 18
9487 12
9488 24
9489 14
9490 14
9491 15
9492 15
9493 14
9494 14
9495 16
9496 25
9497 11
9498 15
9499 19
9500 12
9501 12
9502 15
9503 16
9504 12
9505 13
9506 13
9507 22
9508 13
9509 17
9510 18
9511 17
9512 25
9513 14
9514 13
9515 15
9516 16
9517 12
9518 13
9519 16
9520 19
9521 18
9522 14
9523 16
9524 20
9525 27
9526 12
9527 19
9528 18
9529 16
9530 14
9531 12
9532 13
9533 19
9534 14
9535 16
9536 16
9537 13
9538 22
9539 10
9540 11
9541 17
9542 11
9543 19
9544 14
9545 15
9546 14
9547 19
9548 11
9549 20
9550 12
9551 12
9552 13
9553 15
9554 20
9555 17
9556 25
9557 14
9558 11
9559 16
9560 12
9561 13
9562 17
9563 9
9564 10
9565 15
9566 10
9567 16
9568 18
9569 20
9570 21
9571 19
9572 16
9573 13
9574 21
9575 14
9576 28
9577 23
9578 10
9579 19
9580 13
9581 17
9582 18
9583 20
9584 15
9585 15
9586 10
9587 12
9588 20
9589 20
9590 14
9591 20
9592 10
9593 17
9594 25
9595 10
9596 17
9597 11
9598 19
9599 22
9600 11
9601 27
9602 15
9603 21
9604 11
9605 18
9606 23
9607 15
9608 16
9609 13
9610 12
9611 20
9612 18
9613 16
9614 16
9615 11
9616 12
9617 12
9618 21
9619 17
9620 11
9621 16
9622 19
9623 12
9624 10
9625 20
9626 17
9627 12
9628 21
9629 18
9630 22
9631 10
9632 17
9633 22
9634 6
9635 14
9636 17
9637 19
9638 19
9639 19
9640 9
9641 18
9642 9
9643 7
9644 19
9645 13
9646 13
9647 12
9648 8
9649 22
9650 20
9651 16
9652 16
9653 13
9654 14
9655 19
9656 10
9657 17
9658 17
9659 18
9660 16
9661 15
9662 12
9663 18
9664 18
9665 15
9666 11
9667 13
9668 18
9669 11
9670 17
9671 11
9672 17
9673 11
9674 12
9675 17
9676 12
9677 16
9678 8
9679 16
9680 17
9681 9
9682 12
9683 18
9684 17
9685 20
9686 10
9687 14
9688 14
9689 17
9690 21
9691 17
9692 13
9693 20
9694 18
9695 10
9696 17
9697 16
9698 16
9699 22
9700 19
9701 17
9702 12
9703 17
9704 10
9705 12
9706 8
9707 15
9708 22
9709 18
9710 7
9711 19
9712 10
9713 14
9714 15
9715 14
9716 17
9717 11
9718 14
9719 26
9720 19
9721 15
9722 16
9723 18
9724 13
9725 22
9726 7
9727 16
9728 14
9729 14
9730 19
9731 12
9732 16
9733 14
9734 13
9735 17
9736 12
9737 13
9738 22
9739 13
9740 10
9741 15
9742 8
9743 15
9744 10
9745 12
9746 17
9747 14
9748 13
9749 20
9750 7
9751 15
9752 14
9753 18
9754 22
9755 13
9756 23
9757 14
9758 20
9759 10
9760 11
9761 19
9762 18
9763 13
9764 20
9765 20
9766 16
9767 15
9768 9
9769 10
9770 14
9771 18
9772 13
9773 14
9774 18
9775 16
9776 15
9777 15
9778 18
9779 16
9780 18
9781 15
9782 15
9783 14
9784 11
9785 13
9786 17
9787 9
9788 22
9789 7
9790 14
9791 10
9792 13
9793 13
9794 15
9795 15
9796 15
9797 13
9798 19
9799 9
9800 15
9801 12
9802 13
9803 18
9804 14
9805 8
9806 13
9807 13
9808 16
9809 18
9810 15
9811 15
9812 12
9813 21
9814 11
9815 18
9816 14
9817 19
9818 20
9819 14
9820 14
9821 18
9822 9
9823 15
9824 19
9825 13
9826 20
9827 10
9828 10
9829 12
9830 23
9831 12
9832 10
9833 18
9834 18
9835 26
9836 9
9837 21
9838 12
9839 13
9840 14
9841 6
9842 14
9843 13
9844 9
9845 17
9846 9
9847 11
9848 15
9849 24
9850 9
9851 15
9852 17
9853 15
9854 16
9855 14
9856 17
9857 12
9858 17
9859 13
9860 13
9861 12
9862 9
9863 23
9864 13
9865 15
9866 14
9867 12
9868 20
9869 14
9870 19
9871 21
9872 19
9873 15
9874 12
9875 13
9876 15
9877 12
9878 12
9879 15
9880 18
9881 10
9882 18
9883 12
9884 24
9885 17
9886 18
9887 16
9888 19
9889 14
9890 11
9891 11
9892 16
9893 10
9894 9
9895 16
9896 9
9897 20
9898 16
9899 21
9900 15
9901 17
9902 13
9903 22
9904 13
9905 16
9906 10
9907 21
9908 19
9909 9
9910 9
9911 10
9912 11
9913 16
9914 10
9915 20
9916 20
9917 14
9918 16
9919 14
9920 21
9921 20
9922 16
9923 14
9924 13
9925 12
9926 14
9927 20
9928 8
9929 11
9930 16
9931 12
9932 12
9933 16
9934 9
9935 20
9936 9
9937 13
9938 12
9939 22
9940 13
9941 20
9942 21
9943 10
9944 11
9945 15
9946 15
9947 14
9948 14
9949 20
9950 20
9951 12
9952 14
9953 11
9954 13
9955 15
9956 15
9957 14
9958 16
9959 8
9960 9
9961 13
9962 8
9963 12
9964 21
9965 18
9966 18
9967 19
9968 14
9969 16
9970 14
9971 15
9972 16
9973 16
9974 17
9975 18
9976 15
9977 12
9978 10
9979 12
9980 17
9981 14
9982 8
9983 17
9984 21
9985 13
9986 12
9987 20
9988 18
9989 22
9990 15
9991 19
9992 15
9993 17
9994 17
9995 15
9996 14
9997 7
9998 10
9999 15
10000 14
10001 17
10002 7
10003 13
10004 14
10005 17
10006 19
10007 20
10008 20
10009 11
10010 14
10011 9
10012 13
10013 15
10014 11
10015 14
10016 15
10017 15
10018 7
10019 17
10020 13
10021 16
10022 11
10023 14
10024 9
10025 17
10026 12
10027 16
10028 13
10029 16
10030 16
10031 12
10032 11
10033 14
10034 11
10035 14
10036 15
10037 7
10038 19
10039 14
10040 11
10041 20
10042 13
10043 17
10044 11
10045 9
10046 16
10047 17
10048 14
10049 18
10050 13
10051 14
10052 13
10053 14
10054 12
10055 13
10056 14
10057 22
10058 11
10059 11
10060 16
10061 16
10062 9
10063 17
10064 15
10065 15
10066 17
10067 23
10068 12
10069 18
10070 8
10071 12
10072 13
10073 9
10074 9
10075 9
10076 16
10077 13
10078 13
10079 16
10080 16
10081 11
10082 16
10083 10
10084 19
10085 13
10086 15
10087 14
10088 23
10089 11
10090 15
10091 19
10092 14
10093 16
10094 12
10095 11
10096 7
10097 10
10098 9
10099 12
10100 11
10101 9
10102 13
10103 10
10104 5
10105 19
10106 14
10107 8
10108 15
10109 17
10110 15
10111 18
10112 11
10113 11
10114 13
10115 19
10116 13
10117 12
10118 13
10119 15
10120 17
10121 11
10122 10
10123 15
10124 16
10125 11
10126 8
10127 17
10128 12
10129 9
10130 13
10131 10
10132 13
10133 15
10134 13
10135 24
10136 18
10137 15
10138 13
10139 15
10140 3
10141 23
10142 21
10143 15
10144 18
10145 14
10146 27
10147 13
10148 12
10149 17
10150 15
10151 9
10152 9
10153 12
10154 16
10155 14
10156 8
10157 10
10158 9
10159 12
10160 14
10161 16
10162 17
10163 15
10164 13
10165 13
10166 17
10167 20
10168 11
10169 9
10170 12
10171 12
10172 10
10173 11
10174 7
10175 8
10176 21
10177 8
10178 13
10179 14
10180 16
10181 20
10182 14
10183 14
10184 18
10185 9
10186 6
10187 14
10188 10
10189 9
10190 13
10191 5
10192 6
10193 14
10194 12
10195 17
10196 15
10197 18
10198 15
10199 13
10200 8
10201 11
10202 12
10203 15
10204 14
10205 20
10206 12
10207 13
10208 14
10209 14
10210 15
10211 5
10212 13
10213 10
10214 8
10215 12
10216 13
10217 11
10218 18
10219 12
10220 16
10221 18
10222 8
10223 16
10224 13
10225 8
10226 10
10227 10
10228 13
10229 16
10230 12
10231 9
10232 13
10233 11
10234 11
10235 12
10236 13
10237 12
10238 15
10239 10
10240 15
10241 15
10242 9
10243 13
10244 12
10245 15
10246 16
10247 13
10248 9
10249 9
10250 13
10251 17
10252 6
10253 13
10254 7
10255 17
10256 19
10257 10
10258 8
10259 9
10260 20
10261 11
10262 13
10263 9
10264 17
10265 17
10266 12
10267 8
10268 12
10269 7
10270 7
10271 10
10272 14
10273 16
10274 8
10275 19
10276 12
10277 11
10278 11
10279 11
10280 10
10281 8
10282 13
10283 12
10284 15
10285 13
10286 10
10287 10
10288 11
10289 8
10290 13
10291 18
10292 10
10293 12
10294 9
10295 15
10296 12
10297 17
10298 14
10299 15
10300 16
10301 12
10302 12
10303 3
10304 9
10305 10
10306 11
10307 16
10308 17
10309 15
10310 12
10311 13
10312 13
10313 12
10314 12
10315 8
10316 11
10317 12
10318 12
10319 12
10320 9
10321 16
10322 18
10323 9
10324 10
10325 12
10326 12
10327 15
10328 8
10329 15
10330 9
10331 9
10332 14
10333 14
10334 11
10335 10
10336 21
10337 13
10338 11
10339 10
10340 18
10341 10
10342 16
10343 14
10344 16
10345 11
10346 20
10347 15
10348 10
10349 15
10350 14
10351 7
10352 10
10353 16
10354 12
10355 13
10356 18
10357 12
10358 9
10359 12
10360 8
10361 9
10362 14
10363 9
10364 18
10365 14
10366 18
10367 7
10368 19
10369 12
10370 13
10371 15
10372 19
10373 6
10374 9
10375 14
10376 13
10377 16
10378 12
10379 16
10380 21
10381 12
10382 12
10383 11
10384 8
10385 17
10386 9
10387 9
10388 16
10389 11
10390 10
10391 9
10392 15
10393 14
10394 13
10395 14
10396 9
10397 16
10398 12
10399 12
10400 10
10401 13
10402 12
10403 14
10404 10
10405 13
10406 6
10407 13
10408 11
10409 17
10410 14
10411 22
10412 15
10413 20
10414 11
10415 14
10416 15
10417 10
10418 4
10419 9
10420 8
10421 9
10422 9
10423 11
10424 11
10425 7
10426 8
10427 9
10428 13
10429 11
10430 12
10431 11
10432 10
10433 10
10434 16
10435 10
10436 13
10437 13
10438 6
10439 20
10440 14
10441 11
10442 11
10443 15
10444 15
10445 16
10446 9
10447 13
10448 10
10449 8
10450 15
10451 19
10452 12
10453 8
10454 16
10455 14
10456 15
10457 13
10458 14
10459 5
10460 7
10461 9
10462 6
10463 12
10464 12
10465 12
10466 12
10467 11
10468 13
10469 9
10470 11
10471 17
10472 7
10473 7
10474 10
10475 17
10476 11
10477 13
10478 9
10479 7
10480 9
10481 10
10482 10
10483 11
10484 11
10485 9
10486 12
10487 10
10488 14
10489 8
10490 9
10491 9
10492 18
10493 11
10494 9
10495 10
10496 10
10497 11
10498 7
10499 15
10500 10
10501 8
10502 10
10503 9
10504 10
10505 9
10506 11
10507 11
10508 9
10509 10
10510 12
10511 18
10512 14
10513 14
10514 14
10515 8
10516 10
10517 8
10518 17
10519 9
10520 11
10521 11
10522 7
10523 10
10524 6
10525 11
10526 15
10527 8
10528 8
10529 13
10530 13
10531 10
10532 6
10533 1
10534 7
10535 13
10536 11
10537 12
10538 11
10539 10
10540 16
10541 22
10542 9
10543 8
10544 7
10545 11
10546 15
10547 8
10548 12
10549 14
10550 12
10551 13
10552 17
10553 14
10554 8
10555 13
10556 12
10557 12
10558 12
10559 6
10560 8
10561 12
10562 16
10563 20
10564 4
10565 11
10566 7
10567 20
10568 13
10569 7
10570 11
10571 6
10572 4
10573 17
10574 9
10575 21
10576 11
10577 10
10578 8
10579 10
10580 11
10581 7
10582 13
10583 12
10584 9
10585 9
10586 9
10587 14
10588 12
10589 12
10590 10
10591 7
10592 11
10593 13
10594 17
10595 7
10596 16
10597 13
10598 7
10599 14
10600 15
10601 9
10602 10
10603 10
10604 14
10605 9
10606 7
10607 9
10608 14
10609 16
10610 11
10611 14
10612 7
10613 8
10614 10
10615 9
10616 5
10617 10
10618 12
10619 11
10620 12
10621 13
10622 11
10623 17
10624 6
10625 18
10626 16
10627 8
10628 7
10629 13
10630 5
10631 14
10632 6
10633 9
10634 16
10635 8
10636 16
10637 15
10638 10
10639 12
10640 14
10641 20
10642 12
10643 10
10644 19
10645 15
10646 11
10647 20
10648 13
10649 5
10650 17
10651 11
10652 15
10653 11
10654 7
10655 10
10656 17
10657 11
10658 11
10659 10
10660 7
10661 9
10662 14
10663 18
10664 14
10665 14
10666 10
10667 6
10668 6
10669 12
10670 10
10671 17
10672 4
10673 14
10674 12
10675 13
10676 7
10677 13
10678 8
10679 15
10680 14
10681 10
10682 14
10683 10
10684 12
10685 13
10686 8
10687 6
10688 10
10689 11
10690 9
10691 9
10692 17
10693 8
10694 8
10695 10
10696 13
10697 12
10698 17
10699 11
10700 12
10701 13
10702 16
10703 13
10704 9
10705 11
10706 10
10707 9
10708 7
10709 12
10710 18
10711 4
10712 9
10713 9
10714 12
10715 11
10716 10
10717 10
10718 8
10719 9
10720 13
10721 7
10722 11
10723 14
10724 13
10725 14
10726 20
10727 9
10728 12
10729 8
10730 10
10731 11
10732 6
10733 15
10734 15
10735 8
10736 13
10737 9
10738 11
10739 7
10740 10
10741 17
10742 10
10743 10
10744 4
10745 10
10746 13
10747 8
10748 10
10749 12
10750 11
10751 15
10752 13
10753 18
10754 15
10755 10
10756 10
10757 9
10758 7
10759 14
10760 7
10761 16
10762 10
10763 8
10764 10
10765 12
10766 8
10767 12
10768 5
10769 10
10770 9
10771 11
10772 11
10773 10
10774 10
10775 8
10776 11
10777 9
10778 8
10779 12
10780 9
10781 10
10782 12
10783 11
10784 9
10785 9
10786 10
10787 12
10788 10
10789 16
10790 11
10791 10
10792 12
10793 5
10794 14
10795 17
10796 15
10797 9
10798 13
10799 6
10800 18
10801 8
10802 14
10803 11
10804 12
10805 18
10806 8
10807 16
10808 5
10809 7
10810 5
10811 14
10812 11
10813 16
10814 14
10815 8
10816 6
10817 16
10818 12
10819 9
10820 17
10821 20
10822 13
10823 14
10824 8
10825 14
10826 11
10827 9
10828 13
10829 5
10830 8
10831 15
10832 10
10833 6
10834 14
10835 18
10836 17
10837 7
10838 12
10839 12
10840 11
10841 15
10842 9
10843 14
10844 9
10845 7
10846 16
10847 11
10848 7
10849 12
10850 9
10851 6
10852 11
10853 13
10854 10
10855 6
10856 9
10857 10
10858 12
10859 7
10860 9
10861 10
10862 11
10863 13
10864 15
10865 11
10866 10
10867 12
10868 14
10869 13
10870 19
10871 12
10872 11
10873 10
10874 12
10875 7
10876 11
10877 5
10878 12
10879 6
10880 16
10881 11
10882 11
10883 8
10884 13
10885 10
10886 13
10887 11
10888 7
10889 11
10890 16
10891 9
10892 17
10893 11
10894 10
10895 9
10896 15
10897 11
10898 6
10899 8
10900 11
10901 9
10902 10
10903 9
10904 9
10905 5
10906 13
10907 12
10908 11
10909 8
10910 9
10911 18
10912 14
10913 19
10914 8
10915 12
10916 12
10917 12
10918 14
10919 8
10920 10
10921 7
10922 13
10923 5
10924 8
10925 5
10926 9
10927 13
10928 9
10929 12
10930 15
10931 11
10932 8
10933 7
10934 10
10935 14
10936 11
10937 12
10938 11
10939 9
10940 16
10941 17
10942 11
10943 9
10944 14
10945 10
10946 10
10947 6
10948 11
10949 10
10950 9
10951 11
10952 9
10953 14
10954 6
10955 9
10956 10
10957 11
10958 4
10959 9
10960 5
10961 8
10962 12
10963 10
10964 8
10965 18
10966 8
10967 13
10968 9
10969 8
10970 10
10971 13
10972 11
10973 15
10974 14
10975 9
10976 11
10977 10
10978 9
10979 14
10980 19
10981 9
10982 14
10983 8
10984 17
10985 8
10986 13
10987 12
10988 17
10989 15
10990 13
10991 14
10992 16
10993 9
10994 15
10995 9
10996 15
10997 10
10998 16
10999 19
11000 6
11001 11
11002 13
11003 8
11004 8
11005 9
11006 6
11007 9
11008 8
11009 10
11010 10
11011 11
11012 7
11013 8
11014 11
11015 12
11016 12
11017 9
11018 10
11019 16
11020 13
11021 10
11022 11
11023 11
11024 13
11025 11
11026 8
11027 8
11028 13
11029 11
11030 14
11031 13
11032 8
11033 18
11034 7
11035 8
11036 13
11037 10
11038 12
11039 11
11040 9
11041 17
11042 14
11043 4
11044 8
11045 14
11046 8
11047 9
11048 16
11049 10
11050 11
11051 8
11052 11
11053 9
11054 14
11055 9
11056 11
11057 13
11058 9
11059 15
11060 7
11061 12
11062 13
11063 11
11064 13
11065 7
11066 11
11067 14
11068 10
11069 13
11070 8
11071 7
11072 11
11073 12
11074 14
11075 9
11076 11
11077 11
11078 7
11079 11
11080 8
11081 13
11082 11
11083 5
11084 6
11085 12
11086 5
11087 11
11088 16
11089 10
11090 11
11091 18
11092 7
11093 18
11094 12
11095 9
11096 9
11097 15
11098 14
11099 13
11100 20
11101 5
11102 4
11103 14
11104 10
11105 8
11106 10
11107 7
11108 9
11109 9
11110 10
11111 9
11112 16
11113 10
11114 7
11115 8
11116 9
11117 14
11118 8
11119 8
11120 14
11121 15
11122 6
11123 9
11124 6
11125 13
11126 13
11127 17
11128 9
11129 13
11130 7
11131 12
11132 8
11133 12
11134 15
11135 11
11136 5
11137 16
11138 9
11139 7
11140 7
11141 5
11142 11
11143 15
11144 10
11145 13
11146 9
11147 12
11148 15
11149 14
11150 14
11151 8
11152 14
11153 9
11154 14
11155 9
11156 10
11157 9
11158 9
11159 11
11160 12
11161 15
11162 13
11163 8
11164 12
11165 10
11166 10
11167 7
11168 8
11169 9
11170 10
11171 11
11172 3
11173 8
11174 7
11175 6
11176 20
11177 8
11178 9
11179 9
11180 12
11181 16
11182 8
11183 12
11184 11
11185 10
11186 10
11187 9
11188 11
11189 8
11190 10
11191 10
11192 14
11193 12
11194 13
11195 7
11196 11
11197 11
11198 10
11199 7
11200 9
11201 10
11202 8
11203 8
11204 8
11205 15
11206 9
11207 10
11208 6
11209 10
11210 14
11211 10
11212 10
11213 7
11214 10
11215 14
11216 11
11217 9
11218 11
11219 8
11220 12
11221 7
11222 6
11223 11
11224 11
11225 6
11226 15
11227 9
11228 9
11229 9
11230 9
11231 5
11232 11
11233 9
11234 5
11235 10
11236 11
11237 7
11238 9
11239 11
11240 10
11241 15
11242 10
11243 15
11244 11
11245 7
11246 13
11247 10
11248 8
11249 16
11250 9
11251 10
11252 8
11253 10
11254 12
11255 7
11256 17
11257 10
11258 8
11259 14
11260 8
11261 12
11262 8
11263 9
11264 8
11265 13
11266 11
11267 11
11268 10
11269 7
11270 10
11271 9
11272 6
11273 8
11274 6
11275 11
11276 9
11277 7
11278 13
11279 8
11280 11
11281 5
11282 8
11283 5
11284 9
11285 9
11286 12
11287 17
11288 12
11289 13
11290 8
11291 9
11292 12
11293 10
11294 11
11295 17
11296 9
11297 12
11298 14
11299 16
11300 18
11301 14
11302 15
11303 12
11304 12
11305 12
11306 5
11307 10
11308 14
11309 11
11310 8
11311 6
11312 9
11313 10
11314 7
11315 15
11316 9
11317 12
11318 7
11319 4
11320 12
11321 7
11322 9
11323 10
11324 10
11325 11
11326 10
11327 8
11328 5
11329 5
11330 14
11331 12
11332 7
11333 8
11334 6
11335 15
11336 3
11337 9
11338 10
11339 12
11340 7
11341 15
11342 5
11343 9
11344 15
11345 15
11346 14
11347 12
11348 16
11349 10
11350 9
11351 11
11352 6
11353 8
11354 14
11355 4
11356 6
11357 17
11358 13
11359 5
11360 8
11361 11
11362 12
11363 10
11364 14
11365 7
11366 9
11367 8
11368 5
11369 11
11370 12
11371 12
11372 10
11373 12
11374 12
11375 11
11376 7
11377 14
11378 9
11379 7
11380 8
11381 8
11382 11
11383 13
11384 10
11385 6
11386 10
11387 21
11388 4
11389 10
11390 10
11391 7
11392 12
11393 8
11394 11
11395 8
11396 10
11397 7
11398 4
11399 9
11400 16
11401 9
11402 4
11403 10
11404 4
11405 8
11406 11
11407 8
11408 9
11409 11
11410 5
11411 9
11412 5
11413 7
11414 5
11415 8
11416 9
11417 8
11418 9
11419 11
11420 17
11421 10
11422 10
11423 9
11424 5
11425 5
11426 14
11427 6
11428 11
11429 7
11430 7
11431 5
11432 7
11433 14
11434 8
11435 7
11436 9
11437 12
11438 9
11439 10
11440 3
11441 12
11442 8
11443 8
11444 10
11445 11
11446 7
11447 6
11448 9
11449 9
11450 7
11451 11
11452 4
11453 4
11454 10
11455 12
11456 8
11457 13
11458 17
11459 7
11460 7
11461 6
11462 10
11463 12
11464 8
11465 7
11466 8
11467 9
11468 9
11469 10
11470 10
11471 8
11472 8
11473 5
11474 9
11475 12
11476 8
11477 9
11478 12
11479 4
11480 11
11481 11
11482 6
11483 9
11484 13
11485 7
11486 9
11487 13
11488 9
11489 9
11490 10
11491 3
11492 13
11493 4
11494 10
11495 9
11496 12
11497 4
11498 11
11499 10
11500 10
11501 10
11502 9
11503 11
11504 6
11505 11
11506 13
11507 10
11508 10
11509 9
11510 14
11511 13
11512 7
11513 8
11514 7
11515 8
11516 14
11517 8
11518 12
11519 9
11520 5
11521 9
11522 10
11523 11
11524 13
11525 13
11526 13
11527 9
11528 6
11529 15
11530 8
11531 12
11532 11
11533 13
11534 9
11535 8
11536 6
11537 13
11538 11
11539 10
11540 10
11541 13
11542 17
11543 10
11544 9
11545 7
11546 12
11547 8
11548 9
11549 13
11550 12
11551 7
11552 11
11553 7
11554 13
11555 14
11556 8
11557 12
11558 12
11559 14
11560 7
11561 9
11562 12
11563 12
11564 10
11565 10
11566 7
11567 6
11568 11
11569 10
11570 13
11571 7
11572 6
11573 13
11574 6
11575 8
11576 13
11577 10
11578 12
11579 9
11580 8
11581 12
11582 12
11583 11
11584 7
11585 20
11586 13
11587 10
11588 15
11589 13
11590 5
11591 11
11592 9
11593 18
11594 10
11595 10
11596 11
11597 11
11598 6
11599 8
11600 13
11601 6
11602 14
11603 6
11604 10
11605 10
11606 14
11607 11
11608 5
11609 11
11610 10
11611 12
11612 14
11613 11
11614 11
11615 7
11616 13
11617 13
11618 8
11619 3
11620 7
11621 8
11622 9
11623 9
11624 8
11625 10
11626 11
11627 16
11628 16
11629 11
11630 11
11631 13
11632 12
11633 14
11634 8
11635 8
11636 16
11637 9
11638 11
11639 8
11640 8
11641 6
11642 7
11643 13
11644 5
11645 7
11646 7
11647 7
11648 10
11649 11
11650 11
11651 17
11652 10
11653 14
11654 6
11655 10
11656 14
11657 15
11658 7
11659 10
11660 11
11661 12
11662 8
11663 11
11664 7
11665 10
11666 10
11667 8
11668 12
11669 5
11670 10
11671 13
11672 10
11673 7
11674 11
11675 17
11676 10
11677 8
11678 9
11679 8
11680 9
11681 9
11682 12
11683 6
11684 15
11685 8
11686 9
11687 14
11688 15
11689 8
11690 15
11691 6
11692 7
11693 9
11694 10
11695 11
11696 12
11697 10
11698 9
11699 14
11700 14
11701 14
11702 10
11703 10
11704 9
11705 8
11706 8
11707 13
11708 9
11709 8
11710 17
11711 15
11712 6
11713 10
11714 15
11715 10
11716 10
11717 11
11718 8
11719 14
11720 8
11721 8
11722 5
11723 9
11724 5
11725 11
11726 6
11727 14
11728 16
11729 17
11730 10
11731 9
11732 4
11733 8
11734 9
11735 9
11736 5
11737 6
11738 6
11739 10
11740 10
11741 12
11742 4
11743 4
11744 12
11745 9
11746 5
11747 13
11748 12
11749 8
11750 12
11751 10
11752 13
11753 13
11754 14
11755 14
11756 22
11757 9
11758 13
11759 8
11760 13
11761 20
11762 10
11763 9
11764 11
11765 12
11766 11
11767 8
11768 9
11769 8
11770 12
11771 15
11772 10
11773 9
11774 12
11775 14
11776 9
11777 12
11778 14
11779 6
11780 7
11781 17
11782 10
11783 9
11784 7
11785 14
11786 11
11787 9
11788 10
11789 8
11790 6
11791 12
11792 7
11793 10
11794 10
11795 7
11796 10
11797 11
11798 8
11799 5
11800 15
11801 10
11802 10
11803 11
11804 8
11805 9
11806 12
11807 5
11808 12
11809 9
11810 13
11811 6
11812 6
11813 9
11814 13
11815 10
11816 9
11817 8
11818 6
11819 7
11820 20
11821 6
11822 9
11823 6
11824 6
11825 17
11826 8
11827 17
11828 13
11829 4
11830 12
11831 7
11832 5
11833 8
11834 6
11835 7
11836 12
11837 16
11838 8
11839 12
11840 9
11841 8
11842 2
11843 12
11844 13
11845 12
11846 11
11847 9
11848 8
11849 7
11850 10
11851 11
11852 8
11853 6
11854 16
11855 8
11856 9
11857 11
11858 8
11859 14
11860 10
11861 14
11862 12
11863 13
11864 7
11865 17
11866 12
11867 10
11868 8
11869 10
11870 17
11871 6
11872 13
11873 11
11874 13
11875 6
11876 11
11877 6
11878 15
11879 8
11880 15
11881 11
11882 7
11883 13
11884 4
11885 7
11886 8
11887 10
11888 5
11889 6
11890 7
11891 11
11892 9
11893 6
11894 10
11895 7
11896 9
11897 8
11898 13
11899 5
11900 12
11901 5
11902 9
11903 12
11904 11
11905 16
11906 12
11907 17
11908 7
11909 11
11910 9
11911 7
11912 16
11913 11
11914 5
11915 5
11916 13
11917 12
11918 10
11919 11
11920 9
11921 13
11922 13
11923 12
11924 10
11925 9
11926 16
11927 7
11928 12
11929 5
11930 9
11931 7
11932 11
11933 1
11934 11
11935 7
11936 11
11937 11
11938 10
11939 10
11940 12
11941 8
11942 11
11943 10
11944 7
11945 7
11946 17
11947 9
11948 9
11949 7
11950 7
11951 8
11952 10
11953 10
11954 6
11955 12
11956 6
11957 13
11958 10
11959 9
11960 11
11961 13
11962 7
11963 10
11964 11
11965 7
11966 15
11967 12
11968 8
11969 10
11970 12
11971 10
11972 5
11973 12
11974 7
11975 12
11976 15
11977 17
11978 15
11979 6
11980 15
11981 9
11982 6
11983 9
11984 10
11985 4
11986 11
11987 16
11988 12
11989 10
11990 10
11991 12
11992 10
11993 9
11994 15
11995 9
11996 12
11997 11
11998 7
11999 12
12000 12
12001 10
12002 5
12003 13
12004 12
12005 10
12006 6
12007 9
12008 5
12009 7
12010 6
12011 9
12012 6
12013 8
12014 15
12015 6
12016 11
12017 10
12018 15
12019 7
12020 9
12021 10
12022 8
12023 14
12024 9
12025 10
12026 9
12027 8
12028 8
12029 14
12030 12
12031 9
12032 14
12033 11
12034 19
12035 7
12036 11
12037 7
12038 16
12039 10
12040 11
12041 7
12042 10
12043 15
12044 8
12045 8
12046 15
12047 4
12048 14
12049 6
12050 16
12051 11
12052 10
12053 6
12054 13
12055 9
12056 4
12057 7
12058 9
12059 10
12060 15
12061 8
12062 8
12063 9
12064 7
12065 9
12066 14
12067 17
12068 12
12069 10
12070 6
12071 10
12072 10
12073 7
12074 9
12075 14
12076 9
12077 8
12078 11
12079 13
12080 9
12081 10
12082 7
12083 13
12084 12
12085 7
12086 7
12087 6
12088 12
12089 11
12090 12
12091 5
12092 7
12093 11
12094 7
12095 13
12096 14
12097 9
12098 8
12099 9
12100 5
12101 6
12102 11
12103 11
12104 13
12105 11
12106 10
12107 9
12108 12
12109 8
12110 10
12111 12
12112 7
12113 4
12114 8
12115 6
12116 8
12117 9
12118 17
12119 7
12120 14
12121 10
12122 7
12123 13
12124 9
12125 12
12126 11
12127 10
12128 13
12129 9
12130 16
12131 10
12132 5
12133 8
12134 8
12135 10
12136 4
12137 10
12138 8
12139 9
12140 13
12141 5
12142 5
12143 13
12144 10
12145 6
12146 8
12147 11
12148 11
12149 14
12150 12
12151 10
12152 11
12153 7
12154 10
12155 9
12156 8
12157 12
12158 7
12159 11
12160 5
12161 7
12162 5
12163 7
12164 8
12165 11
12166 12
12167 12
12168 5
12169 10
12170 9
12171 9
12172 10
12173 8
12174 7
12175 9
12176 7
12177 11
12178 12
12179 15
12180 9
12181 8
12182 11
12183 16
12184 13
12185 9
12186 7
12187 5
12188 15
12189 8
12190 11
12191 11
12192 11
12193 8
12194 7
12195 7
12196 9
12197 6
12198 5
12199 6
12200 18
12201 7
12202 8
12203 13
12204 9
12205 15
12206 9
12207 11
12208 10
12209 10
12210 12
12211 10
12212 5
12213 6
12214 10
12215 16
12216 8
12217 6
12218 10
12219 9
12220 4
12221 9
12222 7
12223 12
12224 13
12225 11
12226 4
12227 9
12228 15
12229 11
12230 11
12231 5
12232 6
12233 8
12234 13
12235 13
12236 7
12237 10
12238 10
12239 11
12240 16
12241 9
12242 4
12243 8
12244 9
12245 10
12246 8
12247 11
12248 8
12249 12
12250 13
12251 6
12252 11
12253 13
12254 6
12255 6
12256 9
12257 9
12258 8
12259 10
12260 10
12261 14
12262 9
12263 8
12264 10
12265 13
12266 11
12267 6
12268 9
12269 10
12270 7
12271 11
12272 8
12273 4
12274 11
12275 9
12276 10
12277 10
12278 10
12279 5
12280 10
12281 9
12282 7
12283 4
12284 7
12285 9
12286 11
12287 6
12288 4
12289 6
12290 9
12291 8
12292 7
12293 12
12294 6
12295 9
12296 9
12297 14
12298 13
12299 7
12300 9
12301 9
12302 11
12303 9
12304 10
12305 6
12306 6
12307 11
12308 9
12309 9
12310 8
12311 5
12312 12
12313 11
12314 8
12315 7
12316 8
12317 4
12318 11
12319 7
12320 12
12321 9
12322 13
12323 3
12324 8
12325 15
12326 8
12327 14
12328 11
12329 11
12330 11
12331 6
12332 8
12333 7
12334 11
12335 5
12336 11
12337 15
12338 6
12339 12
12340 15
12341 6
12342 9
12343 6
12344 8
12345 6
12346 6
12347 14
12348 10
12349 11
12350 7
12351 7
12352 8
12353 8
12354 4
12355 9
12356 12
12357 12
12358 3
12359 8
12360 6
12361 18
12362 4
12363 13
12364 11
12365 6
12366 11
12367 12
12368 9
12369 12
12370 16
12371 7
12372 10
12373 16
12374 10
12375 9
12376 12
12377 10
12378 7
12379 8
12380 8
12381 8
12382 14
12383 10
12384 7
12385 4
12386 11
12387 8
12388 11
12389 13
12390 6
12391 6
12392 13
12393 6
12394 16
12395 10
12396 9
12397 7
12398 4
12399 16
12400 10
12401 11
12402 4
12403 6
12404 9
12405 5
12406 10
12407 4
12408 10
12409 10
12410 9
12411 7
12412 12
12413 8
12414 7
12415 9
12416 9
12417 6
12418 10
12419 14
12420 5
12421 3
12422 5
12423 7
12424 9
12425 6
12426 13
12427 12
12428 5
12429 14
12430 10
12431 11
12432 3
12433 20
12434 8
12435 6
12436 7
12437 9
12438 9
12439 11
12440 11
12441 10
12442 9
12443 7
12444 5
12445 9
12446 10
12447 11
12448 11
12449 8
12450 10
12451 12
12452 7
12453 8
12454 7
12455 9
12456 10
12457 9
12458 5
12459 9
12460 11
12461 6
12462 11
12463 12
12464 9
12465 7
12466 5
12467 10
12468 9
12469 10
12470 11
12471 7
12472 8
12473 7
12474 12
12475 5
12476 9
12477 5
12478 11
12479 9
12480 7
12481 9
12482 11
12483 6
12484 11
12485 10
12486 7
12487 8
12488 3
12489 7
12490 13
12491 4
12492 11
12493 8
12494 9
12495 9
12496 10
12497 8
12498 8
12499 10
12500 7
12501 11
12502 7
12503 6
12504 6
12505 12
12506 9
12507 4
12508 6
12509 7
12510 6
12511 10
12512 10
12513 5
12514 7
12515 9
12516 8
12517 11
12518 8
12519 8
12520 8
12521 13
12522 10
12523 15
12524 13
12525 18
12526 12
12527 11
12528 9
12529 13
12530 4
12531 9
12532 13
12533 7
12534 10
12535 7
12536 11
12537 12
12538 9
12539 4
12540 7
12541 10
12542 6
12543 15
12544 8
12545 12
12546 15
12547 9
12548 11
12549 13
12550 10
12551 6
12552 16
12553 6
12554 12
12555 6
12556 8
12557 10
12558 13
12559 3
12560 8
12561 12
12562 12
12563 10
12564 8
12565 12
12566 12
12567 8
12568 6
12569 8
12570 4
12571 8
12572 5
12573 7
12574 13
12575 7
12576 13
12577 7
12578 10
12579 8
12580 14
12581 6
12582 9
12583 7
12584 7
12585 7
12586 9
12587 12
12588 7
12589 5
12590 6
12591 8
12592 5
12593 9
12594 5
12595 13
12596 8
12597 8
12598 6
12599 9
12600 8
12601 11
12602 8
12603 8
12604 6
12605 10
12606 8
12607 7
12608 11
12609 8
12610 5
12611 12
12612 4
12613 6
12614 3
12615 12
12616 6
12617 12
12618 12
12619 2
12620 11
12621 4
12622 9
12623 11
12624 17
12625 10
12626 8
12627 9
12628 10
12629 6
12630 7
12631 9
12632 6
12633 4
12634 11
12635 6
12636 5
12637 9
12638 10
12639 10
12640 8
12641 6
12642 9
12643 11
12644 9
12645 8
12646 7
12647 6
12648 7
12649 7
12650 8
12651 9
12652 11
12653 11
12654 10
12655 5
12656 10
12657 4
12658 13
12659 11
12660 8
12661 10
12662 8
12663 8
12664 4
12665 6
12666 10
12667 11
12668 11
12669 9
12670 11
12671 9
12672 8
12673 9
12674 5
12675 7
12676 6
12677 9
12678 12
12679 6
12680 13
12681 15
12682 9
12683 7
12684 13
12685 8
12686 9
12687 4
12688 6
12689 7
12690 6
12691 6
12692 10
12693 11
12694 8
12695 7
12696 11
12697 6
12698 8
12699 11
12700 8
12701 9
12702 7
12703 11
12704 16
12705 8
12706 10
12707 5
12708 9
12709 9
12710 6
12711 11
12712 17
12713 9
12714 8
12715 17
12716 5
12717 9
12718 6
12719 11
12720 8
12721 8
12722 8
12723 7
12724 12
12725 14
12726 5
12727 11
12728 12
12729 7
12730 11
12731 7
12732 8
12733 9
12734 10
12735 12
12736 8
12737 10
12738 8
12739 6
12740 9
12741 12
12742 10
12743 8
12744 8
12745 11
12746 11
12747 7
12748 4
12749 4
12750 9
12751 6
12752 10
12753 2
12754 10
12755 3
12756 8
12757 11
12758 10
12759 7
12760 6
12761 5
12762 8
12763 10
12764 9
12765 12
12766 11
12767 12
12768 11
12769 7
12770 8
12771 11
12772 3
12773 8
12774 10
12775 10
12776 7
12777 3
12778 10
12779 12
12780 7
12781 10
12782 5
12783 8
12784 6
12785 11
12786 13
12787 8
12788 6
12789 11
12790 6
12791 12
12792 3
12793 6
12794 15
12795 3
12796 11
12797 9
12798 13
12799 10
12800 11
12801 10
12802 8
12803 11
12804 9
12805 5
12806 11
12807 8
12808 7
12809 5
12810 5
12811 10
12812 10
12813 7
12814 10
12815 11
12816 10
12817 6
12818 17
12819 16
12820 6
12821 5
12822 12
12823 9
12824 12
12825 6
12826 8
12827 7
12828 7
12829 12
12830 4
12831 8
12832 7
12833 6
12834 9
12835 10
12836 11
12837 9
12838 12
12839 9
12840 13
12841 12
12842 5
12843 9
12844 11
12845 6
12846 8
12847 12
12848 9
12849 7
12850 6
12851 9
12852 10
12853 10
12854 8
12855 4
12856 12
12857 9
12858 4
12859 6
12860 6
12861 9
12862 9
12863 8
12864 9
12865 9
12866 5
12867 15
12868 7
12869 7
12870 5
12871 16
12872 6
12873 8
12874 6
12875 11
12876 4
12877 9
12878 10
12879 11
12880 10
12881 11
12882 10
12883 10
12884 8
12885 8
12886 7
12887 8
12888 9
12889 14
12890 4
12891 9
12892 4
12893 12
12894 13
12895 8
12896 11
12897 11
12898 11
12899 13
12900 10
12901 12
12902 7
12903 12
12904 9
12905 7
12906 14
12907 8
12908 8
12909 9
12910 10
12911 8
12912 12
12913 7
12914 10
12915 13
12916 6
12917 10
12918 7
12919 5
12920 2
12921 16
12922 11
12923 6
12924 11
12925 9
12926 7
12927 7
12928 7
12929 8
12930 4
12931 16
12932 13
12933 6
12934 5
12935 6
12936 12
12937 9
12938 13
12939 8
12940 11
12941 7
12942 10
12943 9
12944 9
12945 7
12946 15
12947 9
12948 9
12949 9
12950 15
12951 9
12952 6
12953 11
12954 6
12955 5
12956 5
12957 9
12958 9
12959 5
12960 11
12961 11
12962 10
12963 8
12964 8
12965 7
12966 8
12967 7
12968 5
12969 11
12970 12
12971 9
12972 4
12973 16
12974 8
12975 8
12976 7
12977 3
12978 10
12979 10
12980 8
12981 10
12982 8
12983 5
12984 9
12985 10
12986 6
12987 6
12988 6
12989 11
12990 10
12991 10
12992 9
12993 13
12994 7
12995 12
12996 12
12997 6
12998 6
12999 8
13000 6
13001 8
13002 9
13003 14
13004 11
13005 10
13006 7
13007 10
13008 9
13009 8
13010 11
13011 9
13012 8
13013 12
13014 4
13015 10
13016 8
13017 8
13018 10
13019 11
13020 2
13021 12
13022 4
13023 10
13024 12
13025 12
13026 9
13027 10
13028 10
13029 6
13030 8
13031 7
13032 9
13033 4
13034 8
13035 9
13036 8
13037 14
13038 9
13039 5
13040 8
13041 7
13042 9
13043 8
13044 14
13045 11
13046 9
13047 10
13048 2
13049 13
13050 5
13051 15
13052 8
13053 8
13054 5
13055 7
13056 4
13057 6
13058 8
13059 16
13060 9
13061 4
13062 14
13063 7
13064 8
13065 7
13066 9
13067 11
13068 15
13069 8
13070 18
13071 4
13072 11
13073 10
13074 8
13075 10
13076 8
13077 7
13078 5
13079 9
13080 5
13081 8
13082 10
13083 9
13084 9
13085 4
13086 13
13087 7
13088 10
13089 7
13090 11
13091 7
13092 12
13093 10
13094 12
13095 5
13096 5
13097 8
13098 9
13099 7
13100 6
13101 8
13102 12
13103 5
13104 8
13105 7
13106 7
13107 9
13108 10
13109 15
13110 7
13111 7
13112 7
13113 7
13114 10
13115 6
13116 9
13117 9
13118 10
13119 9
13120 9
13121 11
13122 7
13123 13
13124 8
13125 8
13126 9
13127 10
13128 10
13129 13
13130 10
13131 11
13132 8
13133 10
13134 8
13135 13
13136 7
13137 9
13138 4
13139 4
13140 10
13141 8
13142 10
13143 6
13144 9
13145 7
13146 6
13147 11
13148 10
13149 9
13150 4
13151 10
13152 9
13153 3
13154 14
13155 10
13156 8
13157 8
13158 11
13159 9
13160 13
13161 10
13162 13
13163 8
13164 6
13165 11
13166 12
13167 7
13168 5
13169 8
13170 3
13171 10
13172 9
13173 8
13174 8
13175 6
13176 10
13177 12
13178 12
13179 7
13180 7
13181 9
13182 11
13183 2
13184 3
13185 9
13186 8
13187 5
13188 6
13189 6
13190 9
13191 8
13192 6
13193 3
13194 11
13195 7
13196 14
13197 10
13198 12
13199 8
13200 6
13201 4
13202 5
13203 8
13204 2
13205 12
13206 9
13207 11
13208 10
13209 9
13210 13
13211 13
13212 12
13213 10
13214 8
13215 5
13216 10
13217 11
13218 8
13219 6
13220 7
13221 8
13222 8
13223 8
13224 9
13225 7
13226 15
13227 6
13228 9
13229 5
13230 8
13231 7
13232 14
13233 6
13234 16
13235 10
13236 16
13237 7
13238 10
13239 10
13240 9
13241 4
13242 7
13243 4
13244 9
13245 7
13246 9
13247 7
13248 9
13249 9
13250 10
13251 13
13252 11
13253 11
13254 10
13255 9
13256 9
13257 14
13258 12
13259 9
13260 8
13261 7
13262 9
13263 11
13264 7
13265 8
13266 9
13267 4
13268 10
13269 8
13270 6
13271 9
13272 11
13273 7
13274 10
13275 8
13276 9
13277 6
13278 5
13279 6
13280 7
13281 12
13282 9
13283 12
13284 10
13285 4
13286 10
13287 10
13288 9
13289 6
13290 7
13291 7
13292 7
13293 7
13294 6
13295 11
13296 14
13297 7
13298 7
13299 8
13300 12
13301 10
13302 4
13303 6
13304 9
13305 12
13306 9
13307 5
13308 7
13309 4
13310 12
13311 9
13312 6
13313 7
13314 8
13315 5
13316 7
13317 3
13318 8
13319 3
13320 4
13321 10
13322 7
13323 7
13324 6
13325 11
13326 7
13327 9
13328 5
13329 7
13330 10
13331 8
13332 6
13333 3
13334 5
13335 6
13336 8
13337 5
13338 7
13339 8
13340 8
13341 9
13342 6
13343 10
13344 4
13345 10
13346 12
13347 12
13348 6
13349 10
13350 11
13351 4
13352 6
13353 6
13354 6
13355 7
13356 12
13357 10
13358 9
13359 5
13360 11
13361 14
13362 7
13363 5
13364 9
13365 12
13366 6
13367 4
13368 7
13369 5
13370 15
13371 8
13372 9
13373 5
13374 6
13375 6
13376 4
13377 4
13378 8
13379 13
13380 4
13381 13
13382 11
13383 5
13384 10
13385 9
13386 15
13387 11
13388 14
13389 9
13390 6
13391 6
13392 7
13393 8
13394 6
13395 6
13396 5
13397 13
13398 6
13399 10
13400 11
13401 9
13402 13
13403 7
13404 12
13405 9
13406 14
13407 9
13408 10
13409 8
13410 6
13411 12
13412 9
13413 14
13414 4
13415 6
13416 11
13417 14
13418 12
13419 3
13420 13
13421 10
13422 8
13423 11
13424 6
13425 8
13426 11
13427 3
13428 7
13429 6
13430 10
13431 5
13432 10
13433 8
13434 10
13435 8
13436 11
13437 10
13438 9
13439 10
13440 5
13441 9
13442 10
13443 6
13444 10
13445 3
13446 4
13447 11
13448 9
13449 3
13450 6
13451 6
13452 11
13453 10
13454 11
13455 4
13456 6
13457 5
13458 9
13459 9
13460 4
13461 8
13462 6
13463 7
13464 13
13465 5
13466 5
13467 11
13468 9
13469 10
13470 5
13471 5
13472 8
13473 7
13474 11
13475 5
13476 7
13477 9
13478 9
13479 5
13480 9
13481 7
13482 10
13483 8
13484 5
13485 5
13486 12
13487 7
13488 9
13489 7
13490 7
13491 6
13492 8
13493 10
13494 6
13495 8
13496 9
13497 7
13498 7
13499 9
13501 9
13502 7
13503 8
13504 10
13505 10
13506 4
13507 7
13508 12
13509 7
13510 4
13511 9
13512 9
13513 7
13514 10
13515 12
13516 7
13517 11
13518 5
13519 10
13520 7
13521 5
13522 5
13523 6
13524 6
13525 3
13526 11
13527 8
13528 13
13529 6
13530 13
13531 8
13532 8
13533 8
13534 9
13535 11
13536 12
13537 4
13538 9
13539 3
13540 5
13541 4
13542 7
13543 8
13544 13
13545 5
13546 4
13547 9
13548 11
13549 6
13550 4
13551 8
13552 11
13553 11
13554 8
13555 19
13556 6
13557 8
13558 10
13559 12
13560 9
13561 6
13562 10
13563 9
13564 8
13565 6
13566 9
13567 6
13568 10
13569 8
13570 10
13571 6
13572 10
13573 14
13574 6
13575 7
13576 8
13577 9
13578 12
13579 7
13580 11
13581 8
13582 7
13583 8
13584 5
13585 9
13586 5
13587 8
13588 4
13589 4
13590 2
13591 11
13592 9
13593 7
13594 4
13595 9
13596 6
13597 7
13598 4
13599 7
13600 3
13601 12
13602 5
13603 7
13604 9
13605 7
13606 6
13607 10
13608 11
13609 14
13610 4
13611 9
13612 4
13613 14
13614 5
13615 4
13616 5
13617 7
13618 11
13619 8
13620 7
13621 4
13622 9
13623 7
13624 6
13625 13
13626 1
13627 6
13628 7
13629 7
13630 8
13631 7
13632 4
13633 10
13634 8
13635 3
13636 8
13637 8
13638 9
13639 10
13640 6
13641 8
13642 7
13643 5
13644 7
13645 5
13646 5
13647 5
13648 5
13649 6
13650 5
13651 2
13652 7
13653 8
13654 5
13655 5
13656 8
13657 4
13658 7
13659 5
13660 7
13661 6
13662 12
13663 6
13664 9
13665 6
13666 8
13667 7
13668 6
13669 6
13670 7
13671 5
13672 5
13673 6
13674 9
13675 7
13676 10
13677 6
13678 3
13679 9
13680 5
13682 7
13683 9
13684 4
13685 9
13686 5
13687 7
13688 9
13689 10
13690 11
13691 4
13692 11
13693 7
13694 7
13695 4
13696 9
13697 8
13698 8
13699 8
13700 7
13701 8
13702 4
13703 9
13704 10
13705 8
13706 10
13707 4
13708 3
13709 9
13710 6
13711 10
13712 8
13713 3
13714 7
13715 8
13716 8
13717 5
13718 6
13719 8
13720 11
13721 10
13722 9
13723 5
13724 9
13725 4
13726 5
13727 5
13728 9
13729 9
13730 10
13731 9
13732 9
13733 8
13734 11
13735 9
13736 4
13737 6
13738 4
13739 8
13740 11
13741 6
13742 7
13743 4
13744 5
13745 7
13746 10
13747 12
13748 8
13749 8
13750 8
13751 6
13752 11
13753 12
13754 9
13755 7
13756 11
13757 8
13758 7
13759 5
13760 7
13761 5
13762 7
13763 7
13764 8
13765 6
13766 6
13767 9
13768 5
13769 6
13770 5
13771 1
13772 5
13773 7
13774 7
13775 2
13776 5
13777 4
13778 2
13779 8
13780 7
13781 7
13782 12
13783 3
13784 6
13785 4
13786 7
13787 8
13788 10
13789 7
13790 4
13791 9
13792 6
13793 7
13794 3
13795 8
13796 8
13797 8
13798 6
13799 7
13800 6
13801 3
13802 7
13803 7
13804 6
13805 18
13806 7
13807 9
13808 10
13809 6
13810 8
13811 5
13812 7
13813 9
13814 5
13815 4
13816 9
13817 3
13818 4
13819 6
13820 3
13821 12
13822 5
13823 7
13824 7
13825 8
13826 4
13827 7
13828 6
13829 3
13830 5
13831 6
13832 6
13833 7
13834 6
13835 10
13836 5
13837 8
13838 4
13839 5
13840 9
13841 3
13842 7
13843 1
13844 2
13845 9
13846 11
13847 6
13848 9
13849 1
13850 5
13851 7
13852 6
13853 5
13854 11
13855 11
13856 10
13857 12
13858 6
13859 6
13860 8
13861 6
13862 12
13863 8
13864 8
13865 4
13866 4
13867 21
13868 5
13869 7
13870 9
13871 7
13872 8
13873 7
13874 12
13875 9
13876 2
13877 7
13878 7
13879 5
13880 13
13881 6
13882 4
13883 11
13884 6
13885 6
13886 4
13887 5
13888 10
13889 9
13890 5
13891 6
13892 8
13893 5
13894 5
13895 6
13896 7
13897 5
13898 7
13899 8
13900 7
13901 10
13902 11
13903 5
13904 6
13905 8
13906 4
13907 7
13908 10
13909 6
13910 6
13911 4
13912 4
13913 9
13914 5
13915 9
13916 9
13917 8
13918 7
13919 8
13920 5
13921 2
13922 6
13923 8
13924 4
13925 3
13926 11
13927 3
13928 10
13929 10
13930 4
13931 8
13932 9
13933 9
13934 7
13935 5
13936 7
13937 8
13938 11
13939 4
13940 10
13941 7
13942 6
13943 7
13944 7
13945 7
13946 5
13947 9
13948 10
13949 7
13950 9
13951 9
13952 12
13953 9
13954 5
13955 12
13956 7
13957 5
13958 11
13959 6
13960 6
13961 4
13962 3
13963 9
13964 9
13965 6
13966 10
13967 5
13968 5
13969 10
13970 4
13971 11
13972 9
13973 6
13974 8
13975 7
13976 6
13977 4
13978 5
13979 9
13980 7
13981 4
13982 4
13983 10
13984 5
13985 6
13986 3
13987 7
13988 6
13989 5
13990 11
13991 3
13992 5
13993 4
13994 7
13995 8
13996 5
13997 8
13998 7
13999 7
14000 7
14001 6
14002 8
14003 11
14004 3
14005 9
14006 7
14007 8
14008 5
14009 8
14010 6
14011 7
14012 4
14013 9
14014 7
14015 7
14016 7
14017 4
14018 7
14019 8
14020 6
14021 7
14022 9
14023 5
14024 7
14025 8
14026 8
14027 7
14028 1
14029 6
14030 7
14031 10
14032 7
14033 5
14034 10
14035 8
14036 4
14037 8
14038 10
14039 7
14040 8
14041 5
14042 6
14043 10
14044 10
14045 7
14046 6
14047 7
14048 4
14049 8
14050 8
14051 8
14052 6
14053 3
14054 5
14055 8
14056 8
14057 7
14058 8
14059 6
14060 4
14061 2
14062 8
14063 3
14064 2
14065 11
14066 8
14067 8
14068 6
14069 9
14070 6
14071 6
14072 6
14073 4
14074 4
14075 5
14076 8
14077 6
14078 7
14079 13
14080 3
14081 6
14082 6
14083 10
14084 7
14085 8
14086 2
14087 7
14088 3
14089 8
14090 11
14091 14
14092 3
14093 7
14094 9
14095 8
14096 7
14097 9
14098 5
14099 9
14100 8
14101 6
14102 11
14103 3
14104 5
14105 9
14106 7
14107 4
14108 4
14109 8
14110 7
14111 7
14112 6
14113 10
14114 4
14115 10
14116 3
14117 5
14118 8
14119 6
14120 4
14121 6
14122 5
14123 3
14124 6
14125 6
14126 2
14127 6
14128 8
14129 7
14130 7
14131 9
14132 10
14133 8
14134 7
14135 6
14136 5
14137 7
14138 9
14139 5
14140 5
14141 2
14142 8
14143 5
14144 6
14145 2
14146 7
14147 5
14148 6
14149 7
14150 7
14151 9
14152 5
14153 5
14154 6
14155 4
14156 6
14157 9
14158 6
14159 7
14160 6
14161 5
14162 3
14163 5
14164 10
14165 7
14166 8
14167 3
14168 5
14169 15
14170 7
14171 11
14172 4
14173 5
14174 7
14175 11
14176 7
14177 11
14178 6
14179 8
14180 8
14181 3
14182 10
14183 4
14184 9
14185 3
14186 7
14187 8
14188 8
14189 4
14190 10
14191 9
14192 5
14193 7
14194 6
14195 5
14196 6
14197 8
14198 2
14199 4
14200 12
14201 5
14202 6
14203 5
14204 11
14205 7
14206 7
14207 5
14208 5
14209 3
14210 7
14211 7
14212 7
14213 4
14214 11
14215 10
14216 8
14217 6
14218 9
14219 7
14220 3
14221 6
14222 10
14223 8
14224 9
14225 11
14226 9
14227 9
14228 7
14229 8
14230 6
14231 8
14232 6
14233 8
14234 6
14235 6
14236 6
14237 10
14238 7
14239 4
14240 5
14241 5
14242 8
14243 6
14244 7
14245 10
14246 7
14247 5
14248 3
14249 7
14250 7
14251 4
14252 6
14253 8
14254 3
14255 7
14256 5
14257 7
14258 8
14259 9
14260 5
14261 9
14262 3
14263 5
14264 11
14265 5
14266 12
14267 6
14268 4
14269 5
14270 3
14271 5
14272 9
14273 6
14274 10
14275 12
14276 11
14277 5
14278 13
14279 6
14280 6
14281 5
14282 3
14283 5
14284 5
14285 6
14286 5
14287 7
14288 8
14289 11
14290 9
14291 9
14292 9
14293 8
14294 13
14295 7
14296 5
14297 8
14298 4
14299 9
14300 2
14301 7
14302 9
14303 8
14304 7
14305 7
14306 7
14307 14
14308 3
14309 9
14310 9
14311 8
14312 7
14313 8
14314 4
14315 11
14316 8
14317 9
14318 7
14319 5
14320 11
14321 4
14322 4
14323 9
14324 5
14325 7
14326 4
14327 5
14328 10
14329 5
14330 6
14331 6
14332 5
14333 7
14334 7
14335 4
14336 9
14337 9
14338 5
14339 6
14340 7
14341 5
14342 6
14343 7
14344 6
14345 5
14346 4
14347 8
14348 7
14349 9
14350 10
14351 8
14352 6
14353 9
14354 2
14355 3
14356 9
14357 4
14358 12
14359 9
14360 3
14361 10
14362 8
14363 5
14364 5
14365 8
14366 10
14367 6
14368 13
14369 7
14370 8
14371 7
14372 6
14373 3
14374 7
14375 7
14376 4
14377 5
14378 6
14379 11
14380 5
14381 7
14382 8
14383 12
14384 8
14385 12
14386 4
14387 9
14388 4
14389 9
14390 6
14391 8
14392 4
14393 6
14394 6
14395 6
14396 16
14397 12
14398 11
14399 5
14400 8
14401 8
14402 7
14403 6
14404 6
14405 7
14406 4
14407 9
14408 4
14409 7
14410 5
14411 8
14412 7
14413 3
14414 7
14415 6
14416 9
14417 7
14418 8
14419 4
14420 3
14421 12
14422 5
14423 7
14424 9
14425 9
14426 4
14427 10
14428 3
14429 12
14430 7
14431 8
14432 6
14433 8
14434 7
14435 6
14436 8
14437 8
14438 9
14439 13
14440 7
14441 9
14442 3
14443 3
14444 10
14445 7
14446 3
14447 10
14448 2
14449 8
14450 6
14451 7
14452 6
14453 5
14454 9
14455 7
14456 4
14457 6
14458 10
14459 7
14460 7
14461 11
14462 7
14463 7
14464 8
14465 5
14466 4
14467 6
14468 9
14469 8
14470 6
14471 7
14472 8
14473 5
14474 3
14475 8
14476 3
14477 8
14478 3
14479 11
14480 7
14481 10
14482 7
14483 7
14484 5
14485 5
14486 10
14487 6
14488 5
14489 6
14490 4
14491 14
14492 5
14493 5
14494 5
14495 9
14496 9
14497 2
14498 7
14499 10
14500 2
14501 3
14502 7
14503 10
14504 6
14505 3
14506 5
14507 6
14508 7
14509 7
14510 7
14511 8
14512 5
14513 5
14514 4
14515 7
14516 7
14517 1
14518 4
14519 8
14520 2
14521 10
14522 9
14523 7
14524 9
14525 12
14526 1
14527 7
14528 4
14529 7
14530 7
14531 4
14532 2
14533 4
14534 5
14535 8
14536 5
14537 6
14538 6
14539 4
14540 6
14541 5
14542 8
14543 3
14544 8
14545 6
14546 6
14547 6
14548 6
14549 7
14550 4
14551 5
14552 6
14553 4
14554 1
14555 13
14556 6
14557 8
14558 7
14559 9
14560 7
14561 4
14562 16
14563 6
14564 9
14565 8
14566 6
14567 6
14568 7
14569 5
14570 5
14571 6
14572 5
14573 6
14574 9
14576 9
14577 6
14578 6
14579 8
14580 10
14581 7
14582 7
14583 6
14584 6
14585 8
14586 5
14587 4
14588 6
14589 5
14590 9
14591 9
14592 7
14593 9
14594 6
14595 4
14596 9
14597 4
14598 7
14599 6
14600 4
14601 3
14602 9
14603 8
14604 6
14605 5
14606 4
14607 7
14608 6
14609 5
14610 5
14611 8
14612 3
14613 6
14614 4
14615 8
14616 8
14617 4
14618 10
14619 8
14620 6
14621 3
14622 9
14623 8
14624 4
14625 7
14626 7
14627 6
14628 8
14629 4
14630 3
14631 3
14632 12
14633 9
14634 10
14635 3
14636 7
14637 8
14638 3
14639 7
14640 2
14641 13
14642 7
14643 6
14644 8
14645 5
14646 10
14647 7
14648 6
14649 9
14650 9
14651 3
14652 6
14653 4
14654 6
14655 7
14656 10
14657 4
14658 10
14659 7
14660 7
14661 5
14662 6
14663 6
14664 5
14665 11
14666 5
14667 7
14668 5
14669 9
14670 6
14671 3
14672 13
14673 3
14674 10
14675 9
14676 7
14677 5
14678 4
14679 6
14680 7
14681 6
14682 6
14683 11
14684 12
14685 7
14686 6
14687 6
14688 5
14689 6
14690 14
14691 12
14692 2
14693 7
14694 7
14695 5
14696 2
14697 1
14698 7
14699 4
14700 6
14701 5
14702 4
14703 4
14704 9
14705 5
14706 9
14707 6
14708 8
14709 8
14710 7
14711 4
14712 4
14713 9
14715 8
14716 4
14717 5
14718 8
14719 4
14720 4
14721 7
14722 4
14723 7
14724 4
14725 2
14726 5
14727 5
14728 2
14729 5
14730 8
14731 7
14732 5
14733 9
14734 7
14735 13
14736 8
14737 8
14738 3
14739 7
14740 10
14741 9
14742 3
14743 5
14744 7
14745 9
14746 7
14747 11
14748 9
14749 2
14750 9
14751 4
14752 8
14753 9
14754 6
14755 3
14756 7
14757 6
14758 8
14759 6
14760 3
14761 9
14762 1
14763 2
14764 6
14765 10
14766 1
14767 5
14768 8
14769 5
14770 9
14771 8
14772 3
14773 2
14774 6
14775 9
14776 6
14777 2
14778 5
14779 8
14780 8
14781 4
14782 7
14783 10
14784 7
14785 8
14786 3
14787 6
14788 3
14789 6
14790 9
14791 8
14792 5
14793 4
14794 3
14795 4
14796 5
14797 5
14798 3
14799 12
14800 3
14801 4
14802 7
14803 5
14804 5
14805 2
14806 5
14807 2
14808 5
14809 9
14810 7
14811 5
14812 5
14813 3
14814 3
14815 8
14816 4
14817 2
14818 4
14819 10
14820 4
14821 9
14822 8
14823 10
14824 11
14825 8
14826 4
14827 8
14828 7
14829 7
14830 7
14831 7
14832 4
14833 10
14834 9
14835 9
14836 8
14837 7
14838 8
14839 12
14840 6
14841 7
14842 7
14843 6
14844 7
14845 3
14846 11
14847 7
14848 8
14849 1
14850 7
14851 4
14852 6
14853 6
14854 7
14855 6
14856 7
14857 1
14858 6
14859 14
14860 1
14861 7
14862 6
14863 3
14864 5
14865 3
14866 2
14867 4
14868 3
14869 13
14870 7
14871 6
14872 5
14873 6
14874 3
14875 4
14876 5
14877 11
14878 5
14879 10
14880 6
14881 7
14882 7
14883 4
14884 7
14885 6
14886 13
14887 1
14888 4
14889 9
14890 3
14891 4
14892 3
14893 6
14894 6
14895 5
14896 5
14897 8
14898 5
14899 5
14900 8
14901 4
14902 2
14903 3
14904 5
14905 5
14906 5
14907 8
14908 10
14909 8
14910 5
14911 5
14912 9
14913 5
14914 2
14915 6
14916 9
14917 4
14918 8
14919 16
14920 6
14921 4
14922 8
14923 6
14924 5
14925 3
14926 10
14927 12
14928 4
14929 4
14930 6
14931 7
14932 5
14933 11
14934 12
14935 7
14936 8
14937 3
14938 6
14939 12
14940 3
14941 4
14942 9
14943 1
14944 6
14945 10
14946 8
14947 3
14948 5
14949 14
14950 7
14951 3
14952 2
14953 11
14954 3
14955 7
14956 6
14957 5
14958 8
14959 6
14960 4
14961 9
14962 2
14963 7
14964 6
14965 5
14966 9
14967 12
14968 5
14969 3
14970 10
14971 7
14972 9
14973 9
14974 2
14975 6
14976 6
14977 3
14978 7
14979 3
14980 7
14981 5
14982 3
14983 12
14984 8
14985 10
14986 14
14987 6
14988 5
14989 5
14990 6
14991 4
14992 8
14993 9
14994 9
14995 4
14996 6
14997 13
14998 5
14999 5
15000 7
15001 5
15002 6
15003 7
15004 6
15005 4
15006 7
15007 4
15008 5
15009 2
15010 4
15011 6
15012 5
15013 4
15014 12
15015 3
15016 7
15017 4
15018 6
15019 8
15020 5
15021 8
15022 5
15023 5
15024 4
15025 3
15026 4
15027 4
15028 6
15029 7
15030 8
15031 8
15032 9
15033 4
15034 3
15035 1
15036 5
15037 7
15038 2
15039 3
15040 7
15041 1
15042 4
15043 7
15044 9
15045 5
15046 4
15047 4
15048 2
15049 6
15050 7
15051 4
15052 7
15053 5
15054 6
15055 10
15056 7
15057 3
15058 13
15059 4
15060 4
15061 9
15062 6
15063 13
15064 5
15065 3
15066 6
15067 5
15068 8
15069 5
15070 1
15071 8
15072 4
15073 8
15074 5
15075 5
15076 8
15077 8
15078 7
15079 6
15080 3
15081 6
15082 5
15083 7
15084 7
15085 6
15086 6
15087 6
15088 1
15089 8
15090 7
15091 10
15092 5
15093 7
15094 6
15095 5
15096 4
15097 6
15098 4
15099 2
15100 3
15101 4
15102 7
15103 7
15104 4
15105 2
15106 4
15107 8
15108 6
15109 1
15110 3
15111 5
15112 3
15113 8
15114 3
15115 5
15116 2
15117 12
15118 4
15119 5
15120 5
15121 7
15122 7
15123 8
15124 4
15125 4
15126 4
15127 4
15128 6
15129 8
15130 6
15131 4
15132 1
15133 5
15134 8
15135 4
15136 2
15137 8
15138 4
15139 3
15140 3
15141 5
15142 7
15143 4
15144 6
15145 7
15146 9
15147 5
15148 8
15149 7
15150 8
15151 7
15152 4
15153 9
15154 11
15155 7
15156 7
15157 6
15158 6
15159 9
15160 6
15161 3
15162 7
15163 2
15164 4
15165 6
15166 9
15168 4
15169 4
15170 8
15171 3
15172 9
15173 6
15174 4
15175 7
15176 12
15177 2
15178 2
15179 10
15180 4
15181 11
15182 7
15183 8
15184 9
15185 5
15186 7
15187 8
15188 2
15189 4
15190 7
15191 4
15192 10
15193 4
15194 7
15195 8
15196 8
15197 3
15198 11
15199 3
15200 6
15201 7
15202 6
15203 5
15204 5
15205 2
15206 6
15207 11
15208 11
15209 3
15210 4
15211 6
15212 9
15213 7
15214 6
15215 7
15216 7
15217 10
15218 6
15219 8
15220 5
15221 6
15222 5
15223 1
15224 9
15225 6
15226 8
15227 1
15228 5
15229 4
15230 13
15231 4
15232 8
15233 4
15234 8
15235 7
15236 7
15237 4
15238 9
15239 4
15240 4
15241 4
15242 10
15243 6
15244 4
15245 11
15246 3
15247 3
15248 8
15249 5
15250 8
15251 6
15252 3
15253 7
15254 4
15255 6
15256 4
15257 5
15258 2
15260 4
15261 3
15262 8
15263 8
15264 4
15265 2
15266 7
15267 4
15268 8
15269 10
15270 2
15271 5
15272 4
15273 11
15274 3
15275 2
15276 5
15277 5
15278 4
15279 6
15280 4
15281 3
15282 2
15283 7
15284 1
15285 4
15286 7
15287 3
15288 7
15289 5
15290 3
15291 4
15292 6
15293 9
15294 7
15295 5
15296 4
15297 5
15298 4
15299 9
15300 7
15301 6
15302 2
15303 5
15304 7
15305 10
15306 7
15307 6
15308 8
15309 6
15310 5
15311 7
15312 5
15313 14
15314 5
15315 5
15316 6
15317 6
15318 5
15319 5
15320 1
15321 3
15322 8
15323 4
15324 4
15325 7
15326 5
15327 7
15328 9
15329 9
15330 3
15331 3
15332 4
15333 10
15334 7
15335 7
15336 4
15337 3
15338 8
15339 3
15340 6
15341 3
15342 7
15343 8
15344 7
15345 4
15346 3
15347 9
15348 12
15349 5
15350 10
15351 3
15352 11
15353 8
15354 3
15355 8
15356 5
15357 7
15358 10
15359 4
15360 3
15361 5
15362 3
15363 7
15364 2
15365 3
15366 4
15367 8
15368 4
15369 8
15370 10
15371 1
15372 3
15373 6
15374 4
15375 3
15376 4
15377 4
15378 5
15379 5
15380 5
15381 6
15382 8
15383 7
15384 5
15385 8
15386 3
15387 2
15388 4
15389 4
15390 4
15391 6
15392 3
15393 7
15394 12
15395 5
15396 3
15397 1
15398 5
15399 5
15400 4
15401 4
15402 1
15403 6
15404 8
15405 9
15406 6
15407 3
15408 4
15409 5
15410 4
15411 2
15412 7
15413 13
15414 4
15415 7
15416 6
15417 8
15418 3
15419 4
15420 4
15421 2
15422 5
15423 5
15424 5
15425 4
15426 11
15427 4
15428 5
15429 7
15430 6
15431 7
15432 6
15433 8
15434 6
15435 6
15436 9
15437 8
15438 5
15439 7
15440 4
15441 6
15442 13
15443 3
15444 4
15445 11
15446 2
15447 8
15448 10
15449 7
15450 10
15451 2
15452 8
15453 3
15454 6
15455 6
15456 5
15457 1
15458 4
15459 2
15460 4
15461 3
15462 4
15463 2
15464 3
15465 5
15466 10
15467 7
15468 2
15469 7
15470 4
15471 4
15472 4
15473 6
15474 6
15475 7
15476 2
15477 8
15478 8
15479 6
15480 4
15481 11
15482 7
15483 5
15484 4
15485 8
15486 5
15487 4
15488 4
15489 3
15490 2
15491 6
15492 3
15493 5
15494 7
15495 6
15496 4
15497 5
15498 2
15499 6
15500 3
15501 3
15502 7
15503 5
15504 6
15505 4
15506 6
15507 6
15508 5
15509 7
15510 8
15511 3
15512 6
15513 7
15514 4
15515 8
15516 10
15517 4
15518 8
15519 4
15520 8
15521 8
15522 7
15523 3
15524 6
15525 2
15526 5
15527 4
15528 3
15529 8
15530 6
15531 5
15532 4
15533 3
15534 8
15535 4
15536 8
15537 10
15538 1
15539 5
15540 2
15541 5
15542 3
15543 8
15544 5
15545 5
15546 6
15547 5
15548 7
15549 4
15550 7
15551 4
15552 2
15553 8
15554 5
15555 3
15556 7
15557 3
15558 1
15559 4
15560 5
15561 7
15562 3
15563 4
15564 7
15565 4
15566 5
15567 3
15568 8
15569 6
15570 7
15571 7
15572 4
15573 6
15574 4
15575 7
15576 2
15577 4
15578 6
15579 1
15580 1
15581 3
15582 8
15583 2
15584 4
15585 3
15586 4
15587 4
15588 8
15589 8
15590 7
15591 2
15592 4
15593 3
15594 9
15595 6
15596 12
15597 2
15598 6
15599 7
15600 7
15601 2
15602 6
15603 9
15604 5
15605 7
15606 6
15607 8
15608 9
15609 3
15610 5
15611 7
15612 5
15613 9
15614 5
15615 2
15616 6
15617 9
15618 7
15619 3
15620 7
15621 7
15622 5
15623 5
15624 6
15625 9
15626 5
15627 10
15628 7
15629 3
15630 3
15631 9
15632 7
15633 4
15634 4
15635 3
15636 9
15637 1
15638 5
15639 5
15640 6
15641 6
15642 6
15643 7
15644 5
15645 10
15646 4
15647 6
15648 7
15649 2
15650 5
15651 7
15652 3
15653 4
15654 5
15655 5
15656 5
15657 7
15658 4
15659 3
15660 6
15661 8
15662 7
15663 6
15664 7
15665 4
15666 4
15667 4
15668 8
15669 4
15670 5
15671 6
15672 4
15673 7
15674 6
15675 3
15676 9
15677 6
15678 6
15679 5
15680 5
15681 6
15682 9
15683 9
15684 5
15685 4
15686 3
15687 5
15688 3
15689 5
15690 5
15691 7
15692 2
15693 5
15694 6
15695 2
15696 8
15697 7
15698 3
15699 5
15700 2
15701 4
15702 8
15703 7
15704 6
15705 5
15706 5
15707 3
15708 6
15709 3
15710 5
15711 7
15712 9
15713 9
15714 5
15715 4
15716 8
15717 6
15718 8
15719 3
15720 6
15721 2
15722 4
15723 6
15724 6
15725 5
15726 5
15727 8
15728 6
15729 8
15730 3
15731 6
15732 5
15733 8
15734 6
15735 4
15736 7
15737 12
15738 8
15739 7
15740 6
15741 4
15742 7
15743 8
15744 2
15745 6
15746 9
15747 7
15748 7
15749 6
15750 4
15751 5
15752 4
15753 7
15754 5
15755 3
15756 7
15757 3
15758 4
15759 6
15760 2
15761 1
15762 1
15763 4
15764 6
15765 13
15766 6
15767 5
15768 4
15769 2
15770 4
15771 6
15772 9
15773 4
15774 5
15775 7
15776 4
15777 4
15778 10
15779 3
15780 5
15781 6
15782 9
15783 7
15784 5
15785 3
15786 5
15787 7
15788 2
15789 9
15790 3
15791 8
15792 1
15793 5
15794 9
15795 5
15796 4
15798 5
15799 11
15800 4
15801 5
15802 1
15803 10
15804 8
15805 8
15806 9
15807 4
15808 4
15809 4
15810 6
15811 7
15812 3
15813 6
15814 10
15815 4
15816 4
15817 6
15818 5
15820 7
15821 5
15822 9
15823 3
15824 5
15825 4
15826 3
15827 3
15828 2
15829 4
15830 9
15831 8
15832 6
15833 7
15834 9
15835 5
15836 8
15837 3
15838 9
15839 5
15840 4
15841 8
15842 4
15843 10
15844 7
15845 5
15846 5
15847 4
15848 4
15849 6
15850 7
15851 4
15852 2
15853 7
15854 12
15855 6
15856 6
15857 5
15858 6
15859 6
15860 5
15861 5
15862 5
15863 5
15864 3
15865 9
15866 6
15867 9
15868 4
15869 7
15870 4
15871 8
15872 5
15873 5
15874 8
15875 5
15876 8
15877 6
15878 3
15879 6
15880 2
15881 8
15882 4
15883 5
15884 7
15885 11
15886 7
15887 8
15888 7
15889 6
15890 4
15891 8
15892 2
15893 5
15894 7
15895 4
15896 8
15897 7
15898 7
15899 7
15900 5
15901 9
15902 4
15903 2
15904 7
15905 1
15906 11
15907 4
15908 6
15909 5
15910 2
15911 7
15912 6
15913 3
15914 8
15915 6
15916 8
15917 5
15918 7
15919 5
15920 8
15921 4
15922 3
15923 7
15924 8
15925 6
15926 3
15927 9
15928 13
15929 11
15930 7
15931 8
15932 3
15933 8
15934 7
15935 9
15936 3
15937 6
15938 7
15939 7
15940 9
15941 4
15942 7
15943 7
15944 5
15945 5
15946 7
15947 8
15948 2
15949 7
15950 9
15952 7
15953 7
15954 6
15955 3
15956 6
15957 10
15958 3
15959 7
15960 10
15961 6
15962 6
15963 5
15964 9
15965 6
15966 9
15967 5
15968 6
15969 3
15970 6
15971 6
15972 8
15973 3
15974 7
15975 7
15976 7
15977 8
15978 3
15979 7
15980 6
15981 12
15982 11
15983 7
15984 6
15985 10
15986 4
15987 6
15988 5
15989 8
15990 7
15991 5
15992 12
15993 6
15994 8
15995 8
15996 5
15997 6
15998 1
15999 6
16000 8
16001 7
16002 3
16003 6
16004 5
16005 11
16006 9
16007 6
16008 10
16009 3
16010 6
16011 6
16012 4
16013 5
16014 6
16015 6
16016 7
16017 3
16018 6
16019 9
16020 5
16021 5
16022 14
16023 11
16024 7
16025 7
16026 6
16027 7
16028 4
16029 15
16030 6
16031 4
16032 7
16033 7
16034 7
16035 5
16036 3
16037 9
16038 7
16039 7
16040 11
16041 3
16042 5
16043 6
16044 13
16045 5
16046 3
16047 8
16048 6
16049 5
16050 4
16051 8
16052 9
16053 8
16054 6
16055 11
16056 7
16057 8
16058 7
16059 13
16060 14
16061 2
16062 5
16063 2
16064 11
16065 5
16066 8
16067 8
16068 11
16069 4
16070 9
16071 4
16072 5
16073 9
16074 5
16075 5
16076 8
16077 8
16078 8
16079 6
16080 6
16081 9
16082 7
16083 8
16084 6
16085 10
16086 8
16087 3
16088 6
16089 7
16090 8
16091 6
16092 5
16093 4
16094 6
16095 6
16096 4
16097 7
16098 5
16099 4
16100 9
16101 4
16102 7
16103 8
16104 6
16105 9
16106 3
16107 8
16108 7
16109 4
16110 4
16111 5
16112 6
16113 4
16114 8
16115 5
16116 11
16117 5
16118 5
16119 5
16120 6
16121 6
16122 5
16123 8
16124 4
16125 8
16126 4
16127 5
16128 4
16129 4
16130 3
16131 8
16132 5
16133 4
16134 4
16135 3
16136 5
16137 4
16138 7
16139 11
16140 7
16141 6
16142 6
16143 8
16144 8
16145 8
16146 6
16147 7
16148 6
16149 7
16150 7
16151 5
16152 3
16153 8
16154 4
16155 3
16156 9
16157 5
16158 10
16159 3
16160 5
16161 7
16162 4
16163 4
16164 13
16165 9
16166 5
16167 6
16168 11
16169 4
16170 5
16171 8
16172 4
16173 2
16174 6
16175 7
16176 10
16177 5
16178 2
16179 6
16180 4
16181 8
16182 7
16183 11
16184 6
16185 12
16186 8
16187 9
16188 8
16189 5
16190 6
16191 6
16192 7
16193 6
16194 5
16195 5
16196 11
16197 11
16198 8
16199 6
16200 6
16201 4
16202 5
16203 6
16204 8
16205 8
16206 6
16207 6
16208 11
16209 7
16210 8
16211 6
16212 5
16213 7
16214 11
16215 5
16216 2
16217 5
16218 6
16219 6
16220 6
16221 5
16222 4
16223 11
16224 11
16225 11
16226 9
16227 4
16228 8
16229 10
16230 8
16231 7
16232 5
16233 5
16234 6
16235 12
16236 2
16237 5
16238 5
16239 6
16240 6
16241 7
16242 4
16243 4
16244 7
16245 8
16246 3
16247 3
16248 3
16249 6
16250 7
16251 7
16252 10
16253 4
16254 9
16255 4
16256 3
16257 7
16258 8
16259 9
16260 5
16261 10
16262 10
16263 6
16264 6
16265 3
16266 9
16267 4
16268 7
16269 4
16270 3
16271 7
16272 3
16273 7
16274 3
16275 2
16276 6
16277 5
16278 8
16279 6
16280 7
16281 8
16282 4
16283 6
16284 9
16285 8
16286 8
16287 5
16288 11
16289 5
16290 10
16291 5
16292 3
16293 5
16294 6
16295 7
16296 3
16297 5
16298 3
16299 10
16300 4
16301 14
16302 4
16303 7
16304 4
16305 11
16306 8
16307 10
16308 4
16309 7
16310 12
16311 6
16312 9
16313 6
16314 2
16315 7
16316 3
16317 9
16318 5
16319 8
16320 8
16321 8
16322 5
16323 6
16324 7
16325 11
16326 5
16327 8
16328 5
16329 8
16330 3
16331 11
16332 4
16333 6
16334 4
16335 7
16336 5
16337 10
16338 8
16339 8
16340 5
16341 8
16342 9
16343 4
16344 10
16345 6
16346 11
16347 5
16348 7
16349 3
16350 6
16351 11
16352 8
16353 9
16354 8
16355 9
16356 3
16357 6
16358 2
16359 7
16360 15
16361 9
16362 5
16363 6
16364 4
16365 6
16366 5
16367 8
16368 5
16369 7
16370 5
16371 8
16372 3
16373 7
16374 7
16375 6
16376 5
16377 9
16378 7
16379 4
16380 6
16381 10
16382 5
16383 7
16384 7
16385 7
16386 2
16387 3
16388 7
16389 6
16390 8
16391 10
16392 6
16393 6
16394 6
16395 12
16396 5
16397 2
16398 4
16399 9
16400 9
16401 8
16402 2
16403 7
16404 5
16405 9
16406 10
16407 12
16408 10
16409 5
16410 8
16411 8
16412 8
16413 4
16414 8
16415 5
16416 7
16417 3
16418 5
16419 7
16420 7
16421 6
16422 11
16423 5
16424 5
16425 8
16426 7
16427 5
16428 7
16429 5
16430 6
16431 3
16432 7
16433 3
16434 9
16435 9
16436 5
16437 5
16438 6
16439 6
16440 9
16441 6
16442 5
16443 10
16444 7
16445 5
16446 3
16447 5
16448 9
16449 3
16450 7
16451 5
16452 12
16453 9
16454 6
16455 5
16456 3
16457 10
16458 7
16459 7
16460 6
16461 10
16462 5
16463 4
16464 6
16465 7
16466 5
16467 3
16468 4
16469 7
16470 6
16471 10
16472 6
16473 8
16474 5
16475 11
16476 5
16477 8
16478 5
16479 7
16480 7
16481 4
16482 8
16483 6
16484 1
16485 4
16486 7
16487 2
16488 12
16489 6
16490 6
16491 9
16492 3
16493 3
16494 8
16495 9
16496 7
16497 2
16498 8
16499 2
16500 3
16501 4
16502 9
16503 6
16504 8
16505 5
16506 5
16507 3
16508 8
16509 10
16510 5
16511 6
16512 7
16513 9
16514 3
16515 6
16516 7
16517 4
16518 9
16519 9
16520 6
16521 6
16522 6
16523 6
16524 10
16525 8
16526 9
16527 3
16528 4
16529 3
16530 5
16531 3
16532 1
16533 3
16535 8
16536 5
16537 7
16538 5
16539 5
16540 5
16541 5
16542 8
16543 2
16544 8
16545 4
16546 10
16547 4
16548 5
16549 5
16550 9
16551 9
16552 8
16553 7
16554 2
16555 3
16556 3
16557 9
16558 2
16559 8
16560 4
16561 5
16562 5
16563 7
16564 10
16565 6
16566 6
16567 6
16568 5
16569 9
16570 6
16571 7
16572 6
16573 6
16574 2
16575 3
16576 4
16577 4
16578 8
16579 6
16580 9
16581 3
16582 5
16583 4
16584 3
16585 3
16586 11
16587 5
16588 8
16589 7
16590 6
16591 2
16592 9
16593 5
16594 5
16595 8
16596 5
16597 4
16598 1
16599 7
16600 4
16601 4
16602 7
16603 7
16604 5
16605 7
16606 10
16607 6
16608 1
16609 6
16610 6
16611 5
16612 4
16613 6
16614 9
16615 6
16616 9
16617 9
16618 6
16619 9
16620 9
16621 5
16622 8
16623 4
16624 7
16625 6
16626 7
16627 10
16628 5
16629 3
16630 9
16631 4
16632 9
16633 6
16634 3
16635 8
16636 3
16637 10
16638 4
16639 4
16640 4
16641 4
16642 2
16643 1
16644 4
16645 5
16646 5
16647 11
16648 5
16649 5
16650 8
16651 7
16652 4
16653 3
16654 6
16655 6
16656 8
16657 6
16658 4
16659 3
16660 6
16661 3
16662 7
16663 3
16664 7
16665 2
16666 6
16667 10
16668 7
16669 10
16670 4
16671 9
16672 6
16673 5
16674 2
16675 7
16676 5
16677 5
16678 6
16679 4
16680 5
16681 14
16682 4
16683 6
16684 4
16685 7
16686 6
16687 8
16688 5
16689 8
16690 5
16691 6
16692 8
16693 5
16694 4
16695 10
16696 5
16697 3
16698 11
16699 3
16700 5
16701 5
16702 4
16703 5
16704 5
16705 6
16706 8
16708 6
16709 1
16710 7
16711 4
16712 5
16713 8
16714 5
16715 5
16716 5
16717 4
16718 12
16719 7
16720 10
16721 4
16722 3
16723 2
16724 4
16725 3
16726 5
16727 10
16728 4
16729 6
16730 6
16731 3
16732 11
16733 8
16734 4
16735 7
16736 3
16737 5
16738 9
16739 4
16740 3
16741 1
16742 7
16743 8
16744 5
16745 3
16746 6
16747 5
16748 3
16749 5
16750 6
16751 5
16752 7
16753 4
16754 11
16755 7
16756 4
16757 4
16758 5
16759 3
16760 3
16761 2
16762 6
16763 5
16764 5
16765 4
16766 10
16767 5
16768 7
16769 7
16770 3
16771 9
16772 8
16773 4
16774 10
16775 2
16776 5
16777 4
16778 8
16779 4
16780 5
16781 6
16782 6
16783 1
16784 2
16785 6
16786 2
16787 7
16788 8
16789 3
16790 4
16791 6
16792 8
16793 3
16794 6
16795 6
16796 4
16797 11
16798 4
16799 8
16800 3
16801 10
16802 3
16803 5
16804 4
16805 1
16806 1
16807 4
16808 6
16809 8
16810 7
16811 2
16812 5
16813 2
16814 2
16815 5
16816 5
16817 10
16818 4
16819 9
16820 6
16821 5
16822 4
16823 5
16824 6
16825 7
16826 5
16827 8
16828 7
16829 5
16830 3
16831 4
16832 7
16833 7
16834 1
16835 7
16836 8
16837 8
16838 4
16839 5
16840 6
16841 5
16842 7
16843 3
16844 7
16845 8
16846 5
16847 4
16848 5
16849 7
16850 8
16851 4
16852 5
16853 6
16855 5
16856 8
16857 1
16858 6
16859 5
16860 4
16861 3
16862 4
16863 5
16864 3
16865 4
16866 11
16867 5
16868 11
16869 5
16870 5
16871 3
16872 11
16873 4
16874 3
16875 1
16876 3
16877 2
16878 1
16879 7
16880 2
16881 5
16882 5
16883 3
16884 3
16885 6
16886 7
16887 4
16888 1
16889 5
16890 11
16891 3
16892 8
16893 3
16894 4
16895 5
16896 5
16897 6
16898 3
16899 3
16900 4
16901 3
16902 4
16903 5
16904 3
16905 7
16906 5
16907 7
16908 7
16909 7
16910 8
16911 3
16912 3
16913 11
16914 6
16915 4
16916 8
16917 5
16918 4
16919 5
16920 7
16921 6
16922 3
16923 7
16924 5
16925 1
16926 4
16927 2
16928 6
16929 7
16930 5
16931 6
16932 7
16933 8
16934 2
16935 8
16936 5
16937 6
16938 8
16939 5
16940 5
16941 4
16942 6
16943 1
16944 5
16945 7
16946 8
16947 7
16948 3
16949 6
16950 6
16951 5
16952 4
16953 8
16954 6
16955 4
16956 3
16957 6
16958 6
16959 9
16960 2
16961 3
16962 3
16963 4
16964 8
16965 4
16966 11
16967 7
16968 7
16969 6
16970 4
16971 5
16972 4
16973 7
16974 3
16975 12
16976 5
16977 1
16978 8
16979 6
16980 4
16981 6
16982 5
16983 6
16984 6
16985 4
16986 6
16987 9
16988 10
16989 2
16990 5
16991 6
16992 2
16993 2
16994 14
16995 4
16996 5
16997 2
16998 1
16999 1
17000 3
17001 6
17002 5
17003 6
17004 8
17005 4
17006 4
17007 6
17008 5
17009 6
17010 5
17011 3
17012 6
17013 7
17014 6
17015 7
17016 5
17017 6
17018 6
17019 6
17020 10
17021 3
17022 4
17023 7
17024 3
17025 6
17026 5
17027 5
17028 8
17029 5
17030 7
17031 2
17032 5
17033 5
17034 6
17035 7
17036 5
17037 5
17038 7
17039 6
17040 4
17041 5
17042 4
17043 7
17044 6
17045 6
17046 2
17047 1
17048 6
17049 3
17050 4
17051 2
17052 10
17053 7
17054 6
17055 1
17057 2
17058 8
17059 3
17060 4
17061 10
17062 8
17063 10
17064 4
17065 9
17066 4
17067 2
17068 7
17069 7
17070 2
17071 5
17072 2
17073 3
17074 3
17075 3
17076 6
17077 6
17078 3
17079 8
17080 4
17081 3
17082 8
17083 4
17084 5
17085 6
17086 2
17087 3
17089 7
17090 6
17091 4
17092 4
17093 5
17094 5
17095 8
17096 1
17097 7
17098 1
17099 3
17100 7
17101 1
17102 3
17103 5
17104 6
17105 4
17106 3
17107 3
17108 3
17109 4
17110 7
17111 6
17112 6
17113 5
17114 3
17115 6
17116 7
17117 6
17118 6
17119 4
17120 4
17121 2
17122 5
17123 5
17124 6
17125 7
17126 3
17127 6
17128 5
17129 4
17130 6
17131 5
17132 1
17133 4
17134 2
17135 11
17136 1
17137 9
17138 7
17139 4
17140 2
17141 4
17142 4
17143 10
17144 9
17145 4
17146 6
17147 6
17148 8
17149 15
17150 3
17151 7
17152 4
17153 4
17154 6
17155 7
17156 4
17157 6
17158 4
17159 3
17160 4
17161 4
17162 3
17163 7
17164 4
17165 4
17166 2
17167 2
17168 6
17169 6
17170 3
17171 7
17172 3
17173 2
17174 3
17175 3
17176 8
17177 3
17178 2
17179 2
17180 4
17181 3
17182 2
17183 3
17184 3
17185 5
17186 4
17187 3
17188 6
17189 6
17190 2
17191 2
17192 8
17193 7
17194 10
17195 4
17196 4
17197 7
17198 2
17199 4
17200 3
17201 2
17202 5
17203 1
17204 6
17205 4
17206 7
17207 5
17208 5
17209 4
17210 2
17211 4
17212 9
17213 5
17214 6
17215 2
17216 7
17217 7
17218 5
17219 2
17220 1
17221 1
17222 4
17223 9
17224 4
17225 7
17226 7
17227 3
17228 7
17229 6
17230 4
17231 8
17233 4
17234 7
17235 5
17236 4
17237 6
17238 2
17239 2
17240 3
17241 2
17242 3
17243 5
17244 6
17245 6
17246 5
17247 4
17248 7
17249 8
17250 9
17251 1
17252 3
17253 1
17254 5
17255 5
17256 5
17257 4
17258 3
17259 2
17260 5
17261 3
17262 4
17263 2
17264 6
17265 6
17266 7
17267 3
17268 2
17269 6
17270 4
17271 10
17272 6
17273 5
17274 2
17275 6
17276 4
17277 5
17278 2
17279 5
17280 2
17281 6
17282 6
17283 1
17284 3
17285 4
17286 3
17287 7
17288 4
17289 4
17290 6
17291 6
17292 6
17293 9
17294 5
17295 6
17296 7
17297 2
17298 6
17299 11
17300 6
17301 6
17302 8
17303 3
17304 5
17305 4
17306 6
17307 3
17308 4
17309 3
17310 10
17311 7
17312 7
17313 3
17314 10
17315 5
17316 3
17317 6
17318 2
17319 5
17320 9
17321 3
17322 5
17323 5
17324 5
17325 5
17326 5
17327 7
17328 2
17329 5
17330 4
17331 4
17332 8
17333 6
17334 3
17335 7
17336 3
17337 4
17338 7
17339 3
17340 4
17341 4
17342 4
17343 8
17344 6
17345 5
17346 5
17347 3
17348 8
17349 5
17350 6
17351 5
17352 5
17353 7
17354 3
17355 5
17356 6
17357 4
17358 5
17359 7
17360 5
17361 4
17362 6
17363 3
17364 9
17365 5
17366 6
17367 5
17368 4
17369 7
17370 4
17371 2
17372 6
17373 5
17374 6
17375 2
17376 5
17377 7
17378 4
17379 8
17380 8
17381 2
17382 4
17383 2
17384 5
17385 2
17386 4
17387 6
17388 6
17389 5
17390 4
17391 4
17392 2
17393 7
17394 5
17395 4
17396 8
17397 5
17398 5
17399 5
17400 7
17401 5
17402 1
17403 8
17404 8
17405 4
17406 2
17407 4
17408 7
17409 3
17410 6
17411 6
17413 6
17414 7
17415 5
17416 4
17417 7
17418 6
17419 8
17420 3
17421 6
17422 4
17423 6
17424 8
17425 2
17426 1
17427 9
17428 8
17429 6
17430 7
17431 9
17432 2
17433 4
17434 7
17435 4
17436 9
17437 7
17438 6
17439 3
17440 6
17441 5
17442 6
17443 4
17444 7
17445 5
17446 7
17447 5
17448 2
17449 4
17450 5
17451 6
17452 4
17453 2
17454 3
17455 7
17456 7
17457 3
17458 2
17459 6
17460 4
17461 10
17462 4
17463 5
17464 3
17465 5
17466 2
17467 3
17468 1
17469 6
17470 4
17471 8
17472 5
17473 7
17474 6
17475 5
17476 7
17477 4
17478 1
17479 6
17480 6
17481 4
17482 8
17483 2
17484 5
17485 5
17486 5
17487 5
17488 6
17489 5
17490 8
17491 11
17492 2
17493 6
17494 6
17495 5
17496 8
17497 7
17498 5
17499 6
17500 4
17501 4
17502 11
17503 6
17504 6
17505 6
17506 6
17507 2
17508 7
17509 6
17510 4
17511 2
17512 2
17513 6
17514 2
17515 8
17516 10
17517 5
17518 2
17519 3
17520 2
17521 3
17522 7
17523 4
17524 4
17525 7
17526 8
17527 6
17528 6
17529 6
17530 4
17531 9
17532 8
17533 6
17534 6
17535 1
17536 6
17537 4
17538 5
17539 7
17540 6
17541 5
17542 7
17543 1
17544 7
17545 2
17546 4
17547 4
17548 6
17549 9
17550 8
17551 4
17552 4
17553 5
17554 5
17555 3
17556 4
17557 9
17558 9
17559 7
17560 3
17561 6
17562 2
17563 5
17564 1
17565 5
17566 6
17567 3
17568 4
17569 5
17570 8
17571 4
17572 8
17573 5
17574 7
17575 4
17576 6
17577 7
17578 7
17579 7
17580 4
17581 3
17582 2
17583 5
17584 2
17585 4
17586 8
17587 5
17588 6
17589 8
17590 5
17591 5
17592 6
17593 4
17594 4
17595 5
17596 6
17597 5
17598 5
17599 2
17600 8
17601 3
17602 7
17603 4
17604 2
17605 1
17606 10
17607 6
17608 2
17609 7
17610 5
17611 1
17612 3
17613 5
17614 5
17615 6
17616 1
17617 7
17618 4
17619 2
17620 6
17621 7
17622 7
17623 5
17624 3
17625 3
17626 8
17627 6
17628 4
17629 6
17630 2
17631 4
17632 5
17633 2
17634 5
17635 3
17636 9
17637 9
17638 9
17639 2
17640 8
17641 5
17642 7
17643 3
17644 4
17645 4
17646 5
17647 2
17648 3
17649 6
17650 4
17651 6
17652 4
17653 6
17654 9
17655 6
17656 4
17657 3
17658 4
17659 6
17660 6
17661 3
17662 2
17663 3
17664 3
17665 4
17666 2
17667 6
17668 5
17669 4
17670 3
17671 3
17672 4
17674 2
17675 4
17676 4
17677 2
17678 5
17679 2
17680 4
17681 4
17682 7
17683 4
17684 1
17685 4
17686 3
17687 6
17688 3
17689 5
17690 7
17691 4
17692 9
17693 6
17694 7
17695 5
17696 10
17697 5
17698 3
17699 3
17700 3
17701 4
17702 3
17703 5
17704 3
17705 4
17706 4
17707 5
17708 6
17709 5
17710 1
17711 2
17712 3
17713 7
17714 4
17715 4
17716 6
17717 2
17718 5
17719 3
17720 4
17721 6
17722 7
17723 1
17724 4
17725 7
17726 11
17727 7
17729 4
17730 3
17731 10
17732 10
17733 6
17734 5
17735 5
17736 1
17737 7
17738 3
17739 4
17740 4
17741 4
17742 5
17743 9
17744 3
17745 5
17746 4
17747 3
17748 4
17749 2
17750 2
17751 2
17752 4
17753 3
17754 4
17755 5
17756 6
17757 2
17758 5
17759 3
17760 4
17761 8
17762 4
17763 2
17764 4
17765 7
17766 4
17767 7
17768 5
17769 3
17770 5
17771 4
17772 5
17773 6
17774 4
17775 3
17776 6
17777 5
17778 3
17779 5
17780 3
17781 5
17782 4
17783 2
17784 5
17785 2
17786 5
17787 9
17788 5
17789 6
17790 6
17791 4
17792 7
17793 8
17794 5
17795 6
17796 1
17797 7
17798 4
17799 4
17800 4
17801 3
17802 10
17803 1
17804 7
17805 7
17806 1
17807 8
17808 4
17809 6
17810 4
17811 3
17812 3
17813 5
17814 5
17815 5
17816 2
17817 6
17818 6
17819 5
17820 6
17821 7
17822 7
17823 7
17824 6
17825 4
17826 5
17827 3
17828 5
17829 8
17830 6
17831 4
17832 4
17833 7
17834 5
17835 6
17836 3
17837 6
17838 2
17839 6
17840 3
17841 6
17842 5
17843 8
17844 5
17845 10
17846 3
17847 5
17848 4
17849 3
17850 2
17851 9
17852 6
17853 5
17854 4
17855 3
17856 6
17857 1
17858 4
17859 1
17860 5
17861 4
17862 3
17863 2
17864 3
17865 5
17866 9
17867 2
17868 2
17869 5
17870 6
17871 7
17872 5
17873 3
17874 4
17875 5
17876 2
17877 1
17878 8
17879 6
17880 4
17881 7
17882 4
17883 4
17884 3
17885 8
17886 7
17887 6
17888 5
17889 5
17890 7
17891 4
17892 6
17893 3
17894 5
17895 7
17896 4
17897 8
17898 8
17899 4
17900 2
17901 4
17902 14
17903 5
17904 10
17905 4
17906 6
17907 6
17908 4
17909 10
17910 7
17911 2
17912 6
17913 2
17914 8
17915 5
17916 4
17917 15
17918 10
17919 5
17920 3
17921 7
17922 10
17923 4
17924 6
17925 5
17926 7
17927 3
17928 7
17929 5
17930 3
17931 3
17932 6
17934 2
17935 8
17936 4
17937 12
17938 8
17939 7
17940 5
17941 2
17942 4
17943 6
17944 8
17945 6
17946 6
17947 5
17948 3
17949 4
17950 4
17951 8
17952 5
17953 7
17954 6
17955 5
17956 4
17957 5
17958 6
17959 2
17960 4
17961 4
17962 3
17963 1
17964 7
17965 5
17966 8
17967 4
17968 4
17969 6
17970 7
17971 7
17972 3
17973 5
17974 2
17975 5
17976 4
17977 8
17978 4
17979 4
17980 3
17981 5
17982 3
17983 5
17984 6
17985 8
17986 4
17987 6
17988 2
17989 6
17990 6
17991 2
17992 7
17993 3
17994 6
17995 2
17996 4
17997 7
17998 4
17999 6
18000 1
18001 2
18002 8
18003 4
18004 7
18005 9
18006 2
18007 8
18008 7
18009 3
18010 7
18011 2
18012 9
18013 9
18014 6
18015 6
18016 4
18017 4
18018 4
18019 7
18020 4
18021 5
18022 3
18023 2
18024 6
18025 5
18026 5
18027 7
18028 5
18029 5
18030 2
18031 2
18032 2
18033 3
18034 9
18035 8
18036 9
18037 4
18038 12
18039 6
18040 5
18041 9
18042 2
18043 4
18044 3
18045 8
18046 4
18047 3
18048 6
18049 3
18050 9
18051 5
18052 4
18053 3
18054 2
18055 9
18056 7
18057 3
18058 8
18059 4
18060 6
18061 10
18062 5
18063 2
18064 7
18065 5
18066 8
18067 5
18068 6
18069 8
18070 8
18071 5
18072 4
18073 9
18074 5
18075 5
18076 9
18077 4
18078 7
18079 6
18080 6
18081 6
18082 6
18084 3
18085 6
18086 3
18087 7
18088 8
18089 6
18090 5
18091 4
18092 6
18093 4
18094 1
18095 6
18096 6
18097 5
18098 1
18099 2
18100 6
18101 6
18102 8
18103 7
18104 4
18105 6
18106 6
18107 11
18108 5
18109 1
18110 6
18111 5
18112 6
18113 10
18114 5
18115 5
18116 3
18117 7
18118 9
18119 3
18120 4
18121 4
18122 6
18123 5
18124 4
18125 3
18126 6
18127 7
18128 4
18129 2
18130 1
18131 3
18132 6
18133 7
18134 5
18135 4
18136 2
18137 4
18138 4
18139 3
18140 5
18141 5
18142 7
18143 8
18144 7
18145 2
18146 7
18147 5
18148 9
18149 8
18150 6
18151 4
18152 5
18153 7
18154 5
18155 6
18156 5
18157 2
18158 4
18159 4
18160 8
18161 1
18162 2
18163 11
18164 3
18165 4
18166 4
18167 4
18168 8
18169 7
18170 9
18171 9
18172 4
18173 5
18174 5
18175 5
18176 6
18177 7
18178 4
18179 6
18180 8
18181 8
18182 6
18183 7
18184 6
18185 6
18186 6
18187 4
18188 4
18189 4
18190 8
18191 6
18192 3
18193 5
18194 10
18195 3
18196 5
18197 6
18198 8
18199 5
18200 1
18202 3
18203 1
18204 6
18205 6
18206 8
18207 8
18208 1
18209 6
18210 7
18211 4
18212 11
18213 7
18214 4
18215 3
18216 1
18217 3
18218 3
18219 2
18220 4
18221 13
18222 1
18223 4
18224 2
18225 7
18226 2
18227 3
18228 5
18229 3
18230 6
18231 10
18232 3
18233 8
18234 6
18235 3
18236 5
18237 4
18238 4
18239 5
18240 4
18241 2
18242 5
18243 6
18244 8
18245 6
18246 10
18247 5
18248 4
18249 5
18250 8
18251 3
18252 7
18253 6
18255 2
18256 8
18257 4
18258 8
18259 7
18260 6
18261 9
18262 6
18263 3
18264 6
18265 3
18266 7
18267 2
18268 8
18269 4
18270 5
18271 6
18272 5
18273 12
18274 4
18275 5
18276 5
18277 5
18278 8
18279 4
18280 6
18281 3
18282 7
18283 6
18284 6
18285 5
18286 2
18287 3
18288 5
18289 4
18290 5
18291 5
18292 5
18293 5
18294 4
18295 5
18296 6
18297 4
18298 7
18299 7
18300 2
18301 7
18302 2
18303 5
18304 4
18305 4
18306 5
18307 8
18308 8
18309 4
18310 4
18311 5
18312 5
18313 8
18314 6
18315 5
18316 6
18317 4
18318 7
18319 3
18320 6
18321 2
18322 5
18323 4
18324 8
18325 6
18326 4
18327 5
18328 3
18329 2
18330 5
18331 4
18332 4
18333 11
18334 3
18335 2
18336 5
18337 7
18338 2
18339 5
18340 4
18341 2
18342 6
18343 9
18344 8
18345 4
18346 2
18347 7
18348 6
18349 5
18350 5
18351 2
18352 3
18353 5
18354 6
18355 4
18356 4
18357 4
18358 2
18359 6
18360 5
18361 3
18362 2
18363 4
18364 3
18365 6
18366 4
18367 5
18368 4
18369 4
18370 4
18371 7
18372 5
18373 10
18374 2
18375 4
18376 8
18377 4
18378 5
18379 5
18380 6
18381 5
18382 2
18383 7
18384 2
18385 3
18386 6
18387 5
18388 6
18389 5
18390 3
18391 3
18393 6
18394 4
18395 7
18396 4
18397 9
18398 3
18399 9
18400 4
18401 2
18402 2
18403 4
18404 5
18405 4
18406 5
18407 6
18408 7
18409 3
18410 4
18411 5
18412 8
18413 2
18414 8
18415 6
18416 10
18417 4
18418 1
18419 4
18420 4
18421 10
18422 5
18423 2
18424 3
18425 5
18426 8
18427 4
18428 3
18429 4
18430 9
18431 5
18432 7
18433 7
18434 5
18435 6
18436 3
18437 2
18438 6
18439 4
18440 6
18441 5
18442 5
18443 6
18444 5
18445 3
18446 2
18447 6
18448 7
18449 3
18450 2
18451 4
18452 6
18453 4
18454 8
18455 5
18456 7
18457 5
18458 5
18459 3
18460 5
18461 2
18462 5
18463 7
18464 8
18465 5
18466 1
18467 4
18468 4
18469 6
18470 5
18471 1
18472 5
18473 4
18474 4
18475 6
18476 5
18477 7
18478 4
18479 6
18480 6
18481 2
18482 4
18483 4
18484 2
18485 4
18486 7
18487 4
18488 9
18489 7
18490 11
18491 7
18492 9
18493 4
18494 8
18495 4
18496 2
18497 3
18498 6
18499 2
18500 3
18501 3
18502 3
18503 2
18504 8
18505 4
18506 5
18507 5
18508 3
18509 5
18510 6
18511 6
18512 4
18513 8
18514 5
18515 1
18516 5
18517 8
18518 2
18519 6
18520 3
18521 6
18522 8
18523 5
18524 5
18525 4
18526 5
18527 2
18528 5
18529 6
18530 2
18531 2
18532 4
18533 3
18534 6
18535 6
18536 3
18537 5
18538 6
18539 6
18540 5
18541 4
18542 4
18543 3
18544 1
18545 6
18546 4
18547 4
18548 4
18549 6
18550 5
18551 7
18552 5
18553 7
18554 6
18555 6
18556 9
18557 3
18558 3
18559 5
18560 9
18561 6
18562 6
18563 5
18564 2
18565 8
18566 6
18567 4
18568 7
18569 3
18570 4
18571 6
18572 5
18573 7
18574 5
18575 3
18576 6
18577 1
18578 3
18579 6
18580 4
18581 5
18582 4
18583 9
18584 8
18585 5
18586 4
18587 4
18588 3
18589 3
18590 2
18591 8
18592 5
18593 5
18594 7
18595 12
18596 7
18597 2
18598 4
18599 3
18600 9
18601 7
18602 9
18603 3
18604 4
18605 5
18606 4
18607 6
18608 3
18609 4
18610 3
18611 6
18612 5
18613 2
18614 4
18615 3
18616 4
18617 4
18618 5
18619 6
18620 4
18621 7
18622 5
18623 3
18624 10
18625 2
18626 6
18627 3
18628 9
18629 5
18630 3
18631 6
18632 5
18633 9
18634 7
18635 7
18636 4
18637 3
18638 2
18639 2
18640 9
18641 6
18642 2
18643 2
18644 1
18645 1
18646 3
18647 4
18648 5
18649 3
18650 6
18651 3
18652 6
18653 4
18654 7
18655 2
18656 4
18657 6
18658 4
18659 2
18660 5
18661 5
18662 6
18663 7
18664 5
18665 7
18666 6
18667 7
18668 4
18669 6
18670 13
18671 7
18672 4
18673 2
18674 7
18675 4
18676 4
18677 2
18678 1
18679 9
18680 5
18681 6
18682 2
18683 5
18684 4
18685 1
18686 11
18687 4
18688 7
18689 6
18690 3
18691 10
18692 2
18693 5
18694 1
18695 4
18696 5
18697 5
18698 6
18699 3
18700 4
18701 7
18702 2
18703 5
18704 6
18705 2
18706 5
18707 5
18708 5
18709 6
18710 4
18711 2
18712 3
18713 5
18714 3
18715 5
18716 7
18717 9
18718 4
18719 6
18720 2
18721 3
18722 6
18723 5
18724 6
18725 5
18726 4
18727 4
18728 5
18729 2
18730 4
18731 1
18732 7
18733 3
18734 6
18735 5
18736 2
18737 8
18738 5
18739 5
18740 7
18741 3
18742 7
18743 5
18744 6
18745 3
18746 6
18747 7
18748 6
18749 7
18750 7
18751 4
18752 3
18753 1
18754 9
18755 8
18756 5
18757 2
18758 3
18759 7
18760 5
18761 9
18762 7
18763 4
18764 9
18765 3
18766 5
18767 3
18769 5
18770 3
18771 2
18772 5
18773 3
18774 4
18775 7
18776 4
18777 3
18778 2
18779 2
18780 5
18781 1
18782 5
18783 5
18784 5
18785 3
18786 5
18787 5
18788 8
18789 5
18790 3
18791 5
18792 7
18793 10
18794 10
18795 6
18796 3
18797 3
18798 3
18799 7
18800 7
18801 2
18802 3
18803 6
18804 5
18805 7
18806 2
18807 5
18808 3
18809 2
18810 4
18811 5
18812 9
18813 6
18814 8
18815 3
18816 3
18817 3
18818 2
18819 6
18820 4
18821 4
18822 6
18823 6
18824 9
18825 6
18826 2
18827 4
18828 3
18829 7
18830 10
18831 7
18833 10
18834 3
18835 6
18836 7
18837 7
18838 5
18839 3
18840 5
18841 3
18842 2
18843 5
18844 4
18845 2
18846 4
18847 2
18848 4
18849 5
18850 3
18851 9
18852 3
18853 6
18854 4
18855 7
18856 4
18857 8
18858 4
18859 3
18860 7
18861 3
18862 2
18863 4
18864 5
18865 3
18866 3
18867 2
18868 4
18869 4
18870 8
18871 2
18872 8
18873 8
18874 6
18875 5
18876 5
18877 3
18878 5
18879 5
18880 5
18881 3
18882 4
18883 4
18884 4
18885 3
18886 5
18887 5
18888 3
18889 11
18890 5
18891 6
18892 6
18893 3
18894 3
18895 4
18896 11
18897 4
18898 6
18899 11
18900 4
18901 2
18902 6
18903 3
18904 6
18905 5
18906 2
18907 4
18908 6
18909 2
18910 3
18912 3
18913 3
18914 4
18915 5
18916 5
18917 5
18918 3
18919 7
18920 3
18921 3
18922 8
18923 2
18924 5
18925 7
18926 5
18927 3
18928 5
18929 6
18930 2
18931 4
18932 5
18933 5
18934 9
18935 3
18936 5
18937 4
18938 7
18940 6
18941 6
18942 7
18943 2
18944 7
18945 3
18946 7
18947 4
18948 6
18949 4
18950 4
18951 3
18952 4
18953 4
18954 4
18955 5
18956 7
18957 6
18958 5
18959 3
18960 4
18961 2
18962 5
18963 6
18964 5
18965 6
18966 4
18967 7
18968 5
18969 7
18970 7
18971 9
18972 6
18973 4
18974 2
18975 5
18976 7
18977 5
18978 4
18979 1
18980 3
18981 8
18982 4
18983 4
18984 4
18985 5
18986 7
18987 4
18988 7
18989 3
18990 6
18991 6
18992 5
18993 3
18994 5
18995 3
18996 2
18997 4
18998 1
18999 5
19000 4
19001 4
19002 7
19003 6
19004 3
19005 3
19006 9
19007 6
19008 4
19009 11
19010 4
19011 7
19012 7
19013 3
19014 5
19015 4
19016 5
19017 7
19018 1
19019 2
19020 4
19021 8
19022 5
19023 5
19024 4
19025 6
19026 3
19027 5
19028 2
19029 4
19030 6
19031 4
19032 2
19033 2
19034 4
19035 9
19036 3
19037 1
19038 5
19039 5
19040 6
19041 10
19042 6
19043 6
19044 7
19045 5
19046 4
19047 5
19048 8
19049 5
19050 5
19051 5
19052 3
19053 3
19054 6
19055 3
19056 3
19057 5
19058 2
19059 2
19060 4
19061 6
19062 3
19063 2
19064 4
19065 2
19066 5
19067 3
19068 8
19069 3
19070 1
19071 3
19073 3
19074 5
19075 6
19076 6
19077 5
19078 5
19079 1
19080 4
19081 4
19082 5
19083 4
19084 6
19085 2
19086 4
19087 8
19088 6
19089 10
19090 4
19091 3
19092 5
19093 10
19094 3
19095 3
19096 6
19097 5
19098 5
19099 5
19100 7
19101 4
19102 6
19103 2
19104 5
19105 3
19106 7
19107 2
19108 6
19109 2
19110 1
19111 2
19112 10
19113 6
19114 5
19115 6
19116 6
19117 4
19118 3
19119 8
19120 8
19121 1
19122 9
19123 2
19124 2
19125 4
19126 1
19127 2
19128 4
19129 3
19130 3
19131 7
19132 4
19133 5
19134 3
19135 4
19136 5
19137 1
19138 2
19139 4
19140 3
19141 5
19142 4
19143 4
19144 4
19145 8
19146 3
19147 1
19148 3
19149 4
19150 5
19151 6
19152 5
19153 7
19154 6
19155 5
19156 7
19157 1
19158 9
19159 4
19160 6
19161 4
19162 4
19163 4
19164 1
19165 6
19166 3
19167 1
19168 4
19169 8
19170 4
19171 2
19172 6
19173 1
19174 5
19175 5
19176 3
19177 4
19178 2
19179 6
19180 2
19181 8
19182 6
19183 3
19184 4
19185 2
19186 4
19187 3
19188 8
19189 4
19190 2
19191 3
19192 6
19193 4
19194 1
19195 3
19196 2
19197 5
19198 4
19199 1
19200 6
19201 7
19202 6
19203 9
19204 5
19205 4
19206 2
19207 7
19208 5
19209 4
19210 4
19211 4
19212 3
19213 6
19214 3
19215 4
19216 3
19217 2
19218 6
19220 3
19221 2
19222 7
19223 5
19224 5
19225 7
19226 2
19227 3
19228 2
19229 3
19230 5
19231 5
19232 6
19233 4
19234 6
19235 3
19237 7
19238 6
19239 6
19240 2
19241 3
19242 3
19243 2
19244 3
19245 8
19246 6
19247 4
19248 5
19249 2
19250 1
19251 6
19252 2
19253 6
19254 6
19255 4
19256 2
19257 6
19258 3
19259 1
19260 4
19261 4
19262 3
19263 3
19264 2
19265 2
19266 2
19267 2
19268 4
19269 4
19270 8
19271 5
19272 1
19273 2
19274 1
19275 4
19276 5
19277 4
19278 4
19279 4
19280 5
19281 5
19282 6
19283 3
19284 12
19285 3
19287 3
19288 4
19289 5
19290 6
19291 6
19292 7
19293 11
19294 8
19295 6
19296 3
19297 6
19298 8
19299 4
19300 2
19301 3
19302 8
19303 4
19304 3
19305 8
19306 6
19307 5
19308 5
19309 4
19310 5
19311 6
19312 4
19313 3
19314 1
19315 5
19316 6
19317 3
19318 3
19319 9
19320 4
19321 10
19322 4
19323 6
19324 4
19325 4
19326 8
19327 8
19328 3
19329 4
19330 8
19331 8
19332 1
19333 3
19334 6
19335 9
19336 5
19337 9
19338 5
19339 3
19340 4
19341 2
19342 1
19343 4
19344 6
19345 4
19346 4
19347 4
19348 2
19349 5
19350 8
19351 6
19352 7
19353 3
19354 3
19355 7
19356 3
19357 5
19358 6
19359 3
19360 1
19361 4
19362 3
19363 2
19364 6
19365 5
19366 1
19367 3
19368 7
19369 5
19370 8
19371 7
19372 8
19373 6
19374 4
19375 3
19376 3
19377 4
19378 4
19379 4
19380 2
19381 2
19382 2
19383 4
19384 3
19385 7
19386 4
19387 2
19388 3
19389 6
19390 1
19391 3
19392 2
19393 4
19394 5
19395 3
19396 5
19397 3
19398 5
19399 4
19400 6
19401 5
19402 7
19404 2
19405 6
19406 6
19407 6
19408 7
19409 4
19410 5
19411 6
19412 4
19413 4
19414 4
19415 2
19416 3
19417 6
19418 7
19419 7
19420 7
19421 3
19422 2
19423 6
19424 1
19425 5
19426 6
19427 4
19428 3
19429 6
19430 4
19431 4
19432 5
19433 2
19434 4
19435 5
19436 4
19437 2
19438 5
19439 2
19440 3
19441 1
19442 10
19444 4
19445 6
19446 3
19447 6
19448 1
19449 3
19450 3
19451 7
19452 2
19453 2
19454 5
19455 1
19456 2
19457 6
19458 4
19459 3
19460 6
19461 5
19462 8
19463 3
19464 7
19465 8
19466 2
19467 3
19468 9
19469 6
19470 9
19471 2
19472 5
19473 2
19474 7
19475 9
19476 5
19477 4
19478 1
19479 3
19480 3
19481 2
19482 3
19483 3
19484 7
19485 3
19486 5
19487 5
19488 2
19489 3
19490 3
19491 3
19492 2
19493 3
19494 6
19495 3
19496 6
19497 3
19498 4
19499 5
19500 8
19501 3
19502 7
19503 2
19504 1
19505 2
19506 3
19507 4
19508 7
19509 6
19510 5
19511 5
19512 4
19513 3
19514 5
19515 6
19516 3
19517 3
19518 5
19519 3
19520 5
19521 2
19522 3
19523 5
19524 8
19525 7
19526 4
19527 5
19528 10
19529 5
19530 3
19531 5
19532 6
19533 4
19534 5
19535 8
19537 3
19538 2
19539 3
19540 2
19541 2
19542 3
19543 4
19544 8
19545 4
19546 6
19547 5
19548 4
19549 6
19550 2
19551 8
19552 4
19553 5
19554 3
19555 3
19556 7
19557 4
19558 5
19559 6
19560 2
19561 7
19562 8
19563 3
19564 4
19565 3
19566 2
19567 2
19568 3
19569 5
19570 7
19571 5
19572 3
19573 4
19574 5
19575 6
19576 3
19577 3
19578 4
19579 2
19580 5
19581 7
19582 1
19583 9
19584 7
19585 6
19586 7
19587 3
19588 4
19589 5
19590 4
19591 4
19592 3
19593 6
19594 7
19595 7
19596 3
19597 3
19598 4
19599 3
19600 2
19601 6
19602 4
19603 3
19605 9
19606 3
19607 3
19608 4
19609 5
19610 2
19611 9
19612 1
19613 6
19614 3
19615 2
19616 5
19617 2
19618 3
19619 4
19620 4
19621 8
19622 8
19623 3
19624 6
19625 9
19626 3
19627 5
19628 1
19629 3
19630 5
19631 2
19632 3
19633 4
19634 3
19635 2
19636 9
19637 2
19638 5
19639 2
19640 2
19641 3
19642 3
19643 5
19644 5
19645 4
19646 2
19647 4
19648 7
19649 3
19650 7
19651 4
19652 4
19653 4
19654 2
19655 5
19656 5
19657 5
19658 6
19659 3
19660 3
19662 1
19663 1
19664 2
19665 5
19666 5
19667 4
19668 5
19669 9
19670 6
19671 3
19672 1
19673 6
19674 4
19675 6
19676 2
19677 4
19678 4
19679 3
19680 5
19681 5
19682 6
19683 5
19684 4
19685 6
19686 2
19687 6
19688 4
19689 4
19690 5
19691 6
19692 4
19693 3
19694 5
19695 4
19696 4
19697 5
19698 9
19699 2
19700 3
19701 4
19702 7
19703 4
19704 6
19705 5
19706 8
19707 2
19708 8
19709 2
19710 9
19711 5
19712 6
19713 4
19714 4
19715 3
19716 4
19717 4
19718 4
19719 2
19720 2
19721 5
19722 6
19723 3
19724 2
19725 2
19726 1
19727 4
19728 4
19729 6
19730 1
19731 6
19732 6
19733 2
19734 2
19735 4
19736 5
19737 6
19738 4
19739 6
19740 1
19741 5
19742 4
19743 1
19744 7
19745 2
19746 3
19747 2
19748 1
19749 6
19750 4
19751 3
19752 4
19753 4
19754 7
19755 3
19756 3
19757 5
19758 2
19759 5
19760 3
19761 7
19762 6
19763 1
19764 4
19765 5
19766 3
19767 7
19768 5
19769 4
19770 6
19771 8
19772 2
19773 5
19774 2
19775 4
19776 2
19778 4
19779 5
19780 8
19781 4
19782 5
19783 3
19784 6
19785 4
19786 3
19787 2
19788 2
19789 3
19790 3
19791 2
19792 3
19793 2
19795 3
19796 2
19797 2
19798 7
19799 5
19800 2
19801 2
19802 4
19803 1
19804 1
19805 5
19806 1
19807 3
19808 6
19809 4
19810 1
19811 5
19812 6
19813 5
19814 7
19815 5
19816 4
19817 4
19818 8
19819 4
19820 3
19821 7
19822 3
19823 4
19824 3
19825 1
19826 3
19827 3
19828 9
19829 3
19830 6
19831 5
19832 4
19833 5
19834 4
19835 3
19836 2
19837 4
19838 5
19839 1
19840 4
19841 5
19842 4
19843 6
19844 7
19845 6
19846 5
19847 4
19848 4
19849 6
19850 1
19851 3
19852 3
19853 2
19854 5
19855 5
19856 8
19857 2
19858 3
19859 3
19860 6
19861 6
19862 3
19863 4
19864 1
19865 1
19866 6
19867 4
19868 6
19869 6
19870 6
19871 6
19872 7
19873 7
19874 6
19875 5
19876 6
19877 5
19878 5
19879 2
19880 4
19881 5
19882 7
19883 3
19884 5
19885 3
19886 6
19887 5
19888 4
19889 2
19890 1
19891 4
19892 1
19893 4
19894 7
19895 8
19896 2
19897 6
19898 3
19900 2
19901 1
19902 4
19903 5
19904 7
19905 2
19906 2
19907 6
19908 6
19909 2
19910 1
19912 5
19913 4
19914 2
19915 10
19916 7
19917 9
19918 5
19919 4
19920 5
19921 4
19922 5
19923 7
19924 3
19925 6
19926 6
19927 5
19928 4
19929 4
19930 5
19931 6
19932 4
19933 6
19934 4
19935 1
19936 5
19937 1
19938 2
19939 5
19940 3
19941 3
19942 5
19943 3
19944 4
19945 3
19946 4
19947 3
19948 8
19949 7
19950 3
19951 4
19952 3
19953 3
19954 5
19955 1
19956 2
19957 2
19958 4
19959 4
19960 2
19961 4
19962 3
19963 5
19964 3
19965 7
19966 4
19967 4
19968 4
19969 2
19970 3
19971 4
19972 7
19973 2
19974 7
19975 3
19976 2
19977 4
19978 5
19979 7
19980 4
19981 2
19982 4
19983 5
19984 4
19985 1
19986 7
19987 3
19988 5
19989 5
19990 5
19991 6
19992 4
19993 3
19994 1
19995 1
19996 7
19997 6
19998 4
19999 2
20000 5
20001 3
20002 7
20003 2
20004 3
20005 9
20006 4
20007 6
20008 5
20009 2
20010 3
20011 3
20012 3
20013 6
20014 1
20015 3
20016 7
20017 5
20018 1
20019 3
20020 8
20021 5
20022 2
20023 4
20024 2
20025 9
20026 2
20027 4
20029 4
20030 7
20031 6
20032 2
20033 7
20034 3
20035 2
20036 3
20037 10
20038 3
20039 4
20040 7
20041 4
20042 6
20043 4
20044 3
20045 4
20046 5
20047 2
20048 4
20049 2
20050 4
20051 4
20052 2
20053 7
20054 3
20055 2
20056 3
20057 2
20058 6
20059 8
20060 4
20061 6
20062 5
20063 3
20064 4
20065 2
20066 4
20067 3
20068 3
20069 1
20070 6
20071 3
20072 2
20073 2
20074 6
20075 3
20076 4
20077 10
20078 4
20079 4
20080 1
20081 9
20082 4
20083 6
20084 6
20085 2
20086 4
20087 2
20088 5
20089 6
20090 3
20091 8
20092 7
20093 5
20094 2
20095 4
20096 1
20097 2
20098 5
20099 8
20100 1
20101 5
20102 2
20103 3
20104 8
20105 2
20106 6
20107 2
20109 2
20110 4
20111 6
20112 8
20113 3
20114 5
20115 4
20116 1
20117 4
20118 4
20119 3
20120 5
20121 3
20122 8
20123 6
20124 10
20125 4
20126 3
20129 6
20130 7
20131 3
20132 4
20133 4
20134 1
20135 3
20136 4
20137 8
20138 2
20139 3
20140 2
20141 6
20142 1
20143 3
20144 4
20145 3
20146 7
20147 4
20148 4
20149 4
20150 3
20151 5
20152 5
20153 3
20154 3
20155 4
20156 2
20157 5
20158 4
20159 7
20160 4
20161 5
20162 8
20163 1
20164 7
20165 9
20166 5
20167 8
20168 5
20169 3
20170 1
20171 3
20172 6
20173 3
20174 1
20175 5
20176 1
20177 2
20178 4
20179 2
20180 2
20181 7
20182 4
20183 3
20184 5
20185 4
20186 3
20187 4
20188 4
20189 4
20190 3
20191 4
20192 1
20193 3
20194 5
20195 7
20196 2
20197 4
20198 3
20199 4
20200 5
20201 5
20202 2
20203 4
20204 7
20205 4
20206 4
20207 6
20208 1
20209 2
20210 5
20211 3
20212 6
20213 3
20214 5
20215 4
20216 4
20217 6
20218 2
20219 4
20220 5
20221 8
20222 5
20223 3
20224 3
20225 4
20227 6
20228 4
20229 3
20230 5
20231 4
20232 8
20233 3
20234 5
20235 7
20236 3
20237 5
20238 5
20239 2
20240 2
20241 5
20242 6
20243 5
20244 2
20245 4
20246 5
20247 2
20248 5
20249 2
20250 4
20251 3
20252 3
20253 3
20254 3
20255 8
20256 8
20257 4
20258 5
20259 4
20260 3
20261 4
20262 7
20263 2
20264 3
20266 4
20267 5
20268 1
20270 5
20271 1
20272 5
20273 1
20274 3
20275 6
20276 4
20277 2
20278 7
20279 3
20280 2
20281 5
20282 7
20283 1
20284 8
20285 6
20286 3
20287 3
20288 6
20289 5
20290 4
20292 5
20293 4
20294 4
20295 5
20296 5
20297 3
20298 4
20299 6
20300 3
20301 6
20302 4
20303 5
20304 4
20305 4
20306 1
20307 3
20308 4
20309 4
20310 7
20311 2
20312 3
20313 3
20314 5
20315 4
20316 4
20317 4
20318 4
20319 4
20320 1
20321 2
20322 4
20323 1
20324 5
20325 2
20326 3
20327 2
20328 6
20329 4
20330 4
20331 3
20332 3
20333 7
20334 6
20335 6
20336 2
20337 3
20338 5
20339 3
20340 5
20341 5
20342 4
20343 5
20344 5
20345 1
20346 5
20347 1
20348 7
20349 1
20350 2
20351 4
20352 4
20353 6
20354 3
20355 3
20356 6
20357 5
20358 6
20359 2
20360 3
20361 6
20362 6
20363 5
20364 3
20365 3
20366 6
20367 3
20368 5
20369 4
20370 2
20371 5
20372 3
20373 1
20374 2
20375 5
20376 1
20377 1
20378 4
20379 6
20380 3
20381 5
20382 3
20383 4
20384 1
20385 2
20386 2
20387 4
20388 5
20389 5
20390 5
20391 4
20392 3
20393 4
20394 3
20395 3
20396 3
20397 5
20398 3
20399 1
20400 1
20401 3
20402 3
20403 6
20404 7
20406 1
20407 4
20408 1
20409 6
20410 4
20411 7
20412 6
20413 7
20414 8
20415 2
20416 1
20417 3
20418 3
20419 5
20420 3
20421 3
20422 4
20423 7
20424 4
20425 1
20426 5
20427 3
20428 3
20429 4
20430 7
20431 7
20432 1
20433 4
20434 6
20435 7
20436 2
20437 11
20438 2
20439 4
20440 4
20441 4
20442 2
20443 4
20444 1
20445 4
20446 3
20447 2
20448 4
20449 6
20450 4
20451 3
20452 2
20453 5
20454 4
20456 6
20457 4
20458 4
20459 5
20460 6
20461 5
20462 2
20463 3
20464 9
20465 9
20466 2
20467 6
20468 5
20469 2
20470 1
20471 3
20472 5
20473 4
20474 1
20475 6
20476 4
20477 6
20478 5
20479 7
20480 4
20481 5
20482 2
20483 1
20484 8
20485 4
20486 3
20487 5
20489 5
20490 4
20491 3
20492 3
20493 2
20494 3
20495 4
20496 4
20497 9
20498 2
20499 5
20500 8
20501 3
20502 5
20503 7
20504 5
20505 4
20506 5
20507 1
20508 5
20509 2
20510 5
20511 4
20512 8
20514 3
20515 8
20516 3
20517 1
20518 5
20519 4
20520 5
20521 2
20522 1
20523 3
20524 5
20525 3
20526 2
20527 4
20528 3
20529 2
20530 4
20531 3
20532 2
20533 5
20534 1
20536 2
20537 1
20538 1
20539 6
20540 1
20541 2
20542 3
20543 10
20544 2
20545 3
20546 4
20547 9
20548 7
20549 3
20550 5
20551 4
20552 5
20553 5
20554 6
20555 6
20557 3
20558 7
20559 6
20560 7
20561 6
20562 1
20563 3
20564 6
20565 4
20566 4
20567 5
20568 5
20569 4
20570 3
20571 4
20572 5
20573 4
20574 3
20575 2
20576 4
20577 2
20578 4
20579 3
20580 3
20581 2
20582 3
20583 3
20584 2
20585 4
20586 1
20587 4
20588 2
20589 8
20590 3
20591 3
20592 7
20593 6
20594 6
20595 4
20596 2
20597 2
20598 5
20599 6
20600 4
20601 1
20602 1
20603 5
20604 1
20605 4
20606 3
20607 1
20608 2
20609 7
20610 6
20611 3
20612 4
20613 3
20614 6
20615 5
20616 10
20617 5
20618 3
20619 2
20620 3
20621 9
20622 5
20623 1
20624 7
20625 7
20626 5
20627 1
20628 3
20629 4
20630 9
20631 2
20632 2
20633 6
20634 4
20635 2
20636 3
20637 4
20638 2
20640 2
20641 2
20642 5
20643 4
20644 3
20645 2
20646 3
20647 9
20648 2
20649 1
20650 6
20651 6
20652 2
20653 2
20654 2
20655 3
20656 7
20657 3
20658 4
20659 7
20660 2
20661 3
20662 4
20663 2
20664 3
20665 4
20666 5
20668 4
20669 3
20670 3
20671 5
20672 5
20673 4
20674 3
20675 4
20676 4
20677 5
20678 4
20679 7
20680 4
20681 2
20682 5
20683 3
20684 2
20685 4
20686 3
20687 1
20688 5
20689 3
20690 4
20691 3
20692 4
20693 2
20694 3
20695 4
20696 3
20697 3
20698 3
20699 4
20700 3
20701 3
20702 3
20703 6
20704 2
20705 4
20706 4
20707 5
20708 2
20709 6
20710 3
20711 1
20712 2
20713 2
20714 3
20715 2
20716 6
20717 6
20718 6
20719 5
20720 3
20721 8
20722 4
20723 2
20724 2
20725 2
20726 3
20727 3
20728 2
20729 5
20730 2
20731 1
20732 3
20733 5
20734 7
20735 6
20736 6
20737 4
20738 2
20739 3
20740 5
20742 3
20743 4
20744 2
20745 4
20746 4
20747 1
20748 8
20749 5
20750 2
20751 1
20752 5
20753 5
20754 6
20755 7
20756 5
20757 6
20758 1
20759 5
20760 3
20761 1
20762 4
20763 4
20764 2
20766 3
20767 3
20768 1
20769 5
20770 6
20771 2
20772 5
20773 3
20774 3
20775 4
20776 5
20777 2
20778 6
20779 2
20780 4
20781 4
20782 11
20783 4
20784 4
20785 4
20786 2
20787 2
20788 2
20789 3
20790 4
20791 2
20792 5
20793 5
20794 2
20795 1
20796 3
20797 5
20798 6
20799 4
20800 4
20801 5
20802 4
20803 12
20804 3
20805 3
20806 2
20807 5
20808 6
20809 2
20811 7
20812 5
20813 2
20814 5
20815 5
20816 2
20817 6
20818 4
20819 7
20820 2
20821 3
20822 6
20823 3
20824 9
20825 2
20826 5
20827 2
20828 4
20829 1
20830 1
20831 2
20832 2
20833 1
20834 2
20835 6
20836 1
20837 2
20838 13
20839 4
20840 1
20841 1
20842 3
20843 4
20844 4
20845 3
20846 2
20847 1
20848 1
20849 4
20850 5
20851 4
20852 8
20853 2
20854 8
20855 5
20856 2
20857 3
20858 6
20860 4
20861 4
20862 5
20863 1
20864 6
20866 3
20867 2
20868 3
20869 6
20870 1
20871 3
20872 2
20873 4
20874 3
20875 4
20876 4
20877 1
20878 4
20879 4
20880 3
20881 2
20882 3
20883 5
20884 5
20885 5
20886 3
20887 2
20888 3
20889 4
20890 4
20891 4
20892 3
20893 3
20894 2
20895 5
20896 1
20897 5
20898 4
20899 5
20900 4
20901 4
20902 3
20903 4
20904 3
20905 4
20906 4
20907 3
20908 4
20909 3
20910 2
20911 3
20912 2
20913 2
20914 4
20915 7
20917 4
20918 1
20919 4
20920 5
20921 4
20922 1
20923 3
20924 2
20925 4
20926 4
20927 2
20928 1
20929 5
20931 4
20932 3
20933 1
20934 3
20935 4
20936 4
20937 2
20938 1
20939 1
20940 5
20941 6
20942 7
20943 5
20944 5
20945 4
20946 1
20947 2
20948 5
20949 4
20950 6
20951 5
20952 4
20953 3
20954 7
20955 3
20956 2
20957 1
20959 5
20960 3
20961 2
20962 1
20963 2
20964 4
20965 1
20966 2
20967 2
20968 3
20969 5
20970 2
20971 3
20972 2
20973 5
20974 2
20975 3
20976 2
20977 3
20978 3
20979 4
20980 1
20981 4
20982 2
20983 3
20984 2
20985 3
20987 2
20988 2
20989 7
20990 3
20991 4
20992 2
20993 2
20994 2
20995 4
20996 1
20997 4
20998 3
20999 5
21000 9
21001 5
21002 5
21003 3
21004 1
21005 7
21006 5
21007 3
21008 4
21009 7
21010 2
21011 3
21012 3
21013 4
21014 5
21015 2
21016 5
21017 2
21018 1
21019 4
21020 1
21021 3
21023 4
21024 3
21025 5
21026 7
21027 3
21028 5
21029 3
21030 4
21031 2
21032 3
21033 2
21034 4
21035 3
21036 2
21037 3
21038 4
21039 3
21040 3
21041 1
21042 4
21043 4
21044 4
21045 7
21046 8
21047 7
21048 3
21049 2
21050 3
21051 6
21052 2
21053 6
21054 4
21055 4
21056 5
21057 2
21058 3
21059 6
21060 4
21061 5
21062 4
21063 2
21064 4
21065 2
21066 3
21067 2
21068 1
21069 4
21070 1
21071 4
21072 2
21073 2
21074 7
21075 2
21076 2
21077 9
21078 2
21079 4
21080 4
21081 2
21082 6
21083 1
21085 4
21086 6
21087 6
21088 5
21089 2
21090 6
21092 1
21093 8
21094 2
21095 1
21096 4
21097 2
21098 1
21099 3
21100 4
21101 2
21102 1
21103 5
21104 4
21105 1
21106 1
21107 4
21108 6
21109 3
21110 6
21111 8
21112 5
21113 5
21114 4
21115 1
21116 3
21117 2
21118 4
21119 4
21120 2
21121 2
21122 7
21123 5
21124 2
21125 2
21126 3
21127 2
21128 3
21129 4
21130 2
21131 5
21132 4
21133 2
21134 3
21135 4
21136 1
21137 3
21138 3
21139 2
21140 4
21141 4
21142 4
21143 5
21144 2
21145 3
21146 5
21147 1
21149 3
21150 7
21151 3
21152 3
21153 5
21154 1
21155 7
21156 2
21157 2
21158 3
21159 6
21160 3
21161 3
21162 5
21163 4
21164 4
21165 4
21166 2
21167 5
21168 3
21169 3
21170 2
21171 1
21172 4
21173 6
21174 5
21175 8
21176 1
21177 2
21178 7
21179 5
21180 2
21181 3
21182 1
21183 2
21184 3
21185 2
21186 5
21187 5
21188 3
21189 2
21190 3
21191 2
21192 5
21193 3
21194 3
21195 1
21196 2
21197 2
21198 5
21199 2
21200 5
21201 7
21202 4
21203 5
21204 2
21205 6
21206 5
21207 3
21208 3
21209 1
21210 7
21211 2
21212 2
21213 3
21214 3
21215 4
21216 5
21217 4
21218 3
21219 4
21220 2
21221 2
21222 3
21223 5
21224 5
21225 4
21226 8
21227 6
21228 4
21229 2
21230 4
21231 5
21232 2
21233 3
21234 2
21235 4
21236 1
21237 4
21238 4
21239 3
21240 11
21241 5
21242 4
21243 1
21244 2
21245 2
21246 3
21247 3
21248 6
21250 4
21251 5
21252 3
21253 4
21254 4
21255 2
21256 6
21257 4
21258 5
21259 6
21260 9
21261 2
21262 2
21263 3
21264 2
21266 5
21267 5
21268 4
21269 5
21270 4
21271 3
21272 2
21273 6
21274 2
21275 3
21276 5
21277 4
21278 3
21279 1
21280 3
21281 3
21282 5
21283 2
21284 4
21285 4
21286 5
21287 4
21288 2
21289 4
21290 1
21291 2
21292 4
21293 9
21294 5
21295 5
21296 2
21297 1
21298 4
21299 2
21300 1
21301 5
21302 5
21303 5
21304 10
21305 3
21306 3
21308 4
21309 2
21310 4
21311 4
21312 3
21313 3
21314 3
21315 4
21316 1
21317 6
21318 3
21319 5
21320 3
21322 1
21323 6
21324 1
21325 1
21326 3
21327 2
21328 3
21329 2
21330 2
21331 3
21332 1
21333 4
21334 3
21335 4
21336 3
21337 5
21338 1
21339 8
21340 2
21341 1
21342 2
21343 5
21344 3
21345 1
21346 6
21347 2
21348 5
21349 2
21350 3
21351 2
21352 4
21353 5
21354 6
21355 4
21356 3
21357 2
21358 1
21359 2
21360 2
21361 3
21362 4
21363 4
21364 1
21365 4
21366 1
21367 1
21368 3
21369 1
21370 1
21371 1
21372 2
21373 4
21374 5
21375 6
21376 3
21377 1
21378 2
21379 6
21380 2
21381 3
21382 2
21383 3
21384 1
21385 1
21386 7
21387 5
21388 2
21390 3
21391 1
21393 3
21394 4
21395 8
21396 4
21397 3
21398 2
21399 3
21400 2
21401 3
21402 3
21403 4
21404 7
21405 4
21406 3
21407 5
21408 5
21409 2
21410 2
21411 5
21412 3
21413 1
21414 5
21415 4
21416 3
21417 4
21418 3
21419 1
21420 2
21421 8
21422 2
21423 3
21424 2
21425 3
21427 3
21428 2
21429 4
21430 10
21431 2
21432 4
21433 1
21434 3
21435 2
21436 2
21438 4
21439 7
21440 4
21441 5
21442 4
21443 3
21444 3
21445 2
21446 2
21447 2
21448 6
21449 5
21450 1
21451 3
21452 3
21453 5
21454 2
21456 5
21457 1
21458 2
21459 3
21460 4
21461 5
21462 3
21463 2
21465 4
21466 3
21467 2
21468 2
21469 4
21470 6
21471 4
21472 2
21473 3
21474 4
21475 4
21476 2
21477 5
21478 2
21479 1
21480 3
21481 2
21482 4
21483 5
21484 2
21485 6
21486 8
21487 4
21488 4
21489 4
21490 4
21491 3
21492 6
21493 2
21494 5
21495 8
21496 2
21497 6
21498 2
21499 1
21500 2
21501 1
21502 4
21503 2
21504 3
21505 4
21506 3
21507 7
21508 5
21509 4
21510 8
21511 6
21512 4
21513 1
21515 6
21516 6
21517 6
21518 3
21519 2
21520 4
21521 6
21522 4
21523 6
21524 1
21525 1
21526 2
21527 1
21528 4
21529 8
21530 2
21531 4
21532 4
21533 3
21534 3
21535 7
21536 2
21537 3
21538 5
21539 4
21540 6
21541 1
21542 3
21543 6
21544 5
21546 4
21547 4
21548 9
21550 1
21551 6
21552 2
21553 1
21554 4
21555 2
21556 4
21557 1
21558 3
21559 5
21560 4
21561 8
21562 3
21563 4
21564 6
21565 4
21566 1
21567 3
21568 1
21569 1
21570 4
21571 2
21572 3
21573 3
21574 7
21575 4
21576 4
21577 4
21578 3
21579 2
21580 4
21581 2
21582 3
21583 7
21584 4
21585 7
21586 3
21587 4
21588 1
21589 3
21590 4
21591 7
21592 4
21593 4
21594 1
21595 5
21596 4
21597 3
21598 5
21599 3
21600 4
21601 3
21602 4
21603 2
21604 1
21605 2
21606 1
21608 2
21609 4
21610 3
21611 6
21612 3
21613 4
21614 1
21615 4
21616 1
21617 4
21618 3
21619 3
21620 5
21621 2
21622 5
21623 5
21624 2
21625 6
21626 4
21627 8
21628 3
21629 3
21630 4
21631 3
21632 3
21633 4
21634 3
21635 4
21636 5
21637 3
21638 1
21639 6
21640 6
21641 1
21642 1
21643 4
21645 4
21646 1
21647 2
21648 3
21649 5
21650 4
21651 5
21652 5
21654 4
21655 6
21656 6
21657 2
21658 4
21659 2
21660 5
21661 1
21662 1
21663 1
21664 8
21665 1
21666 3
21667 3
21668 2
21669 2
21670 5
21671 4
21672 3
21673 4
21674 3
21675 4
21676 2
21677 5
21678 3
21679 8
21680 1
21681 3
21682 2
21683 3
21684 6
21685 5
21686 4
21687 2
21688 4
21689 6
21690 3
21691 3
21692 6
21693 4
21694 1
21695 6
21696 5
21697 2
21698 1
21699 2
21700 4
21701 2
21702 1
21703 6
21704 5
21705 3
21706 2
21707 3
21708 3
21710 2
21711 1
21712 2
21714 1
21715 6
21716 2
21717 3
21718 5
21719 6
21720 4
21721 2
21722 6
21723 3
21724 1
21725 7
21726 4
21727 4
21728 4
21730 5
21731 6
21732 3
21733 5
21734 3
21735 7
21736 2
21737 2
21738 6
21739 3
21740 4
21741 2
21742 4
21743 3
21744 4
21745 2
21746 2
21747 4
21748 3
21750 2
21751 4
21753 4
21754 2
21755 5
21756 3
21757 3
21758 1
21759 1
21760 1
21761 2
21762 1
21763 1
21764 1
21765 3
21767 5
21769 2
21770 3
21771 3
21772 2
21773 2
21774 1
21775 4
21776 3
21777 2
21778 3
21779 7
21780 1
21781 6
21782 1
21783 2
21784 2
21785 7
21786 5
21787 4
21788 3
21789 2
21790 4
21791 3
21792 2
21793 4
21794 2
21795 4
21796 1
21797 3
21798 1
21799 3
21800 3
21801 3
21802 4
21803 3
21804 5
21805 1
21806 3
21807 1
21808 4
21809 2
21810 3
21811 4
21812 1
21813 3
21814 5
21815 3
21816 4
21817 5
21818 5
21819 7
21820 4
21821 5
21822 3
21823 3
21824 1
21825 3
21826 2
21828 5
21829 4
21830 6
21831 4
21832 1
21833 6
21834 2
21835 3
21836 5
21837 3
21838 3
21839 6
21840 5
21841 4
21842 3
21843 3
21844 1
21845 1
21846 3
21847 4
21848 8
21849 3
21850 2
21851 6
21852 1
21853 2
21854 4
21855 3
21856 2
21857 1
21858 5
21859 3
21860 3
21861 6
21862 1
21863 3
21864 6
21865 4
21866 5
21867 5
21868 7
21869 2
21870 5
21871 2
21872 8
21873 1
21874 5
21876 4
21877 7
21878 3
21879 4
21880 5
21881 4
21882 1
21883 1
21884 3
21885 2
21886 4
21887 4
21889 5
21890 4
21891 3
21892 2
21894 2
21895 3
21896 2
21897 4
21899 2
21900 5
21901 1
21902 2
21903 1
21904 5
21905 2
21907 4
21908 6
21909 3
21910 3
21911 1
21912 1
21913 2
21914 4
21915 2
21916 1
21917 2
21918 3
21919 1
21920 4
21921 3
21922 2
21923 2
21924 2
21926 1
21927 5
21928 3
21929 3
21930 1
21931 3
21932 4
21933 2
21934 2
21935 3
21936 1
21937 2
21938 3
21939 1
21940 5
21941 3
21942 3
21943 4
21944 4
21945 5
21946 4
21948 4
21949 4
21950 3
21951 2
21952 4
21954 2
21955 3
21956 7
21957 1
21958 1
21959 3
21960 3
21961 2
21962 3
21963 2
21964 6
21965 7
21966 1
21967 2
21968 7
21969 4
21970 4
21971 4
21972 3
21973 4
21974 4
21975 1
21976 5
21977 1
21978 3
21979 5
21980 3
21981 4
21982 4
21983 3
21984 5
21985 6
21986 4
21987 6
21988 2
21989 4
21990 4
21991 2
21992 4
21993 3
21994 4
21995 3
21996 2
21997 3
21998 2
22000 2
22001 4
22002 1
22003 5
22004 2
22005 2
22006 5
22007 4
22008 4
22009 2
22010 3
22011 6
22012 2
22013 4
22014 2
22015 2
22016 1
22017 4
22018 4
22019 1
22020 9
22021 4
22022 2
22023 1
22024 4
22025 3
22026 4
22027 5
22029 3
22030 3
22031 3
22033 2
22034 3
22035 1
22036 5
22037 2
22038 8
22039 5
22040 4
22041 1
22042 2
22043 1
22044 5
22045 1
22046 5
22047 3
22048 8
22049 2
22050 2
22051 2
22052 2
22053 4
22054 1
22055 1
22056 4
22057 5
22058 4
22059 1
22060 1
22061 4
22062 2
22063 2
22064 2
22065 2
22066 1
22067 2
22068 5
22069 1
22070 2
22071 5
22072 5
22073 3
22074 3
22075 3
22076 2
22077 2
22080 4
22081 2
22082 4
22083 1
22084 5
22085 2
22086 3
22087 2
22088 3
22089 5
22090 1
22091 3
22092 3
22093 2
22094 2
22095 5
22096 6
22097 2
22098 4
22099 5
22100 5
22101 3
22102 1
22103 2
22104 3
22105 3
22106 2
22107 6
22108 3
22109 1
22110 8
22111 5
22112 7
22113 2
22114 3
22115 5
22116 1
22117 4
22118 1
22119 3
22120 3
22121 4
22122 3
22123 6
22124 3
22125 1
22126 3
22127 4
22128 3
22129 5
22130 2
22131 5
22132 4
22133 3
22134 4
22135 3
22136 3
22137 1
22138 2
22139 4
22140 2
22141 5
22142 3
22144 1
22145 4
22146 3
22147 4
22148 7
22149 4
22150 4
22151 3
22152 6
22153 1
22154 1
22155 4
22156 5
22157 3
22158 5
22159 5
22160 4
22161 4
22163 5
22164 4
22165 3
22166 4
22168 3
22169 2
22170 6
22171 4
22172 3
22173 6
22175 6
22176 5
22177 5
22178 1
22179 1
22180 2
22181 10
22182 1
22183 3
22184 2
22185 5
22186 3
22187 4
22188 3
22189 3
22190 4
22191 6
22192 2
22193 3
22194 4
22196 5
22197 4
22198 1
22199 2
22201 3
22203 1
22204 4
22205 3
22206 1
22207 4
22208 5
22209 3
22210 3
22212 3
22214 3
22215 3
22216 3
22217 2
22218 2
22219 5
22220 4
22221 2
22222 1
22223 3
22224 4
22225 3
22226 5
22227 4
22228 1
22229 1
22230 3
22231 3
22232 2
22233 2
22234 2
22235 3
22236 1
22237 7
22238 3
22239 6
22240 2
22241 3
22242 3
22243 3
22244 6
22245 2
22246 2
22247 1
22248 3
22249 9
22250 2
22251 3
22252 1
22253 2
22254 5
22255 5
22256 3
22257 3
22258 3
22259 2
22260 3
22261 4
22262 3
22263 1
22264 1
22265 1
22266 3
22267 3
22268 5
22269 4
22270 1
22271 1
22272 3
22273 8
22274 1
22275 6
22276 4
22277 3
22278 4
22279 3
22280 7
22281 5
22282 1
22283 4
22284 6
22286 4
22287 2
22288 3
22290 2
22291 3
22292 3
22293 1
22294 4
22295 3
22296 3
22297 6
22298 3
22300 2
22301 2
22302 4
22303 3
22304 5
22305 5
22306 2
22307 4
22308 3
22309 3
22310 6
22312 3
22313 6
22314 1
22315 2
22316 1
22317 2
22318 1
22319 2
22320 5
22321 1
22322 3
22323 2
22324 7
22325 2
22326 4
22327 3
22328 3
22329 1
22330 3
22331 4
22332 1
22333 3
22334 4
22335 3
22336 6
22337 4
22338 4
22339 1
22340 2
22341 3
22342 4
22343 3
22344 2
22345 4
22346 3
22347 2
22348 2
22349 2
22350 3
22351 4
22352 1
22353 1
22354 3
22355 2
22357 1
22358 2
22359 3
22360 2
22361 2
22362 3
22363 1
22364 4
22365 1
22366 2
22367 1
22368 4
22369 2
22370 6
22371 3
22372 2
22373 3
22374 1
22375 3
22376 1
22377 2
22378 1
22379 5
22381 1
22382 5
22383 5
22384 3
22385 3
22386 3
22387 2
22388 1
22389 3
22390 3
22391 2
22392 2
22393 5
22394 2
22395 3
22396 4
22397 1
22398 3
22399 3
22400 3
22401 4
22402 1
22403 6
22404 2
22405 3
22406 5
22407 4
22408 1
22409 3
22410 3
22411 6
22412 1
22414 2
22415 3
22416 2
22417 6
22418 1
22419 2
22420 3
22421 3
22422 3
22423 2
22424 3
22425 4
22426 2
22427 2
22428 3
22429 2
22430 2
22431 4
22432 4
22433 3
22434 4
22435 2
22436 4
22437 2
22438 2
22439 1
22440 8
22441 4
22442 1
22443 6
22444 2
22445 4
22446 2
22447 4
22448 1
22449 3
22450 1
22451 8
22452 1
22453 1
22454 3
22455 6
22456 1
22457 1
22458 2
22460 3
22461 1
22462 2
22463 1
22464 4
22465 2
22466 4
22467 3
22468 6
22469 2
22470 2
22471 1
22472 6
22473 7
22474 4
22475 1
22476 3
22477 3
22478 3
22479 2
22480 3
22481 1
22482 4
22483 3
22484 5
22485 4
22486 2
22487 2
22488 1
22489 3
22490 2
22491 1
22492 1
22493 4
22494 1
22495 4
22496 2
22497 5
22498 3
22499 3
22500 2
22501 8
22502 1
22503 3
22504 3
22505 1
22506 4
22507 3
22508 2
22509 4
22510 6
22511 4
22512 5
22513 2
22514 7
22515 5
22516 2
22517 3
22518 2
22519 2
22520 1
22521 4
22522 5
22523 3
22526 3
22527 1
22528 1
22529 3
22530 4
22531 1
22532 2
22534 1
22535 4
22536 5
22537 2
22538 4
22539 2
22541 4
22542 4
22543 1
22544 2
22545 4
22546 1
22547 4
22548 5
22549 3
22550 4
22551 1
22552 3
22553 7
22554 4
22555 3
22556 1
22557 3
22558 2
22559 1
22560 1
22561 1
22562 2
22563 2
22564 2
22565 4
22566 2
22567 4
22568 3
22569 3
22570 4
22571 2
22572 2
22573 3
22574 2
22575 1
22576 3
22577 2
22578 1
22579 2
22580 1
22581 1
22582 4
22583 1
22584 1
22585 1
22586 3
22588 2
22589 3
22590 1
22591 5
22592 4
22593 1
22594 4
22595 4
22597 6
22598 1
22599 1
22600 4
22601 3
22602 2
22603 3
22604 2
22605 1
22606 4
22607 2
22608 5
22609 4
22610 4
22611 3
22613 3
22614 2
22615 3
22616 2
22617 4
22618 4
22619 6
22620 1
22621 4
22622 2
22623 1
22624 2
22625 4
22626 1
22627 2
22628 2
22629 1
22630 3
22631 3
22632 1
22633 3
22634 2
22635 3
22636 4
22637 2
22638 1
22639 1
22640 1
22641 1
22642 5
22643 4
22644 2
22645 3
22646 6
22647 2
22648 1
22649 4
22650 1
22651 2
22652 3
22653 5
22654 5
22655 4
22656 2
22657 5
22658 2
22659 3
22660 6
22661 3
22662 1
22663 2
22664 1
22665 1
22666 3
22667 3
22668 2
22669 3
22670 2
22671 1
22672 2
22673 2
22675 5
22676 3
22677 4
22678 1
22679 1
22680 3
22681 3
22682 1
22683 5
22684 3
22685 1
22686 3
22687 1
22688 1
22689 2
22690 1
22691 2
22692 4
22693 2
22694 4
22695 1
22696 1
22697 1
22698 1
22699 3
22700 5
22701 4
22702 5
22703 2
22704 1
22705 6
22706 5
22707 4
22708 2
22709 1
22710 4
22711 2
22713 4
22714 2
22715 4
22716 3
22717 2
22718 2
22720 1
22721 5
22722 1
22723 2
22724 1
22725 2
22726 1
22727 2
22728 4
22729 4
22730 3
22731 1
22732 1
22733 2
22734 2
22736 3
22737 3
22738 2
22739 1
22740 4
22741 4
22742 6
22743 2
22744 4
22745 1
22746 6
22747 3
22748 2
22749 6
22750 4
22751 1
22752 1
22753 5
22754 6
22755 4
22756 1
22757 6
22758 5
22759 1
22760 3
22761 2
22762 1
22763 3
22764 3
22765 4
22766 4
22767 2
22768 5
22770 4
22771 1
22772 3
22773 3
22774 6
22775 1
22776 2
22777 2
22779 3
22780 5
22781 1
22782 3
22783 1
22784 2
22785 3
22786 1
22787 2
22788 1
22789 7
22790 2
22791 3
22792 4
22794 5
22795 2
22796 3
22797 5
22798 4
22799 3
22801 4
22802 4
22803 4
22804 2
22805 3
22806 1
22807 1
22808 3
22809 2
22810 1
22812 7
22814 1
22815 5
22818 3
22819 3
22820 3
22821 1
22822 5
22823 6
22824 1
22825 1
22826 2
22827 2
22828 2
22829 1
22830 2
22831 5
22832 4
22833 3
22834 5
22835 1
22836 6
22837 4
22838 7
22839 2
22840 3
22841 1
22842 3
22843 3
22844 2
22845 1
22846 2
22847 2
22848 5
22849 3
22851 4
22853 5
22855 6
22856 3
22857 1
22858 2
22859 1
22860 2
22861 2
22862 2
22863 2
22865 3
22866 2
22868 2
22869 5
22870 1
22871 3
22872 3
22873 4
22874 2
22875 3
22876 2
22877 2
22878 6
22879 4
22880 6
22881 5
22882 1
22883 3
22884 2
22885 3
22886 2
22887 1
22888 4
22889 3
22890 2
22891 2
22892 5
22893 6
22894 2
22895 3
22896 1
22897 2
22899 4
22900 6
22901 3
22902 3
22903 3
22904 1
22905 1
22906 1
22907 1
22908 3
22909 3
22911 3
22912 3
22913 2
22914 1
22915 2
22916 3
22917 6
22918 5
22919 1
22920 2
22922 4
22923 2
22925 3
22926 4
22927 1
22928 1
22929 2
22930 4
22931 3
22932 3
22933 4
22934 1
22935 3
22936 3
22939 3
22940 2
22941 4
22942 2
22943 6
22944 3
22945 2
22946 7
22947 4
22948 4
22949 4
22950 5
22951 5
22952 4
22953 3
22954 6
22955 2
22956 1
22957 2
22958 2
22959 3
22960 4
22961 3
22963 4
22964 1
22965 2
22966 5
22967 6
22968 1
22969 1
22970 4
22971 1
22972 1
22973 3
22974 3
22975 3
22976 2
22977 4
22978 4
22979 3
22980 2
22981 6
22982 1
22983 2
22984 1
22985 3
22986 4
22987 3
22988 4
22989 5
22990 2
22991 4
22992 3
22993 2
22994 3
22995 2
22996 3
22997 3
22998 2
22999 4
23000 1
23001 2
23002 1
23005 4
23006 2
23007 3
23008 6
23009 3
23010 2
23012 5
23013 2
23014 2
23015 1
23016 3
23017 5
23018 5
23019 1
23020 3
23021 3
23022 1
23023 2
23024 2
23025 2
23026 5
23027 1
23028 2
23029 3
23030 3
23032 4
23033 2
23034 2
23035 6
23036 2
23037 4
23038 5
23039 5
23040 1
23041 4
23042 2
23043 1
23044 2
23045 4
23046 3
23047 5
23048 1
23049 6
23050 1
23051 3
23052 1
23053 3
23054 7
23055 2
23056 4
23057 5
23058 2
23059 3
23060 1
23061 3
23062 5
23063 2
23064 4
23065 4
23066 2
23068 3
23069 4
23070 5
23071 4
23072 2
23074 2
23076 5
23077 2
23078 4
23079 4
23080 3
23081 3
23082 2
23083 2
23084 4
23085 3
23086 3
23087 1
23088 3
23089 3
23091 6
23092 1
23093 3
23094 3
23095 1
23096 2
23097 4
23098 3
23099 6
23100 3
23101 3
23102 3
23103 1
23104 3
23105 2
23106 1
23107 3
23108 2
23109 2
23110 1
23111 2
23112 4
23113 2
23114 3
23115 1
23116 3
23117 4
23118 5
23119 4
23120 5
23121 1
23122 2
23123 2
23124 3
23125 2
23126 3
23127 3
23128 1
23129 2
23130 2
23131 3
23132 5
23133 7
23134 5
23135 4
23137 6
23138 3
23140 3
23141 3
23142 2
23143 1
23144 2
23145 2
23146 2
23147 7
23148 2
23149 3
23150 3
23151 3
23152 1
23153 1
23154 5
23155 2
23156 1
23158 1
23159 1
23160 4
23161 5
23162 3
23163 3
23164 1
23165 3
23166 2
23167 5
23168 2
23169 2
23170 4
23171 3
23172 5
23173 1
23174 3
23176 2
23177 3
23178 3
23179 3
23181 1
23182 2
23183 2
23184 3
23185 2
23186 2
23187 4
23188 6
23189 3
23190 4
23191 2
23192 2
23193 3
23194 1
23195 3
23196 2
23197 2
23198 4
23199 2
23200 4
23201 4
23202 3
23203 4
23205 7
23206 4
23207 3
23208 1
23209 3
23211 4
23212 3
23213 3
23215 3
23216 1
23217 2
23218 4
23219 2
23221 2
23222 6
23223 3
23224 7
23225 6
23226 5
23227 4
23228 3
23229 1
23230 5
23231 2
23232 2
23233 4
23234 5
23235 2
23236 1
23237 4
23238 4
23239 2
23240 1
23241 2
23242 4
23243 4
23244 6
23245 5
23246 3
23247 3
23248 4
23249 2
23250 5
23251 1
23252 3
23253 3
23254 4
23255 4
23256 2
23258 2
23259 4
23260 1
23261 2
23262 1
23263 3
23264 2
23265 1
23266 3
23267 2
23268 3
23269 1
23270 2
23271 2
23272 2
23273 2
23274 4
23275 6
23276 4
23277 4
23278 5
23279 3
23280 5
23281 2
23282 1
23283 6
23284 3
23285 2
23286 4
23287 2
23288 3
23289 3
23290 3
23291 1
23292 3
23293 3
23294 1
23295 4
23296 5
23297 1
23298 2
23299 6
23300 6
23301 3
23302 5
23303 4
23304 2
23305 4
23306 3
23307 2
23308 2
23309 6
23310 6
23311 1
23312 6
23313 3
23314 1
23315 5
23316 1
23317 3
23318 2
23319 1
23320 3
23321 2
23322 4
23323 5
23324 4
23325 1
23326 3
23327 2
23328 5
23329 6
23330 3
23331 1
23332 6
23333 2
23334 3
23335 3
23336 1
23337 4
23338 2
23339 2
23340 5
23341 3
23342 2
23343 2
23344 6
23345 2
23346 8
23347 4
23348 1
23349 6
23350 4
23351 2
23352 3
23353 2
23354 2
23356 6
23357 6
23358 3
23359 1
23360 3
23361 3
23362 1
23363 3
23364 3
23365 2
23366 1
23367 3
23368 2
23369 5
23370 3
23371 4
23372 3
23373 4
23374 2
23375 2
23376 3
23377 3
23378 2
23379 2
23380 5
23381 2
23382 6
23383 1
23384 2
23385 7
23386 3
23387 2
23388 3
23389 4
23390 2
23391 3
23392 2
23393 4
23394 2
23395 2
23396 3
23397 1
23398 4
23399 1
23400 3
23401 1
23402 4
23403 4
23404 1
23405 1
23406 6
23407 2
23408 3
23409 4
23410 4
23411 3
23412 3
23413 2
23414 3
23415 4
23416 5
23417 3
23418 3
23419 4
23420 2
23421 2
23422 5
23423 1
23424 4
23425 5
23426 1
23427 3
23428 1
23429 1
23432 3
23433 5
23434 3
23435 1
23436 3
23438 2
23439 4
23440 4
23441 6
23442 4
23443 1
23444 2
23447 3
23448 2
23449 2
23450 1
23451 6
23452 3
23453 1
23454 4
23455 6
23456 2
23457 4
23458 4
23459 5
23460 2
23461 3
23462 5
23464 3
23465 1
23466 2
23467 4
23469 6
23470 3
23471 1
23472 4
23473 5
23474 2
23475 2
23476 1
23477 1
23478 2
23479 3
23480 2
23481 4
23482 3
23483 1
23484 2
23485 1
23486 1
23487 1
23488 2
23489 7
23490 4
23491 5
23493 3
23494 2
23495 2
23496 6
23497 1
23498 3
23499 3
23501 2
23502 2
23503 5
23504 4
23505 2
23506 6
23507 3
23508 4
23509 2
23510 3
23511 4
23512 3
23513 2
23514 3
23515 2
23518 5
23519 4
23520 3
23521 3
23522 5
23523 5
23524 2
23525 3
23526 2
23527 1
23528 5
23529 2
23530 2
23531 1
23532 2
23533 3
23534 4
23535 5
23536 1
23537 4
23538 5
23539 2
23540 1
23541 2
23542 3
23543 3
23544 2
23545 1
23546 4
23547 2
23548 6
23549 1
23550 1
23551 5
23552 1
23554 1
23555 2
23556 5
23557 2
23558 4
23559 2
23560 4
23561 1
23562 3
23563 5
23564 5
23565 1
23567 2
23568 3
23570 3
23571 1
23572 1
23573 4
23574 5
23575 2
23576 1
23577 2
23578 4
23579 4
23581 2
23582 3
23584 5
23585 3
23586 3
23587 4
23588 1
23589 1
23590 1
23591 4
23592 4
23593 5
23594 1
23596 2
23597 1
23598 4
23599 2
23600 2
23601 5
23602 5
23603 2
23604 4
23606 3
23607 3
23608 2
23609 3
23610 4
23611 5
23612 4
23613 2
23614 2
23615 4
23616 4
23617 4
23618 2
23620 1
23621 2
23622 2
23623 1
23624 3
23625 2
23626 6
23628 1
23629 4
23630 3
23631 3
23632 4
23633 2
23634 4
23635 3
23636 5
23637 4
23638 2
23639 3
23640 5
23641 3
23642 4
23643 6
23644 5
23646 2
23647 4
23648 6
23649 4
23650 3
23651 3
23652 2
23653 3
23654 3
23655 6
23656 2
23657 4
23658 2
23661 4
23662 3
23663 5
23664 4
23665 1
23666 2
23668 7
23669 1
23670 3
23671 2
23672 1
23673 2
23674 4
23675 4
23676 1
23677 2
23678 3
23679 3
23680 3
23681 6
23682 4
23683 3
23684 4
23685 5
23686 2
23687 2
23688 4
23690 2
23691 2
23692 4
23693 3
23694 1
23695 6
23696 1
23697 2
23698 5
23699 1
23700 4
23701 4
23702 1
23703 4
23704 1
23705 2
23706 3
23707 2
23708 3
23709 3
23710 6
23711 2
23712 1
23713 4
23714 3
23715 4
23716 3
23717 3
23719 2
23720 3
23721 1
23722 3
23723 2
23724 3
23725 1
23726 2
23727 4
23728 1
23729 3
23730 3
23731 2
23732 4
23733 3
23734 2
23735 3
23736 1
23737 3
23738 5
23739 1
23740 1
23741 1
23742 5
23743 7
23745 2
23746 4
23747 2
23748 2
23749 1
23750 1
23751 4
23752 2
23753 4
23754 1
23755 1
23756 2
23757 4
23758 1
23759 3
23760 2
23761 3
23763 6
23764 2
23765 1
23766 1
23767 1
23768 1
23769 2
23770 7
23771 2
23772 1
23773 1
23774 7
23776 2
23777 1
23778 1
23779 3
23780 1
23782 2
23783 1
23784 2
23785 4
23786 3
23787 2
23788 1
23789 4
23790 1
23791 1
23792 1
23793 1
23794 3
23795 2
23796 2
23797 3
23798 1
23799 5
23800 5
23801 3
23802 1
23803 2
23804 1
23805 2
23806 2
23807 1
23808 4
23809 3
23810 1
23811 3
23812 3
23813 6
23814 1
23815 4
23816 6
23817 1
23818 1
23820 2
23821 7
23822 2
23823 1
23824 2
23825 4
23826 4
23827 3
23828 2
23829 1
23831 1
23834 5
23836 2
23837 5
23838 1
23839 2
23840 1
23841 3
23842 1
23843 1
23844 1
23845 2
23847 2
23850 4
23851 1
23852 3
23853 1
23854 3
23855 3
23856 2
23857 2
23858 3
23859 1
23860 3
23861 5
23862 6
23863 3
23865 4
23866 4
23867 2
23868 3
23869 2
23870 1
23872 2
23873 2
23874 2
23875 2
23876 2
23877 1
23878 1
23880 3
23881 3
23882 1
23883 2
23884 2
23885 2
23886 3
23887 2
23888 1
23889 3
23890 2
23891 3
23892 2
23893 5
23894 2
23895 1
23896 3
23897 5
23898 3
23899 2
23900 2
23901 1
23902 2
23903 3
23904 1
23905 2
23906 4
23907 1
23908 5
23909 3
23910 1
23911 2
23912 2
23913 1
23914 3
23915 2
23916 4
23917 6
23919 6
23920 1
23921 2
23922 4
23923 3
23924 1
23925 2
23926 2
23927 2
23928 4
23929 3
23930 4
23931 1
23932 5
23933 5
23935 3
23936 3
23937 2
23938 1
23939 1
23940 2
23941 3
23942 1
23943 3
23944 4
23945 4
23946 2
23947 2
23948 3
23949 4
23950 3
23951 3
23952 6
23954 3
23955 2
23956 2
23957 1
23958 2
23959 3
23960 3
23961 4
23962 1
23963 2
23964 2
23965 4
23966 4
23967 4
23968 2
23969 5
23970 3
23971 3
23972 1
23973 2
23974 2
23975 3
23976 1
23977 3
23978 2
23979 4
23980 3
23981 4
23982 7
23983 3
23984 4
23985 3
23986 1
23987 1
23988 2
23989 1
23990 4
23991 1
23992 2
23993 2
23995 1
23996 1
23997 4
23998 6
24000 2
24001 3
24002 4
24003 5
24004 2
24005 1
24006 5
24007 1
24008 1
24009 5
24010 3
24011 2
24012 1
24013 2
24014 3
24015 2
24017 1
24018 3
24019 4
24020 1
24021 1
24022 3
24023 1
24024 3
24025 7
24026 4
24027 3
24028 6
24029 1
24030 5
24031 3
24032 1
24033 3
24034 3
24035 1
24036 4
24039 3
24040 1
24041 2
24042 4
24043 5
24044 2
24045 3
24046 3
24047 2
24049 4
24050 3
24051 6
24052 4
24054 2
24055 1
24056 3
24057 1
24058 2
24059 1
24061 6
24062 3
24063 1
24064 4
24065 3
24066 2
24067 3
24069 3
24070 4
24071 2
24072 2
24073 2
24074 3
24075 2
24076 4
24078 1
24079 1
24080 1
24084 6
24085 2
24086 3
24087 3
24088 1
24089 3
24090 3
24091 2
24092 3
24094 3
24095 2
24096 2
24097 4
24098 3
24099 1
24100 3
24101 4
24103 3
24104 5
24105 5
24106 3
24107 1
24108 5
24109 2
24110 2
24111 6
24112 4
24113 2
24114 4
24115 2
24116 2
24117 2
24118 1
24119 1
24120 2
24121 5
24122 2
24123 7
24124 4
24125 4
24126 4
24127 4
24128 4
24129 1
24130 4
24131 4
24132 1
24133 4
24134 7
24135 2
24136 5
24137 1
24138 3
24139 3
24140 2
24141 2
24142 1
24143 1
24144 1
24145 3
24146 3
24147 3
24148 1
24149 3
24150 2
24151 2
24152 3
24153 5
24154 7
24155 3
24156 3
24157 2
24158 5
24159 3
24160 4
24161 2
24163 3
24164 3
24165 4
24166 2
24167 4
24169 2
24170 5
24171 5
24173 3
24174 3
24176 3
24177 4
24178 3
24179 4
24180 4
24181 3
24182 3
24183 5
24184 3
24185 2
24186 4
24187 4
24188 1
24189 1
24190 1
24191 1
24192 3
24194 4
24195 1
24196 2
24197 2
24198 2
24199 3
24200 3
24201 4
24202 4
24203 1
24204 1
24205 3
24206 2
24207 3
24209 2
24210 1
24211 2
24212 2
24213 4
24214 4
24215 2
24216 3
24217 4
24218 2
24219 3
24220 2
24221 2
24222 3
24223 1
24224 4
24225 2
24226 7
24227 2
24228 4
24229 1
24231 3
24232 4
24233 1
24234 1
24235 2
24236 3
24238 3
24239 1
24240 3
24241 2
24242 1
24243 2
24244 4
24245 6
24246 4
24247 3
24248 3
24249 1
24250 1
24251 1
24252 3
24253 1
24254 3
24255 3
24256 2
24257 1
24258 2
24259 3
24260 1
24261 2
24262 5
24263 4
24264 2
24265 3
24266 1
24268 4
24269 1
24270 1
24271 1
24272 3
24273 1
24274 5
24276 2
24277 1
24278 4
24279 2
24280 3
24281 3
24282 3
24283 1
24284 5
24285 2
24286 3
24287 7
24288 4
24289 1
24290 2
24291 3
24292 4
24293 4
24294 2
24296 3
24297 6
24298 4
24299 3
24300 2
24301 2
24302 3
24303 2
24304 3
24306 2
24307 2
24308 1
24309 3
24310 3
24311 2
24312 3
24313 1
24314 2
24315 2
24316 1
24318 2
24319 1
24320 2
24321 1
24323 2
24324 1
24325 2
24326 4
24327 2
24328 5
24329 1
24330 1
24331 4
24332 6
24333 2
24334 1
24335 3
24336 2
24337 3
24338 2
24339 2
24340 5
24341 4
24342 2
24343 2
24344 3
24345 6
24346 1
24348 1
24349 3
24350 4
24351 2
24352 2
24354 3
24355 2
24357 1
24358 4
24359 5
24360 3
24361 2
24362 3
24363 3
24364 4
24365 4
24366 7
24367 3
24368 8
24369 2
24370 1
24371 4
24372 2
24373 4
24374 5
24375 5
24376 2
24377 4
24378 2
24379 2
24380 2
24381 1
24382 1
24383 5
24384 2
24385 2
24386 4
24388 2
24389 2
24390 3
24391 4
24392 6
24393 2
24394 2
24395 2
24396 3
24398 1
24399 6
24400 1
24401 1
24402 2
24403 3
24404 1
24405 3
24406 1
24407 1
24408 6
24409 1
24410 1
24411 4
24412 3
24413 1
24414 4
24415 2
24416 3
24417 2
24418 5
24419 3
24420 3
24421 4
24422 5
24423 2
24424 1
24425 6
24426 3
24427 1
24428 2
24430 5
24432 5
24433 3
24434 6
24435 4
24436 1
24437 4
24438 1
24439 3
24440 3
24441 3
24442 1
24443 2
24444 2
24445 3
24446 1
24447 2
24448 7
24449 3
24450 2
24451 2
24452 3
24453 3
24454 2
24455 3
24457 1
24458 1
24459 1
24460 1
24461 4
24463 2
24464 1
24465 7
24466 3
24467 4
24468 3
24470 1
24471 2
24472 8
24473 2
24474 7
24475 5
24476 2
24477 3
24478 4
24479 1
24480 3
24481 3
24482 3
24483 3
24484 7
24485 4
24486 1
24487 1
24488 2
24489 4
24490 2
24491 4
24492 1
24493 1
24494 4
24495 3
24497 4
24498 5
24499 3
24500 1
24501 1
24502 3
24503 5
24504 2
24505 5
24506 1
24507 2
24508 3
24509 1
24510 1
24511 1
24512 2
24513 3
24514 4
24515 4
24516 1
24517 3
24518 3
24519 1
24520 1
24521 1
24522 4
24523 2
24524 3
24526 2
24527 4
24528 2
24529 4
24531 3
24532 3
24533 3
24534 4
24535 2
24536 4
24537 1
24538 3
24539 1
24540 1
24541 1
24542 3
24543 3
24544 7
24545 2
24547 7
24548 5
24549 1
24550 4
24551 3
24552 4
24553 6
24554 2
24555 3
24556 5
24557 2
24558 1
24560 2
24561 5
24562 3
24563 1
24564 3
24565 4
24566 3
24568 2
24569 1
24570 4
24572 1
24573 2
24574 5
24575 5
24576 3
24577 3
24578 4
24579 3
24580 4
24581 2
24583 3
24584 3
24585 1
24586 5
24587 4
24588 3
24589 3
24590 4
24591 4
24592 3
24593 2
24594 1
24595 1
24596 1
24597 1
24598 2
24599 4
24600 1
24601 3
24602 3
24603 3
24604 4
24605 2
24606 3
24607 3
24608 3
24609 1
24610 3
24612 3
24613 1
24614 5
24615 1
24616 1
24617 4
24618 1
24619 2
24620 4
24621 3
24622 1
24623 2
24624 2
24626 2
24627 2
24628 1
24629 1
24631 2
24632 6
24633 2
24634 1
24635 2
24636 1
24637 3
24639 1
24640 2
24641 1
24642 1
24643 3
24644 1
24645 2
24646 4
24647 1
24648 3
24649 1
24650 3
24651 4
24653 2
24654 2
24655 3
24656 3
24657 4
24658 3
24659 2
24660 2
24661 1
24662 1
24663 3
24664 1
24665 4
24666 3
24667 2
24668 1
24669 1
24670 3
24672 1
24673 1
24674 5
24675 2
24676 3
24677 4
24678 2
24679 2
24680 3
24681 1
24682 2
24683 6
24684 1
24686 6
24687 3
24688 3
24689 4
24690 3
24691 3
24692 2
24693 3
24694 1
24695 1
24696 3
24698 2
24699 3
24700 2
24701 3
24702 2
24703 2
24704 2
24705 3
24706 2
24707 4
24708 1
24709 3
24710 1
24711 3
24712 2
24713 3
24714 4
24715 3
24716 3
24717 1
24718 2
24719 3
24720 2
24721 2
24722 5
24723 4
24724 2
24725 1
24726 3
24727 2
24728 2
24729 2
24732 3
24733 4
24734 3
24735 2
24736 2
24737 4
24738 1
24739 2
24740 1
24741 3
24742 2
24743 3
24744 5
24746 3
24748 4
24749 4
24750 4
24751 3
24752 1
24753 4
24754 1
24755 2
24756 5
24757 3
24758 1
24759 3
24760 3
24761 2
24762 1
24763 5
24764 6
24765 1
24766 1
24767 7
24769 1
24770 1
24771 3
24772 2
24773 3
24775 3
24776 2
24777 2
24778 2
24779 3
24780 1
24781 2
24782 1
24783 2
24784 2
24785 3
24786 2
24787 4
24788 1
24789 3
24791 1
24792 4
24793 3
24794 1
24795 2
24796 3
24797 1
24798 2
24799 1
24800 2
24801 1
24802 1
24803 2
24804 2
24805 2
24806 4
24807 5
24808 3
24809 1
24810 1
24811 1
24812 5
24813 1
24814 2
24815 3
24816 1
24817 3
24818 3
24819 3
24820 2
24821 5
24822 3
24823 7
24825 3
24826 1
24827 5
24828 3
24829 1
24830 2
24831 3
24832 3
24833 3
24834 4
24835 2
24836 1
24837 2
24839 1
24840 2
24841 2
24842 2
24843 2
24844 4
24845 4
24846 1
24847 2
24848 2
24849 5
24850 1
24851 4
24852 3
24853 6
24854 2
24855 1
24857 5
24859 3
24861 1
24862 1
24863 1
24864 5
24865 4
24867 1
24868 1
24869 2
24870 2
24871 2
24872 1
24873 3
24874 2
24875 3
24876 3
24877 2
24878 2
24879 1
24880 1
24881 2
24882 1
24883 4
24884 1
24885 3
24886 2
24887 4
24888 5
24889 1
24890 3
24891 1
24892 4
24893 1
24894 5
24895 2
24897 4
24899 2
24900 5
24901 3
24902 2
24903 1
24904 4
24905 3
24906 3
24907 2
24908 1
24909 3
24910 1
24911 4
24912 2
24913 2
24914 4
24916 5
24917 2
24920 3
24922 8
24923 4
24925 2
24926 1
24927 1
24928 1
24929 4
24930 2
24931 4
24932 1
24933 5
24934 4
24935 2
24936 3
24937 1
24938 2
24939 1
24941 4
24942 5
24944 1
24945 2
24946 2
24947 7
24948 1
24949 3
24950 2
24951 2
24952 1
24953 3
24954 2
24956 1
24957 2
24958 2
24959 2
24961 4
24962 1
24963 1
24964 2
24965 1
24966 1
24967 1
24968 1
24969 2
24970 3
24971 4
24972 2
24973 2
24974 1
24975 2
24976 3
24977 2
24978 1
24979 2
24980 3
24981 3
24983 2
24984 2
24985 3
24986 5
24987 2
24988 4
24989 2
24990 2
24991 3
24995 4
24996 4
24997 1
24998 4
24999 3
25001 3
25002 2
25003 3
25004 1
25005 2
25006 1
25007 1
25008 2
25009 2
25010 2
25011 3
25012 4
25013 6
25014 1
25015 5
25017 2
25018 1
25019 1
25020 5
25021 2
25024 2
25026 2
25027 3
25028 2
25029 3
25030 5
25031 2
25032 2
25033 3
25034 1
25035 1
25036 1
25037 2
25038 4
25039 2
25040 1
25041 2
25042 2
25043 2
25044 5
25047 2
25048 5
25049 2
25051 1
25052 2
25053 3
25054 1
25055 4
25056 2
25057 3
25058 1
25059 1
25060 6
25061 2
25062 1
25063 3
25064 4
25065 1
25066 2
25067 1
25068 3
25069 3
25070 2
25073 3
25074 2
25075 3
25076 2
25077 2
25078 2
25079 2
25080 2
25082 1
25083 4
25084 2
25085 1
25086 4
25087 1
25088 5
25090 1
25091 2
25092 3
25093 2
25094 3
25095 3
25096 4
25097 2
25098 2
25099 4
25100 1
25101 4
25102 5
25103 1
25104 3
25105 1
25106 2
25107 2
25108 5
25109 4
25112 1
25113 1
25115 2
25116 1
25117 1
25118 1
25119 3
25120 3
25121 2
25122 1
25123 1
25124 3
25125 2
25126 3
25127 1
25128 1
25129 3
25131 2
25132 1
25133 1
25134 2
25135 2
25136 1
25137 4
25138 2
25139 3
25140 2
25141 2
25142 4
25143 1
25144 3
25145 3
25146 1
25147 1
25149 1
25150 1
25151 4
25152 2
25153 2
25154 2
25157 4
25158 1
25159 4
25160 4
25161 1
25163 3
25164 3
25165 3
25166 2
25167 2
25168 2
25169 1
25170 1
25171 4
25172 2
25173 2
25175 4
25176 3
25177 2
25178 2
25179 1
25180 5
25181 2
25182 1
25183 2
25185 1
25186 1
25187 1
25188 1
25189 2
25190 3
25191 4
25192 1
25193 2
25195 3
25196 3
25197 1
25198 6
25199 4
25200 3
25201 1
25202 3
25203 3
25204 2
25205 2
25206 1
25207 5
25208 2
25209 1
25210 3
25211 4
25212 5
25213 3
25214 1
25215 4
25216 2
25217 3
25218 2
25219 4
25220 2
25221 2
25222 3
25223 2
25224 2
25225 1
25226 3
25227 1
25228 1
25229 4
25230 2
25231 1
25232 2
25233 2
25234 2
25235 1
25236 1
25237 1
25238 1
25239 1
25240 1
25241 1
25242 1
25244 1
25245 1
25246 3
25247 2
25248 1
25249 2
25250 4
25251 3
25252 1
25253 1
25254 3
25255 2
25256 3
25258 5
25260 3
25261 3
25262 3
25265 1
25266 2
25267 1
25268 6
25269 4
25270 3
25271 1
25272 3
25274 1
25275 3
25276 3
25278 1
25279 3
25280 3
25281 1
25282 2
25283 3
25284 3
25286 3
25289 2
25291 5
25292 3
25293 5
25294 2
25295 1
25296 1
25297 1
25298 3
25299 1
25302 2
25303 2
25304 3
25305 3
25306 3
25307 2
25308 6
25309 1
25310 1
25311 2
25312 3
25313 1
25317 2
25318 1
25319 2
25320 2
25321 3
25322 3
25323 1
25325 3
25326 2
25327 3
25328 2
25329 4
25330 3
25331 2
25333 3
25334 1
25336 1
25337 2
25338 1
25339 4
25341 4
25342 3
25343 2
25344 2
25347 3
25348 1
25349 4
25350 1
25351 1
25352 1
25353 2
25354 3
25355 1
25356 1
25357 1
25358 1
25359 7
25360 1
25361 3
25362 1
25364 2
25366 1
25368 1
25369 1
25370 3
25371 3
25372 4
25373 4
25374 2
25375 1
25376 1
25377 3
25378 3
25379 3
25380 1
25381 2
25384 3
25385 4
25386 2
25387 1
25388 3
25389 1
25390 2
25391 2
25393 3
25394 4
25395 2
25397 3
25399 4
25400 2
25401 2
25402 1
25403 4
25404 3
25405 2
25406 1
25407 1
25408 1
25409 5
25410 4
25411 3
25412 6
25413 3
25414 3
25415 2
25416 1
25417 4
25418 2
25419 1
25420 2
25421 2
25422 4
25424 2
25425 2
25426 1
25428 2
25430 2
25431 2
25432 2
25433 2
25434 3
25435 1
25437 2
25438 3
25439 3
25440 1
25441 3
25443 1
25444 3
25445 1
25446 3
25447 2
25448 2
25449 4
25450 3
25451 2
25452 3
25453 2
25454 1
25456 2
25458 4
25459 3
25461 3
25462 3
25463 2
25464 3
25465 1
25466 2
25467 2
25468 1
25469 2
25471 2
25472 3
25473 3
25474 1
25475 1
25476 2
25477 1
25479 3
25480 1
25481 3
25482 1
25483 2
25484 2
25485 1
25486 1
25487 2
25488 3
25489 2
25490 3
25491 2
25492 2
25493 1
25494 3
25495 3
25496 1
25497 1
25498 1
25499 3
25500 2
25501 4
25502 1
25503 1
25504 1
25505 2
25506 2
25507 3
25508 2
25509 2
25510 3
25511 3
25512 1
25513 1
25515 2
25516 2
25517 2
25518 4
25519 4
25520 2
25521 1
25522 1
25523 2
25524 2
25525 1
25526 2
25527 4
25529 1
25530 1
25531 2
25532 1
25533 1
25534 1
25535 2
25536 1
25537 2
25538 2
25539 1
25540 3
25541 4
25542 1
25543 1
25544 1
25545 3
25546 4
25547 3
25548 4
25549 3
25551 2
25552 2
25553 1
25554 2
25555 1
25557 2
25560 2
25561 1
25562 2
25563 2
25564 2
25565 3
25566 1
25568 1
25569 1
25570 3
25573 3
25574 4
25575 2
25576 3
25577 2
25578 3
25579 2
25584 2
25586 1
25587 1
25588 1
25590 3
25592 2
25593 1
25594 1
25595 2
25596 1
25597 3
25598 4
25599 1
25600 4
25601 2
25602 2
25604 2
25605 2
25607 1
25608 1
25610 2
25611 2
25612 1
25613 1
25614 1
25615 3
25616 6
25617 2
25618 1
25619 2
25620 1
25623 3
25624 3
25625 1
25626 5
25627 1
25628 3
25629 3
25630 1
25631 5
25632 2
25634 1
25636 2
25637 4
25639 3
25641 3
25642 3
25646 2
25647 6
25648 2
25650 2
25651 2
25652 4
25653 4
25654 1
25655 3
25657 3
25658 1
25659 2
25661 1
25662 1
25664 1
25665 2
25666 3
25667 3
25668 3
25669 2
25670 1
25671 3
25672 1
25673 1
25675 1
25676 3
25677 2
25678 1
25680 1
25681 2
25682 2
25683 4
25684 2
25685 1
25686 2
25687 2
25689 2
25690 1
25691 4
25692 3
25694 2
25695 1
25696 2
25697 1
25698 1
25699 2
25700 1
25701 1
25702 1
25703 2
25704 2
25705 5
25706 2
25707 3
25708 1
25709 3
25710 2
25711 1
25712 1
25713 1
25714 3
25715 3
25718 2
25719 2
25720 2
25721 4
25722 1
25723 2
25724 3
25725 2
25726 1
25727 3
25728 5
25730 1
25731 2
25732 4
25733 2
25734 2
25735 2
25736 5
25737 2
25738 3
25739 1
25740 3
25742 1
25743 2
25745 1
25746 1
25749 1
25750 3
25751 1
25752 2
25753 2
25754 2
25755 1
25756 3
25757 1
25760 1
25761 3
25762 2
25763 2
25765 1
25766 1
25767 2
25768 2
25769 1
25771 1
25772 2
25773 2
25774 1
25775 1
25777 1
25778 1
25779 3
25780 2
25782 2
25784 3
25786 5
25787 3
25788 4
25789 1
25790 1
25792 1
25793 3
25794 3
25795 4
25797 2
25798 2
25799 2
25800 2
25801 1
25802 2
25803 2
25805 1
25806 1
25807 2
25808 2
25809 3
25810 1
25811 4
25812 2
25814 2
25815 2
25816 3
25817 2
25818 1
25819 7
25820 3
25823 2
25824 3
25825 1
25826 1
25827 2
25828 3
25829 3
25830 2
25831 1
25832 1
25833 2
25834 3
25835 4
25836 2
25838 3
25839 2
25841 1
25842 2
25843 1
25844 3
25845 4
25847 1
25848 2
25849 2
25850 2
25852 1
25853 3
25855 1
25856 3
25857 1
25858 2
25859 3
25860 1
25862 2
25863 1
25864 3
25865 2
25867 2
25868 6
25869 1
25870 1
25871 1
25872 2
25873 2
25874 1
25875 3
25876 1
25877 1
25878 2
25879 5
25880 1
25883 4
25884 3
25887 3
25888 2
25890 1
25892 1
25893 2
25894 2
25895 2
25896 1
25897 5
25898 2
25899 4
25900 4
25901 3
25902 1
25903 2
25904 1
25906 3
25907 5
25908 1
25909 1
25911 3
25912 3
25913 3
25914 2
25915 2
25916 2
25917 5
25918 4
25919 1
25920 3
25921 2
25922 2
25923 2
25924 2
25925 2
25926 2
25927 4
25930 1
25931 3
25932 1
25933 3
25934 2
25935 3
25940 2
25941 3
25942 3
25943 3
25945 3
25946 2
25950 1
25951 3
25953 4
25955 1
25956 1
25958 1
25959 1
25960 2
25961 2
25962 4
25963 1
25964 3
25965 2
25966 2
25967 2
25968 1
25970 2
25971 3
25972 1
25975 1
25976 3
25977 3
25979 1
25980 2
25981 7
25982 1
25983 3
25984 4
25985 1
25986 1
25987 2
25988 2
25989 1
25990 1
25991 2
25992 1
25993 2
25994 1
25995 2
25996 2
25997 4
25998 3
26000 1
26001 2
26002 1
26003 2
26006 2
26007 1
26008 2
26009 2
26010 1
26011 3
26012 1
26013 3
26014 2
26015 2
26017 3
26018 1
26019 4
26020 7
26022 1
26023 2
26024 3
26025 2
26026 2
26027 2
26028 1
26029 2
26031 2
26032 1
26033 4
26034 3
26036 1
26037 2
26038 1
26039 2
26040 1
26041 4
26042 3
26043 3
26045 2
26047 2
26048 4
26050 1
26051 1
26052 2
26053 3
26054 3
26055 3
26056 1
26057 1
26058 1
26059 2
26060 4
26061 5
26062 4
26063 1
26064 3
26065 4
26066 2
26067 3
26068 3
26069 4
26070 1
26071 3
26072 2
26075 3
26077 6
26078 5
26079 3
26080 1
26081 4
26082 1
26083 2
26084 4
26086 2
26087 1
26088 1
26089 2
26091 2
26092 4
26093 1
26094 1
26096 2
26097 2
26098 1
26099 1
26100 2
26101 2
26102 3
26103 3
26104 5
26105 2
26106 1
26107 2
26108 2
26109 1
26110 4
26111 3
26112 1
26114 1
26115 1
26116 1
26117 2
26118 3
26119 2
26120 2
26121 1
26122 1
26124 1
26125 3
26126 3
26127 3
26128 2
26129 4
26130 1
26131 3
26132 2
26134 1
26137 4
26138 1
26139 1
26140 3
26141 3
26142 3
26143 2
26144 4
26145 3
26146 2
26147 1
26148 2
26149 1
26150 1
26151 5
26152 3
26153 2
26154 1
26155 6
26156 4
26157 1
26158 1
26159 1
26160 1
26161 1
26162 4
26163 2
26164 5
26165 3
26166 2
26167 3
26168 1
26169 1
26171 3
26172 2
26173 2
26175 3
26176 3
26177 2
26178 2
26180 1
26181 3
26183 4
26184 2
26185 3
26186 1
26187 4
26188 3
26189 1
26190 1
26191 3
26192 2
26193 1
26194 3
26195 1
26196 1
26198 4
26199 2
26200 3
26201 3
26202 2
26203 2
26205 4
26206 2
26207 2
26208 1
26209 5
26212 1
26213 2
26214 7
26215 1
26216 1
26218 3
26219 1
26220 3
26221 3
26222 2
26224 3
26225 3
26226 3
26227 2
26228 2
26229 1
26230 3
26232 1
26233 1
26234 4
26235 2
26236 3
26237 1
26238 1
26240 1
26241 2
26242 1
26243 1
26244 3
26245 2
26246 3
26247 1
26248 2
26249 1
26250 4
26251 2
26253 3
26254 2
26255 2
26257 1
26258 2
26259 1
26260 2
26261 4
26262 2
26263 1
26264 1
26265 3
26266 2
26267 1
26269 1
26270 3
26271 1
26272 1
26273 1
26274 1
26275 1
26277 1
26278 2
26279 2
26280 1
26281 3
26283 2
26284 1
26285 4
26286 1
26288 1
26289 2
26290 1
26291 1
26292 3
26293 3
26294 2
26295 1
26297 4
26298 1
26299 4
26300 1
26301 3
26302 1
26303 7
26304 5
26305 2
26306 1
26307 1
26309 3
26310 1
26312 2
26313 2
26315 3
26317 1
26318 2
26319 2
26322 5
26323 2
26325 2
26326 1
26327 2
26328 1
26329 1
26330 1
26331 2
26332 3
26333 1
26334 1
26336 1
26337 3
26338 6
26341 1
26342 1
26343 1
26344 4
26346 1
26347 2
26349 3
26350 1
26351 1
26352 4
26353 2
26354 1
26355 2
26356 1
26357 1
26358 2
26359 1
26361 2
26362 1
26363 3
26364 2
26365 1
26366 1
26367 2
26369 1
26370 3
26371 1
26373 3
26374 1
26375 1
26376 4
26377 2
26378 2
26381 2
26382 2
26383 6
26386 3
26388 1
26389 3
26390 1
26392 1
26393 1
26394 1
26395 3
26397 2
26398 3
26399 1
26400 4
26401 3
26402 2
26403 2
26404 3
26405 2
26407 1
26408 1
26410 2
26411 2
26413 2
26414 3
26415 1
26416 1
26417 1
26419 1
26420 2
26421 2
26423 1
26425 1
26426 2
26427 2
26428 2
26429 2
26430 1
26431 3
26432 1
26433 3
26434 1
26436 3
26437 4
26438 3
26440 3
26441 1
26442 3
26444 2
26445 3
26446 2
26447 2
26448 1
26449 3
26450 1
26451 3
26452 4
26453 3
26454 3
26455 2
26456 1
26457 3
26458 4
26462 3
26464 2
26465 3
26466 4
26467 1
26469 2
26470 1
26471 4
26472 1
26473 1
26474 2
26475 2
26476 4
26477 1
26478 4
26479 2
26480 2
26481 2
26482 2
26483 1
26484 2
26485 2
26487 1
26488 1
26489 1
26490 1
26491 3
26492 2
26494 2
26495 1
26496 4
26497 1
26498 1
26499 1
26500 1
26501 1
26502 1
26504 5
26505 1
26506 1
26507 1
26508 1
26509 2
26510 1
26512 1
26513 5
26514 1
26515 1
26516 2
26518 1
26519 1
26520 2
26522 1
26523 2
26526 2
26527 1
26528 1
26529 2
26530 4
26531 4
26532 2
26533 1
26535 2
26538 1
26539 2
26541 3
26542 1
26544 4
26547 1
26549 1
26550 2
26551 2
26552 6
26553 2
26555 1
26556 2
26557 1
26558 1
26559 1
26560 1
26561 1
26562 5
26563 1
26565 2
26567 1
26568 2
26569 2
26570 2
26571 4
26572 1
26573 1
26574 2
26575 1
26576 1
26577 2
26578 2
26580 2
26581 3
26582 3
26583 2
26584 2
26585 1
26586 3
26587 1
26588 3
26589 2
26590 3
26592 3
26594 3
26595 3
26596 2
26597 1
26598 2
26599 1
26600 1
26602 2
26603 5
26604 2
26605 2
26607 1
26608 2
26610 2
26612 1
26613 5
26614 3
26615 2
26617 2
26618 3
26619 4
26621 3
26622 1
26623 1
26624 2
26625 2
26628 4
26631 1
26632 3
26633 2
26634 4
26635 4
26636 2
26637 2
26638 3
26639 2
26640 3
26641 3
26642 1
26644 2
26645 3
26646 1
26647 2
26648 2
26649 1
26650 4
26652 1
26653 1
26655 2
26657 1
26659 1
26660 3
26661 2
26662 2
26664 3
26665 1
26666 1
26667 2
26668 2
26669 2
26670 2
26673 1
26674 2
26675 1
26676 3
26677 1
26678 3
26679 1
26680 1
26681 1
26682 2
26683 1
26685 1
26686 1
26690 4
26691 2
26692 1
26694 1
26695 2
26696 1
26697 2
26698 3
26701 6
26703 3
26705 2
26707 2
26708 1
26709 2
26710 2
26713 1
26714 2
26715 2
26716 5
26719 2
26721 1
26722 3
26724 1
26726 2
26730 1
26731 2
26732 1
26733 2
26734 2
26735 2
26736 2
26738 2
26739 3
26741 1
26743 4
26745 3
26746 1
26748 1
26749 6
26751 4
26752 1
26753 4
26754 2
26755 1
26756 3
26758 1
26759 1
26760 3
26763 1
26764 2
26765 1
26766 2
26767 2
26769 2
26770 2
26771 2
26772 3
26775 2
26776 2
26777 2
26778 1
26779 2
26781 2
26783 2
26785 1
26786 1
26788 2
26789 3
26792 1
26793 3
26794 3
26795 1
26796 1
26797 2
26799 2
26800 2
26801 1
26803 1
26804 1
26805 5
26806 2
26807 2
26808 2
26809 1
26810 2
26811 1
26813 2
26814 1
26816 2
26819 4
26820 1
26821 4
26822 1
26823 2
26824 1
26825 1
26826 3
26827 1
26829 4
26833 4
26835 1
26836 1
26838 3
26839 2
26840 1
26841 1
26842 1
26844 3
26847 1
26848 1
26851 1
26852 2
26853 1
26854 3
26855 1
26857 1
26858 1
26862 1
26863 2
26865 3
26866 1
26867 1
26868 2
26869 3
26870 1
26871 1
26872 3
26873 1
26874 2
26875 2
26876 1
26877 1
26879 1
26880 2
26881 1
26883 1
26884 2
26885 1
26886 2
26887 3
26888 2
26889 2
26891 2
26892 1
26893 5
26895 2
26897 2
26898 1
26899 2
26900 1
26901 1
26903 1
26904 3
26907 1
26909 3
26910 2
26911 1
26912 1
26913 1
26914 1
26915 4
26916 3
26917 1
26919 1
26920 3
26921 2
26922 2
26923 1
26925 1
26926 1
26927 3
26928 4
26929 1
26930 2
26931 2
26932 4
26933 3
26934 3
26936 2
26937 1
26938 1
26939 2
26940 2
26941 1
26942 2
26943 3
26944 1
26945 4
26946 1
26947 3
26948 2
26950 2
26951 3
26952 2
26953 1
26954 2
26956 4
26957 2
26958 1
26959 2
26960 1
26962 2
26963 2
26964 2
26966 2
26969 3
26970 2
26971 1
26972 2
26973 2
26975 3
26976 2
26977 1
26980 1
26981 3
26982 3
26984 1
26986 2
26987 3
26990 3
26991 2
26992 3
26993 1
26995 1
26997 1
26998 2
26999 2
27000 2
27001 1
27002 1
27005 2
27006 3
27007 2
27008 2
27009 2
27010 2
27011 1
27012 1
27014 3
27015 1
27016 3
27017 2
27020 2
27021 2
27023 2
27024 3
27025 1
27026 3
27027 2
27028 4
27029 1
27030 2
27032 2
27033 2
27034 2
27036 1
27037 1
27038 2
27039 2
27041 6
27042 2
27043 4
27044 3
27045 1
27046 4
27049 2
27050 1
27051 2
27052 2
27053 2
27056 1
27057 4
27058 1
27060 3
27062 2
27063 4
27064 1
27066 1
27067 2
27068 2
27069 3
27070 2
27071 3
27072 1
27073 2
27075 2
27077 3
27078 1
27079 1
27080 3
27081 5
27082 2
27083 1
27084 3
27085 1
27087 2
27088 2
27089 1
27090 4
27091 1
27092 2
27093 1
27094 1
27096 1
27097 1
27098 1
27099 3
27100 1
27101 2
27102 1
27104 1
27105 1
27106 1
27107 1
27108 1
27110 3
27111 1
27113 1
27114 2
27116 5
27117 3
27118 1
27119 1
27120 2
27121 2
27122 1
27123 1
27126 1
27127 1
27128 2
27129 1
27130 4
27131 1
27133 2
27135 4
27136 1
27137 1
27139 1
27140 1
27141 1
27142 1
27143 1
27144 6
27146 1
27147 1
27150 3
27151 2
27152 1
27153 2
27154 4
27155 2
27157 1
27158 2
27159 4
27162 2
27163 1
27164 2
27165 5
27166 1
27167 4
27168 3
27169 1
27173 2
27175 2
27177 2
27178 3
27180 1
27182 1
27184 3
27185 2
27186 4
27188 1
27189 3
27190 1
27191 3
27192 3
27194 1
27195 3
27196 3
27197 2
27198 1
27199 2
27200 1
27201 1
27202 1
27204 1
27205 3
27206 1
27207 3
27208 2
27209 2
27210 2
27211 3
27212 3
27213 2
27214 3
27215 2
27216 1
27217 2
27219 1
27220 3
27221 1
27222 1
27223 1
27224 2
27225 2
27226 1
27227 3
27228 1
27229 2
27231 1
27232 3
27233 4
27236 1
27237 2
27239 2
27240 1
27241 1
27242 1
27243 5
27244 2
27245 2
27246 1
27247 1
27248 2
27249 2
27252 2
27253 1
27254 2
27255 2
27258 1
27259 1
27260 2
27261 2
27262 3
27263 1
27265 2
27266 3
27267 1
27269 5
27271 1
27272 4
27273 3
27274 2
27275 3
27276 1
27277 1
27278 2
27279 1
27280 1
27281 5
27282 1
27283 1
27284 3
27285 4
27286 2
27288 1
27290 1
27291 2
27292 1
27295 2
27296 2
27298 1
27299 2
27300 1
27301 1
27302 1
27303 1
27304 1
27306 1
27307 1
27308 1
27309 2
27311 1
27312 3
27313 2
27314 1
27315 1
27316 3
27319 4
27320 1
27321 2
27322 1
27323 2
27324 3
27328 3
27329 1
27330 2
27331 3
27332 1
27333 3
27334 2
27335 3
27336 1
27337 4
27338 2
27339 1
27340 2
27341 1
27342 1
27343 1
27344 2
27345 2
27347 4
27348 2
27349 3
27350 2
27351 3
27352 4
27354 1
27355 1
27356 3
27358 6
27359 2
27361 2
27363 3
27365 2
27366 2
27367 2
27368 4
27370 2
27371 2
27372 1
27373 1
27374 3
27375 1
27377 1
27378 2
27379 3
27380 2
27381 1
27382 1
27383 3
27386 3
27387 3
27388 1
27389 1
27390 2
27391 4
27393 3
27394 2
27395 2
27396 1
27397 4
27398 2
27399 2
27400 2
27401 2
27402 1
27403 1
27406 3
27407 1
27408 2
27409 1
27410 2
27413 4
27414 3
27415 4
27416 3
27417 4
27418 1
27419 1
27420 1
27421 3
27424 1
27425 2
27427 1
27428 4
27429 2
27430 1
27431 1
27432 2
27433 1
27434 1
27436 1
27438 3
27439 2
27441 2
27442 1
27443 1
27444 2
27447 1
27449 2
27450 2
27451 2
27452 1
27454 2
27459 1
27460 4
27461 2
27462 2
27463 3
27464 3
27465 1
27466 1
27467 3
27469 5
27471 1
27472 3
27474 3
27475 1
27476 2
27478 2
27479 2
27481 1
27484 2
27486 3
27489 3
27490 1
27491 1
27492 1
27494 1
27495 1
27499 1
27500 1
27503 2
27504 1
27505 2
27506 1
27507 1
27508 4
27511 1
27512 1
27513 4
27514 1
27515 4
27516 2
27517 1
27518 3
27521 1
27523 1
27524 2
27525 2
27526 2
27528 1
27529 1
27530 3
27531 1
27532 4
27534 2
27535 3
27537 1
27540 1
27541 1
27544 2
27545 3
27546 2
27547 2
27550 3
27551 2
27552 2
27553 2
27554 2
27558 5
27559 1
27560 1
27561 2
27564 1
27566 1
27568 2
27569 1
27570 1
27571 1
27572 1
27573 2
27574 2
27575 1
27576 3
27577 3
27578 3
27579 1
27580 1
27581 2
27583 2
27584 2
27585 1
27587 1
27588 1
27589 3
27590 2
27591 2
27593 1
27595 1
27596 1
27599 1
27600 1
27601 2
27602 2
27604 2
27605 1
27606 1
27608 2
27609 1
27610 2
27611 2
27613 1
27614 2
27615 3
27616 4
27617 5
27618 2
27619 3
27620 1
27621 1
27622 1
27623 1
27625 2
27626 2
27628 6
27629 2
27631 2
27632 2
27633 2
27635 1
27638 1
27639 4
27640 1
27641 2
27642 2
27643 1
27645 3
27648 1
27649 2
27650 2
27651 3
27653 1
27654 1
27656 2
27659 1
27660 1
27661 2
27663 2
27665 4
27666 1
27667 5
27668 2
27669 2
27670 2
27671 1
27672 1
27673 2
27674 1
27675 2
27676 2
27677 2
27678 1
27679 1
27680 3
27681 1
27682 3
27684 2
27687 1
27688 2
27689 2
27691 1
27692 1
27695 2
27696 1
27697 1
27699 5
27700 1
27701 2
27702 5
27705 1
27707 1
27708 2
27710 1
27711 2
27712 1
27713 1
27714 1
27716 1
27717 4
27718 2
27719 1
27721 1
27723 1
27724 1
27726 2
27729 1
27730 3
27731 4
27732 1
27733 5
27735 1
27736 1
27737 3
27738 3
27739 1
27741 1
27742 3
27743 1
27744 2
27745 1
27746 3
27748 3
27749 3
27750 1
27751 1
27752 1
27753 1
27754 2
27755 3
27756 3
27759 5
27761 3
27765 2
27766 2
27768 1
27769 1
27770 2
27772 1
27774 1
27776 5
27777 1
27778 1
27779 2
27781 1
27783 1
27784 1
27785 2
27786 3
27788 3
27789 1
27790 2
27793 1
27796 2
27797 1
27798 1
27799 2
27800 2
27801 3
27804 4
27806 3
27808 1
27814 2
27815 1
27816 1
27817 1
27818 1
27819 3
27820 3
27821 2
27823 1
27824 2
27825 2
27827 1
27828 1
27831 1
27832 2
27835 2
27836 3
27837 2
27841 1
27842 2
27843 3
27844 4
27845 2
27847 1
27848 2
27849 2
27850 2
27853 1
27855 1
27856 2
27857 3
27859 2
27860 2
27861 2
27863 1
27865 4
27866 2
27868 1
27869 2
27871 1
27877 2
27878 2
27879 1
27880 3
27882 1
27883 1
27888 1
27889 2
27890 2
27891 2
27892 5
27893 1
27895 1
27896 2
27897 2
27900 2
27901 1
27902 1
27903 2
27904 2
27905 1
27907 2
27908 1
27909 1
27910 1
27912 1
27914 1
27915 3
27916 1
27917 1
27920 1
27923 2
27925 1
27927 2
27928 2
27929 2
27932 1
27933 1
27935 3
27936 2
27937 1
27939 1
27940 3
27941 4
27942 1
27943 1
27944 1
27945 2
27946 2
27947 1
27948 1
27949 1
27950 2
27952 1
27958 2
27960 2
27961 2
27962 2
27963 2
27964 1
27965 1
27967 2
27968 3
27969 2
27970 3
27972 1
27973 2
27974 1
27975 1
27976 4
27977 2
27981 1
27982 2
27984 2
27985 1
27986 2
27987 1
27988 1
27989 1
27990 2
27991 3
27992 1
27993 1
27994 1
27995 2
27996 1
27997 3
28000 3
28002 2
28003 2
28005 2
28006 1
28007 2
28008 1
28009 1
28011 3
28013 1
28014 1
28016 2
28017 1
28018 3
28019 2
28021 1
28022 1
28023 2
28024 3
28025 3
28027 2
28028 1
28029 1
28030 2
28031 2
28034 1
28036 3
28037 2
28039 2
28040 1
28041 2
28042 1
28044 1
28045 1
28046 1
28047 4
28048 2
28049 2
28050 1
28051 1
28052 2
28053 2
28054 4
28055 1
28057 4
28058 3
28059 1
28060 1
28061 1
28063 1
28065 1
28066 1
28067 1
28068 1
28069 3
28073 2
28075 3
28076 1
28077 2
28080 2
28082 2
28083 1
28084 3
28085 1
28086 1
28090 2
28091 2
28094 2
28095 1
28096 1
28097 3
28099 2
28100 3
28101 1
28102 3
28103 2
28104 2
28105 1
28107 4
28108 2
28110 3
28111 1
28113 3
28115 2
28116 1
28117 2
28118 2
28119 2
28121 1
28122 2
28123 4
28124 1
28125 3
28128 2
28130 2
28131 1
28132 3
28134 2
28135 1
28136 3
28137 2
28138 3
28139 1
28142 2
28144 1
28145 3
28148 1
28149 1
28151 2
28152 1
28153 1
28155 1
28156 1
28160 1
28163 2
28164 3
28165 4
28166 4
28167 1
28168 3
28169 1
28170 1
28172 1
28174 2
28176 3
28177 1
28178 1
28179 1
28180 3
28181 1
28182 1
28185 5
28186 3
28187 1
28188 2
28190 1
28191 1
28192 2
28193 1
28194 6
28196 3
28197 1
28199 1
28200 4
28201 1
28202 3
28204 3
28205 2
28206 1
28207 1
28208 1
28209 1
28210 2
28212 3
28214 1
28215 1
28216 1
28217 1
28218 2
28219 1
28220 3
28221 1
28222 2
28223 2
28224 1
28225 3
28226 1
28228 2
28230 3
28231 2
28233 1
28234 1
28235 1
28236 2
28237 2
28238 1
28240 1
28241 3
28242 2
28243 2
28244 3
28245 1
28246 1
28247 3
28248 1
28250 2
28251 1
28252 2
28254 1
28255 4
28256 1
28257 2
28258 1
28259 1
28260 2
28261 1
28262 3
28263 2
28264 1
28265 3
28266 1
28267 6
28268 3
28269 3
28271 1
28273 1
28274 1
28275 1
28276 3
28277 1
28280 1
28283 1
28284 1
28285 3
28286 2
28290 1
28291 1
28294 2
28296 2
28297 2
28299 3
28300 1
28301 1
28305 1
28306 1
28307 3
28308 3
28309 1
28310 3
28311 1
28312 2
28314 2
28315 2
28316 2
28317 2
28318 2
28319 2
28320 2
28321 1
28322 2
28323 2
28324 1
28325 1
28327 2
28329 1
28331 1
28332 2
28333 2
28335 1
28338 2
28339 1
28342 1
28343 1
28344 1
28347 2
28348 3
28349 1
28350 2
28351 2
28352 2
28353 3
28354 1
28355 1
28356 1
28357 1
28358 4
28359 1
28360 1
28361 3
28362 4
28363 2
28367 1
28368 1
28369 2
28371 2
28373 2
28374 1
28375 1
28376 3
28377 2
28379 2
28381 1
28382 1
28383 3
28384 2
28385 2
28386 1
28387 1
28388 2
28389 3
28390 2
28391 2
28393 3
28394 1
28395 2
28396 4
28397 1
28398 1
28399 1
28401 1
28402 1
28403 1
28404 1
28405 2
28406 2
28408 1
28409 2
28410 3
28411 1
28412 1
28413 3
28414 2
28415 3
28418 1
28419 1
28420 3
28423 1
28424 1
28425 4
28429 2
28430 1
28432 1
28433 2
28434 2
28435 1
28436 4
28437 3
28438 3
28439 4
28442 1
28443 2
28444 1
28447 2
28448 1
28450 1
28451 1
28452 1
28454 1
28455 1
28456 1
28457 3
28458 2
28459 2
28461 1
28462 1
28463 1
28464 1
28465 2
28468 1
28469 2
28471 1
28472 1
28473 1
28474 1
28478 1
28479 1
28480 2
28483 1
28485 1
28486 4
28487 3
28488 2
28489 1
28490 5
28491 2
28492 2
28494 3
28495 1
28496 1
28498 1
28500 2
28501 1
28502 1
28503 1
28504 1
28505 1
28507 1
28508 1
28509 3
28510 1
28512 1
28513 4
28514 3
28515 1
28516 1
28518 2
28519 1
28523 1
28525 2
28527 1
28528 3
28529 1
28531 2
28533 1
28537 1
28538 4
28539 1
28540 4
28541 2
28542 2
28543 3
28545 1
28546 3
28547 2
28548 1
28550 2
28551 1
28553 2
28554 1
28555 1
28556 4
28558 1
28560 1
28561 2
28563 2
28565 4
28566 3
28568 1
28569 1
28570 2
28571 1
28572 2
28573 4
28575 1
28576 2
28577 2
28578 1
28579 2
28581 2
28584 2
28585 2
28587 1
28588 2
28591 2
28593 2
28596 1
28597 3
28598 3
28599 3
28601 2
28602 3
28603 1
28605 2
28606 3
28608 2
28610 4
28611 2
28612 3
28613 3
28614 4
28615 1
28617 2
28618 4
28621 1
28622 3
28623 1
28624 1
28625 1
28626 1
28627 1
28631 1
28632 2
28633 3
28634 2
28635 1
28636 1
28637 3
28638 1
28640 3
28641 2
28643 1
28644 1
28648 1
28651 2
28652 3
28653 3
28654 2
28655 1
28656 2
28657 1
28658 1
28659 2
28660 1
28661 2
28662 4
28663 1
28664 4
28665 2
28668 2
28669 2
28670 2
28671 1
28672 1
28674 1
28675 1
28678 1
28679 1
28680 1
28682 1
28683 2
28685 2
28688 1
28690 3
28691 3
28692 1
28693 1
28694 1
28696 3
28697 1
28698 2
28699 3
28700 2
28701 1
28702 1
28704 3
28706 1
28708 1
28709 2
28711 1
28712 1
28713 2
28715 2
28718 2
28719 2
28720 1
28722 1
28723 1
28724 1
28726 3
28727 1
28728 2
28729 2
28730 3
28732 2
28734 2
28735 1
28737 2
28738 2
28739 2
28740 1
28746 1
28747 1
28748 2
28749 1
28750 4
28751 4
28753 1
28754 1
28755 1
28756 2
28757 1
28760 3
28761 1
28762 2
28763 1
28765 4
28766 2
28767 1
28768 2
28770 3
28772 2
28773 1
28775 1
28779 1
28780 3
28782 1
28783 2
28784 3
28785 1
28786 1
28787 2
28788 1
28789 2
28790 1
28791 1
28793 3
28794 1
28795 2
28796 1
28797 2
28798 1
28799 4
28801 1
28804 1
28805 1
28808 1
28809 2
28810 1
28811 1
28812 1
28813 1
28815 1
28816 1
28817 1
28818 2
28820 1
28821 2
28822 2
28823 2
28824 1
28825 2
28827 1
28828 3
28833 1
28834 3
28835 1
28837 3
28838 1
28839 2
28842 1
28845 3
28846 1
28847 2
28848 1
28849 1
28850 2
28851 1
28852 1
28853 2
28854 1
28855 3
28856 1
28857 1
28858 1
28859 2
28862 1
28863 2
28864 3
28865 3
28866 5
28867 1
28868 1
28869 1
28870 1
28871 1
28873 2
28874 2
28876 2
28879 1
28880 2
28881 2
28882 5
28883 1
28884 1
28886 1
28887 2
28889 1
28890 4
28891 2
28893 2
28894 1
28895 2
28896 2
28898 1
28900 1
28901 4
28902 1
28905 1
28906 2
28907 1
28908 2
28909 1
28910 1
28911 1
28913 2
28914 3
28915 1
28916 1
28918 1
28919 3
28921 2
28922 1
28923 3
28924 2
28925 3
28926 3
28927 2
28928 2
28929 2
28932 1
28933 3
28934 2
28935 2
28936 2
28937 2
28938 2
28939 3
28940 2
28941 2
28942 1
28943 1
28944 2
28945 1
28946 1
28948 2
28949 2
28950 1
28951 1
28952 2
28953 2
28954 3
28956 2
28957 1
28959 1
28960 2
28961 4
28962 1
28963 1
28966 1
28967 3
28968 2
28969 1
28971 1
28972 3
28974 1
28975 2
28977 4
28978 1
28979 1
28980 2
28981 2
28982 1
28983 2
28984 1
28985 2
28986 3
28987 1
28988 1
28989 1
28990 2
28991 2
28992 3
28994 1
28995 1
28996 1
28997 1
28998 1
28999 1
29000 2
29002 2
29003 3
29004 1
29005 1
29006 1
29011 1
29012 2
29014 1
29015 1
29016 1
29018 1
29021 1
29022 2
29023 2
29024 1
29025 1
29026 1
29027 1
29029 2
29034 1
29035 1
29036 2
29038 3
29039 2
29045 1
29046 3
29047 1
29048 1
29049 1
29050 1
29051 2
29052 1
29054 2
29055 3
29057 4
29058 2
29059 3
29060 1
29061 1
29062 1
29063 1
29065 1
29066 6
29067 2
29068 3
29069 2
29070 4
29071 1
29073 2
29074 1
29075 2
29076 1
29077 1
29078 1
29079 4
29081 1
29082 1
29083 2
29085 3
29087 1
29088 2
29089 3
29090 1
29093 1
29094 3
29095 1
29097 2
29098 4
29100 2
29103 2
29106 1
29107 4
29110 1
29111 2
29113 1
29114 1
29115 2
29116 3
29117 1
29118 4
29119 3
29120 3
29122 2
29123 1
29124 2
29126 3
29128 1
29130 2
29131 2
29132 1
29133 2
29135 1
29137 2
29138 2
29139 3
29140 4
29141 1
29142 1
29143 1
29144 3
29145 3
29148 2
29149 1
29150 1
29151 2
29152 1
29154 2
29155 2
29157 2
29158 2
29159 2
29160 2
29162 1
29164 1
29165 4
29166 2
29167 1
29169 1
29170 4
29171 4
29172 1
29173 3
29174 2
29177 1
29180 1
29181 2
29183 2
29185 1
29188 3
29189 1
29190 1
29191 2
29192 1
29193 1
29194 1
29196 2
29197 1
29198 1
29199 1
29200 1
29201 1
29202 1
29204 1
29206 2
29207 2
29210 1
29211 2
29212 1
29213 1
29216 2
29217 2
29218 2
29219 1
29220 1
29222 1
29223 1
29224 2
29226 1
29227 1
29228 1
29229 1
29230 2
29231 1
29232 2
29233 1
29235 1
29236 3
29240 1
29241 1
29242 1
29243 1
29244 2
29245 1
29247 1
29248 1
29249 1
29250 2
29252 1
29253 1
29256 1
29257 1
29258 2
29259 1
29261 1
29262 1
29263 1
29264 2
29266 1
29267 1
29269 1
29270 2
29271 1
29272 2
29273 1
29275 2
29278 1
29281 1
29283 2
29284 1
29285 1
29286 1
29288 2
29289 1
29292 1
29293 2
29295 2
29296 2
29297 1
29299 1
29302 1
29303 1
29305 4
29306 1
29307 2
29308 2
29309 1
29310 2
29311 2
29313 5
29314 1
29315 1
29317 2
29319 2
29321 1
29322 2
29323 1
29325 1
29326 1
29330 1
29331 1
29332 1
29333 2
29335 1
29336 2
29337 2
29341 1
29344 1
29346 1
29347 1
29348 2
29349 1
29351 2
29352 1
29353 4
29354 2
29355 2
29357 4
29358 2
29360 2
29361 1
29362 2
29364 1
29365 4
29366 1
29368 3
29370 3
29372 3
29373 1
29374 3
29375 1
29376 1
29377 1
29378 1
29380 2
29384 1
29385 2
29389 1
29392 1
29393 2
29395 1
29396 1
29397 1
29398 2
29399 1
29400 2
29401 1
29402 3
29404 2
29405 1
29406 1
29407 3
29408 2
29411 1
29412 1
29413 2
29414 1
29415 1
29416 1
29417 1
29418 1
29421 2
29422 2
29425 3
29426 1
29428 1
29429 1
29431 1
29432 1
29434 2
29435 3
29436 1
29437 2
29438 1
29439 1
29443 3
29444 1
29445 1
29446 1
29449 2
29451 2
29453 3
29455 1
29459 2
29460 2
29465 1
29467 1
29469 1
29471 2
29473 3
29474 1
29475 1
29477 1
29479 1
29482 2
29483 1
29484 2
29485 1
29488 2
29489 1
29490 2
29491 3
29492 3
29493 2
29496 1
29497 1
29498 4
29499 2
29501 1
29504 1
29505 1
29506 1
29508 5
29509 2
29510 1
29511 1
29512 2
29513 1
29516 1
29517 2
29518 1
29519 2
29521 1
29522 1
29523 1
29525 2
29526 2
29528 3
29529 2
29530 1
29532 1
29534 2
29535 1
29536 1
29538 1
29539 4
29540 1
29542 2
29543 2
29544 2
29545 3
29546 2
29547 2
29548 3
29549 1
29550 1
29551 1
29552 1
29553 1
29554 2
29555 2
29557 4
29558 1
29559 2
29560 2
29562 1
29563 1
29566 1
29568 1
29569 1
29570 2
29572 3
29576 1
29577 1
29578 1
29580 1
29583 2
29586 2
29587 1
29588 1
29589 2
29593 1
29594 1
29595 4
29596 1
29598 1
29600 5
29601 1
29603 3
29604 3
29605 1
29606 1
29611 3
29613 1
29616 2
29618 1
29620 1
29622 1
29624 1
29625 1
29626 1
29627 1
29629 1
29630 1
29632 1
29633 1
29635 1
29640 1
29641 1
29644 1
29646 1
29647 1
29650 2
29651 2
29652 1
29653 2
29654 2
29655 1
29658 4
29659 1
29661 1
29662 2
29663 2
29665 3
29668 1
29669 2
29673 1
29675 2
29676 5
29677 3
29678 2
29680 1
29682 1
29683 3
29684 3
29686 1
29689 1
29690 2
29691 1
29692 1
29693 1
29694 1
29695 1
29697 1
29698 2
29700 1
29701 3
29702 2
29703 1
29704 2
29706 2
29707 2
29710 2
29711 3
29712 3
29713 2
29714 1
29715 2
29716 2
29718 1
29722 1
29723 1
29724 1
29725 4
29727 1
29729 1
29730 2
29731 1
29732 2
29733 1
29734 1
29737 1
29739 2
29740 2
29741 2
29742 2
29743 2
29744 2
29746 3
29747 1
29748 1
29749 3
29750 2
29751 4
29752 1
29753 1
29754 1
29755 2
29758 1
29759 3
29760 1
29761 1
29763 1
29764 1
29768 1
29770 3
29771 2
29773 2
29774 2
29775 2
29776 2
29777 1
29778 1
29779 1
29783 3
29784 1
29785 3
29787 2
29789 2
29790 4
29791 1
29792 1
29793 1
29796 2
29798 3
29800 1
29801 1
29802 1
29803 1
29804 1
29805 2
29808 3
29809 2
29810 2
29812 4
29813 2
29814 1
29815 1
29816 1
29818 3
29819 1
29820 2
29824 1
29826 1
29827 1
29828 1
29829 1
29830 1
29831 4
29832 1
29833 3
29838 2
29840 1
29842 1
29843 1
29845 2
29846 2
29848 2
29849 2
29850 2
29851 2
29852 1
29853 1
29854 1
29855 2
29856 2
29857 2
29860 2
29862 1
29864 1
29865 1
29866 1
29871 1
29872 2
29873 1
29875 2
29877 1
29878 2
29880 1
29881 2
29883 1
29886 2
29888 1
29889 3
29890 3
29891 2
29894 1
29895 2
29896 1
29899 1
29900 1
29901 2
29904 3
29905 2
29907 4
29908 1
29909 1
29912 1
29913 1
29914 1
29915 2
29917 1
29918 1
29919 2
29920 2
29922 2
29924 2
29925 3
29929 1
29931 1
29932 1
29933 2
29936 4
29937 1
29938 1
29940 1
29943 1
29946 4
29947 1
29948 1
29949 3
29951 1
29952 1
29953 1
29955 2
29957 1
29958 2
29960 1
29963 3
29964 3
29965 2
29966 2
29969 3
29970 2
29971 2
29973 1
29974 1
29976 1
29977 2
29978 2
29979 3
29980 2
29981 1
29982 1
29983 1
29984 1
29985 1
29986 1
29987 1
29988 2
29989 1
29990 1
29992 1
29993 1
29994 1
29995 2
29997 3
29998 1
30000 1
30001 2
30002 1
30003 2
30004 3
30006 2
30007 2
30008 2
30009 1
30010 1
30012 2
30014 1
30015 1
30016 1
30018 1
30019 1
30021 1
30024 1
30026 3
30027 2
30028 1
30029 1
30030 1
30033 2
30035 2
30038 2
30039 2
30041 1
30043 1
30044 1
30048 3
30049 2
30050 1
30051 1
30054 2
30055 2
30056 2
30057 1
30058 1
30060 2
30062 2
30063 1
30064 1
30065 2
30066 3
30067 1
30068 2
30071 1
30073 2
30076 1
30077 1
30082 3
30083 1
30084 3
30086 1
30087 1
30089 4
30092 2
30094 1
30096 1
30097 1
30098 2
30099 1
30101 1
30103 3
30107 1
30108 3
30110 1
30111 1
30112 3
30113 3
30114 1
30116 1
30120 1
30121 1
30122 1
30123 2
30126 1
30128 2
30129 1
30130 3
30131 1
30132 2
30133 1
30135 2
30136 1
30137 1
30138 1
30139 2
30142 1
30143 1
30145 1
30146 1
30147 1
30150 1
30151 4
30153 1
30154 2
30156 1
30159 3
30160 1
30161 1
30162 1
30163 1
30164 1
30166 2
30169 2
30170 1
30171 1
30173 3
30174 1
30175 2
30178 2
30180 2
30182 1
30184 1
30186 1
30187 1
30189 1
30191 3
30192 2
30193 2
30196 2
30197 2
30198 3
30199 1
30200 5
30201 1
30204 1
30205 2
30210 1
30211 2
30212 1
30213 2
30214 2
30216 2
30217 1
30218 1
30220 1
30221 2
30222 1
30223 1
30225 2
30226 1
30227 2
30228 1
30230 2
30234 3
30235 1
30237 1
30240 2
30241 1
30245 1
30246 1
30248 1
30250 1
30252 1
30253 1
30254 2
30256 1
30257 2
30258 1
30259 1
30261 1
30262 1
30263 3
30265 1
30267 1
30268 2
30270 1
30271 2
30272 1
30276 2
30277 3
30278 1
30279 1
30280 2
30281 1
30282 1
30283 2
30284 2
30286 2
30287 2
30288 1
30290 2
30291 1
30292 2
30293 1
30295 1
30297 2
30298 1
30299 1
30300 1
30304 1
30305 1
30306 1
30307 3
30311 2
30313 2
30315 1
30316 1
30317 4
30318 1
30319 1
30320 1
30321 2
30324 2
30326 1
30327 2
30329 3
30330 1
30331 3
30335 1
30337 1
30338 1
30341 1
30342 2
30343 1
30344 2
30345 1
30346 2
30347 1
30348 1
30349 1
30352 1
30353 1
30354 1
30355 2
30356 2
30358 2
30359 1
30360 1
30361 1
30362 1
30363 2
30365 1
30367 1
30370 1
30371 2
30373 1
30375 1
30376 1
30377 2
30378 1
30379 1
30380 1
30381 2
30382 1
30383 3
30384 1
30385 4
30386 2
30393 1
30395 2
30396 1
30397 1
30398 4
30399 1
30400 3
30402 1
30403 1
30404 1
30406 1
30407 3
30411 1
30418 1
30424 2
30428 1
30429 1
30430 1
30433 2
30434 2
30438 2
30439 2
30440 2
30445 1
30446 1
30447 1
30448 4
30449 1
30451 1
30457 3
30458 1
30459 2
30460 1
30461 4
30462 2
30463 1
30464 1
30465 3
30466 1
30467 1
30468 1
30469 1
30470 1
30472 1
30476 1
30477 1
30478 1
30480 1
30481 1
30482 2
30483 1
30484 2
30485 2
30487 1
30488 1
30489 1
30490 1
30491 1
30492 1
30493 1
30495 2
30497 1
30498 2
30501 1
30502 1
30503 1
30504 3
30505 1
30506 1
30508 1
30509 2
30510 2
30511 1
30512 1
30513 1
30514 1
30515 1
30516 2
30517 2
30520 1
30521 2
30522 1
30524 2
30525 1
30526 2
30527 3
30528 2
30529 1
30531 2
30532 2
30534 1
30535 1
30536 2
30538 4
30541 1
30542 1
30543 1
30544 2
30545 2
30546 3
30551 2
30552 2
30554 1
30556 1
30558 2
30559 3
30560 1
30565 3
30567 1
30568 1
30572 2
30573 2
30574 2
30575 1
30576 2
30579 2
30580 1
30581 1
30586 1
30587 2
30588 3
30589 1
30590 1
30591 3
30593 2
30594 1
30596 1
30597 2
30598 2
30599 2
30602 1
30603 1
30604 3
30605 2
30606 1
30607 1
30609 3
30610 1
30614 2
30617 2
30618 2
30621 1
30622 1
30623 1
30627 4
30628 1
30630 2
30631 2
30632 1
30633 1
30635 2
30637 4
30638 1
30639 2
30640 1
30641 4
30643 1
30646 1
30649 1
30651 1
30652 1
30653 3
30654 2
30656 1
30658 1
30659 1
30661 1
30662 2
30664 2
30665 1
30667 1
30668 3
30672 3
30673 1
30675 1
30676 1
30678 1
30679 1
30681 2
30682 3
30683 1
30684 1
30685 1
30687 1
30688 1
30690 2
30692 3
30693 1
30694 1
30696 3
30701 2
30702 1
30704 1
30706 1
30707 1
30709 1
30714 1
30716 2
30717 1
30719 1
30720 1
30722 2
30724 1
30725 1
30726 2
30727 1
30728 2
30729 2
30731 1
30734 1
30735 1
30736 4
30737 2
30739 2
30742 2
30744 2
30746 3
30747 1
30748 1
30750 2
30752 2
30753 1
30756 3
30757 1
30759 1
30760 1
30761 1
30762 3
30763 1
30764 2
30766 2
30769 1
30770 3
30771 1
30772 1
30773 1
30774 2
30775 1
30776 1
30778 1
30780 1
30785 3
30788 3
30789 3
30795 3
30796 1
30797 1
30799 1
30800 1
30802 4
30803 1
30804 1
30807 1
30810 1
30811 2
30812 3
30814 2
30815 2
30816 1
30818 2
30819 3
30822 1
30823 2
30824 2
30825 1
30826 2
30827 3
30829 2
30830 1
30831 1
30832 3
30833 2
30835 1
30836 1
30837 4
30840 1
30841 1
30842 1
30843 5
30844 3
30846 1
30847 1
30851 1
30852 2
30855 2
30857 1
30858 1
30859 1
30861 2
30862 2
30863 1
30864 2
30865 1
30867 2
30871 3
30873 1
30875 1
30876 1
30879 2
30881 1
30882 3
30884 2
30885 1
30887 3
30888 1
30890 1
30894 1
30900 3
30901 1
30902 1
30903 1
30904 1
30905 1
30907 1
30908 1
30910 1
30912 1
30913 1
30914 2
30915 1
30916 3
30918 1
30919 1
30921 1
30922 1
30924 1
30925 1
30927 1
30928 2
30930 1
30933 1
30934 1
30936 1
30937 2
30939 1
30940 2
30942 1
30943 1
30946 2
30947 1
30948 1
30950 1
30951 3
30952 3
30953 2
30954 2
30955 2
30959 1
30960 1
30963 2
30964 2
30965 3
30967 1
30968 1
30969 3
30971 2
30972 2
30973 1
30974 1
30976 1
30977 1
30978 2
30979 1
30980 1
30984 1
30985 2
30990 5
30991 2
30992 1
30993 1
30996 1
30997 1
30999 1
31002 1
31005 1
31006 1
31007 1
31008 1
31010 1
31011 1
31013 2
31014 1
31015 1
31017 1
31018 2
31021 2
31022 2
31023 1
31024 3
31027 3
31028 2
31029 2
31031 1
31032 2
31033 1
31034 2
31037 2
31038 1
31041 1
31043 2
31045 5
31046 1
31049 1
31050 3
31054 2
31055 1
31056 1
31057 1
31058 1
31060 2
31061 1
31062 2
31063 3
31065 1
31066 1
31067 2
31068 2
31070 1
31072 1
31074 3
31075 2
31077 3
31078 2
31079 4
31080 2
31081 2
31083 1
31084 1
31085 1
31086 2
31088 3
31089 1
31090 1
31092 1
31094 1
31095 2
31096 1
31099 2
31102 2
31104 1
31105 1
31107 1
31109 1
31110 1
31111 3
31112 1
31113 1
31114 1
31116 2
31118 1
31120 1
31121 1
31123 1
31124 1
31125 3
31126 1
31127 1
31129 3
31130 1
31132 2
31133 1
31134 1
31135 1
31136 1
31140 1
31141 1
31143 1
31144 2
31145 1
31146 2
31148 1
31149 2
31151 3
31153 1
31154 2
31155 1
31161 3
31164 2
31165 1
31166 1
31167 1
31169 2
31170 2
31171 5
31173 1
31174 2
31176 1
31177 1
31178 1
31179 2
31181 2
31183 1
31186 1
31187 3
31188 3
31189 1
31190 1
31191 1
31192 3
31196 2
31199 2
31201 1
31202 3
31204 2
31205 1
31209 1
31211 1
31212 3
31213 2
31215 1
31216 2
31218 1
31220 2
31221 1
31222 1
31223 4
31225 1
31227 1
31229 2
31230 2
31233 1
31235 2
31236 2
31239 1
31240 2
31241 1
31242 1
31243 1
31245 3
31249 2
31250 3
31253 1
31255 1
31256 2
31257 1
31258 1
31261 1
31262 1
31264 1
31266 1
31267 1
31269 2
31270 1
31271 1
31274 1
31275 1
31276 2
31279 1
31282 3
31283 3
31284 3
31286 1
31287 1
31288 3
31289 3
31291 2
31293 2
31294 1
31300 1
31301 1
31302 2
31303 1
31304 3
31306 1
31307 1
31308 1
31309 2
31310 1
31311 2
31312 1
31313 2
31315 1
31316 2
31317 1
31318 1
31319 2
31320 3
31321 1
31322 1
31323 1
31325 1
31326 1
31327 2
31328 2
31329 1
31330 2
31331 1
31332 2
31336 3
31341 2
31342 1
31343 1
31345 1
31346 1
31347 1
31350 2
31351 3
31353 1
31355 2
31356 1
31357 1
31358 2
31359 2
31360 3
31361 3
31362 1
31363 2
31364 1
31368 2
31370 1
31374 1
31378 1
31379 1
31380 1
31384 1
31385 2
31386 3
31387 1
31390 2
31391 3
31392 3
31393 2
31394 3
31395 3
31396 2
31398 1
31399 3
31402 1
31404 1
31407 1
31410 2
31411 1
31412 1
31413 1
31417 2
31419 3
31421 1
31422 3
31423 1
31424 1
31425 1
31429 1
31432 1
31435 2
31436 1
31437 1
31438 3
31441 1
31442 1
31443 4
31444 2
31445 1
31447 1
31448 1
31449 1
31450 1
31451 1
31452 1
31453 1
31454 1
31455 2
31457 1
31458 1
31459 1
31461 1
31463 1
31464 2
31467 3
31468 1
31471 1
31472 2
31474 1
31475 1
31479 1
31481 1
31484 2
31485 2
31486 1
31491 1
31494 1
31495 2
31496 1
31497 1
31499 1
31500 1
31503 1
31504 1
31505 2
31506 3
31508 1
31509 1
31513 1
31515 1
31516 1
31517 1
31518 2
31521 1
31523 1
31524 1
31526 1
31529 1
31532 1
31533 1
31534 1
31535 1
31536 1
31537 1
31541 1
31542 2
31543 1
31544 1
31545 1
31546 1
31547 1
31551 4
31553 1
31555 2
31556 1
31557 1
31558 2
31559 1
31562 1
31563 1
31564 1
31565 1
31567 2
31568 2
31569 3
31571 1
31572 1
31575 1
31576 1
31577 1
31579 2
31580 1
31581 2
31584 3
31585 1
31590 2
31591 1
31592 1
31593 1
31594 1
31596 1
31597 1
31600 2
31602 1
31604 1
31609 1
31611 2
31615 2
31616 2
31617 1
31618 3
31621 2
31625 2
31627 1
31629 2
31630 3
31637 1
31638 1
31640 2
31641 1
31642 2
31644 1
31645 1
31648 3
31649 1
31651 1
31653 1
31654 1
31657 1
31659 1
31662 2
31663 1
31664 3
31665 1
31667 2
31668 1
31669 1
31671 3
31672 1
31674 2
31675 1
31676 3
31677 1
31678 1
31679 1
31681 1
31684 1
31685 2
31686 1
31688 1
31690 1
31695 2
31697 2
31699 1
31700 1
31701 2
31704 1
31708 1
31709 1
31711 1
31712 1
31713 2
31714 2
31716 1
31717 4
31718 1
31719 1
31720 1
31723 4
31724 1
31725 1
31726 3
31729 1
31730 1
31731 1
31733 2
31734 2
31735 1
31736 3
31737 1
31741 2
31742 1
31743 2
31744 3
31747 1
31748 1
31751 1
31752 1
31753 1
31754 1
31755 2
31757 2
31760 1
31761 1
31762 2
31766 1
31767 2
31768 2
31771 1
31772 1
31773 1
31774 1
31775 3
31776 1
31777 2
31779 2
31780 3
31784 1
31788 1
31789 1
31790 1
31793 1
31795 1
31797 1
31799 3
31800 1
31801 1
31802 1
31804 2
31809 2
31811 2
31812 3
31813 2
31814 1
31816 1
31818 1
31821 1
31823 3
31825 1
31828 2
31831 1
31832 2
31834 1
31835 1
31836 1
31838 1
31840 1
31841 2
31843 1
31844 1
31845 4
31846 2
31847 1
31849 1
31854 1
31855 1
31856 1
31857 2
31858 1
31859 2
31862 1
31865 1
31866 1
31867 1
31869 3
31870 1
31876 1
31877 1
31878 1
31885 1
31887 2
31888 1
31889 1
31891 1
31893 1
31895 1
31896 4
31898 2
31899 1
31906 1
31907 6
31908 1
31910 1
31915 1
31916 2
31917 1
31918 1
31919 1
31921 3
31924 1
31926 1
31927 1
31930 1
31931 1
31933 3
31934 1
31935 1
31936 1
31938 1
31940 1
31941 2
31942 5
31944 1
31945 1
31946 1
31948 1
31954 2
31957 1
31958 1
31959 2
31961 1
31962 1
31963 3
31965 1
31966 1
31967 1
31968 2
31972 1
31974 2
31975 1
31977 1
31980 2
31981 1
31982 2
31985 3
31986 1
31988 1
31989 1
31990 1
31991 1
31992 1
31995 2
31996 1
31997 1
31998 1
32000 2
32002 1
32005 2
32007 1
32008 2
32009 4
32010 1
32011 1
32012 2
32013 2
32016 2
32019 3
32020 1
32021 2
32022 1
32026 1
32027 3
32029 3
32030 3
32031 2
32032 2
32035 1
32036 2
32037 1
32039 1
32043 1
32044 1
32045 1
32046 1
32047 1
32049 3
32050 5
32052 1
32056 1
32057 1
32058 1
32059 1
32060 1
32061 1
32062 1
32063 1
32065 1
32067 3
32068 2
32069 1
32072 1
32073 1
32075 2
32076 2
32077 1
32079 1
32081 1
32082 1
32083 3
32084 1
32085 1
32090 2
32091 1
32092 1
32095 3
32096 3
32097 1
32099 1
32100 2
32101 1
32104 1
32107 2
32112 1
32113 1
32115 2
32117 1
32118 1
32120 2
32122 2
32123 3
32125 1
32126 3
32127 1
32130 1
32132 2
32133 2
32134 3
32138 1
32139 1
32142 1
32145 2
32147 1
32150 3
32151 1
32154 2
32155 2
32156 1
32158 2
32159 2
32160 1
32161 2
32162 3
32164 1
32165 2
32166 1
32167 1
32169 1
32170 1
32171 3
32172 1
32173 4
32174 1
32176 1
32177 1
32180 1
32182 1
32183 2
32186 1
32188 2
32190 2
32192 3
32193 1
32197 2
32198 2
32199 2
32200 1
32201 1
32203 3
32204 2
32208 1
32209 3
32212 1
32214 1
32215 2
32216 1
32217 1
32219 2
32221 2
32223 2
32226 1
32228 2
32229 1
32230 2
32232 1
32234 1
32235 1
32236 2
32237 3
32239 1
32240 2
32242 4
32244 1
32245 1
32247 1
32248 1
32249 1
32253 1
32258 1
32259 1
32262 1
32263 1
32264 1
32265 1
32266 1
32267 1
32274 2
32276 1
32277 2
32278 1
32280 1
32281 1
32282 1
32284 2
32285 2
32289 1
32291 1
32292 1
32294 2
32295 2
32296 1
32297 1
32298 1
32299 3
32302 2
32304 1
32308 2
32312 2
32313 1
32315 1
32317 2
32318 1
32322 1
32323 2
32324 3
32325 1
32326 1
32327 1
32329 1
32331 2
32332 1
32334 1
32335 1
32337 1
32338 1
32339 1
32340 1
32342 1
32343 1
32346 3
32347 1
32350 1
32351 2
32352 2
32353 1
32356 1
32358 1
32359 1
32360 2
32361 2
32362 1
32364 1
32366 1
32367 1
32369 1
32370 2
32371 1
32372 2
32373 2
32374 1
32376 2
32377 1
32378 3
32381 1
32382 1
32384 2
32387 2
32388 1
32391 2
32392 1
32393 2
32394 1
32395 1
32396 2
32397 2
32398 1
32400 1
32401 1
32402 1
32404 3
32406 1
32407 1
32410 1
32415 3
32417 3
32418 1
32419 2
32422 1
32423 1
32424 1
32425 1
32427 1
32430 2
32431 2
32432 2
32433 3
32434 1
32435 1
32437 2
32438 2
32441 1
32443 3
32444 1
32445 1
32446 1
32448 1
32450 1
32451 1
32453 1
32454 2
32456 1
32462 1
32463 1
32464 1
32465 2
32466 2
32468 1
32471 1
32472 1
32474 1
32478 2
32479 1
32480 1
32484 3
32488 2
32490 2
32493 2
32494 1
32497 1
32499 4
32500 2
32502 2
32503 1
32504 1
32505 1
32506 1
32507 1
32509 3
32510 1
32511 1
32514 1
32515 1
32521 1
32523 1
32526 1
32527 1
32531 1
32532 3
32533 3
32534 1
32535 1
32539 1
32540 2
32541 2
32543 1
32544 2
32546 3
32547 1
32548 2
32549 2
32550 1
32551 1
32553 1
32554 1
32555 1
32556 3
32557 2
32559 4
32560 2
32561 1
32563 2
32564 1
32567 2
32571 1
32572 1
32573 3
32574 1
32575 1
32576 1
32577 1
32578 2
32582 2
32583 1
32584 1
32585 2
32586 2
32588 1
32590 1
32594 1
32595 3
32596 1
32597 4
32598 1
32599 2
32601 1
32602 1
32604 1
32607 1
32609 2
32610 2
32612 2
32613 1
32614 4
32616 1
32618 1
32619 1
32620 3
32622 1
32623 3
32624 2
32625 5
32626 2
32628 1
32629 2
32630 2
32631 1
32632 1
32633 1
32634 2
32636 3
32637 1
32638 1
32640 3
32642 1
32643 1
32644 1
32645 1
32646 2
32649 1
32650 1
32651 3
32652 1
32653 3
32655 1
32656 1
32657 1
32660 1
32667 1
32668 1
32669 1
32670 1
32671 1
32672 1
32677 1
32678 1
32679 2
32680 2
32683 2
32684 1
32685 1
32686 1
32687 3
32688 2
32690 2
32692 2
32696 1
32699 1
32702 1
32703 1
32708 1
32713 3
32714 1
32715 2
32716 1
32719 1
32721 2
32722 1
32723 2
32724 3
32726 3
32727 1
32729 3
32732 1
32733 2
32734 1
32736 1
32737 1
32738 1
32739 2
32741 1
32744 1
32747 1
32749 3
32751 1
32753 2
32760 2
32762 1
32764 1
32765 1
32766 2
32767 1
32771 1
32773 1
32774 1
32775 3
32777 1
32778 1
32779 1
32781 1
32782 1
32783 3
32784 3
32790 1
32791 1
32793 1
32794 1
32795 2
32797 2
32798 1
32801 1
32802 2
32803 1
32806 1
32808 1
32809 1
32810 1
32813 1
32815 2
32816 1
32818 1
32822 1
32823 1
32824 1
32825 2
32827 2
32829 2
32830 1
32831 1
32833 1
32834 1
32835 1
32837 2
32838 2
32839 1
32840 1
32841 3
32843 1
32844 2
32845 2
32846 1
32849 2
32850 2
32851 1
32852 1
32853 3
32854 1
32859 1
32861 1
32866 1
32868 1
32869 1
32870 1
32871 1
32876 1
32879 1
32883 1
32884 1
32885 1
32888 2
32889 1
32890 1
32891 1
32893 2
32894 2
32901 2
32902 1
32903 1
32905 1
32906 1
32915 1
32916 1
32918 1
32919 1
32920 1
32921 2
32922 2
32923 2
32925 3
32926 2
32927 2
32929 3
32930 1
32931 1
32934 1
32935 2
32936 1
32938 1
32939 2
32940 1
32942 1
32945 1
32947 2
32948 1
32949 1
32950 2
32951 1
32952 1
32953 1
32954 1
32956 1
32958 3
32959 1
32961 1
32964 2
32966 3
32967 1
32968 1
32974 2
32977 2
32978 1
32979 1
32986 1
32990 2
32993 1
32994 2
32995 1
32997 1
33000 1
33001 2
33002 1
33003 2
33005 1
33009 1
33010 2
33011 1
33013 1
33014 2
33017 2
33021 1
33022 1
33027 1
33028 3
33030 1
33032 1
33034 2
33036 3
33037 2
33038 1
33039 2
33042 1
33044 1
33046 1
33047 1
33049 3
33050 1
33051 1
33054 2
33055 1
33056 4
33057 1
33059 3
33060 1
33062 1
33067 1
33069 1
33071 4
33073 1
33074 1
33075 1
33077 2
33078 1
33079 1
33082 2
33086 1
33087 1
33088 1
33089 1
33091 1
33094 1
33095 1
33096 1
33097 2
33099 1
33100 3
33101 1
33102 1
33106 2
33107 1
33108 3
33112 3
33113 1
33115 1
33117 1
33119 1
33120 1
33122 1
33123 1
33131 1
33132 1
33134 2
33138 1
33139 3
33140 1
33141 1
33142 1
33146 1
33152 1
33153 4
33157 3
33158 1
33160 1
33161 1
33163 1
33164 1
33165 2
33167 1
33168 1
33170 1
33171 1
33172 1
33173 1
33174 1
33175 1
33181 1
33183 1
33189 1
33191 1
33192 2
33193 1
33194 1
33198 2
33200 1
33202 2
33205 1
33206 1
33207 2
33208 1
33210 3
33211 2
33212 1
33219 1
33221 1
33225 2
33230 2
33232 1
33233 1
33234 3
33237 1
33238 2
33242 2
33243 1
33256 1
33258 1
33259 1
33260 1
33262 1
33263 4
33265 2
33268 1
33271 2
33273 1
33274 1
33280 2
33285 1
33288 1
33289 1
33290 1
33291 1
33293 1
33294 1
33297 4
33300 2
33302 3
33304 1
33305 2
33306 3
33309 2
33310 1
33311 3
33312 2
33313 1
33314 2
33316 2
33320 2
33321 1
33322 1
33323 1
33325 2
33329 1
33330 1
33334 1
33335 1
33336 2
33337 1
33341 2
33343 1
33344 1
33345 2
33347 1
33348 1
33350 1
33351 2
33352 1
33353 2
33354 3
33355 2
33357 1
33359 1
33361 1
33363 1
33365 2
33367 1
33371 1
33372 1
33373 4
33374 2
33375 1
33376 4
33378 3
33379 4
33381 1
33382 1
33384 1
33388 2
33389 1
33390 1
33391 1
33394 2
33395 3
33396 1
33400 1
33401 2
33403 4
33404 2
33406 1
33410 1
33411 1
33412 1
33414 1
33415 2
33417 3
33420 1
33422 1
33423 2
33426 1
33429 1
33431 2
33433 2
33434 1
33436 1
33437 1
33441 2
33442 1
33445 2
33446 1
33450 4
33454 2
33455 1
33458 2
33459 2
33460 1
33464 1
33468 1
33472 2
33477 1
33479 1
33480 1
33483 2
33484 1
33485 1
33486 1
33487 1
33490 2
33491 3
33494 1
33497 1
33498 1
33500 1
33502 4
33504 1
33506 1
33507 1
33508 1
33509 1
33511 2
33512 3
33515 1
33516 1
33517 1
33518 1
33519 1
33521 2
33524 1
33527 1
33528 1
33530 1
33533 1
33535 1
33536 1
33539 1
33541 1
33544 2
33545 1
33547 1
33550 1
33552 2
33554 1
33558 2
33561 1
33565 2
33566 1
33567 1
33570 2
33571 4
33572 2
33577 1
33581 1
33583 2
33584 1
33588 2
33591 1
33592 1
33594 1
33595 1
33596 1
33597 2
33600 2
33602 2
33605 1
33607 1
33608 2
33609 1
33610 1
33614 1
33615 2
33616 1
33617 1
33618 1
33621 2
33623 1
33625 1
33626 1
33627 1
33628 1
33630 1
33631 2
33632 1
33633 2
33634 2
33637 2
33638 1
33642 2
33643 1
33646 4
33647 1
33649 1
33653 2
33657 1
33658 2
33663 1
33665 1
33666 2
33667 2
33668 2
33669 1
33673 1
33678 1
33680 2
33685 2
33687 4
33689 1
33690 1
33691 1
33692 1
33693 1
33694 2
33695 2
33699 2
33700 2
33701 1
33704 2
33707 1
33710 1
33711 1
33712 1
33713 1
33715 1
33717 1
33719 1
33720 1
33721 3
33725 1
33726 1
33729 1
33730 2
33735 3
33739 2
33740 2
33741 2
33743 1
33747 2
33748 1
33749 2
33751 1
33752 1
33753 1
33755 1
33758 3
33761 1
33762 2
33769 1
33774 1
33775 1
33776 1
33778 1
33784 1
33786 1
33787 2
33788 1
33789 1
33790 1
33791 1
33792 1
33793 3
33795 2
33797 2
33799 1
33802 1
33804 2
33808 2
33810 3
33815 1
33816 1
33818 1
33819 2
33820 1
33822 2
33824 3
33825 4
33828 1
33830 2
33831 1
33832 2
33836 1
33838 1
33839 2
33840 2
33842 1
33843 1
33844 3
33845 1
33846 1
33847 1
33849 1
33853 2
33854 1
33856 1
33858 1
33860 1
33861 2
33862 2
33865 1
33866 1
33867 4
33870 1
33871 5
33873 1
33874 1
33876 1
33877 1
33880 1
33881 2
33883 4
33884 5
33886 1
33888 2
33889 2
33890 2
33892 4
33893 1
33895 2
33897 2
33901 1
33903 3
33904 2
33905 3
33908 1
33909 3
33910 2
33911 1
33912 1
33914 1
33915 1
33916 1
33917 1
33919 1
33920 1
33921 1
33922 2
33924 1
33925 1
33927 1
33928 1
33929 1
33930 1
33931 1
33934 2
33935 1
33937 1
33942 1
33944 2
33945 1
33946 2
33949 2
33950 1
33951 2
33952 1
33953 1
33955 1
33956 3
33957 1
33958 1
33959 3
33960 1
33961 1
33963 1
33968 1
33969 3
33970 1
33972 1
33974 1
33977 1
33978 1
33979 1
33980 1
33983 1
33986 1
33987 2
33988 2
33989 1
33990 2
33992 1
33993 1
33995 1
33996 1
33997 2
33999 3
34000 1
34002 1
34003 3
34004 3
34005 2
34006 2
34009 1
34010 1
34011 1
34012 2
34013 1
34016 1
34022 2
34023 2
34027 1
34028 1
34029 1
34032 1
34033 1
34038 2
34044 1
34045 2
34049 1
34051 2
34053 1
34054 1
34057 3
34058 1
34059 1
34062 1
34064 1
34065 1
34068 1
34071 1
34072 2
34073 1
34075 1
34080 1
34081 2
34082 3
34083 1
34086 1
34087 1
34088 1
34089 1
34091 1
34093 1
34094 1
34095 2
34098 2
34099 1
34101 1
34102 3
34103 1
34104 3
34106 2
34107 1
34108 1
34109 1
34110 1
34111 1
34112 1
34115 2
34121 1
34122 1
34123 1
34125 1
34127 2
34129 1
34130 2
34131 1
34133 1
34137 2
34138 1
34139 1
34142 2
34143 1
34144 1
34147 2
34149 1
34150 1
34151 1
34152 2
34153 2
34154 2
34155 1
34157 1
34158 1
34159 2
34164 2
34166 1
34167 1
34170 1
34174 2
34175 1
34177 2
34179 2
34184 2
34185 1
34186 1
34187 1
34188 1
34190 2
34192 1
34193 3
34197 2
34200 1
34201 1
34202 4
34203 1
34204 2
34208 2
34210 2
34215 1
34216 3
34220 1
34227 1
34228 1
34229 2
34230 1
34231 1
34232 1
34235 2
34241 1
34247 3
34249 1
34250 2
34257 2
34261 1
34262 2
34265 1
34266 2
34270 1
34272 1
34273 1
34274 1
34276 1
34279 1
34282 1
34285 2
34289 2
34290 1
34291 1
34292 1
34295 1
34296 1
34298 2
34300 1
34301 1
34302 1
34304 1
34305 1
34306 1
34307 1
34310 1
34311 2
34312 1
34313 1
34316 2
34317 1
34320 1
34321 1
34322 2
34323 1
34324 1
34327 1
34331 2
34335 1
34337 1
34338 1
34340 1
34341 1
34345 1
34348 1
34352 2
34353 1
34355 1
34357 1
34361 1
34362 1
34363 1
34369 1
34372 1
34373 1
34376 1
34379 1
34382 1
34383 1
34385 2
34387 1
34388 1
34390 2
34392 1
34393 1
34396 3
34397 2
34398 2
34399 1
34400 1
34402 1
34404 1
34405 1
34409 1
34412 1
34414 1
34415 1
34418 1
34421 1
34423 1
34424 1
34427 1
34428 1
34430 1
34431 1
34433 2
34437 1
34439 1
34440 1
34443 1
34445 1
34446 1
34447 1
34448 1
34450 1
34453 1
34456 1
34457 1
34458 1
34461 4
34463 2
34464 3
34465 2
34469 1
34470 1
34472 1
34476 1
34479 1
34481 1
34482 1
34483 1
34484 1
34485 2
34488 1
34489 1
34490 1
34491 2
34493 3
34496 1
34497 2
34499 1
34500 1
34503 1
34504 1
34506 1
34507 1
34508 1
34510 1
34512 1
34514 1
34516 1
34518 2
34519 2
34524 1
34527 1
34531 1
34537 1
34538 1
34542 1
34543 2
34544 1
34547 1
34550 1
34551 1
34552 3
34557 2
34562 1
34563 1
34564 1
34567 1
34568 2
34569 2
34570 2
34571 1
34575 1
34576 2
34577 1
34579 1
34580 1
34583 2
34584 1
34587 2
34588 1
34589 3
34590 2
34591 1
34593 1
34594 1
34595 1
34597 2
34598 2
34600 1
34602 1
34605 1
34606 1
34607 1
34611 3
34613 1
34614 2
34616 1
34622 2
34623 1
34624 1
34628 1
34632 1
34634 1
34636 1
34637 2
34638 1
34643 1
34644 1
34646 1
34650 1
34654 1
34655 1
34656 1
34663 1
34667 1
34668 2
34669 2
34670 1
34671 2
34672 4
34674 1
34675 1
34676 1
34679 1
34681 1
34683 1
34684 1
34685 1
34687 1
34689 1
34692 2
34694 1
34696 1
34697 3
34698 3
34700 1
34703 1
34706 1
34707 2
34709 2
34713 3
34715 1
34716 2
34717 1
34718 1
34719 1
34722 1
34724 1
34725 2
34727 2
34729 1
34730 2
34733 1
34737 1
34741 1
34742 1
34743 2
34744 1
34746 1
34748 1
34750 1
34753 1
34754 1
34758 2
34765 3
34766 1
34768 1
34771 2
34773 1
34775 1
34777 1
34778 1
34782 1
34783 1
34785 1
34786 2
34787 2
34788 1
34790 2
34792 1
34793 1
34794 1
34796 2
34798 2
34799 1
34801 1
34803 2
34808 1
34809 1
34810 2
34812 1
34814 1
34815 1
34819 1
34820 3
34821 2
34822 1
34823 1
34825 1
34826 1
34828 1
34829 2
34830 1
34834 1
34836 4
34837 1
34846 2
34847 1
34848 1
34851 1
34855 2
34860 1
34861 1
34862 1
34864 1
34865 1
34867 1
34871 2
34872 1
34876 1
34878 1
34880 2
34882 1
34883 2
34888 1
34893 1
34895 1
34898 2
34899 1
34902 1
34907 1
34910 1
34913 1
34917 1
34919 2
34920 1
34923 1
34927 2
34929 1
34930 1
34933 1
34936 1
34937 1
34940 3
34941 1
34944 1
34945 1
34947 1
34950 1
34952 2
34955 1
34956 1
34957 1
34958 1
34961 1
34963 2
34966 1
34969 1
34970 2
34972 1
34974 1
34977 1
34979 2
34980 2
34982 1
34983 1
34985 2
34986 1
34987 1
34988 2
34989 1
34991 1
34994 1
34996 2
34997 1
35003 1
35005 1
35008 1
35009 1
35010 1
35012 2
35013 1
35014 1
35015 1
35016 1
35017 1
35018 4
35029 1
35030 1
35033 1
35034 1
35035 1
35036 1
35040 1
35041 2
35042 1
35046 3
35050 1
35052 1
35054 1
35055 1
35056 1
35059 1
35060 1
35068 2
35069 1
35070 1
35073 1
35074 3
35077 1
35081 1
35084 2
35086 1
35093 1
35096 2
35098 1
35099 1
35100 2
35102 1
35104 2
35105 1
35106 1
35108 1
35110 1
35115 1
35116 1
35127 1
35128 1
35130 2
35132 1
35135 1
35136 1
35137 1
35139 1
35143 1
35144 1
35147 2
35149 2
35150 2
35151 2
35152 1
35153 2
35154 1
35156 1
35159 2
35160 1
35161 1
35165 1
35166 2
35167 1
35169 3
35172 1
35173 1
35174 2
35176 1
35177 1
35179 1
35180 2
35184 1
35188 1
35191 2
35193 2
35195 1
35197 2
35200 1
35201 1
35202 1
35204 2
35205 1
35207 1
35208 2
35209 1
35210 1
35212 1
35214 1
35215 1
35217 3
35220 1
35222 1
35224 1
35231 2
35232 1
35237 1
35239 1
35245 1
35248 1
35249 1
35250 1
35252 2
35255 1
35256 1
35258 3
35260 1
35261 1
35262 1
35263 1
35264 1
35270 1
35273 1
35275 1
35279 1
35281 1
35282 1
35284 3
35286 1
35287 1
35290 1
35293 1
35296 2
35297 1
35298 1
35299 1
35301 1
35305 1
35308 1
35309 1
35310 1
35315 1
35318 1
35319 1
35320 1
35321 2
35323 2
35331 1
35334 1
35335 1
35336 1
35338 1
35339 2
35341 1
35343 1
35344 1
35351 2
35352 1
35353 1
35354 1
35356 1
35364 1
35366 1
35368 1
35371 2
35377 2
35379 1
35381 1
35383 1
35384 1
35385 1
35387 1
35389 4
35390 1
35391 3
35394 1
35395 1
35396 2
35397 1
35398 1
35399 1
35401 2
35402 2
35403 1
35404 1
35405 1
35406 2
35410 3
35413 1
35416 1
35420 1
35422 1
35425 1
35428 1
35430 1
35431 1
35435 1
35437 1
35438 1
35439 2
35441 1
35445 1
35446 1
35450 1
35452 2
35454 1
35457 2
35459 3
35460 1
35461 2
35462 1
35463 2
35464 1
35469 2
35473 2
35479 1
35484 1
35486 1
35487 1
35488 1
35490 1
35492 1
35493 1
35494 1
35495 1
35499 1
35502 1
35511 2
35512 1
35514 1
35516 2
35518 2
35524 1
35525 1
35526 1
35527 1
35531 1
35532 1
35533 3
35537 2
35545 2
35547 1
35555 2
35557 1
35558 1
35559 1
35561 1
35562 1
35563 2
35564 2
35565 2
35568 1
35569 1
35573 1
35577 1
35581 1
35584 2
35589 1
35593 2
35597 4
35602 2
35603 1
35607 1
35608 1
35610 1
35613 1
35614 1
35616 2
35620 1
35621 1
35623 3
35628 1
35629 4
35630 1
35632 1
35636 2
35637 2
35640 1
35642 1
35643 1
35646 1
35647 2
35650 2
35652 1
35653 1
35654 1
35655 1
35656 1
35659 1
35661 1
35662 1
35663 1
35665 1
35666 1
35669 1
35670 1
35672 1
35673 3
35677 1
35679 2
35681 2
35685 1
35686 1
35689 1
35691 1
35695 2
35696 2
35697 1
35699 3
35704 1
35714 2
35716 2
35721 1
35726 1
35732 1
35738 1
35739 1
35740 1
35741 1
35743 1
35747 1
35748 1
35749 1
35751 1
35754 1
35756 1
35760 2
35761 1
35762 1
35763 1
35765 2
35766 1
35767 1
35768 1
35770 2
35771 1
35772 1
35774 1
35775 1
35781 2
35782 1
35787 1
35791 1
35792 1
35793 1
35796 1
35798 4
35800 2
35802 2
35805 2
35807 1
35808 1
35814 1
35816 1
35818 3
35823 2
35825 1
35826 1
35830 1
35834 1
35836 1
35837 1
35842 3
35843 1
35844 1
35845 2
35850 1
35852 2
35855 1
35856 1
35857 1
35859 1
35860 2
35863 1
35865 1
35870 2
35873 2
35874 1
35877 2
35881 1
35884 2
35890 1
35898 1
35901 1
35903 1
35905 1
35906 1
35907 1
35910 1
35912 1
35915 1
35917 1
35921 1
35923 1
35924 1
35929 1
35933 1
35935 1
35938 1
35939 2
35949 1
35951 1
35952 1
35957 1
35958 1
35961 1
35963 1
35964 1
35966 1
35968 1
35970 2
35971 1
35972 1
35980 2
35982 1
35983 1
35984 1
35985 1
35988 1
35989 2
35993 1
35995 1
35996 1
35998 1
35999 1
36007 1
36008 1
36010 1
36015 1
36018 2
36019 1
36020 1
36023 1
36024 1
36025 1
36030 1
36035 1
36037 1
36038 1
36041 2
36047 1
36048 1
36049 1
36052 2
36056 1
36059 1
36060 2
36061 1
36063 1
36065 1
36066 2
36071 1
36073 1
36075 1
36077 2
36078 1
36081 1
36082 1
36085 1
36087 1
36089 1
36091 1
36093 2
36094 1
36095 4
36096 2
36097 1
36098 1
36099 2
36102 2
36103 1
36107 1
36108 2
36112 1
36113 1
36114 1
36118 2
36120 1
36123 2
36128 1
36129 1
36131 1
36132 1
36133 1
36135 2
36136 4
36138 2
36139 1
36141 1
36143 2
36146 1
36149 2
36153 1
36154 1
36155 1
36156 1
36157 1
36158 1
36160 1
36163 1
36166 1
36168 1
36170 1
36171 1
36173 1
36180 3
36183 1
36185 2
36186 1
36188 1
36197 1
36205 1
36207 1
36210 1
36211 2
36215 1
36216 1
36217 1
36220 1
36224 1
36229 1
36230 1
36232 2
36234 1
36237 1
36239 2
36240 1
36241 1
36244 1
36246 1
36248 2
36249 1
36254 1
36255 1
36257 1
36260 1
36262 2
36266 3
36267 1
36268 3
36271 1
36272 1
36275 1
36276 1
36278 1
36288 1
36292 1
36293 1
36295 2
36296 2
36297 1
36301 1
36303 1
36304 1
36305 3
36307 1
36309 1
36313 1
36318 3
36319 1
36320 2
36322 1
36324 1
36325 1
36326 2
36329 1
36332 1
36333 1
36335 1
36336 1
36337 1
36338 1
36339 1
36340 1
36341 1
36342 1
36352 1
36353 2
36355 2
36358 1
36359 1
36361 2
36365 2
36371 1
36373 1
36375 2
36378 1
36379 4
36381 1
36383 1
36386 1
36387 1
36388 1
36390 2
36392 1
36394 1
36395 1
36405 1
36406 1
36407 1
36409 2
36411 2
36412 2
36413 1
36414 1
36415 1
36416 2
36418 1
36419 1
36420 1
36421 2
36423 2
36424 1
36433 1
36434 1
36435 1
36438 1
36441 2
36448 3
36451 1
36454 3
36457 1
36460 1
36462 1
36465 1
36467 3
36469 2
36473 1
36474 1
36475 3
36476 1
36478 2
36484 1
36487 2
36490 2
36492 2
36495 1
36496 2
36501 1
36502 1
36503 1
36504 1
36505 1
36507 1
36510 2
36512 1
36513 1
36514 1
36517 2
36520 1
36527 2
36529 1
36533 1
36534 1
36536 1
36537 1
36539 1
36540 1
36543 2
36544 1
36545 1
36546 1
36547 1
36548 1
36553 1
36554 5
36559 2
36560 1
36561 2
36563 2
36571 2
36578 2
36582 1
36586 2
36587 1
36593 1
36597 1
36606 1
36607 2
36610 1
36611 1
36614 1
36615 1
36616 3
36620 1
36622 1
36625 1
36626 1
36627 2
36628 2
36632 1
36634 1
36637 1
36638 1
36640 1
36643 2
36645 1
36646 1
36648 1
36649 1
36652 3
36653 2
36654 1
36655 1
36657 1
36658 1
36660 2
36661 1
36663 1
36664 1
36665 2
36666 1
36668 1
36670 1
36671 1
36672 1
36675 3
36677 1
36678 2
36679 1
36681 1
36682 1
36685 1
36686 1
36689 2
36690 1
36693 1
36695 1
36697 1
36698 1
36699 1
36701 1
36705 1
36711 1
36714 2
36719 2
36721 2
36723 2
36725 1
36727 1
36736 1
36738 1
36742 1
36743 1
36747 4
36750 1
36756 2
36758 1
36760 1
36761 1
36765 2
36768 2
36771 2
36772 1
36774 1
36775 2
36776 1
36777 1
36778 1
36780 2
36781 2
36782 2
36785 3
36788 2
36789 1
36790 3
36791 2
36792 1
36794 2
36797 3
36799 1
36802 1
36803 1
36804 2
36809 1
36813 3
36816 1
36819 1
36820 1
36823 2
36824 3
36826 1
36827 2
36828 2
36829 1
36834 1
36837 1
36842 1
36845 1
36846 2
36847 1
36850 1
36851 1
36852 1
36853 1
36857 1
36861 1
36863 2
36868 1
36869 2
36871 1
36872 1
36877 2
36878 1
36879 1
36881 1
36882 3
36884 2
36885 2
36886 1
36887 1
36888 1
36889 3
36892 1
36894 1
36898 2
36899 1
36901 3
36904 1
36905 2
36910 1
36912 1
36915 2
36920 1
36922 1
36923 2
36925 1
36926 1
36927 1
36930 1
36933 1
36935 3
36938 1
36940 1
36944 1
36950 1
36951 1
36955 4
36959 1
36960 1
36963 1
36965 1
36967 2
36970 1
36971 2
36973 1
36974 1
36977 2
36978 1
36981 1
36985 1
36986 2
36987 1
36989 1
36993 1
36994 1
36996 1
37000 1
37001 1
37002 1
37003 3
37005 1
37007 1
37008 1
37014 4
37017 1
37025 1
37030 1
37034 1
37035 2
37038 1
37040 1
37043 1
37046 1
37047 1
37048 1
37049 1
37050 1
37051 1
37052 1
37053 2
37055 1
37056 1
37059 1
37060 4
37063 1
37065 1
37067 1
37070 1
37071 1
37074 2
37075 1
37085 2
37089 1
37090 1
37091 1
37093 1
37096 1
37098 1
37099 1
37102 1
37103 1
37104 1
37107 1
37109 1
37112 2
37114 1
37116 1
37118 1
37121 1
37124 1
37133 2
37134 1
37135 1
37137 1
37141 1
37144 1
37145 2
37146 3
37147 1
37150 1
37153 3
37155 1
37157 1
37158 2
37159 2
37160 1
37161 1
37162 1
37164 1
37167 1
37168 1
37171 1
37179 1
37183 1
37186 2
37187 1
37188 2
37189 4
37192 1
37194 1
37195 1
37201 1
37202 2
37204 1
37205 1
37206 1
37209 2
37215 3
37217 1
37218 1
37219 1
37220 2
37226 1
37232 2
37233 2
37236 2
37238 1
37239 1
37240 1
37242 3
37244 1
37245 1
37247 1
37248 1
37253 2
37254 2
37255 1
37256 1
37259 2
37260 1
37263 3
37264 1
37265 2
37274 1
37278 2
37280 2
37282 1
37284 1
37286 1
37287 1
37288 2
37291 2
37295 2
37297 2
37298 1
37299 1
37301 2
37303 1
37304 2
37307 1
37308 2
37309 5
37310 1
37318 1
37319 1
37321 1
37323 1
37326 1
37332 1
37333 1
37334 1
37335 1
37337 2
37340 1
37343 1
37345 1
37349 1
37352 1
37353 1
37355 1
37356 1
37359 1
37360 2
37361 1
37362 1
37363 1
37365 2
37366 1
37369 1
37370 1
37374 1
37375 2
37376 1
37379 2
37383 1
37384 1
37387 1
37389 2
37390 1
37393 1
37396 4
37397 1
37401 1
37403 1
37404 1
37406 2
37407 2
37408 2
37412 1
37413 2
37421 1
37422 1
37423 1
37424 2
37425 1
37426 1
37427 1
37429 1
37430 1
37431 1
37433 1
37437 1
37438 1
37439 1
37444 2
37445 1
37446 1
37447 1
37452 2
37454 2
37455 1
37456 2
37457 2
37458 1
37459 1
37461 2
37464 1
37465 1
37466 1
37467 1
37469 1
37473 1
37475 1
37476 1
37478 3
37480 2
37482 1
37485 1
37486 2
37487 1
37488 1
37490 1
37491 1
37492 2
37493 1
37495 1
37497 1
37498 2
37499 2
37501 2
37503 2
37508 1
37509 2
37510 1
37513 1
37515 1
37516 1
37517 1
37522 1
37527 3
37530 1
37534 1
37535 2
37537 1
37538 1
37541 1
37543 1
37544 1
37546 1
37547 1
37549 2
37551 2
37556 2
37557 1
37558 1
37559 1
37561 2
37562 1
37565 2
37567 1
37569 1
37571 1
37572 1
37573 1
37577 1
37582 2
37583 1
37585 1
37587 1
37588 1
37589 1
37591 1
37592 1
37593 1
37594 1
37595 1
37596 1
37597 1
37598 1
37600 1
37602 2
37603 1
37605 1
37607 1
37610 1
37614 1
37617 1
37619 1
37620 1
37621 2
37622 3
37633 3
37638 4
37639 2
37642 2
37643 1
37645 2
37646 2
37647 1
37650 1
37654 1
37655 1
37657 1
37658 1
37664 1
37667 1
37668 1
37669 1
37673 1
37676 1
37679 2
37680 1
37681 2
37682 4
37683 1
37684 2
37685 3
37686 2
37687 1
37691 1
37692 1
37693 1
37694 2
37696 2
37698 1
37700 1
37703 2
37707 1
37711 1
37716 1
37718 1
37719 1
37720 1
37722 1
37723 3
37724 1
37725 1
37726 2
37729 1
37730 1
37732 1
37733 2
37735 2
37736 1
37739 1
37740 2
37742 1
37743 1
37745 1
37747 2
37749 1
37753 1
37755 1
37756 1
37757 2
37759 2
37760 1
37763 1
37764 1
37765 1
37766 3
37767 1
37768 1
37769 1
37771 1
37774 3
37775 2
37781 2
37782 1
37783 1
37785 1
37786 2
37787 2
37788 1
37796 1
37797 1
37800 2
37802 1
37803 2
37804 1
37808 1
37809 4
37811 1
37812 1
37813 1
37814 2
37815 1
37817 1
37818 1
37820 1
37822 1
37827 1
37828 1
37831 1
37836 1
37840 2
37841 3
37842 1
37844 1
37845 1
37846 1
37847 1
37849 2
37852 3
37853 1
37855 1
37856 1
37858 1
37860 1
37865 1
37870 1
37871 1
37874 1
37877 1
37878 1
37881 1
37883 1
37885 1
37887 1
37888 1
37889 1
37890 2
37891 1
37895 1
37896 1
37897 1
37901 2
37907 1
37910 1
37911 1
37913 2
37915 1
37918 1
37923 1
37924 1
37925 1
37928 1
37930 2
37932 1
37934 2
37936 1
37937 1
37939 1
37941 1
37943 1
37944 1
37945 3
37946 1
37947 1
37949 1
37951 1
37952 1
37955 2
37956 2
37962 2
37964 1
37965 2
37966 1
37967 1
37969 2
37973 1
37985 1
37991 2
37993 1
37994 1
37995 2
37998 1
38006 1
38007 2
38008 1
38013 1
38027 1
38032 1
38038 1
38039 1
38040 1
38045 1
38048 1
38050 1
38052 1
38054 2
38061 1
38062 1
38064 2
38070 1
38071 2
38072 1
38075 2
38077 1
38079 1
38081 1
38082 2
38083 1
38089 1
38090 1
38093 2
38097 1
38098 1
38099 1
38102 2
38103 1
38105 1
38106 1
38110 1
38111 1
38113 1
38115 1
38117 1
38120 1
38121 1
38123 2
38125 1
38130 1
38131 3
38134 1
38142 1
38146 1
38147 1
38151 2
38152 1
38153 1
38156 1
38159 1
38161 2
38162 2
38165 1
38168 1
38169 1
38173 1
38174 2
38177 1
38178 2
38180 1
38181 2
38183 1
38184 2
38186 1
38194 1
38195 1
38201 2
38203 1
38206 1
38209 1
38210 1
38212 1
38213 1
38214 2
38217 2
38219 1
38222 1
38224 1
38228 1
38229 1
38230 1
38231 1
38236 1
38245 1
38248 1
38252 1
38254 1
38257 1
38261 2
38262 3
38263 1
38268 1
38269 3
38271 1
38272 1
38274 1
38275 1
38277 2
38279 1
38283 1
38285 2
38286 1
38289 1
38290 2
38293 2
38297 2
38299 2
38304 1
38306 2
38308 1
38311 1
38312 1
38313 1
38315 1
38318 1
38325 1
38328 2
38333 1
38339 2
38340 1
38341 1
38342 1
38346 1
38347 1
38348 1
38350 1
38352 1
38353 1
38355 1
38356 1
38357 1
38364 2
38365 1
38366 1
38368 1
38370 1
38375 1
38380 1
38383 2
38388 1
38390 1
38392 1
38393 1
38394 2
38400 1
38405 1
38410 1
38411 1
38414 1
38416 1
38417 1
38418 1
38421 2
38422 1
38423 1
38424 1
38426 1
38430 1
38431 1
38432 1
38433 2
38436 1
38438 1
38444 1
38446 1
38451 1
38454 2
38457 1
38461 1
38462 1
38464 2
38467 1
38469 1
38472 1
38474 2
38475 1
38476 3
38479 2
38481 2
38483 1
38487 1
38488 1
38489 3
38492 1
38495 1
38497 1
38498 1
38502 1
38505 1
38506 1
38508 1
38509 1
38512 1
38513 1
38515 1
38521 1
38525 1
38526 1
38532 2
38534 1
38535 1
38539 2
38540 1
38543 1
38544 1
38545 1
38549 1
38551 1
38552 1
38556 1
38558 1
38561 3
38563 1
38567 1
38570 1
38572 1
38573 1
38575 2
38584 2
38585 2
38588 1
38589 1
38591 1
38592 1
38594 1
38596 1
38598 1
38605 1
38608 1
38609 1
38610 2
38611 1
38612 1
38616 1
38617 1
38618 2
38621 3
38622 1
38624 1
38625 1
38630 2
38631 1
38632 1
38633 3
38634 1
38640 2
38642 1
38643 1
38647 1
38650 1
38656 2
38660 1
38661 1
38662 1
38664 1
38668 1
38672 2
38673 1
38674 1
38678 1
38682 1
38683 2
38684 1
38685 1
38686 1
38692 2
38701 1
38702 2
38704 1
38705 1
38706 1
38707 1
38712 1
38714 1
38716 2
38717 2
38722 1
38724 2
38730 1
38731 1
38732 1
38733 1
38736 1
38741 1
38745 1
38747 1
38748 1
38753 1
38754 1
38755 1
38757 1
38759 1
38762 1
38764 1
38767 1
38771 1
38776 1
38777 1
38779 1
38780 1
38785 1
38793 1
38795 2
38802 1
38803 1
38807 2
38809 1
38812 2
38814 1
38816 1
38818 1
38819 1
38824 1
38825 1
38829 2
38830 2
38834 2
38835 1
38836 1
38837 3
38838 1
38840 1
38841 1
38844 1
38846 1
38848 1
38850 2
38853 1
38854 1
38857 1
38860 2
38861 2
38865 1
38866 1
38870 1
38875 1
38877 1
38880 1
38881 1
38884 1
38885 1
38892 1
38899 2
38906 2
38909 1
38910 1
38916 1
38923 1
38925 1
38927 1
38929 1
38930 2
38937 1
38940 1
38943 1
38945 1
38947 2
38948 3
38949 2
38951 1
38952 1
38955 1
38956 1
38957 1
38960 1
38963 1
38965 1
38972 2
38973 2
38977 1
38980 2
38981 1
38982 1
38990 2
38991 1
38992 1
38994 1
38996 1
38997 1
39007 1
39012 1
39014 3
39020 1
39021 1
39024 1
39029 2
39030 1
39032 1
39033 1
39035 1
39039 1
39040 1
39044 1
39045 1
39046 1
39051 2
39055 1
39058 1
39061 1
39062 2
39066 2
39067 1
39070 1
39073 1
39074 1
39084 1
39085 1
39087 1
39088 1
39089 1
39095 1
39096 1
39100 3
39101 1
39117 1
39118 1
39119 1
39120 1
39121 1
39126 1
39127 2
39129 1
39134 1
39138 1
39140 1
39141 1
39142 2
39145 1
39146 1
39147 1
39148 1
39151 1
39153 1
39154 1
39155 1
39157 1
39158 1
39159 1
39161 1
39166 1
39167 1
39172 1
39181 1
39182 2
39183 1
39185 1
39186 1
39188 2
39190 1
39193 1
39194 1
39198 1
39199 1
39200 1
39201 1
39204 3
39206 1
39209 1
39210 1
39211 2
39212 1
39218 2
39221 1
39223 1
39226 2
39228 1
39233 1
39235 1
39237 4
39238 1
39239 1
39244 2
39246 1
39252 1
39255 1
39256 1
39261 1
39262 1
39263 1
39264 1
39266 2
39268 1
39272 1
39273 1
39275 2
39276 1
39278 1
39281 2
39284 1
39293 1
39298 1
39299 2
39303 1
39307 2
39311 3
39321 1
39327 1
39328 2
39331 1
39332 1
39335 2
39336 1
39338 1
39343 1
39347 1
39350 1
39352 2
39353 1
39355 1
39358 1
39359 1
39360 1
39361 1
39363 1
39364 1
39367 2
39371 1
39372 1
39376 1
39377 1
39378 3
39379 1
39383 2
39384 4
39391 2
39395 1
39396 1
39398 1
39399 3
39407 1
39409 1
39412 1
39414 1
39415 1
39419 3
39421 3
39422 1
39423 1
39424 1
39425 1
39426 1
39427 1
39431 1
39434 1
39436 1
39437 1
39444 1
39445 1
39446 2
39447 1
39448 2
39449 1
39450 3
39454 1
39455 2
39456 2
39457 1
39460 1
39463 1
39464 1
39466 1
39467 1
39468 1
39479 2
39480 1
39483 1
39484 1
39494 1
39495 1
39496 3
39498 2
39500 1
39501 2
39504 1
39505 1
39507 1
39509 1
39510 1
39512 3
39514 1
39517 1
39519 1
39520 1
39525 1
39529 3
39530 1
39532 1
39533 1
39535 3
39537 1
39539 1
39542 2
39544 1
39545 1
39547 2
39548 1
39549 1
39554 1
39558 1
39559 1
39562 1
39563 1
39567 1
39568 1
39570 1
39571 1
39572 2
39574 1
39576 1
39579 1
39580 1
39581 1
39586 1
39587 2
39588 1
39589 2
39592 2
39603 1
39605 1
39606 1
39607 1
39609 2
39610 1
39613 1
39614 1
39616 1
39618 1
39620 2
39621 1
39624 1
39631 1
39632 1
39633 1
39634 1
39643 1
39645 1
39649 1
39652 1
39653 1
39655 1
39665 1
39667 1
39669 1
39670 3
39673 2
39677 2
39678 1
39681 1
39683 1
39684 1
39687 1
39689 1
39690 1
39694 1
39703 1
39707 1
39710 1
39711 1
39712 1
39715 1
39716 1
39722 2
39725 1
39726 2
39731 2
39736 1
39737 1
39742 1
39743 2
39745 1
39746 2
39748 1
39752 1
39761 2
39764 1
39765 1
39768 1
39769 3
39771 2
39772 1
39774 2
39775 1
39778 2
39783 1
39787 1
39788 2
39789 1
39791 1
39795 1
39798 2
39802 1
39803 1
39809 1
39813 1
39815 1
39816 1
39817 1
39819 1
39821 2
39825 1
39827 1
39828 1
39833 3
39835 1
39837 3
39838 1
39841 1
39845 1
39846 1
39847 1
39851 1
39852 1
39858 1
39862 1
39863 1
39866 1
39867 1
39868 1
39870 1
39872 1
39874 1
39876 1
39880 1
39882 1
39883 1
39886 1
39889 1
39890 1
39891 2
39892 1
39894 1
39895 1
39897 4
39899 1
39900 2
39902 1
39906 1
39907 1
39908 1
39909 2
39911 1
39912 2
39914 1
39915 1
39916 2
39918 1
39922 3
39923 1
39924 2
39928 1
39930 1
39933 2
39935 2
39938 1
39939 1
39944 1
39948 1
39949 1
39951 1
39953 4
39955 1
39957 2
39958 1
39959 1
39962 1
39963 1
39971 1
39972 1
39975 1
39978 1
39979 2
39981 1
39987 2
39990 3
39993 2
39994 1
39995 1
39998 1
40000 3
40002 3
40007 1
40010 2
40012 1
40014 1
40017 3
40020 1
40022 1
40026 1
40028 1
40033 1
40035 1
40037 1
40038 1
40045 1
40046 1
40047 1
40049 1
40051 1
40052 2
40058 1
40065 1
40066 2
40068 1
40069 3
40070 2
40071 2
40073 2
40074 1
40075 1
40076 1
40078 1
40083 2
40085 2
40088 1
40090 1
40091 1
40092 2
40093 1
40095 2
40097 1
40098 2
40099 1
40101 1
40102 1
40103 1
40108 1
40110 1
40111 1
40113 1
40114 1
40115 1
40118 1
40120 1
40122 2
40125 2
40126 1
40128 1
40129 1
40130 1
40132 2
40133 1
40135 1
40137 1
40138 3
40140 1
40142 1
40144 1
40145 1
40149 1
40150 1
40153 1
40169 1
40170 2
40171 1
40177 1
40180 1
40182 1
40185 1
40187 1
40189 1
40191 1
40196 1
40200 2
40201 1
40210 2
40217 1
40218 1
40220 1
40221 1
40224 1
40226 1
40232 1
40233 1
40234 2
40236 3
40243 1
40247 1
40248 1
40250 1
40251 1
40257 1
40260 1
40263 1
40264 1
40266 1
40268 2
40269 1
40270 1
40271 1
40272 1
40277 2
40280 1
40281 1
40282 1
40283 1
40285 1
40290 1
40291 2
40293 1
40301 1
40302 1
40303 1
40306 1
40307 1
40308 1
40310 1
40312 2
40313 1
40314 1
40315 1
40319 1
40320 1
40325 1
40329 2
40333 1
40335 3
40338 1
40344 1
40348 2
40353 1
40354 1
40356 1
40358 1
40359 1
40362 1
40365 1
40367 1
40368 1
40369 1
40371 2
40373 2
40374 3
40386 1
40392 1
40393 1
40394 2
40395 1
40398 1
40399 1
40400 1
40403 2
40404 2
40405 1
40408 1
40409 1
40411 2
40414 1
40416 1
40418 1
40420 1
40422 1
40424 1
40431 2
40432 1
40438 1
40439 1
40440 1
40441 1
40443 3
40445 1
40447 1
40449 1
40450 2
40451 3
40454 1
40455 1
40456 1
40458 1
40460 1
40461 1
40470 1
40471 1
40473 2
40477 1
40478 1
40481 1
40482 1
40483 1
40484 1
40486 1
40488 2
40491 1
40497 1
40500 2
40503 1
40504 1
40506 1
40507 1
40508 2
40513 1
40515 1
40520 1
40524 1
40528 1
40530 1
40531 1
40535 2
40537 1
40542 1
40543 1
40546 1
40549 1
40554 3
40557 1
40560 1
40564 1
40565 1
40566 2
40567 1
40568 1
40574 2
40577 1
40583 1
40586 2
40587 1
40589 5
40591 1
40592 2
40599 1
40601 1
40607 1
40608 1
40609 1
40610 2
40611 2
40615 2
40616 1
40619 1
40620 1
40622 1
40623 1
40624 1
40625 1
40630 2
40634 1
40635 1
40637 1
40638 2
40640 2
40641 1
40642 1
40643 1
40646 1
40648 1
40649 1
40650 2
40654 2
40655 1
40659 1
40662 2
40663 2
40666 1
40667 1
40668 1
40669 1
40670 1
40672 1
40673 1
40674 1
40675 1
40676 1
40679 1
40681 1
40684 1
40685 1
40687 1
40688 1
40689 1
40698 1
40699 1
40700 1
40702 1
40703 1
40704 2
40705 1
40706 1
40711 1
40712 3
40713 1
40714 2
40716 1
40717 2
40719 1
40720 2
40721 1
40727 2
40729 1
40732 1
40733 1
40734 1
40737 1
40738 1
40739 1
40741 1
40744 1
40746 1
40747 1
40753 1
40755 1
40759 1
40762 1
40763 1
40765 1
40771 1
40773 2
40774 1
40775 1
40777 1
40779 1
40780 2
40783 1
40786 2
40787 1
40792 1
40793 1
40795 1
40796 1
40797 1
40800 1
40805 2
40807 1
40808 1
40810 1
40812 2
40814 1
40819 1
40821 1
40823 1
40825 1
40826 1
40832 2
40838 1
40845 1
40851 1
40853 1
40856 1
40860 2
40863 2
40865 1
40867 1
40868 1
40869 1
40872 1
40873 1
40874 1
40876 2
40877 2
40881 1
40884 1
40885 1
40889 2
40893 1
40895 1
40896 1
40897 1
40900 2
40904 1
40905 2
40909 1
40911 1
40912 1
40916 2
40918 1
40919 1
40925 3
40931 1
40934 2
40941 1
40955 1
40957 1
40958 2
40959 1
40960 1
40963 1
40965 1
40967 2
40968 1
40972 1
40975 1
40979 1
40981 1
40982 2
40987 2
40995 1
40996 1
41000 1
41002 1
41004 1
41005 1
41006 1
41007 1
41010 1
41012 1
41018 3
41022 2
41024 1
41025 1
41027 1
41029 1
41031 1
41032 1
41037 1
41039 1
41041 1
41042 1
41045 1
41047 1
41051 2
41053 2
41059 2
41065 1
41067 2
41068 1
41077 1
41083 1
41085 1
41093 1
41094 2
41098 1
41099 1
41101 1
41103 1
41105 1
41108 1
41109 1
41113 3
41116 1
41122 2
41126 2
41127 1
41128 1
41129 1
41131 1
41138 1
41143 1
41144 1
41145 2
41147 2
41149 2
41152 1
41154 1
41157 1
41160 1
41165 1
41166 1
41169 1
41170 1
41173 1
41175 1
41176 1
41177 1
41178 1
41180 1
41181 1
41183 1
41185 1
41188 1
41191 1
41194 1
41198 1
41199 2
41200 1
41203 2
41205 3
41208 1
41211 1
41213 2
41217 2
41218 2
41219 1
41221 1
41222 1
41223 1
41224 1
41227 1
41230 1
41231 1
41232 1
41234 1
41236 1
41239 1
41241 2
41242 1
41243 1
41245 2
41248 1
41250 1
41254 1
41257 1
41259 1
41260 1
41261 1
41264 1
41267 1
41269 1
41270 1
41272 1
41273 2
41278 1
41283 1
41284 1
41285 1
41286 1
41287 1
41290 2
41293 1
41295 1
41298 1
41300 2
41308 1
41311 2
41315 1
41316 1
41317 2
41321 1
41322 2
41326 1
41327 1
41332 1
41333 3
41337 2
41340 1
41341 1
41347 2
41348 2
41349 1
41353 1
41359 1
41364 1
41365 2
41372 2
41373 1
41374 1
41377 1
41379 1
41380 1
41383 1
41385 1
41388 1
41389 2
41390 1
41391 1
41394 1
41395 1
41398 1
41409 1
41410 2
41411 1
41412 1
41413 3
41414 1
41417 2
41425 1
41426 1
41429 1
41432 1
41433 1
41434 1
41436 2
41437 1
41438 1
41439 1
41440 1
41456 2
41465 1
41466 1
41468 1
41469 1
41470 1
41471 2
41475 1
41479 1
41480 2
41482 1
41487 1
41489 1
41497 1
41504 1
41514 1
41518 1
41520 1
41522 1
41523 2
41524 1
41526 1
41528 3
41530 1
41535 1
41537 1
41538 2
41543 1
41546 2
41548 2
41549 1
41550 1
41551 1
41556 2
41559 1
41561 1
41562 2
41564 2
41565 1
41570 1
41571 1
41572 1
41573 3
41578 2
41581 1
41583 1
41588 2
41589 2
41590 1
41596 2
41598 1
41599 1
41601 1
41607 2
41609 2
41610 1
41611 1
41616 3
41617 2
41620 1
41625 1
41627 1
41628 2
41637 1
41640 1
41641 2
41642 1
41648 2
41649 1
41651 1
41655 1
41656 1
41657 1
41661 1
41663 1
41664 1
41671 1
41675 1
41677 1
41683 1
41684 1
41686 2
41688 1
41689 2
41693 2
41696 1
41698 1
41701 2
41704 1
41705 1
41707 3
41708 1
41716 1
41722 1
41727 2
41729 1
41732 1
41733 1
41734 1
41736 2
41739 1
41744 1
41747 2
41756 1
41760 2
41761 1
41762 1
41766 1
41768 1
41770 1
41775 1
41781 1
41784 1
41785 1
41786 2
41789 1
41792 2
41794 1
41796 1
41800 1
41807 3
41808 2
41810 1
41817 3
41818 1
41820 1
41823 1
41828 2
41829 1
41830 2
41837 1
41842 1
41845 2
41849 1
41851 1
41852 1
41853 1
41856 1
41858 1
41864 1
41867 1
41869 2
41871 2
41872 1
41875 1
41876 1
41878 1
41879 2
41884 1
41885 1
41886 1
41887 1
41888 1
41889 2
41890 1
41893 1
41895 1
41896 1
41898 1
41899 1
41904 1
41905 1
41910 1
41913 2
41915 1
41916 1
41917 2
41919 1
41920 1
41923 1
41924 1
41926 2
41929 2
41931 1
41936 1
41937 1
41942 2
41943 1
41947 1
41951 1
41953 1
41956 1
41957 2
41958 1
41968 3
41969 1
41970 1
41972 1
41977 1
41978 1
41980 1
41983 1
41984 2
41986 1
41987 1
41991 1
41992 2
41993 1
41994 1
41995 1
41998 1
42001 1
42012 1
42013 1
42014 1
42015 1
42016 1
42017 1
42018 1
42019 2
42022 2
42023 2
42029 1
42030 1
42031 1
42042 1
42045 2
42047 1
42049 2
42050 2
42056 1
42058 1
42059 1
42063 1
42065 1
42070 1
42071 1
42080 1
42083 1
42084 2
42091 1
42096 2
42099 1
42100 1
42101 2
42102 1
42108 1
42109 3
42113 1
42115 1
42117 1
42118 1
42119 1
42127 1
42130 2
42132 1
42133 1
42135 1
42139 1
42140 1
42141 1
42142 1
42143 1
42144 1
42146 1
42149 1
42150 1
42151 3
42152 1
42153 1
42157 1
42160 2
42161 1
42163 1
42167 1
42169 1
42172 1
42173 1
42174 2
42175 1
42180 2
42184 1
42189 1
42195 1
42197 1
42206 1
42209 2
42210 1
42212 1
42215 1
42218 1
42222 1
42223 1
42225 1
42232 2
42235 1
42243 1
42247 1
42251 1
42253 1
42254 2
42257 1
42266 1
42271 1
42272 1
42273 1
42275 2
42276 1
42284 1
42289 1
42290 1
42294 1
42302 1
42304 1
42314 1
42318 1
42321 1
42322 1
42323 2
42324 1
42325 1
42328 1
42333 1
42336 2
42337 1
42338 2
42341 1
42342 1
42343 1
42345 1
42347 1
42352 2
42363 2
42364 1
42368 1
42369 1
42377 1
42380 1
42384 1
42385 1
42386 2
42391 1
42394 1
42395 2
42398 1
42405 1
42408 1
42410 1
42414 1
42419 1
42425 2
42426 1
42433 1
42435 1
42436 1
42437 1
42438 2
42444 1
42450 1
42458 2
42460 2
42462 1
42463 1
42464 1
42470 1
42473 2
42477 1
42478 1
42483 1
42484 1
42488 1
42492 2
42496 1
42497 2
42498 1
42501 2
42506 1
42511 1
42513 1
42515 1
42519 1
42524 1
42525 1
42535 1
42543 2
42547 1
42551 1
42553 1
42560 1
42561 1
42565 1
42568 2
42571 2
42573 1
42581 2
42584 1
42585 1
42592 1
42598 1
42599 1
42601 1
42602 1
42603 1
42604 1
42614 1
42615 1
42617 1
42618 1
42621 1
42623 1
42624 1
42625 2
42628 2
42630 1
42633 1
42639 1
42642 1
42643 1
42644 1
42646 1
42647 1
42648 1
42650 1
42651 2
42658 1
42662 1
42663 1
42664 2
42665 1
42670 1
42680 1
42682 1
42684 3
42686 1
42690 1
42692 1
42697 1
42701 1
42704 1
42705 1
42707 1
42710 1
42711 1
42714 1
42716 1
42718 2
42719 1
42724 1
42726 2
42732 1
42733 1
42735 1
42736 1
42742 2
42743 1
42746 1
42750 1
42762 1
42765 1
42769 1
42773 1
42780 1
42782 1
42783 2
42785 1
42792 1
42793 1
42801 1
42805 1
42808 1
42810 1
42811 1
42814 1
42820 1
42826 2
42833 2
42837 1
42838 1
42844 1
42845 1
42846 2
42849 1
42851 1
42852 1
42853 1
42856 1
42859 1
42860 1
42864 1
42867 1
42868 1
42871 1
42872 1
42873 1
42875 1
42876 1
42878 1
42880 1
42882 2
42883 1
42884 1
42885 2
42887 1
42892 1
42893 1
42897 1
42900 1
42903 1
42909 1
42911 1
42914 1
42915 1
42923 1
42928 1
42938 1
42942 1
42947 1
42948 1
42949 1
42953 1
42956 1
42958 2
42959 1
42961 1
42963 1
42966 1
42967 1
42970 2
42973 1
42977 3
42981 1
42983 1
42990 1
42993 2
42995 1
42998 2
43001 1
43002 1
43003 1
43005 1
43022 2
43023 1
43024 1
43030 1
43032 1
43033 3
43034 1
43039 1
43040 1
43044 1
43045 1
43047 2
43048 1
43051 1
43062 1
43064 2
43068 2
43069 1
43070 1
43076 1
43080 2
43084 2
43086 1
43087 2
43088 1
43093 1
43094 1
43097 1
43099 1
43101 1
43106 1
43107 1
43110 1
43112 1
43118 1
43119 1
43121 2
43122 1
43126 1
43127 2
43130 1
43131 2
43136 2
43138 1
43148 1
43152 1
43161 1
43162 1
43167 1
43168 1
43171 1
43184 3
43185 1
43186 1
43193 1
43195 1
43196 2
43197 1
43201 2
43209 1
43210 1
43216 2
43218 2
43219 1
43220 3
43222 2
43224 1
43226 2
43231 1
43233 1
43236 1
43249 2
43255 1
43260 1
43261 1
43264 2
43265 1
43271 1
43272 1
43274 1
43282 1
43292 1
43295 1
43297 1
43298 1
43299 1
43302 1
43304 1
43305 1
43306 1
43310 1
43313 1
43314 1
43317 1
43320 1
43323 1
43324 1
43327 1
43328 1
43329 1
43330 1
43343 2
43347 1
43353 1
43355 1
43359 1
43365 1
43368 1
43370 1
43374 1
43382 1
43384 2
43387 1
43401 1
43402 1
43403 1
43405 1
43410 2
43415 1
43418 3
43420 1
43426 1
43427 1
43431 1
43436 1
43438 1
43440 1
43449 1
43462 1
43463 1
43464 1
43465 1
43467 1
43474 1
43475 1
43480 1
43481 2
43485 2
43488 2
43494 1
43498 1
43499 1
43502 1
43505 1
43506 1
43508 1
43510 1
43521 1
43523 1
43524 1
43528 1
43531 2
43538 2
43541 2
43542 1
43543 1
43546 1
43549 1
43551 1
43552 1
43555 1
43556 1
43560 1
43565 1
43572 2
43573 1
43574 1
43593 1
43594 1
43595 1
43597 1
43599 1
43600 1
43606 1
43607 1
43608 1
43610 1
43612 1
43618 1
43619 1
43621 1
43622 1
43623 1
43626 1
43627 2
43628 1
43633 1
43640 1
43641 1
43643 1
43644 1
43647 1
43648 2
43651 1
43655 2
43658 1
43660 1
43664 1
43665 1
43667 1
43668 1
43674 1
43680 1
43682 1
43684 1
43686 1
43693 1
43695 1
43697 1
43701 1
43704 1
43710 1
43714 1
43718 2
43725 1
43726 1
43728 1
43730 1
43734 1
43735 1
43739 1
43745 1
43746 1
43747 1
43759 1
43765 1
43770 2
43771 1
43772 1
43773 1
43776 1
43781 1
43784 1
43791 2
43793 1
43794 2
43795 1
43798 1
43805 2
43806 2
43807 2
43808 1
43810 1
43812 1
43816 2
43818 1
43819 1
43822 1
43824 1
43825 1
43827 1
43831 1
43832 1
43833 1
43834 2
43837 1
43838 1
43840 1
43842 1
43844 1
43849 1
43851 1
43853 1
43858 1
43865 1
43869 1
43871 2
43878 1
43882 1
43894 1
43895 1
43899 1
43914 1
43917 1
43947 1
43958 1
43959 1
43965 1
43976 1
43984 1
43985 1
43988 1
43993 1
43996 1
44001 1
44003 1
44005 2
44010 2
44013 1
44016 2
44017 1
44030 1
44036 1
44046 1
44048 1
44050 1
44054 1
44055 1
44058 1
44066 1
44068 1
44070 1
44078 2
44082 1
44088 1
44094 1
44100 1
44101 1
44105 1
44109 2
44112 1
44113 1
44114 1
44119 3
44120 2
44136 1
44143 1
44144 1
44147 1
44153 1
44158 1
44162 1
44169 1
44175 1
44177 1
44178 1
44185 1
44187 1
44191 1
44192 1
44195 1
44198 1
44202 1
44205 2
44210 2
44219 1
44223 1
44231 1
44234 1
44242 2
44244 1
44252 1
44254 1
44255 1
44260 1
44262 1
44264 1
44265 1
44267 2
44270 1
44271 2
44279 1
44282 1
44284 1
44287 1
44288 1
44289 2
44292 1
44293 1
44297 1
44298 1
44300 1
44311 1
44313 2
44314 2
44320 1
44324 1
44325 1
44331 1
44333 1
44334 1
44335 1
44336 1
44341 1
44348 1
44351 1
44355 1
44361 1
44371 1
44373 3
44378 1
44381 1
44382 2
44385 1
44387 1
44390 1
44396 1
44397 1
44399 1
44401 1
44402 1
44403 1
44407 1
44408 1
44410 1
44413 2
44428 1
44431 1
44434 1
44437 1
44441 1
44442 1
44443 1
44445 1
44457 1
44458 1
44459 1
44460 3
44462 1
44467 1
44468 1
44469 1
44471 1
44479 1
44485 1
44488 2
44493 1
44495 1
44499 1
44500 1
44505 1
44516 1
44520 1
44526 1
44531 1
44534 1
44535 1
44541 1
44544 1
44545 1
44551 1
44557 1
44561 1
44562 2
44564 1
44571 1
44572 1
44575 1
44576 1
44579 1
44581 1
44583 1
44585 1
44588 1
44590 1
44595 1
44604 1
44605 1
44608 1
44609 1
44616 1
44628 1
44630 1
44632 2
44635 1
44641 1
44642 2
44648 1
44649 2
44654 1
44655 2
44657 2
44661 1
44665 1
44666 1
44669 1
44672 1
44673 1
44678 1
44691 2
44693 2
44695 1
44698 1
44699 1
44717 1
44721 1
44723 2
44725 1
44727 1
44729 1
44733 1
44734 1
44745 2
44746 2
44750 1
44753 1
44757 1
44760 1
44761 1
44767 1
44770 1
44775 1
44781 1
44783 1
44785 1
44788 1
44789 1
44793 1
44797 1
44800 1
44801 1
44802 1
44805 1
44811 1
44812 2
44823 2
44825 1
44829 1
44836 2
44839 2
44841 1
44842 1
44853 1
44855 1
44861 1
44866 1
44875 1
44876 1
44879 1
44882 1
44884 1
44886 1
44889 1
44892 1
44898 1
44902 1
44904 1
44913 1
44916 1
44918 1
44919 1
44922 1
44926 1
44927 1
44928 2
44933 1
44939 1
44943 1
44944 1
44945 1
44952 1
44961 1
44962 1
44963 1
44976 1
44978 1
44979 1
44982 1
44985 1
44989 1
44990 1
44993 1
44997 1
45000 2
45007 1
45011 1
45012 1
45020 1
45021 1
45022 1
45026 2
45027 1
45028 1
45029 1
45031 1
45033 1
45036 1
45037 1
45045 1
45047 1
45048 1
45049 1
45053 1
45056 1
45060 1
45074 1
45077 1
45081 1
45082 1
45084 1
45087 1
45089 1
45091 1
45095 1
45096 1
45097 2
45104 1
45108 1
45109 1
45115 1
45121 1
45123 1
45125 1
45128 3
45129 1
45131 1
45133 1
45137 2
45140 2
45145 1
45146 1
45148 1
45153 1
45156 2
45157 1
45160 1
45162 2
45166 1
45167 1
45170 1
45172 1
45176 2
45177 1
45179 2
45182 1
45184 1
45186 1
45191 1
45202 2
45208 1
45210 1
45213 1
45218 1
45220 2
45223 1
45224 1
45226 1
45227 2
45230 1
45233 1
45239 2
45240 1
45242 1
45250 1
45252 1
45259 1
45261 2
45264 1
45267 1
45272 1
45275 1
45279 1
45284 1
45288 1
45293 1
45295 1
45296 1
45298 2
45299 2
45300 2
45301 1
45304 1
45305 1
45306 2
45313 1
45314 1
45319 1
45323 1
45326 1
45328 2
45331 1
45333 1
45339 1
45345 2
45346 2
45347 1
45352 1
45357 1
45359 1
45364 1
45367 1
45371 1
45376 2
45377 3
45378 1
45380 1
45381 1
45383 1
45392 1
45397 1
45400 4
45402 1
45405 2
45406 1
45409 1
45413 1
45415 1
45422 2
45426 1
45427 1
45428 1
45429 1
45431 1
45433 1
45435 1
45436 2
45437 1
45439 1
45445 2
45449 1
45456 1
45457 1
45461 2
45462 2
45464 1
45465 1
45470 2
45471 2
45473 1
45474 1
45476 1
45477 1
45485 2
45486 1
45488 2
45490 1
45492 2
45493 1
45496 1
45505 1
45509 3
45513 1
45517 1
45518 1
45520 1
45521 1
45523 1
45532 2
45538 2
45539 1
45540 1
45541 2
45546 1
45551 1
45552 1
45553 1
45555 1
45557 2
45559 1
45560 1
45563 1
45564 1
45566 1
45567 1
45574 1
45575 1
45581 1
45585 2
45587 1
45588 1
45589 1
45590 2
45591 1
45593 1
45594 2
45601 1
45603 1
45605 1
45607 1
45611 1
45614 3
45616 1
45617 1
45619 1
45625 1
45627 2
45629 1
45631 1
45633 1
45634 1
45639 1
45641 1
45642 1
45643 1
45644 1
45649 1
45651 2
45653 1
45657 1
45661 1
45662 1
45665 1
45666 1
45667 1
45674 1
45675 1
45676 1
45677 1
45679 1
45685 1
45695 1
45704 1
45705 2
45708 1
45717 3
45718 1
45720 1
45721 2
45725 1
45726 1
45727 2
45729 2
45730 1
45733 1
45734 1
45737 1
45742 2
45745 1
45747 1
45753 1
45756 2
45759 1
45765 1
45768 1
45771 2
45776 1
45778 1
45780 2
45782 1
45785 1
45794 2
45795 1
45801 1
45804 1
45805 1
45806 1
45808 1
45810 3
45812 1
45814 1
45815 1
45817 1
45819 1
45820 2
45821 1
45822 2
45823 1
45824 1
45825 1
45826 1
45829 1
45830 1
45832 1
45833 1
45834 1
45836 1
45837 2
45838 1
45842 1
45843 1
45844 3
45846 1
45856 1
45861 1
45863 2
45866 1
45869 1
45870 1
45871 2
45874 2
45875 1
45876 1
45877 1
45882 1
45888 1
45895 2
45896 1
45897 1
45902 2
45905 1
45906 1
45908 1
45909 1
45910 1
45911 1
45916 1
45919 1
45921 1
45922 1
45923 2
45927 1
45928 1
45929 2
45931 1
45932 1
45934 1
45935 2
45939 1
45940 1
45946 1
45950 3
45952 1
45955 1
45958 1
45960 2
45966 1
45969 2
45973 1
45980 1
45984 2
45988 1
45990 1
45994 1
45998 2
45999 3
46000 1
46001 1
46002 2
46003 1
46006 1
46007 2
46008 1
46010 1
46012 1
46014 1
46015 1
46017 1
46019 2
46023 1
46031 1
46032 1
46038 1
46039 1
46043 1
46044 3
46045 2
46046 2
46047 3
46049 1
46051 1
46053 1
46056 1
46058 1
46066 1
46068 1
46070 1
46072 1
46079 1
46084 1
46087 1
46088 1
46091 1
46093 2
46097 2
46098 1
46101 1
46105 2
46106 1
46109 1
46110 1
46112 1
46113 1
46117 1
46119 2
46127 1
46128 2
46129 1
46130 1
46131 3
46135 1
46138 1
46142 1
46146 2
46147 2
46153 1
46155 2
46165 1
46169 1
46171 1
46173 1
46174 2
46176 1
46179 2
46181 1
46182 1
46192 2
46195 1
46197 3
46199 1
46201 1
46203 1
46208 1
46210 1
46211 1
46213 1
46214 1
46217 1
46223 1
46225 2
46228 1
46236 2
46240 1
46242 2
46246 1
46247 1
46248 1
46249 2
46251 1
46252 1
46253 2
46254 2
46255 1
46272 1
46285 1
46286 1
46288 1
46290 1
46292 1
46293 1
46294 1
46298 1
46299 1
46300 1
46303 1
46307 1
46308 1
46317 2
46319 2
46321 1
46322 1
46328 1
46331 2
46334 1
46336 1
46337 1
46338 2
46343 1
46344 2
46345 1
46350 1
46352 1
46356 1
46362 3
46373 1
46376 1
46378 1
46381 3
46384 3
46387 2
46394 2
46405 1
46406 1
46410 1
46414 1
46415 1
46424 3
46434 1
46439 1
46442 1
46444 1
46451 1
46453 1
46455 1
46456 1
46460 2
46461 1
46463 1
46465 1
46467 1
46470 1
46474 1
46476 1
46477 1
46479 1
46480 2
46485 2
46488 1
46489 1
46491 1
46492 1
46494 1
46495 1
46497 1
46498 1
46499 1
46500 2
46502 1
46503 1
46507 3
46508 2
46509 1
46511 1
46516 2
46519 2
46523 1
46527 2
46528 1
46530 1
46535 1
46541 1
46542 1
46545 2
46546 1
46547 1
46548 1
46549 1
46550 1
46553 1
46555 1
46562 1
46566 3
46568 2
46572 1
46573 1
46578 1
46581 1
46586 1
46588 1
46589 1
46598 1
46599 2
46600 1
46601 1
46602 1
46608 1
46609 1
46610 1
46615 2
46617 1
46618 1
46619 1
46621 1
46622 1
46632 1
46633 1
46635 1
46637 1
46638 1
46639 1
46641 2
46645 1
46646 1
46647 1
46653 1
46655 1
46661 1
46666 1
46667 1
46668 4
46669 1
46670 1
46671 1
46675 1
46679 2
46685 2
46688 1
46690 1
46693 1
46696 1
46699 1
46701 1
46711 1
46713 2
46714 1
46716 1
46717 1
46721 1
46725 1
46727 1
46729 2
46733 1
46741 1
46744 2
46745 1
46746 1
46747 1
46751 1
46755 1
46765 1
46767 1
46768 1
46770 1
46776 2
46781 1
46782 1
46786 1
46787 1
46800 1
46809 2
46811 1
46812 1
46816 1
46819 1
46820 2
46821 1
46824 1
46825 1
46827 1
46830 1
46833 1
46838 1
46840 1
46844 1
46846 1
46851 1
46852 1
46855 1
46858 1
46865 1
46870 2
46871 1
46880 1
46883 1
46885 1
46886 1
46887 1
46888 1
46889 1
46895 3
46899 2
46900 1
46902 1
46904 1
46905 2
46908 1
46909 1
46911 1
46918 2
46919 1
46925 1
46926 1
46928 1
46929 3
46932 1
46933 2
46934 1
46937 1
46941 1
46942 1
46943 2
46945 1
46946 1
46954 2
46960 1
46961 1
46964 1
46965 1
46969 1
46973 2
46980 1
46988 1
46989 2
46992 3
46994 1
46995 1
46997 1
47002 1
47005 2
47015 1
47016 1
47017 1
47020 1
47024 2
47025 1
47028 1
47032 1
47034 1
47037 1
47038 1
47039 1
47041 2
47045 1
47049 3
47051 1
47052 2
47053 2
47055 1
47056 1
47059 1
47062 1
47063 1
47064 1
47066 1
47072 1
47075 1
47076 1
47080 1
47086 1
47092 1
47098 1
47102 1
47104 2
47106 1
47109 1
47110 1
47111 1
47116 1
47124 1
47126 1
47132 1
47136 1
47141 1
47143 1
47147 2
47152 1
47153 2
47154 1
47165 1
47169 1
47171 1
47172 3
47180 3
47183 1
47184 1
47185 1
47189 2
47192 1
47199 1
47201 2
47202 1
47207 1
47208 1
47210 1
47214 3
47215 1
47221 1
47222 1
47224 2
47225 1
47228 1
47230 1
47232 1
47237 1
47238 1
47239 1
47244 1
47248 1
47249 1
47250 1
47253 1
47258 2
47259 1
47261 1
47262 1
47263 2
47270 2
47276 1
47278 1
47279 1
47282 1
47285 1
47286 2
47291 1
47294 1
47295 1
47297 1
47298 1
47299 1
47302 1
47303 1
47305 1
47308 1
47311 1
47312 2
47330 1
47332 1
47337 1
47339 2
47345 1
47348 1
47351 1
47352 1
47353 1
47354 1
47356 2
47363 2
47372 1
47378 1
47382 1
47387 1
47388 1
47392 1
47395 1
47399 1
47400 1
47403 1
47407 1
47409 2
47410 1
47412 1
47415 1
47423 1
47424 1
47428 1
47432 1
47433 1
47437 1
47438 1
47440 1
47441 1
47442 1
47443 1
47445 1
47460 1
47462 1
47464 1
47465 2
47470 1
47471 1
47478 1
47479 1
47482 1
47484 1
47487 1
47488 1
47493 1
47497 1
47498 2
47502 1
47503 1
47504 1
47510 1
47515 1
47519 1
47525 1
47532 1
47537 1
47539 1
47544 2
47545 1
47548 1
47552 1
47554 1
47560 1
47561 1
47562 1
47567 1
47568 1
47572 1
47575 1
47578 1
47579 2
47587 1
47588 1
47590 1
47591 1
47592 1
47594 2
47601 1
47605 1
47606 1
47609 1
47610 1
47612 1
47616 1
47625 1
47629 1
47631 1
47632 2
47634 1
47638 1
47639 1
47643 1
47649 1
47652 2
47656 1
47659 1
47662 1
47667 1
47668 1
47671 1
47676 1
47679 1
47699 1
47703 1
47705 1
47708 2
47713 1
47714 1
47715 1
47722 2
47729 1
47737 1
47739 1
47747 3
47749 1
47752 1
47761 1
47762 1
47763 1
47766 2
47767 1
47768 1
47771 1
47775 1
47776 1
47780 1
47782 1
47785 1
47787 1
47791 1
47797 1
47809 2
47826 1
47827 1
47828 1
47834 1
47837 1
47841 1
47843 1
47850 1
47852 2
47855 1
47860 1
47863 1
47867 1
47871 1
47880 2
47881 1
47885 2
47889 2
47894 1
47897 1
47905 1
47906 1
47908 1
47910 2
47917 1
47918 1
47919 1
47920 1
47922 1
47923 1
47925 1
47934 1
47940 1
47943 1
47945 1
47949 1
47952 1
47953 2
47960 1
47967 1
47968 1
47970 1
47975 1
47987 2
47990 1
47994 1
48004 1
48009 1
48012 1
48013 2
48022 1
48031 2
48037 3
48039 1
48044 2
48054 1
48055 1
48059 1
48060 1
48062 1
48063 1
48069 1
48070 1
48071 2
48072 1
48073 2
48079 1
48083 1
48089 2
48096 1
48102 1
48103 2
48114 1
48115 1
48116 1
48117 1
48120 1
48126 1
48127 1
48131 1
48133 2
48135 1
48136 1
48138 1
48141 1
48149 1
48150 1
48153 1
48154 1
48157 1
48158 1
48160 1
48162 2
48166 1
48172 1
48173 1
48176 1
48178 1
48180 1
48186 1
48187 1
48197 1
48198 1
48202 2
48204 1
48208 1
48210 1
48216 1
48219 1
48224 1
48230 1
48233 1
48235 2
48239 1
48241 1
48243 1
48247 1
48249 1
48251 1
48255 1
48256 1
48257 1
48258 1
48261 2
48262 1
48269 1
48271 1
48274 1
48275 1
48282 1
48286 1
48290 1
48291 1
48292 1
48293 2
48297 1
48303 1
48309 1
48314 1
48315 1
48316 1
48319 1
48324 1
48326 1
48330 1
48343 1
48348 1
48349 1
48351 2
48354 1
48356 1
48359 1
48361 1
48367 2
48372 1
48380 1
48383 1
48384 1
48386 1
48387 1
48391 1
48398 1
48399 1
48402 1
48406 1
48408 1
48409 1
48412 1
48414 1
48422 1
48430 1
48431 1
48432 1
48434 1
48438 1
48444 1
48445 1
48450 1
48451 1
48453 1
48454 1
48456 1
48459 1
48460 1
48461 1
48466 1
48470 1
48471 2
48472 1
48476 1
48481 1
48482 1
48483 1
48490 1
48491 1
48503 1
48506 1
48508 2
48509 1
48514 1
48518 1
48522 1
48525 1
48526 1
48528 1
48530 1
48531 3
48532 1
48533 2
48536 1
48537 1
48540 1
48542 2
48545 2
48547 1
48552 1
48553 1
48556 1
48558 1
48561 1
48565 1
48566 1
48571 1
48574 1
48575 1
48576 1
48577 1
48578 1
48582 1
48586 2
48589 1
48592 2
48594 1
48597 1
48598 1
48599 1
48600 1
48602 1
48604 1
48605 2
48606 1
48610 2
48614 1
48615 1
48617 2
48619 1
48620 1
48621 1
48625 1
48629 1
48631 1
48649 1
48656 2
48659 1
48662 1
48664 1
48667 1
48670 1
48673 2
48675 1
48676 2
48678 1
48681 1
48685 1
48686 1
48688 1
48689 1
48692 2
48693 1
48696 1
48698 2
48702 1
48704 1
48706 1
48707 1
48710 1
48724 1
48725 1
48726 1
48727 2
48728 1
48732 1
48733 1
48736 1
48741 3
48745 1
48748 1
48749 1
48751 1
48753 1
48755 1
48756 1
48757 1
48760 1
48762 1
48764 2
48767 2
48775 1
48779 1
48783 1
48790 2
48793 1
48794 2
48798 1
48808 1
48812 1
48819 1
48820 1
48822 1
48823 1
48832 1
48833 1
48834 1
48835 1
48836 1
48837 1
48843 1
48846 1
48847 1
48848 1
48849 1
48852 1
48853 1
48863 1
48864 1
48876 1
48879 1
48881 1
48882 1
48883 1
48886 1
48892 1
48894 2
48896 2
48897 2
48898 1
48906 1
48914 1
48918 1
48921 1
48922 1
48927 1
48930 1
48931 1
48934 2
48935 1
48936 1
48937 1
48938 1
48940 1
48942 1
48945 2
48947 1
48949 1
48952 1
48954 1
48961 1
48962 1
48963 1
48969 1
48970 1
48972 3
48978 1
48979 1
48984 1
48996 1
48997 1
48998 1
49000 2
49001 1
49008 1
49009 1
49013 2
49014 1
49015 1
49016 1
49022 1
49023 2
49034 1
49038 1
49040 1
49044 1
49045 1
49048 1
49051 1
49059 1
49066 1
49067 1
49073 3
49074 2
49080 2
49083 4
49088 1
49091 1
49095 1
49098 1
49111 1
49113 1
49120 1
49122 1
49124 1
49125 1
49130 2
49134 1
49142 1
49144 1
49156 1
49159 1
49160 1
49167 1
49168 1
49169 1
49172 1
49188 1
49191 1
49193 1
49201 1
49205 3
49206 1
49207 1
49218 1
49222 2
49227 2
49229 1
49231 1
49239 1
49245 3
49250 1
49251 1
49263 1
49270 1
49274 1
49277 1
49279 1
49280 2
49282 1
49283 1
49284 2
49287 1
49292 1
49296 2
49299 1
49302 1
49303 2
49305 1
49309 1
49314 2
49315 1
49317 1
49321 2
49325 2
49326 1
49330 1
49331 1
49333 2
49336 1
49348 1
49349 1
49352 1
49354 1
49355 2
49356 1
49357 1
49363 1
49364 1
49366 1
49369 1
49370 1
49371 1
49378 1
49384 1
49385 1
49387 1
49388 2
49393 1
49398 1
49407 1
49409 1
49415 2
49418 1
49420 1
49422 1
49430 1
49437 1
49442 1
49443 1
49445 1
49452 1
49453 1
49460 1
49462 1
49463 1
49465 2
49467 1
49469 1
49473 1
49479 1
49484 1
49488 1
49489 1
49491 1
49494 2
49496 1
49499 1
49501 1
49502 1
49515 3
49516 1
49519 2
49521 1
49535 1
49539 1
49541 2
49542 2
49544 2
49547 1
49552 3
49562 1
49563 2
49564 1
49567 2
49573 1
49575 1
49576 1
49578 1
49580 1
49581 1
49582 1
49584 1
49585 1
49588 1
49589 1
49602 1
49608 1
49610 2
49615 2
49619 1
49626 1
49642 1
49643 1
49644 1
49646 1
49649 1
49650 1
49651 1
49653 1
49654 1
49658 1
49659 2
49665 2
49671 1
49673 1
49678 2
49685 1
49690 1
49694 2
49699 1
49701 1
49703 1
49709 1
49713 1
49714 1
49725 2
49733 1
49734 1
49736 1
49738 1
49742 1
49751 1
49753 1
49759 1
49765 1
49767 1
49786 1
49788 1
49789 1
49790 1
49791 1
49792 1
49800 1
49803 1
49807 1
49811 2
49812 2
49814 1
49816 1
49822 4
49829 1
49832 1
49835 1
49836 2
49839 1
49840 1
49842 3
49843 1
49847 2
49848 1
49855 1
49857 1
49859 1
49860 2
49862 2
49864 2
49866 1
49867 1
49873 1
49874 3
49878 1
49879 2
49880 3
49889 1
49890 1
49891 1
49897 1
49901 1
49905 1
49906 1
49910 1
49912 2
49917 1
49918 1
49921 1
49922 1
49924 1
49926 1
49930 1
49932 2
49937 1
49940 1
49944 2
49947 1
49948 1
49950 1
49952 1
49954 1
49956 1
49978 1
49989 1
49991 1
49993 1
49994 1
49996 1
50007 1
50009 1
50014 1
50022 1
50029 1
50033 1
50041 1
50044 1
50046 1
50047 1
50049 1
50050 1
50051 2
50055 1
50059 2
50060 2
50062 2
50066 1
50068 2
50070 1
50071 1
50076 1
50087 1
50090 1
50095 1
50101 2
50107 1
50109 1
50111 1
50113 1
50116 1
50119 2
50123 1
50124 1
50127 1
50129 2
50143 1
50145 1
50152 1
50153 1
50167 1
50179 1
50181 1
50182 1
50183 2
50185 1
50187 1
50190 2
50193 1
50203 1
50205 3
50209 1
50212 1
50213 1
50217 1
50226 2
50230 1
50231 1
50237 1
50246 1
50248 1
50251 1
50252 1
50255 1
50257 1
50260 1
50261 1
50265 1
50266 1
50269 1
50270 1
50271 1
50277 2
50278 1
50279 2
50280 1
50283 1
50284 1
50291 1
50294 1
50299 1
50304 1
50306 1
50308 1
50318 1
50321 1
50325 1
50326 1
50336 1
50339 1
50340 2
50343 2
50347 1
50348 1
50349 1
50350 1
50360 1
50363 1
50366 1
50373 1
50376 1
50378 2
50382 1
50384 1
50389 1
50394 1
50395 1
50396 1
50401 1
50409 1
50424 1
50426 1
50429 1
50434 1
50439 1
50452 2
50455 1
50461 1
50474 1
50478 1
50479 1
50481 2
50487 1
50504 1
50508 1
50515 1
50518 1
50525 1
50527 1
50542 1
50544 1
50546 1
50547 1
50549 1
50553 2
50554 1
50564 1
50570 1
50571 1
50572 1
50575 1
50579 1
50580 1
50581 1
50584 1
50590 1
50595 2
50597 1
50600 1
50601 1
50606 1
50610 1
50611 2
50623 1
50625 1
50632 1
50633 1
50636 2
50637 1
50643 1
50649 1
50654 1
50659 1
50661 2
50663 1
50667 1
50668 1
50669 2
50701 1
50702 1
50706 1
50708 2
50711 1
50720 1
50728 1
50729 2
50738 1
50743 2
50745 1
50747 1
50749 1
50755 1
50757 1
50761 1
50763 1
50767 1
50772 1
50775 1
50777 2
50778 1
50791 1
50811 1
50816 1
50826 1
50830 1
50832 2
50835 2
50843 1
50847 1
50850 1
50851 2
50852 1
50854 1
50862 1
50865 1
50872 1
50873 1
50879 1
50881 1
50885 2
50887 2
50895 1
50900 1
50905 1
50906 1
50908 1
50909 1
50910 1
50911 1
50912 1
50914 1
50923 1
50924 1
50930 1
50931 1
50933 1
50934 1
50935 1
50937 1
50940 1
50945 1
50960 1
50969 1
50973 1
50979 1
50988 2
50989 1
50995 1
50997 2
50999 1
51006 1
51007 1
51010 2
51013 1
51016 1
51020 1
51026 1
51028 1
51029 1
51036 1
51041 1
51042 1
51048 1
51050 1
51053 1
51058 1
51060 1
51062 1
51066 1
51068 1
51074 1
51076 1
51082 2
51085 1
51086 1
51087 1
51093 1
51105 2
51106 1
51112 1
51118 1
51119 1
51121 1
51122 1
51131 1
51138 1
51140 1
51145 1
51163 1
51172 1
51173 1
51181 1
51185 1
51205 1
51207 3
51209 1
51211 1
51214 1
51215 1
51228 2
51236 1
51238 1
51240 1
51246 1
51247 1
51250 1
51252 1
51253 1
51254 1
51262 2
51263 1
51265 1
51272 1
51273 1
51275 1
51278 1
51279 1
51282 1
51290 2
51297 1
51304 1
51306 2
51311 1
51314 1
51320 1
51325 1
51328 1
51330 2
51335 1
51337 2
51342 1
51346 1
51351 1
51353 1
51356 1
51376 1
51381 1
51384 1
51385 1
51392 1
51394 1
51398 2
51399 2
51403 1
51406 2
51408 1
51409 1
51415 1
51417 1
51419 2
51428 1
51430 1
51431 1
51434 2
51440 1
51444 2
51445 2
51453 1
51457 1
51459 1
51460 1
51461 1
51463 1
51465 1
51478 1
51480 1
51485 1
51488 3
51497 1
51509 1
51513 1
51514 1
51517 1
51518 1
51519 1
51520 1
51521 1
51526 2
51536 1
51537 2
51541 1
51554 1
51558 1
51560 3
51568 2
51571 1
51580 2
51587 1
51590 1
51596 1
51606 1
51612 1
51621 1
51623 1
51632 1
51633 1
51636 1
51639 1
51640 2
51642 1
51643 1
51645 1
51649 1
51652 1
51654 2
51661 1
51663 1
51665 3
51670 1
51672 1
51678 1
51679 1
51682 1
51683 1
51684 1
51685 1
51689 2
51696 1
51698 1
51703 2
51705 1
51707 1
51709 1
51711 1
51713 1
51720 1
51723 1
51725 1
51730 1
51732 1
51738 1
51750 1
51752 1
51754 1
51755 1
51758 1
51768 1
51779 1
51786 1
51798 1
51800 1
51801 1
51802 1
51804 1
51805 1
51811 1
51818 1
51826 1
51831 1
51832 1
51833 1
51840 1
51843 1
51846 1
51852 2
51853 1
51855 1
51857 1
51873 2
51874 2
51878 1
51881 1
51886 2
51891 2
51892 1
51894 1
51903 2
51906 1
51908 1
51909 1
51912 1
51919 1
51920 1
51929 1
51932 2
51942 1
51950 1
51952 1
51953 1
51965 1
51966 1
51969 1
51972 1
51973 2
51979 1
51983 1
51986 1
51990 1
51999 1
52005 1
52010 1
52015 1
52016 1
52020 3
52022 1
52025 1
52027 1
52028 1
52030 1
52034 1
52041 1
52042 1
52044 1
52049 1
52050 1
52055 1
52056 1
52058 1
52073 1
52078 1
52079 1
52087 1
52092 2
52094 1
52107 1
52114 1
52117 1
52122 1
52124 1
52125 1
52130 1
52137 1
52140 2
52141 1
52150 1
52158 1
52159 2
52160 1
52161 1
52162 1
52173 1
52182 1
52187 1
52190 1
52192 1
52194 1
52196 1
52198 1
52199 1
52209 1
52220 1
52231 2
52241 1
52259 1
52262 1
52270 1
52271 1
52273 1
52274 2
52276 1
52292 1
52297 2
52305 1
52308 1
52312 1
52317 1
52319 2
52329 1
52336 1
52338 1
52339 1
52351 2
52354 1
52355 1
52359 1
52365 1
52369 1
52370 1
52374 3
52380 1
52382 1
52383 2
52389 1
52392 1
52396 2
52405 1
52412 1
52419 1
52421 1
52422 1
52426 1
52429 2
52430 1
52437 1
52438 2
52439 1
52446 1
52459 1
52466 1
52468 1
52475 1
52479 1
52480 1
52485 1
52486 1
52489 1
52499 1
52500 2
52505 2
52507 1
52511 1
52513 1
52519 1
52534 1
52536 1
52539 1
52542 1
52543 1
52550 1
52560 1
52561 1
52565 1
52566 1
52575 1
52577 1
52581 2
52583 1
52587 1
52588 1
52597 2
52600 1
52604 1
52606 2
52607 1
52609 1
52610 1
52613 1
52618 3
52626 1
52627 2
52629 1
52633 1
52636 1
52637 1
52640 1
52664 1
52666 1
52670 1
52682 3
52683 1
52685 1
52686 1
52689 1
52690 1
52693 1
52699 1
52713 1
52721 1
52723 1
52749 1
52752 1
52754 1
52760 1
52766 1
52769 1
52770 1
52771 1
52772 1
52776 1
52778 1
52780 1
52781 1
52782 1
52787 1
52788 1
52789 2
52798 1
52799 1
52802 1
52803 2
52804 1
52805 1
52806 2
52808 2
52811 1
52815 1
52817 1
52818 1
52820 1
52823 2
52827 1
52830 1
52852 1
52857 1
52859 1
52861 1
52862 1
52863 1
52865 1
52873 1
52874 2
52877 1
52880 2
52882 1
52886 1
52887 1
52898 1
52901 1
52902 1
52903 1
52908 1
52909 1
52910 1
52916 1
52917 1
52931 1
52934 1
52940 1
52944 1
52946 1
52951 1
52955 1
52957 1
52966 1
52972 1
52983 1
52986 1
52987 1
52990 1
52991 1
52994 1
52997 1
53002 1
53010 1
53012 1
53018 1
53027 1
53029 1
53030 1
53031 1
53032 1
53035 1
53041 2
53044 2
53048 1
53051 1
53053 1
53054 1
53059 1
53062 1
53068 1
53072 1
53083 1
53088 1
53099 1
53104 1
53111 1
53115 1
53117 1
53121 1
53122 1
53134 1
53138 1
53139 1
53142 1
53147 1
53148 1
53150 1
53152 1
53154 1
53156 2
53157 1
53158 1
53165 2
53168 1
53173 1
53175 1
53177 2
53180 2
53183 1
53185 1
53193 1
53195 2
53198 1
53200 2
53202 2
53204 3
53207 1
53220 1
53226 1
53227 1
53235 1
53250 1
53254 1
53258 3
53259 1
53267 1
53270 1
53282 1
53285 1
53286 2
53287 1
53289 1
53297 1
53300 1
53312 1
53317 1
53318 1
53319 1
53320 1
53323 1
53330 3
53342 2
53351 1
53355 1
53358 1
53360 1
53370 1
53374 1
53384 2
53385 1
53388 1
53396 1
53398 1
53406 1
53418 1
53420 1
53421 1
53423 1
53424 2
53425 1
53429 1
53430 1
53433 1
53435 1
53438 2
53440 2
53456 1
53463 1
53466 1
53468 1
53469 1
53471 1
53472 1
53485 1
53489 1
53496 1
53498 1
53500 1
53504 1
53508 1
53520 1
53526 2
53531 1
53541 1
53545 1
53553 1
53559 1
53561 1
53567 1
53572 2
53574 1
53576 1
53580 1
53585 1
53595 1
53598 1
53599 1
53619 1
53623 1
53640 2
53641 1
53648 1
53652 2
53662 1
53677 1
53680 1
53681 1
53682 1
53685 1
53692 1
53693 1
53699 1
53704 1
53705 1
53709 2
53712 1
53719 1
53723 1
53725 1
53726 1
53729 1
53740 1
53748 1
53756 1
53773 1
53781 1
53791 1
53794 1
53796 1
53797 1
53801 1
53803 1
53805 1
53809 2
53813 1
53823 2
53824 1
53831 1
53832 2
53835 1
53837 1
53841 1
53847 1
53848 2
53852 1
53856 1
53857 1
53863 1
53871 1
53877 2
53878 1
53884 1
53887 1
53901 1
53902 1
53907 1
53925 1
53927 2
53932 1
53938 1
53939 1
53942 2
53955 1
53963 1
53966 2
53971 2
53978 1
53983 1
53988 1
53996 1
54008 1
54010 1
54017 1
54019 2
54021 1
54022 1
54036 1
54037 1
54044 1
54046 1
54048 1
54052 1
54064 1
54065 1
54070 1
54071 1
54078 1
54092 1
54093 1
54103 2
54112 1
54114 1
54126 1
54129 1
54134 1
54135 1
54139 1
54149 1
54151 1
54154 2
54162 1
54163 1
54165 1
54166 1
54167 1
54168 1
54183 1
54187 2
54189 1
54192 1
54202 1
54207 1
54213 1
54217 1
54229 1
54230 1
54232 1
54236 1
54241 1
54243 1
54244 1
54256 1
54265 1
54266 1
54270 1
54274 1
54298 1
54316 1
54324 2
54340 1
54344 1
54354 1
54355 1
54356 1
54360 1
54361 1
54362 1
54388 1
54395 1
54404 1
54408 2
54412 1
54413 1
54416 1
54429 1
54432 1
54435 1
54446 1
54450 1
54454 2
54457 1
54468 1
54477 1
54483 1
54486 1
54497 1
54500 1
54503 1
54508 1
54519 1
54522 1
54527 1
54535 2
54536 3
54537 1
54539 2
54540 1
54543 1
54544 1
54551 1
54554 1
54555 2
54570 1
54583 1
54588 1
54595 1
54601 1
54602 1
54604 1
54628 1
54632 1
54636 1
54640 1
54641 1
54643 1
54645 1
54659 1
54664 1
54672 1
54677 1
54691 2
54696 1
54699 2
54706 1
54715 1
54722 1
54723 1
54725 2
54730 1
54735 2
54737 1
54742 1
54743 1
54748 1
54752 1
54763 1
54765 1
54773 1
54779 1
54783 1
54788 1
54794 1
54797 1
54802 1
54807 1
54812 1
54818 1
54826 1
54831 1
54832 1
54844 1
54845 1
54849 1
54850 1
54853 1
54856 1
54865 1
54867 1
54871 1
54875 1
54876 1
54880 1
54890 1
54904 1
54919 1
54933 3
54935 1
54942 1
54947 1
54948 1
54969 1
54977 1
54991 1
55000 2
55004 1
55011 1
55014 1
55018 2
55021 2
55028 1
55035 1
55036 1
55045 1
55050 1
55059 1
55061 1
55063 1
55064 1
55068 1
55077 1
55080 1
55089 2
55090 1
55091 2
55100 1
55102 1
55103 1
55105 1
55106 1
55115 1
55117 1
55120 2
55123 1
55139 1
55141 1
55148 1
55150 1
55152 1
55154 1
55157 1
55161 1
55167 1
55174 1
55178 1
55186 1
55188 1
55208 1
55209 2
55211 1
55215 1
55227 2
55230 1
55238 1
55240 1
55247 1
55252 1
55253 1
55257 1
55259 1
55262 1
55263 1
55277 1
55282 1
55286 1
55289 1
55294 1
55296 1
55301 1
55311 1
55316 1
55318 1
55321 1
55323 1
55328 1
55336 1
55337 3
55347 1
55351 2
55353 2
55354 1
55355 1
55357 2
55362 1
55366 1
55371 1
55375 1
55384 1
55399 1
55400 1
55402 1
55403 2
55406 1
55409 1
55417 1
55427 1
55436 1
55443 1
55445 1
55459 1
55461 1
55465 1
55469 1
55470 1
55474 1
55482 1
55499 1
55504 1
55507 1
55509 1
55512 1
55521 1
55524 1
55531 2
55533 1
55535 1
55536 2
55548 1
55549 1
55550 1
55555 1
55556 1
55561 1
55563 2
55566 1
55570 1
55573 1
55578 1
55582 1
55587 1
55603 1
55608 1
55618 1
55623 1
55628 1
55629 1
55633 1
55643 1
55646 1
55651 1
55665 1
55668 2
55673 2
55675 2
55677 1
55686 2
55696 2
55699 1
55711 1
55716 1
55720 1
55728 1
55730 1
55743 1
55750 1
55751 1
55753 1
55757 1
55770 1
55775 1
55787 1
55788 1
55794 1
55796 1
55798 1
55804 1
55805 1
55811 1
55813 1
55815 1
55818 1
55826 1
55833 1
55842 1
55848 1
55852 1
55868 1
55871 1
55880 1
55898 1
55902 2
55903 1
55905 1
55908 1
55916 1
55918 1
55936 1
55939 1
55946 1
55948 2
55954 1
55958 1
55971 2
55980 2
55981 1
55987 1
55988 1
55995 1
56003 1
56005 1
56008 1
56010 1
56012 1
56017 1
56018 1
56020 1
56027 1
56029 1
56045 1
56046 1
56053 1
56056 1
56062 1
56063 2
56066 1
56067 1
56071 1
56075 1
56076 1
56085 1
56087 1
56097 1
56105 1
56106 1
56115 1
56116 1
56121 1
56123 1
56125 1
56127 1
56128 2
56130 1
56137 1
56138 1
56140 1
56149 1
56164 1
56166 1
56168 1
56172 1
56178 1
56179 1
56181 1
56186 1
56189 2
56191 2
56194 1
56196 1
56197 1
56200 1
56205 1
56206 1
56239 3
56242 3
56245 2
56248 1
56249 1
56250 1
56275 1
56285 1
56290 1
56293 1
56312 1
56314 1
56318 1
56320 2
56321 1
56325 1
56326 1
56327 1
56335 1
56346 1
56353 1
56357 1
56360 1
56365 1
56369 2
56370 1
56374 1
56375 1
56377 1
56385 1
56387 3
56388 1
56389 1
56398 2
56414 1
56415 1
56416 2
56425 1
56426 1
56429 1
56430 1
56432 1
56440 1
56455 2
56461 1
56463 1
56464 1
56485 1
56491 1
56493 1
56494 1
56498 1
56499 1
56504 1
56506 1
56510 2
56517 1
56518 1
56519 1
56520 1
56527 1
56528 1
56532 2
56533 1
56535 1
56539 1
56541 1
56543 2
56544 1
56545 1
56546 1
56548 2
56550 1
56555 1
56556 1
56565 2
56566 1
56568 1
56577 1
56581 1
56587 1
56589 1
56592 1
56593 1
56594 1
56596 2
56598 1
56599 1
56604 1
56606 1
56607 1
56615 1
56627 1
56628 1
56629 2
56631 1
56639 1
56640 1
56658 1
56659 1
56668 1
56681 2
56687 1
56690 1
56696 1
56697 1
56699 1
56700 1
56704 1
56705 1
56711 2
56721 1
56730 1
56734 1
56735 1
56738 1
56745 2
56747 1
56748 1
56756 1
56757 1
56761 1
56773 1
56784 1
56786 1
56792 1
56797 1
56805 1
56814 1
56817 1
56821 1
56823 1
56829 1
56866 1
56870 1
56874 1
56891 1
56892 1
56893 1
56909 1
56910 1
56917 1
56931 3
56934 1
56935 1
56936 1
56952 1
56953 1
56961 1
56963 1
56967 1
56970 1
56974 1
56978 1
56981 1
56982 1
56991 1
56994 1
56995 2
57000 1
57004 1
57009 1
57026 1
57027 2
57038 1
57039 1
57040 2
57041 1
57045 1
57049 1
57055 1
57059 1
57063 3
57064 2
57071 1
57075 1
57076 1
57079 1
57080 1
57098 1
57112 2
57126 1
57142 1
57149 1
57150 1
57179 1
57180 1
57195 1
57197 1
57204 1
57209 1
57212 1
57222 1
57224 1
57228 1
57257 1
57261 1
57271 1
57277 1
57283 1
57284 1
57286 1
57293 1
57295 1
57308 1
57314 1
57318 1
57328 1
57330 2
57334 1
57342 1
57345 1
57350 2
57356 1
57358 1
57359 1
57362 1
57376 1
57381 1
57384 1
57385 1
57388 1
57389 1
57399 1
57401 1
57407 1
57412 1
57417 1
57422 1
57424 1
57425 1
57427 2
57429 1
57432 1
57435 1
57440 2
57452 1
57454 4
57456 2
57463 1
57467 1
57469 1
57471 1
57472 1
57473 1
57482 1
57488 1
57497 1
57501 1
57506 2
57507 1
57516 1
57521 1
57532 1
57537 1
57553 2
57554 1
57556 1
57564 1
57566 1
57568 1
57576 1
57585 1
57589 1
57590 1
57596 2
57598 1
57600 1
57605 1
57606 1
57608 1
57620 1
57633 1
57638 1
57639 1
57645 1
57658 1
57660 1
57661 1
57664 2
57665 1
57671 1
57675 1
57677 1
57680 1
57683 1
57685 1
57703 1
57705 2
57706 2
57716 1
57719 1
57732 2
57733 2
57740 1
57741 1
57750 1
57757 1
57768 1
57769 1
57779 2
57780 1
57790 1
57792 1
57795 1
57797 1
57801 1
57803 1
57815 2
57822 1
57823 1
57835 1
57840 2
57846 1
57849 1
57851 1
57853 1
57862 1
57863 1
57865 1
57866 1
57872 2
57875 1
57879 2
57888 1
57890 1
57906 1
57908 1
57911 1
57912 1
57915 1
57916 1
57923 1
57925 1
57927 1
57928 1
57931 1
57939 1
57940 1
57956 1
57958 1
57959 1
57960 1
57965 1
57969 2
57971 1
57977 1
57982 2
57989 1
57998 1
57999 1
58004 1
58011 1
58012 1
58013 1
58014 1
58017 1
58020 1
58023 1
58027 1
58033 2
58036 2
58048 2
58056 1
58057 1
58059 1
58061 1
58062 1
58064 1
58069 1
58078 1
58084 1
58086 1
58097 1
58102 1
58103 1
58109 1
58114 1
58115 1
58118 1
58119 1
58128 1
58133 1
58141 1
58143 1
58144 1
58145 1
58159 1
58163 1
58166 1
58174 1
58179 1
58180 2
58181 1
58188 1
58190 1
58195 2
58200 1
58201 1
58202 2
58205 1
58207 2
58215 1
58217 1
58227 1
58236 1
58237 1
58246 1
58247 1
58256 1
58257 2
58258 1
58259 1
58264 1
58269 1
58271 1
58282 1
58285 1
58293 1
58297 1
58311 1
58312 1
58319 1
58323 1
58330 1
58335 1
58340 1
58342 1
58344 1
58350 1
58353 1
58355 1
58357 1
58358 1
58376 1
58377 1
58379 2
58385 1
58394 1
58395 1
58407 1
58411 1
58419 1
58429 2
58430 1
58439 1
58440 2
58462 1
58465 1
58468 2
58476 1
58498 1
58501 1
58503 1
58509 1
58510 1
58528 1
58532 1
58546 1
58556 1
58557 1
58564 1
58565 2
58568 1
58587 1
58591 1
58592 1
58597 1
58608 1
58610 2
58614 1
58627 2
58628 1
58630 1
58631 1
58633 1
58634 1
58636 1
58672 1
58681 1
58686 1
58687 1
58688 1
58692 1
58693 1
58697 1
58700 1
58710 1
58721 1
58731 1
58749 1
58751 1
58753 1
58759 2
58762 1
58765 1
58767 1
58775 2
58779 1
58788 1
58790 1
58791 1
58797 1
58802 1
58806 1
58809 1
58811 1
58815 1
58817 1
58840 1
58844 1
58845 1
58853 1
58867 1
58869 1
58876 1
58877 1
58881 1
58886 1
58888 1
58891 1
58895 1
58896 1
58912 1
58913 1
58917 1
58921 2
58922 1
58925 1
58934 1
58941 1
58948 1
58954 1
58962 2
58972 1
58973 2
58974 1
58984 1
58994 1
58997 1
59004 1
59005 1
59012 1
59033 1
59037 1
59060 1
59065 2
59067 1
59071 1
59075 1
59076 1
59079 1
59100 1
59108 2
59110 1
59122 1
59123 1
59125 1
59127 1
59129 1
59133 1
59136 1
59163 1
59169 2
59171 1
59173 1
59174 1
59175 1
59180 1
59185 1
59193 1
59196 1
59199 1
59217 1
59222 1
59224 1
59226 1
59229 1
59231 1
59239 1
59240 2
59241 1
59244 1
59248 1
59249 1
59250 1
59252 2
59256 1
59261 1
59269 1
59272 1
59275 2
59277 1
59280 1
59287 1
59299 1
59315 1
59319 1
59323 1
59329 1
59335 1
59338 1
59343 1
59344 1
59347 1
59348 1
59353 1
59357 1
59367 1
59370 1
59371 1
59375 2
59389 1
59391 1
59394 1
59396 1
59397 1
59408 1
59410 1
59417 1
59419 1
59425 1
59426 1
59438 1
59439 1
59443 1
59445 1
59456 1
59464 1
59485 1
59488 1
59491 1
59508 1
59511 1
59520 1
59536 1
59537 1
59540 1
59545 1
59549 1
59553 1
59577 1
59598 1
59600 1
59604 1
59608 1
59609 1
59610 1
59612 1
59614 1
59618 1
59634 1
59638 1
59654 1
59668 1
59671 1
59680 1
59681 1
59686 1
59691 1
59696 1
59697 1
59699 1
59701 1
59704 1
59710 1
59714 1
59717 1
59718 1
59721 1
59736 1
59740 1
59744 1
59756 1
59761 1
59771 1
59772 1
59778 1
59781 1
59790 1
59797 1
59800 1
59801 1
59808 1
59814 1
59816 1
59833 1
59843 2
59862 2
59867 1
59869 1
59881 1
59882 1
59886 1
59891 1
59901 1
59903 1
59916 1
59925 1
59934 1
59950 1
59955 2
59960 1
59964 1
59995 1
60002 1
60007 1
60015 1
60020 1
60022 2
60032 2
60036 1
60037 1
60038 2
60040 1
60046 1
60052 1
60054 1
60076 1
60079 1
60081 1
60091 2
60099 1
60105 1
60107 1
60114 1
60115 1
60117 2
60121 1
60130 1
60135 1
60140 1
60153 1
60161 1
60183 1
60194 1
60220 1
60225 1
60227 1
60232 1
60236 1
60238 1
60246 1
60249 1
60254 1
60256 1
60258 1
60259 1
60265 1
60269 1
60272 1
60301 1
60306 1
60319 1
60320 1
60322 1
60329 1
60334 1
60346 1
60349 1
60363 1
60365 1
60372 1
60374 1
60376 1
60385 1
60388 2
60390 1
60398 1
60401 1
60402 1
60411 2
60412 1
60417 1
60422 1
60429 1
60440 1
60447 1
60448 1
60450 1
60460 1
60463 1
60469 1
60480 1
60483 1
60487 1
60496 1
60505 1
60507 1
60508 1
60511 1
60513 1
60517 2
60519 1
60524 1
60525 1
60546 1
60557 1
60561 1
60572 1
60578 1
60581 1
60586 1
60589 1
60595 1
60599 1
60600 1
60619 1
60620 1
60627 1
60643 1
60652 1
60664 1
60669 1
60691 1
60695 1
60702 1
60703 1
60711 1
60718 1
60723 1
60726 1
60735 1
60740 1
60745 1
60747 1
60752 1
60753 1
60755 1
60757 1
60759 1
60760 1
60768 2
60779 1
60793 2
60801 1
60807 1
60810 2
60816 1
60817 1
60818 1
60824 1
60826 1
60830 1
60852 1
60854 1
60855 1
60856 1
60868 1
60880 1
60894 1
60898 1
60904 1
60906 1
60916 1
60918 1
60925 1
60927 1
60928 1
60938 1
60941 1
60949 1
60956 1
60960 1
60964 1
60974 1
60977 1
60978 1
60979 1
60982 1
60989 1
61027 1
61028 1
61043 1
61045 1
61054 1
61062 1
61063 1
61066 1
61085 1
61092 1
61094 1
61095 1
61096 1
61105 1
61106 2
61107 1
61109 2
61110 1
61112 1
61121 1
61129 1
61141 1
61146 1
61147 1
61152 1
61160 1
61197 1
61198 1
61201 1
61206 1
61215 1
61220 1
61227 1
61235 1
61247 1
61251 1
61254 1
61257 1
61267 1
61272 1
61275 1
61292 1
61301 1
61304 1
61321 2
61325 2
61329 1
61350 1
61351 1
61352 1
61360 1
61365 1
61367 1
61369 1
61380 1
61386 2
61388 1
61395 1
61406 1
61408 1
61426 1
61432 1
61441 2
61443 2
61448 1
61451 1
61460 1
61476 1
61504 2
61505 1
61507 1
61520 1
61526 3
61529 1
61532 1
61534 3
61540 3
61546 1
61559 1
61560 1
61563 1
61569 1
61574 1
61582 1
61583 1
61584 1
61589 1
61591 1
61595 2
61599 1
61605 1
61634 1
61640 1
61646 1
61651 2
61665 1
61669 1
61671 1
61689 2
61693 1
61702 1
61705 1
61714 1
61717 1
61720 1
61727 1
61733 2
61741 1
61750 1
61752 1
61761 1
61775 1
61780 1
61781 1
61790 1
61796 1
61797 1
61800 1
61805 1
61810 1
61820 1
61821 1
61843 1
61854 1
61856 1
61866 1
61868 1
61871 1
61876 1
61878 1
61885 1
61895 1
61899 1
61907 1
61912 1
61913 1
61923 1
61930 1
61934 1
61935 1
61937 1
61939 1
61943 1
61944 1
61949 1
61966 1
61974 1
61992 1
62006 2
62009 1
62023 1
62025 1
62030 1
62034 1
62036 1
62044 1
62047 1
62053 2
62060 1
62062 1
62066 1
62094 1
62105 1
62115 1
62125 1
62129 1
62143 1
62152 1
62156 2
62160 1
62172 1
62174 1
62178 1
62182 1
62187 1
62188 1
62199 1
62201 1
62202 1
62211 1
62239 1
62240 1
62252 1
62253 1
62276 1
62281 1
62285 2
62295 1
62302 1
62314 2
62317 1
62332 1
62333 1
62352 1
62353 1
62359 1
62362 1
62381 1
62385 1
62401 1
62405 1
62406 1
62410 1
62412 1
62418 1
62421 1
62423 1
62426 1
62427 1
62436 1
62448 1
62450 1
62454 1
62462 1
62471 1
62475 1
62476 1
62486 1
62491 1
62497 1
62504 1
62505 1
62514 1
62519 1
62527 1
62535 1
62542 1
62544 1
62546 2
62547 1
62551 2
62554 1
62560 1
62569 1
62572 1
62581 1
62582 1
62584 2
62597 1
62603 1
62608 1
62612 1
62615 1
62619 1
62623 1
62630 1
62632 1
62648 1
62653 1
62667 1
62668 1
62669 1
62677 1
62688 1
62689 1
62704 1
62714 1
62716 1
62735 1
62752 1
62756 1
62760 1
62763 1
62777 1
62778 1
62792 1
62799 1
62810 1
62817 1
62819 1
62824 1
62826 1
62832 1
62844 1
62848 1
62853 1
62901 1
62912 1
62917 1
62930 1
62938 1
62942 1
62969 1
62974 1
62976 1
63011 1
63032 1
63035 1
63055 3
63056 1
63070 1
63080 1
63089 1
63111 1
63113 2
63120 2
63148 1
63155 1
63160 1
63163 1
63168 1
63177 1
63178 2
63179 1
63182 1
63185 1
63192 1
63193 1
63200 1
63203 1
63207 1
63210 1
63214 1
63227 2
63233 1
63241 1
63244 1
63245 1
63249 1
63257 1
63261 2
63264 1
63277 1
63279 1
63300 2
63307 1
63316 1
63331 1
63332 1
63334 1
63337 1
63340 1
63351 1
63355 1
63370 1
63378 1
63383 1
63386 1
63390 1
63395 2
63397 1
63398 1
63402 1
63404 1
63424 1
63433 1
63434 1
63437 1
63443 1
63444 1
63449 2
63450 1
63466 1
63467 1
63471 1
63487 1
63491 1
63496 1
63498 1
63504 1
63507 1
63515 1
63517 1
63520 1
63524 1
63529 1
63532 1
63536 1
63544 1
63545 1
63548 1
63550 1
63555 1
63562 1
63574 1
63587 1
63591 1
63597 1
63599 1
63602 1
63606 1
63607 1
63608 1
63613 1
63622 2
63624 1
63643 1
63648 1
63654 1
63659 1
63676 2
63680 1
63681 1
63682 1
63698 1
63702 1
63703 1
63724 2
63726 1
63734 1
63736 2
63737 1
63745 1
63753 1
63760 1
63765 1
63768 1
63782 1
63784 1
63805 1
63807 3
63817 1
63819 1
63820 1
63826 1
63836 1
63850 1
63863 1
63867 1
63875 2
63880 1
63882 1
63885 1
63887 1
63894 1
63895 3
63902 1
63903 1
63904 1
63917 1
63918 2
63921 1
63925 1
63931 2
63940 1
63949 1
63954 2
63956 1
63960 1
63964 2
63969 1
63973 1
63981 1
63986 1
63989 1
63992 1
63999 1
64008 1
64014 1
64016 1
64017 1
64020 1
64028 1
64032 1
64041 1
64055 1
64062 1
64074 1
64081 1
64088 1
64104 1
64114 2
64121 1
64129 1
64132 2
64133 1
64139 1
64157 1
64160 1
64163 1
64166 1
64172 1
64177 1
64181 1
64188 1
64191 1
64197 1
64198 1
64199 1
64201 1
64212 1
64232 1
64233 1
64238 1
64240 1
64259 1
64263 1
64289 1
64309 1
64324 1
64332 1
64347 1
64354 1
64357 1
64368 1
64379 1
64381 1
64385 1
64392 1
64398 1
64399 1
64400 1
64401 1
64404 1
64407 2
64451 1
64452 1
64455 1
64458 1
64460 1
64479 1
64489 1
64490 1
64491 1
64493 1
64503 1
64508 1
64515 1
64518 2
64521 1
64523 1
64525 1
64532 1
64538 1
64539 1
64540 1
64542 1
64549 1
64552 1
64555 1
64570 1
64575 1
64587 1
64607 1
64612 1
64636 1
64651 1
64671 1
64673 1
64674 1
64680 1
64699 1
64707 1
64714 1
64716 1
64724 1
64728 1
64731 1
64743 1
64762 1
64769 2
64792 1
64798 1
64802 1
64809 1
64819 1
64823 1
64832 1
64860 1
64869 1
64902 1
64908 1
64915 1
64920 1
64927 1
64930 2
64931 1
64935 1
64936 1
64950 1
64964 1
64965 1
64978 1
64987 1
65003 1
65036 2
65040 1
65048 2
65066 1
65103 1
65105 1
65110 1
65111 1
65114 1
65148 1
65153 1
65156 1
65164 1
65168 1
65174 1
65177 1
65186 1
65195 1
65205 1
65206 1
65207 1
65214 2
65234 1
65235 1
65241 1
65257 2
65261 1
65280 1
65282 1
65293 1
65307 1
65310 1
65313 1
65335 1
65346 1
65348 1
65359 1
65365 1
65396 1
65397 1
65414 1
65434 1
65447 1
65459 1
65481 1
65485 1
65491 1
65496 1
65497 1
65499 1
65505 1
65509 1
65523 1
65530 1
65534 1
65535 1
65543 1
65592 1
65593 1
65600 1
65604 1
65605 1
65608 1
65609 1
65617 1
65623 1
65630 1
65631 1
65643 1
65648 1
65652 1
65670 2
65673 2
65682 1
65683 1
65699 1
65700 1
65712 1
65717 1
65718 1
65719 1
65728 1
65747 1
65751 1
65752 1
65753 1
65754 1
65756 1
65763 1
65790 1
65818 1
65826 1
65844 1
65856 1
65860 1
65870 1
65871 1
65893 1
65912 1
65918 2
65924 1
65926 1
65938 1
65941 1
65958 1
65980 1
66023 2
66043 1
66046 1
66055 1
66056 1
66065 1
66069 1
66071 2
66078 1
66084 1
66096 2
66109 1
66112 1
66115 1
66117 1
66122 1
66123 1
66127 1
66166 1
66168 1
66171 1
66175 1
66179 1
66193 1
66208 1
66211 1
66214 1
66216 1
66222 1
66229 1
66232 1
66244 1
66267 1
66271 1
66288 1
66295 1
66300 1
66305 1
66315 1
66325 1
66337 1
66347 1
66362 1
66363 1
66364 1
66369 1
66380 1
66385 1
66390 1
66391 1
66397 1
66401 2
66406 1
66412 1
66423 1
66429 1
66454 1
66469 1
66471 1
66476 1
66499 1
66502 1
66508 1
66509 1
66515 1
66522 1
66550 1
66551 2
66566 1
66570 1
66578 1
66600 1
66610 1
66638 1
66662 1
66683 1
66690 1
66699 1
66705 1
66723 1
66725 1
66726 1
66740 1
66749 1
66766 2
66767 1
66778 1
66787 1
66796 1
66797 1
66799 1
66811 1
66837 1
66848 1
66883 2
66889 1
66892 1
66893 1
66897 1
66899 1
66902 1
66908 1
66919 1
66927 1
66932 1
66938 1
66944 1
66963 1
66967 1
66969 1
66974 1
66978 1
66997 1
67013 1
67020 1
67033 1
67037 1
67039 1
67040 1
67042 1
67044 1
67051 1
67078 1
67081 1
67092 1
67098 2
67101 1
67117 1
67119 1
67126 1
67133 1
67165 1
67172 1
67188 1
67202 1
67205 1
67219 1
67223 1
67224 1
67254 1
67260 1
67265 1
67267 1
67268 1
67273 1
67282 1
67313 1
67318 1
67356 1
67359 1
67361 1
67363 1
67378 1
67379 1
67412 1
67422 1
67439 1
67454 1
67457 1
67471 1
67473 1
67491 1
67493 1
67510 1
67521 1
67529 1
67534 1
67554 2
67560 1
67561 1
67577 1
67596 1
67600 1
67604 1
67608 1
67616 1
67624 1
67625 1
67632 1
67637 1
67648 1
67658 1
67667 1
67668 1
67671 1
67679 1
67681 1
67686 1
67687 1
67699 1
67702 2
67708 2
67712 1
67717 1
67748 1
67766 1
67780 1
67787 1
67809 1
67812 1
67816 1
67822 1
67842 1
67844 1
67851 1
67853 1
67857 1
67860 1
67878 1
67879 1
67881 1
67894 1
67919 1
67920 2
67923 1
67924 1
67934 1
67938 1
67943 1
67978 1
68001 1
68018 1
68049 1
68059 1
68064 1
68071 2
68079 1
68085 1
68086 1
68090 1
68107 1
68140 1
68142 1
68147 1
68149 1
68162 1
68182 1
68193 1
68195 1
68203 1
68221 1
68227 1
68240 1
68261 1
68264 2
68279 1
68285 1
68290 1
68302 1
68303 1
68304 1
68323 1
68329 1
68337 1
68346 1
68348 1
68363 1
68393 1
68410 1
68412 1
68419 1
68423 1
68432 1
68433 1
68435 1
68442 1
68448 1
68460 1
68476 1
68487 1
68494 1
68495 1
68519 2
68524 1
68529 1
68536 1
68538 1
68542 2
68557 1
68566 1
68576 1
68577 1
68586 1
68593 1
68595 1
68597 1
68599 1
68608 1
68610 1
68613 1
68624 1
68631 1
68643 1
68645 1
68646 1
68653 2
68663 1
68685 1
68686 1
68688 1
68691 1
68698 1
68706 2
68709 1
68710 1
68711 1
68716 1
68719 1
68722 1
68723 1
68726 1
68727 1
68737 2
68760 1
68768 1
68779 1
68788 1
68789 1
68790 1
68805 1
68841 1
68858 1
68860 1
68867 1
68876 1
68878 1
68883 2
68893 1
68901 1
68916 1
68930 1
68938 1
68941 1
68942 1
68954 1
68962 1
68970 1
68972 1
68979 1
68982 1
68987 1
69010 3
69012 1
69013 1
69021 1
69027 1
69028 1
69037 1
69038 1
69050 1
69053 1
69063 1
69111 1
69113 1
69130 1
69137 1
69140 1
69168 1
69169 1
69182 1
69213 1
69216 1
69234 1
69241 1
69246 1
69249 2
69257 1
69261 1
69279 1
69283 1
69286 1
69288 1
69291 1
69297 1
69303 1
69311 1
69315 1
69330 2
69337 1
69349 1
69352 1
69363 1
69392 1
69394 2
69406 1
69420 1
69421 1
69424 1
69425 1
69431 1
69434 1
69449 1
69453 1
69459 1
69486 1
69509 1
69519 1
69527 1
69554 1
69561 1
69570 1
69584 1
69603 1
69604 1
69617 1
69634 1
69651 1
69662 1
69671 1
69678 1
69687 1
69690 1
69691 1
69695 1
69700 1
69703 1
69705 3
69724 1
69725 1
69730 1
69738 1
69741 1
69743 1
69746 1
69752 1
69772 1
69774 1
69794 1
69801 1
69814 1
69818 2
69897 1
69903 1
69925 1
69972 1
69982 1
70002 1
70043 1
70056 1
70070 1
70072 1
70074 1
70089 1
70096 1
70121 1
70127 1
70129 1
70134 1
70153 1
70158 1
70163 1
70174 1
70188 1
70205 1
70212 1
70219 1
70224 1
70241 1
70244 1
70247 1
70254 1
70256 1
70265 1
70266 1
70291 1
70304 1
70306 1
70311 2
70316 1
70318 1
70341 1
70350 1
70356 1
70385 1
70402 1
70412 1
70416 1
70420 1
70427 1
70444 1
70459 1
70477 1
70488 1
70508 1
70511 1
70530 1
70545 1
70567 1
70572 1
70582 1
70590 1
70610 1
70611 1
70612 1
70627 1
70628 1
70629 1
70632 1
70658 1
70672 1
70677 1
70678 1
70688 1
70691 1
70707 1
70709 1
70744 2
70775 1
70788 1
70797 1
70802 1
70808 1
70809 2
70812 1
70815 1
70843 1
70847 1
70852 1
70854 1
70860 2
70865 1
70871 1
70884 1
70888 1
70890 2
70927 1
70928 1
70930 1
70942 1
70953 1
70955 1
70966 1
70974 1
70985 1
70991 1
70995 1
71017 1
71019 1
71033 2
71034 1
71047 1
71057 1
71064 1
71068 1
71078 1
71101 1
71103 1
71142 1
71169 1
71171 1
71176 1
71214 1
71215 1
71221 1
71222 1
71230 1
71244 1
71304 1
71329 1
71340 1
71342 1
71343 1
71351 1
71361 1
71364 1
71368 2
71371 1
71372 1
71374 1
71375 1
71394 1
71400 1
71413 1
71431 1
71436 2
71444 1
71447 1
71450 1
71455 1
71459 1
71460 1
71462 1
71466 1
71483 1
71484 1
71487 1
71501 1
71502 1
71506 1
71521 1
71530 1
71531 1
71532 1
71541 1
71551 1
71554 1
71571 1
71574 1
71586 1
71598 1
71603 1
71623 2
71638 1
71652 1
71671 1
71725 1
71738 1
71740 1
71757 1
71762 1
71769 1
71784 1
71801 1
71819 1
71825 1
71836 1
71850 1
71852 1
71864 1
71892 1
71894 1
71895 2
71902 1
71908 2
71910 1
71932 1
71938 1
71941 1
71957 1
71958 1
71960 1
71964 1
71965 1
71970 1
72004 1
72010 1
72014 1
72018 1
72047 2
72055 1
72091 1
72098 1
72107 1
72108 1
72109 1
72111 1
72131 1
72134 1
72142 1
72152 1
72169 1
72189 1
72191 1
72194 1
72213 1
72230 1
72234 1
72236 1
72242 1
72268 1
72273 1
72304 1
72305 1
72310 1
72319 1
72321 1
72322 1
72335 1
72341 1
72342 1
72347 1
72351 1
72375 1
72380 1
72383 1
72394 1
72395 1
72440 1
72446 1
72457 1
72465 1
72468 1
72482 1
72494 1
72495 1
72498 1
72502 1
72507 1
72509 1
72520 1
72522 1
72532 1
72541 1
72547 1
72554 1
72566 1
72578 1
72595 1
72620 1
72623 1
72630 1
72632 1
72672 1
72673 1
72691 1
72702 1
72710 1
72714 1
72718 1
72735 1
72756 1
72763 1
72771 1
72782 1
72795 1
72797 1
72798 1
72803 1
72808 1
72819 1
72821 1
72822 2
72824 1
72826 1
72849 1
72859 1
72867 1
72870 1
72881 1
72885 1
72886 1
72923 1
72924 1
72942 1
72952 2
72954 1
73000 2
73010 1
73011 1
73012 1
73054 1
73069 1
73101 1
73112 1
73113 1
73121 1
73125 1
73139 1
73141 1
73154 1
73160 1
73163 1
73186 1
73206 1
73207 1
73214 1
73219 1
73239 1
73243 1
73244 1
73257 1
73275 1
73286 1
73292 1
73296 1
73299 1
73310 1
73320 1
73323 1
73344 1
73367 1
73373 1
73393 1
73410 1
73421 1
73438 1
73443 1
73446 1
73448 1
73462 1
73470 1
73471 1
73484 1
73488 1
73494 1
73502 1
73520 1
73521 1
73523 1
73531 1
73534 1
73557 1
73588 1
73594 2
73599 1
73603 1
73606 1
73621 1
73636 1
73647 1
73648 1
73673 1
73679 1
73686 1
73701 1
73712 1
73729 1
73768 1
73774 1
73801 1
73806 1
73817 1
73822 1
73837 1
73838 1
73844 1
73847 1
73856 2
73869 1
73872 2
73881 1
73898 1
73902 1
73903 1
73909 1
73928 1
73936 1
73946 1
73953 2
73954 1
73973 1
73975 1
73977 1
73978 1
74009 1
74012 1
74014 1
74015 1
74016 1
74025 1
74047 1
74048 1
74057 2
74069 1
74080 1
74084 1
74089 2
74099 1
74106 1
74111 1
74144 1
74153 1
74165 1
74166 1
74169 1
74173 1
74177 1
74201 1
74202 1
74204 1
74211 1
74240 1
74245 2
74262 1
74276 1
74280 1
74305 1
74318 1
74327 1
74336 1
74342 1
74348 1
74368 1
74370 1
74374 1
74379 1
74391 1
74392 1
74398 2
74437 1
74442 1
74444 1
74463 1
74486 1
74488 1
74493 2
74501 1
74509 1
74512 1
74519 2
74520 1
74534 1
74540 1
74542 1
74566 1
74567 1
74577 1
74596 1
74607 1
74618 1
74621 1
74623 1
74632 1
74637 1
74638 1
74641 1
74658 1
74678 1
74687 1
74690 1
74694 1
74695 1
74698 1
74712 1
74716 2
74738 1
74739 1
74740 1
74747 1
74759 1
74763 1
74769 1
74773 1
74774 1
74787 1
74790 1
74792 1
74809 1
74812 1
74818 1
74826 1
74831 1
74832 1
74836 1
74842 1
74854 1
74857 1
74874 1
74885 1
74889 1
74906 1
74914 1
74924 1
74929 1
74930 1
74934 1
74939 1
74945 1
74952 1
74959 1
74969 1
74972 2
74994 1
75005 1
75008 1
75028 1
75045 1
75086 1
75088 1
75093 1
75097 1
75098 1
75105 1
75107 1
75117 1
75119 1
75121 1
75139 2
75149 1
75155 1
75161 1
75166 1
75173 1
75176 1
75183 1
75184 1
75198 1
75208 1
75217 1
75230 1
75233 2
75237 1
75247 1
75258 2
75286 1
75291 1
75311 1
75317 1
75325 1
75352 1
75360 1
75382 2
75385 1
75391 1
75399 1
75423 1
75425 1
75427 1
75433 1
75445 1
75447 1
75454 2
75457 1
75461 3
75465 1
75468 1
75490 1
75492 1
75495 1
75501 1
75525 1
75530 1
75549 1
75551 1
75565 1
75569 1
75575 1
75615 1
75617 1
75628 2
75631 1
75653 1
75656 1
75666 1
75671 1
75694 1
75696 1
75704 1
75706 1
75707 1
75708 1
75735 1
75747 1
75760 1
75769 1
75773 1
75774 1
75787 1
75806 1
75826 1
75831 1
75841 1
75847 1
75882 1
75891 1
75907 1
75927 1
75931 1
75946 1
75951 1
75954 1
75978 1
75980 1
75984 1
76020 1
76049 1
76060 1
76063 1
76067 1
76071 1
76075 1
76078 1
76082 1
76083 1
76086 1
76097 1
76100 2
76108 1
76111 1
76113 1
76123 1
76125 1
76127 1
76130 1
76133 1
76139 1
76170 1
76184 1
76188 1
76200 1
76204 1
76207 1
76239 1
76244 1
76250 1
76281 1
76287 1
76290 1
76291 1
76293 1
76299 1
76301 1
76305 1
76319 1
76320 1
76324 1
76336 1
76338 1
76350 1
76359 1
76362 1
76367 1
76381 1
76392 1
76396 1
76401 1
76409 1
76411 1
76412 1
76429 1
76440 1
76452 1
76462 1
76467 1
76473 1
76474 1
76476 1
76484 1
76498 1
76505 1
76512 1
76515 1
76526 1
76531 1
76538 1
76547 1
76551 1
76553 1
76562 1
76578 1
76588 1
76590 1
76606 1
76614 1
76616 1
76623 1
76634 1
76637 1
76641 1
76642 2
76646 1
76658 1
76680 1
76682 1
76734 1
76743 1
76744 1
76746 1
76748 1
76749 1
76755 1
76764 1
76777 1
76801 1
76813 1
76824 1
76828 1
76829 1
76836 1
76839 1
76842 1
76848 1
76849 1
76858 3
76859 1
76872 1
76887 1
76892 1
76894 1
76912 1
76913 1
76924 1
76928 1
76929 1
76939 1
76940 1
76955 1
76967 1
76968 1
76978 1
76983 1
76996 1
76997 2
77006 1
77010 1
77027 1
77029 1
77033 1
77035 1
77057 1
77063 2
77064 1
77078 1
77088 1
77095 1
77123 1
77125 1
77132 1
77147 1
77153 1
77162 1
77166 1
77174 1
77181 1
77192 1
77197 1
77198 1
77202 1
77204 1
77205 1
77219 1
77231 1
77251 1
77255 1
77264 1
77268 1
77292 1
77294 1
77303 1
77380 2
77382 1
77403 1
77418 1
77427 1
77432 1
77446 1
77447 1
77448 1
77449 1
77456 1
77461 1
77462 1
77472 1
77482 1
77498 1
77509 1
77513 1
77522 1
77524 1
77532 1
77536 1
77538 1
77547 1
77555 1
77564 1
77566 1
77574 1
77583 1
77584 1
77589 1
77607 1
77611 1
77625 1
77627 1
77629 1
77631 1
77640 1
77654 1
77655 1
77660 1
77672 2
77701 1
77713 1
77720 1
77750 1
77763 1
77773 1
77778 1
77830 2
77852 1
77860 1
77863 2
77876 1
77908 1
77925 1
77948 1
77949 1
77969 1
77973 1
77979 1
77992 1
78000 1
78001 1
78003 1
78006 1
78014 1
78019 1
78024 1
78043 1
78055 1
78057 1
78084 2
78108 1
78109 1
78115 1
78130 1
78131 1
78150 1
78176 1
78179 1
78183 1
78184 1
78185 1
78193 1
78212 1
78213 2
78218 1
78224 1
78226 1
78237 1
78240 1
78278 1
78280 1
78282 1
78292 1
78295 1
78296 1
78300 2
78332 1
78336 1
78338 1
78341 1
78345 1
78354 1
78367 1
78369 1
78379 1
78389 1
78404 1
78407 1
78408 1
78413 1
78418 1
78425 1
78452 1
78454 1
78465 1
78474 1
78482 1
78483 1
78500 1
78505 1
78509 1
78515 1
78547 1
78548 2
78550 1
78567 1
78568 1
78572 1
78578 1
78586 1
78587 1
78593 1
78598 1
78611 2
78616 1
78622 1
78633 1
78654 1
78681 1
78698 1
78700 1
78708 1
78752 1
78768 1
78770 1
78781 1
78789 1
78806 1
78813 1
78821 1
78824 1
78825 1
78837 1
78846 1
78870 1
78892 1
78894 1
78902 1
78910 1
78921 1
78924 1
78949 1
78997 1
79001 1
79010 2
79033 1
79041 1
79043 2
79044 1
79047 1
79048 1
79052 1
79057 1
79066 1
79089 1
79091 1
79111 1
79114 1
79118 1
79122 1
79126 1
79134 1
79156 1
79159 1
79174 1
79180 1
79192 1
79200 1
79201 1
79223 1
79225 1
79231 1
79234 1
79243 1
79263 1
79269 1
79273 1
79280 1
79308 1
79325 1
79331 2
79337 1
79350 1
79358 1
79363 1
79372 1
79374 1
79378 1
79381 1
79382 1
79396 1
79407 1
79409 1
79414 1
79419 1
79423 1
79429 1
79440 1
79442 1
79447 1
79466 1
79480 1
79482 2
79500 1
79506 1
79512 1
79527 1
79533 1
79538 1
79548 1
79562 1
79567 1
79572 1
79589 1
79602 1
79612 1
79621 1
79646 1
79657 1
79662 1
79664 1
79666 1
79674 1
79690 1
79693 1
79701 1
79703 1
79710 1
79715 2
79717 1
79729 1
79730 1
79741 1
79746 1
79763 1
79764 1
79766 1
79770 1
79777 1
79781 1
79819 1
79841 1
79856 1
79881 1
79883 1
79893 1
79895 1
79899 1
79910 1
79931 1
79936 1
79947 2
79989 1
79996 3
80003 1
80004 1
80040 1
80061 1
80064 1
80069 1
80076 1
80079 1
80080 1
80087 1
80090 1
80102 1
80103 1
80133 2
80147 1
80156 1
80157 1
80193 1
80196 1
80207 1
80252 1
80281 1
80287 1
80297 1
80326 1
80329 1
80331 1
80380 1
80386 1
80387 1
80424 1
80426 1
80434 1
80447 1
80448 1
80456 1
80462 1
80463 1
80469 1
80478 1
80479 1
80493 1
80501 1
80502 1
80503 1
80504 1
80522 1
80542 1
80547 1
80571 1
80575 1
80604 1
80605 1
80633 1
80642 1
80644 1
80646 1
80648 1
80649 1
80670 1
80686 1
80737 1
80739 1
80743 1
80747 1
80782 1
80785 1
80798 1
80806 1
80810 1
80814 1
80822 1
80843 1
80847 1
80855 1
80875 1
80877 2
80892 2
80893 1
80910 1
80919 1
80921 1
80925 1
80945 1
80977 1
80979 1
81001 1
81017 1
81033 1
81034 1
81052 1
81056 2
81061 2
81076 1
81085 1
81093 1
81113 1
81118 1
81124 2
81128 1
81132 1
81139 1
81154 1
81169 1
81172 1
81175 1
81180 1
81194 1
81205 1
81213 1
81252 1
81256 1
81272 1
81276 1
81278 1
81279 1
81285 1
81290 1
81332 1
81335 1
81343 1
81346 1
81360 1
81366 1
81368 1
81401 1
81404 1
81419 1
81429 1
81483 1
81504 1
81508 1
81514 1
81525 1
81535 2
81541 2
81549 1
81556 1
81579 1
81582 1
81602 1
81603 1
81605 1
81614 1
81641 1
81655 1
81681 2
81705 1
81719 1
81738 1
81744 1
81765 1
81776 2
81777 1
81779 1
81784 1
81796 2
81817 1
81838 1
81849 1
81854 1
81856 1
81871 1
81903 1
81911 1
81918 1
81923 1
81927 1
81928 1
81933 1
81942 1
81951 1
81959 1
81971 1
81972 1
81973 1
82025 1
82039 1
82052 1
82063 1
82106 1
82110 1
82111 1
82115 1
82128 1
82135 1
82162 1
82180 1
82182 2
82193 1
82218 1
82226 1
82231 1
82248 2
82259 1
82268 1
82303 1
82313 1
82325 1
82329 1
82331 1
82337 1
82366 1
82368 1
82373 1
82374 1
82375 1
82396 1
82400 1
82408 1
82424 2
82426 1
82427 1
82431 1
82443 1
82446 1
82473 1
82482 1
82489 1
82495 2
82498 2
82539 1
82587 1
82589 1
82596 1
82612 1
82613 1
82649 1
82656 1
82660 1
82663 1
82665 1
82680 1
82682 1
82691 1
82692 1
82696 1
82701 1
82724 1
82750 1
82751 1
82761 1
82790 1
82820 1
82823 1
82830 1
82846 1
82851 1
82855 1
82870 1
82923 1
82938 1
82946 1
82947 1
82953 1
82969 1
82977 1
82988 1
83000 1
83016 1
83019 1
83033 1
83042 1
83052 1
83053 1
83058 1
83066 1
83081 1
83087 1
83099 1
83101 1
83113 1
83115 1
83120 1
83127 1
83129 1
83130 1
83159 1
83166 1
83199 1
83200 1
83210 1
83212 1
83223 1
83232 1
83239 1
83243 1
83272 1
83304 1
83313 1
83330 1
83332 1
83337 1
83362 1
83374 1
83380 1
83384 1
83393 1
83422 1
83434 1
83438 1
83442 1
83456 1
83462 1
83471 1
83480 1
83483 1
83487 1
83493 1
83513 1
83521 1
83522 1
83523 1
83525 1
83542 2
83567 1
83607 1
83612 1
83623 1
83627 1
83633 1
83663 1
83673 1
83690 1
83693 1
83701 1
83705 1
83707 1
83711 1
83718 1
83767 1
83786 1
83788 1
83795 1
83796 1
83804 1
83809 1
83840 2
83845 1
83853 1
83882 1
83888 1
83912 1
83921 1
83941 1
83949 1
83954 1
83955 1
83958 1
83960 1
83962 1
83964 1
83967 1
83971 1
83982 1
84002 1
84010 1
84062 2
84079 1
84122 1
84127 1
84168 1
84178 1
84184 1
84233 1
84253 1
84263 1
84265 1
84281 1
84287 1
84300 1
84333 1
84349 1
84361 1
84365 1
84367 1
84368 1
84407 1
84409 1
84410 1
84421 1
84454 1
84456 1
84460 1
84461 1
84468 1
84481 1
84490 1
84507 1
84532 1
84540 1
84545 1
84549 2
84575 1
84633 1
84641 1
84645 1
84650 1
84666 1
84683 1
84696 1
84702 1
84712 1
84719 1
84723 1
84724 1
84728 1
84737 1
84746 1
84781 1
84785 1
84817 1
84837 1
84859 1
84863 1
84874 2
84915 1
84930 1
84936 1
84945 1
84963 1
84989 1
84990 1
84994 1
85016 1
85062 1
85070 1
85074 1
85086 1
85092 1
85105 1
85108 2
85112 1
85142 1
85147 1
85166 1
85214 1
85223 1
85229 1
85252 1
85254 1
85263 1
85283 1
85290 1
85294 1
85299 1
85314 1
85317 1
85319 1
85340 1
85385 1
85390 1
85405 1
85429 1
85435 2
85445 2
85463 1
85504 1
85520 1
85544 1
85549 1
85564 1
85594 1
85605 1
85607 1
85615 1
85616 1
85630 1
85632 1
85643 1
85646 1
85650 1
85657 1
85665 1
85682 1
85703 1
85714 1
85742 1
85752 1
85756 1
85782 1
85787 2
85792 1
85814 1
85832 1
85840 1
85850 1
85855 1
85877 1
85885 1
85912 1
85914 1
85916 1
85927 1
85950 1
85965 1
86004 1
86007 1
86010 1
86014 1
86017 1
86051 1
86057 1
86068 1
86073 1
86081 1
86092 1
86093 1
86132 1
86136 1
86152 1
86158 1
86193 1
86209 1
86233 1
86234 1
86236 1
86237 1
86246 1
86253 1
86279 1
86284 1
86288 1
86317 1
86329 1
86336 1
86347 1
86364 1
86366 1
86369 1
86396 1
86403 1
86415 1
86417 1
86419 2
86446 1
86455 1
86480 1
86496 1
86503 1
86524 1
86528 1
86537 1
86546 1
86600 1
86609 1
86639 1
86649 1
86674 1
86683 1
86689 1
86700 1
86715 1
86735 1
86743 1
86756 1
86771 1
86780 1
86846 1
86886 1
86901 1
86915 1
86926 1
86948 1
86966 1
86979 1
86987 1
87000 1
87010 1
87016 1
87027 1
87032 2
87036 1
87041 1
87053 1
87064 1
87074 1
87092 1
87106 1
87111 1
87116 1
87124 1
87152 1
87153 1
87174 1
87184 1
87196 1
87259 1
87267 1
87273 1
87279 1
87288 1
87294 1
87298 1
87325 1
87330 1
87335 1
87336 1
87357 1
87363 1
87385 1
87386 1
87391 1
87400 1
87420 1
87464 1
87466 1
87481 1
87488 1
87512 1
87521 1
87528 1
87535 1
87544 1
87603 1
87615 1
87619 1
87626 1
87666 1
87689 1
87709 1
87717 1
87718 1
87727 1
87730 1
87732 1
87744 1
87752 1
87822 1
87828 1
87834 1
87853 1
87862 1
87875 1
87883 1
87887 1
87907 1
87926 1
87934 1
87945 1
87947 1
87948 1
87952 1
87953 1
87971 1
87973 1
87978 1
88002 1
88006 1
88014 1
88018 1
88023 1
88028 1
88043 1
88044 1
88055 1
88056 2
88088 1
88098 1
88124 1
88130 1
88144 1
88181 1
88206 1
88211 1
88212 1
88213 1
88252 1
88253 1
88262 1
88279 1
88290 1
88359 1
88360 1
88369 1
88382 1
88403 1
88422 1
88423 1
88430 1
88482 1
88510 1
88539 1
88545 1
88549 1
88555 1
88557 1
88570 1
88579 1
88594 1
88597 1
88607 1
88660 1
88728 1
88769 1
88778 1
88797 1
88805 1
88806 1
88814 1
88839 1
88845 1
88855 1
88858 1
88872 1
88910 1
88924 1
88953 1
88962 1
88967 1
89010 1
89034 1
89046 1
89051 1
89057 1
89073 1
89115 1
89133 1
89193 1
89197 1
89215 1
89226 1
89288 1
89294 2
89295 1
89304 1
89305 1
89348 1
89374 1
89380 1
89383 1
89392 1
89393 1
89425 1
89427 1
89430 1
89431 1
89442 1
89461 1
89475 1
89481 1
89501 1
89532 1
89533 1
89540 1
89569 1
89604 1
89667 1
89687 1
89706 1
89715 1
89755 1
89772 1
89776 1
89780 1
89785 1
89794 1
89804 1
89812 1
89815 1
89820 1
89831 1
89833 1
89840 1
89875 1
89879 1
89906 1
89915 1
89923 1
89924 1
90003 1
90014 1
90018 1
90035 1
90050 1
90081 1
90087 1
90102 1
90134 1
90145 1
90150 1
90166 1
90189 1
90232 1
90288 1
90301 1
90302 1
90323 1
90335 1
90346 1
90355 1
90360 1
90366 1
90371 1
90372 1
90380 1
90407 1
90435 1
90448 1
90463 1
90467 1
90510 1
90517 1
90526 1
90537 1
90583 1
90587 1
90592 1
90594 1
90601 1
90640 1
90648 1
90661 1
90673 1
90674 1
90696 1
90708 1
90768 2
90780 1
90789 1
90817 1
90829 1
90846 1
90855 1
90870 1
90874 1
90894 1
90897 1
90923 1
90924 1
90943 1
90950 1
90957 1
90979 1
91009 1
91011 1
91037 1
91041 1
91065 1
91073 2
91077 2
91085 1
91090 1
91092 1
91102 1
91155 1
91174 1
91175 1
91185 1
91187 1
91201 2
91211 1
91231 1
91275 1
91279 1
91297 1
91349 1
91355 1
91375 1
91380 1
91387 1
91399 1
91417 1
91425 1
91445 1
91452 1
91470 1
91498 2
91509 1
91511 1
91532 1
91546 1
91556 1
91557 1
91569 1
91576 1
91583 1
91599 1
91623 1
91629 1
91641 1
91642 1
91653 1
91671 1
91694 1
91695 1
91705 1
91728 1
91736 1
91743 1
91755 1
91756 1
91769 1
91787 1
91810 1
91824 1
91864 1
91876 1
91879 1
91889 1
91900 1
91916 1
91919 1
91928 1
91933 1
91936 1
91959 1
91965 1
91979 1
91995 1
92016 1
92025 1
92045 1
92106 1
92111 1
92119 1
92120 1
92124 1
92128 1
92181 1
92196 1
92205 1
92217 1
92224 1
92232 1
92245 1
92261 1
92266 1
92277 1
92308 1
92316 1
92328 1
92355 1
92385 1
92387 1
92414 1
92420 1
92446 1
92471 1
92483 1
92489 1
92506 1
92615 1
92629 1
92693 1
92695 1
92710 1
92719 1
92760 1
92762 1
92770 1
92797 1
92809 1
92818 1
92831 1
92844 1
92866 1
92902 1
92914 1
92968 1
92974 1
92987 1
92995 1
93005 1
93014 1
93016 1
93019 1
93025 1
93072 1
93084 1
93135 1
93149 1
93150 1
93157 1
93169 1
93186 1
93195 1
93204 1
93214 1
93254 1
93257 1
93279 1
93282 1
93289 1
93304 1
93306 1
93321 1
93327 1
93334 1
93339 1
93340 1
93356 1
93372 1
93377 1
93388 1
93398 2
93420 1
93422 1
93432 1
93435 1
93441 1
93442 1
93449 1
93451 1
93463 1
93474 1
93488 1
93493 1
93497 2
93524 1
93534 1
93559 1
93580 1
93592 1
93620 1
93667 1
93672 1
93709 1
93720 1
93731 1
93738 1
93751 1
93753 1
93783 1
93840 1
93879 1
93887 1
93890 1
93896 1
93903 1
93908 1
93929 1
93945 1
93955 1
93967 1
94012 1
94029 1
94032 1
94043 1
94051 2
94066 1
94072 1
94088 1
94109 1
94148 1
94156 1
94160 2
94164 1
94260 1
94284 1
94332 1
94353 1
94411 1
94421 1
94453 1
94491 1
94494 1
94514 1
94517 1
94530 1
94533 1
94573 1
94574 1
94583 1
94588 1
94589 1
94590 1
94599 1
94657 1
94663 1
94699 1
94702 1
94715 1
94718 1
94753 1
94761 1
94773 1
94788 1
94793 1
94795 1
94805 1
94807 1
94814 1
94817 1
94849 1
94850 1
94863 1
94869 1
94958 1
94961 1
94995 1
95001 1
95070 1
95082 1
95098 1
95109 1
95123 1
95156 1
95194 2
95201 1
95206 1
95212 1
95220 1
95291 1
95306 1
95370 1
95379 1
95386 1
95421 1
95490 1
95491 1
95508 1
95524 1
95529 2
95546 1
95555 1
95566 1
95578 1
95586 1
95603 1
95619 1
95629 1
95634 1
95641 1
95644 1
95660 1
95670 1
95696 1
95712 1
95722 1
95732 1
95739 1
95757 1
95788 1
95797 1
95888 1
95889 1
95905 1
95917 1
95925 1
95945 1
96015 1
96028 1
96063 1
96083 1
96094 1
96110 1
96130 1
96160 1
96167 1
96176 1
96182 1
96185 1
96190 1
96240 1
96259 1
96265 1
96341 1
96343 1
96426 1
96491 1
96496 1
96504 1
96507 1
96516 1
96573 1
96609 1
96638 1
96652 1
96654 1
96664 1
96665 1
96701 2
96709 1
96731 1
96747 1
96775 1
96817 1
96840 2
96849 1
96850 1
96859 1
96871 1
96874 1
96898 1
96906 1
96951 1
96967 1
97025 1
97044 1
97083 1
97089 1
97116 1
97134 1
97195 1
97211 1
97224 1
97228 1
97232 1
97290 1
97333 1
97336 1
97340 1
97344 1
97346 1
97367 1
97379 1
97385 1
97389 1
97404 1
97410 1
97444 1
97484 1
97540 1
97544 1
97546 1
97548 1
97552 1
97558 1
97559 1
97588 1
97621 1
97641 1
97647 1
97692 1
97695 1
97696 1
97765 1
97818 1
97819 1
97900 1
97902 1
97912 1
97921 1
97957 1
97970 1
97973 1
97994 1
98063 1
98072 1
98081 1
98082 1
98116 1
98171 1
98180 1
98188 1
98201 1
98204 1
98233 1
98262 1
98277 1
98315 1
98329 1
98353 1
98358 1
98378 1
98407 1
98420 1
98499 1
98523 1
98555 1
98565 1
98569 1
98584 1
98610 1
98624 1
98629 1
98641 1
98699 1
98723 1
98768 1
98775 1
98777 1
98805 1
98811 1
98822 1
98853 1
98872 1
98893 1
98920 1
98928 1
98937 1
98946 1
98957 1
98977 1
98994 1
99059 1
99068 1
99085 1
99105 1
99153 1
99155 1
99157 1
99163 1
99164 1
99171 1
99205 1
99215 1
99236 1
99251 1
99253 1
99292 1
99294 1
99338 1
99351 1
99396 1
99446 1
99463 1
99473 1
99474 1
99477 1
99492 1
99517 1
99533 1
99545 1
99590 1
99637 1
99647 1
99664 1
99671 1
99697 1
99720 2
99728 1
99753 1
99758 1
99778 1
99785 1
99829 1
99862 1
99875 1
99884 1
99899 1
99915 1
99937 1
99962 1
100003 1
100014 1
100023 1
100035 1
100043 1
100095 1
100109 1
100142 1
100159 1
100170 1
100199 1
100212 1
100236 1
100242 1
100271 1
100272 1
100302 1
100327 1
100355 1
100358 1
100366 1
100374 1
100380 1
100385 1
100549 1
100555 1
100607 1
100618 1
100620 1
100635 1
100690 1
100709 1
100728 1
100738 1
100752 1
100753 2
100788 1
100805 1
100825 1
100847 1
100848 1
100867 1
100884 1
100920 1
100935 1
100955 1
101032 1
101040 1
101052 1
101062 1
101077 1
101143 1
101168 1
101255 1
101258 1
101287 1
101308 1
101309 1
101352 1
101373 1
101392 1
101396 1
101402 1
101429 1
101460 1
101488 1
101521 1
101527 1
101544 1
101563 1
101638 1
101649 1
101657 1
101660 1
101664 1
101707 1
101709 1
101718 1
101742 1
101756 1
101764 1
101771 1
101789 1
101798 1
101800 1
101855 1
101869 1
101890 1
101923 1
101952 1
101955 1
101957 1
101968 2
101978 1
102020 1
102027 1
102030 1
102048 1
102050 1
102096 1
102165 1
102169 1
102185 1
102217 1
102229 1
102283 1
102292 1
102306 1
102312 1
102338 1
102343 1
102352 1
102366 1
102435 1
102458 1
102460 1
102469 1
102492 1
102520 1
102645 1
102647 1
102663 1
102732 1
102832 1
102854 1
102902 1
102921 1
102944 1
102974 1
102976 1
103014 1
103030 1
103045 1
103051 1
103111 1
103120 1
103125 1
103151 1
103157 1
103255 1
103277 1
103320 1
103324 1
103332 1
103367 1
103395 1
103423 1
103425 1
103443 1
103455 1
103470 1
103479 1
103488 1
103518 1
103532 1
103549 1
103605 1
103668 1
103669 1
103676 1
103677 1
103684 1
103688 1
103702 1
103762 1
103793 1
103799 1
103870 2
103875 1
103877 1
103912 1
103964 2
103971 1
103988 1
104014 1
104027 1
104061 1
104065 1
104098 1
104108 1
104111 1
104187 1
104193 1
104196 1
104209 1
104222 1
104224 1
104236 1
104237 1
104242 1
104268 1
104278 1
104286 1
104296 1
104301 1
104326 1
104354 1
104360 1
104370 1
104374 1
104381 1
104390 1
104393 1
104440 1
104492 1
104527 1
104549 1
104551 1
104565 1
104568 1
104609 1
104683 1
104699 1
104744 1
104751 1
104756 1
104770 1
104808 1
104844 1
104890 1
104910 1
104915 1
104976 1
104999 1
105011 1
105136 1
105182 1
105209 1
105258 1
105259 1
105316 1
105357 1
105362 1
105380 1
105425 1
105440 1
105463 1
105478 1
105488 1
105490 1
105503 1
105504 1
105587 1
105614 1
105637 1
105641 1
105655 1
105657 1
105681 1
105708 1
105715 1
105778 1
105909 1
105918 1
105925 1
105926 1
105927 1
105937 1
105948 1
105959 1
105963 1
106020 1
106022 1
106065 1
106091 1
106119 1
106171 1
106179 1
106196 1
106200 1
106207 1
106214 1
106241 1
106249 1
106302 1
106327 1
106365 1
106378 1
106381 1
106414 1
106420 1
106462 1
106476 1
106479 1
106483 1
106543 1
106604 1
106620 1
106650 1
106671 1
106694 1
106801 1
106814 1
106844 1
106862 1
106885 1
106911 1
106953 1
106967 1
106985 1
106998 1
107027 1
107056 1
107088 1
107182 1
107223 1
107242 1
107246 1
107251 1
107276 1
107337 1
107370 1
107389 1
107413 1
107456 1
107507 1
107540 1
107548 1
107585 1
107586 1
107660 1
107662 1
107712 1
107716 1
107739 1
107774 1
107823 1
107866 1
107895 1
107904 1
107905 1
107912 1
107914 1
107933 1
107967 1
108046 1
108059 1
108095 1
108101 1
108102 1
108120 1
108211 2
108227 1
108232 1
108239 1
108247 1
108313 1
108340 1
108371 2
108437 1
108469 1
108585 1
108617 1
108638 1
108689 1
108695 1
108723 1
108777 1
108806 1
108855 1
108875 1
108906 1
108923 1
108936 1
108953 1
109023 1
109030 1
109047 1
109093 1
109103 1
109176 1
109222 1
109281 1
109311 1
109387 1
109394 1
109423 1
109494 1
109549 1
109615 1
109623 1
109662 1
109673 1
109690 1
109774 1
109891 1
109934 1
109936 1
109948 1
109978 1
110018 1
110059 1
110074 1
110082 1
110126 1
110136 1
110188 1
110211 1
110214 1
110251 1
110299 1
110336 1
110353 1
110370 1
110387 1
110410 1
110440 1
110557 1
110606 1
110664 1
110699 2
110728 1
110746 1
110749 1
110814 1
110831 1
110889 1
110988 1
111042 1
111065 1
111091 1
111102 1
111122 1
111124 1
111144 1
111148 1
111172 1
111276 1
111284 1
111289 1
111290 1
111308 1
111316 1
111338 1
111389 1
111402 1
111403 1
111410 1
111432 1
111483 1
111521 1
111540 1
111544 1
111552 1
111652 1
111678 1
111720 1
111929 1
111940 1
112079 1
112100 1
112105 1
112109 1
112138 1
112153 1
112265 1
112269 1
112293 1
112324 1
112380 1
112402 1
112484 1
112507 1
112573 1
112687 1
112703 1
112726 1
112745 1
112880 1
112912 1
112957 1
112972 1
112979 1
113124 1
113170 1
113200 1
113335 1
113362 1
113415 1
113420 1
113443 1
113451 1
113453 1
113477 1
113496 1
113568 1
113607 1
113625 1
113634 1
113642 1
113653 1
113679 1
113705 1
113774 1
113782 1
113793 1
113822 1
113843 1
114000 1
114014 1
114054 1
114076 1
114100 1
114211 1
114239 1
114273 1
114296 1
114335 1
114348 1
114354 1
114424 1
114470 1
114499 1
114571 1
114591 1
114620 1
114638 1
114699 1
114725 1
114741 1
114743 1
114748 1
114822 1
114853 1
114871 1
114882 1
114926 1
115062 1
115109 1
115116 1
115246 1
115264 1
115312 1
115353 1
115399 1
115422 1
115442 1
115463 1
115503 1
115562 1
115638 1
115684 1
115702 1
115704 1
115707 1
115775 1
115816 1
115854 1
115871 1
116005 1
116069 1
116073 1
116083 1
116105 1
116111 1
116254 1
116260 1
116284 1
116297 1
116326 1
116327 1
116338 1
116360 1
116361 1
116400 1
116402 1
116429 1
116439 1
116448 1
116475 1
116498 1
116500 1
116517 1
116532 1
116559 1
116584 1
116608 1
116652 1
116689 1
116709 1
116715 1
116721 1
116761 1
116795 1
116861 1
116893 1
116951 1
117082 1
117144 1
117183 1
117186 1
117195 1
117209 1
117232 1
117282 1
117299 1
117358 1
117417 1
117447 1
117477 1
117501 1
117587 1
117615 1
117631 1
117648 1
117687 1
117688 1
117698 1
117709 1
117710 1
117716 1
117730 1
117753 1
117757 1
117817 1
117859 1
117864 1
117873 1
117880 1
117885 1
117889 1
117890 1
117898 1
117930 1
117934 1
118077 1
118134 1
118136 1
118150 1
118230 1
118344 1
118350 1
118380 2
118398 1
118400 1
118463 1
118524 1
118610 1
118699 1
118707 1
118824 1
118839 1
118845 1
118980 1
119005 1
119059 1
119061 1
119093 1
119187 1
119198 1
119310 1
119337 1
119445 1
119509 1
119523 1
119626 1
119642 1
119675 2
119695 1
119740 1
119767 1
119803 1
119811 1
119812 1
119833 1
119866 1
119882 1
119898 1
119905 1
119907 1
119913 1
119931 1
119990 1
120006 1
120015 1
120040 1
120114 1
120119 1
120131 1
120160 1
120176 1
120230 1
120289 1
120304 1
120309 1
120325 1
120397 1
120411 1
120455 1
120571 1
120586 1
120612 1
120645 1
120656 1
120683 1
120688 1
120713 1
120735 1
120789 1
120790 1
120801 1
120812 1
120818 1
120828 1
120843 1
120846 1
120973 1
120977 1
121031 1
121078 1
121096 1
121111 1
121126 1
121225 1
121355 1
121383 1
121396 1
121398 1
121407 1
121419 1
121452 1
121484 1
121518 1
121523 1
121565 1
121604 1
121703 1
121830 1
121907 1
122061 1
122068 1
122072 1
122093 1
122111 1
122170 1
122192 2
122322 1
122387 1
122394 1
122477 1
122508 1
122516 1
122657 1
122821 1
122840 1
122867 1
122872 1
122932 1
122953 1
123038 1
123095 1
123098 1
123109 1
123120 1
123180 1
123214 1
123248 1
123282 1
123359 1
123371 1
123373 1
123404 1
123505 1
123534 1
123538 1
123812 1
123902 1
123930 1
123942 1
123960 1
123975 1
123985 1
124027 1
124048 1
124095 1
124118 1
124199 1
124210 1
124223 1
124229 1
124243 1
124304 1
124351 2
124477 1
124660 1
124661 1
124662 1
124674 1
124708 1
124728 1
124928 1
124930 1
124944 1
124959 1
125015 1
125060 1
125091 1
125105 1
125162 1
125221 1
125332 1
125343 1
125378 2
125471 1
125540 1
125552 1
125655 1
125741 1
125761 1
125809 1
125857 1
125893 1
125932 1
126002 1
126016 1
126031 1
126071 1
126175 1
126192 1
126234 1
126246 1
126297 1
126363 1
126368 1
126444 1
126449 1
126492 1
126517 1
126539 1
126541 1
126568 1
126577 1
126677 1
126774 1
126803 1
126830 1
126841 1
126908 1
127028 1
127074 1
127080 1
127174 1
127183 1
127184 2
127301 1
127321 1
127323 1
127329 1
127342 1
127396 1
127421 1
127436 1
127463 1
127524 1
127566 2
127574 1
127611 1
127718 1
127738 1
127787 1
127808 1
127809 1
127815 1
127853 1
127881 1
127927 1
127974 1
127999 1
128004 1
128117 1
128145 1
128173 1
128196 1
128379 1
128387 1
128469 1
128470 1
128475 1
128480 2
128482 2
128505 1
128539 1
128560 1
128562 1
128570 1
128573 1
128625 1
128702 1
128706 1
128737 1
128774 1
128854 1
128919 1
128977 1
128981 1
129043 1
129065 1
129087 1
129108 1
129189 1
129207 1
129208 1
129229 1
129242 1
129249 1
129256 1
129257 1
129331 1
129359 1
129391 1
129399 1
129422 1
129455 1
129480 1
129486 1
129512 1
129667 1
129691 1
129701 1
129709 1
129726 1
129728 1
129744 1
129778 1
129779 1
129851 1
129897 2
129902 1
129993 1
130026 1
130042 1
130092 1
130121 1
130124 1
130216 1
130224 1
130233 1
130247 1
130291 1
130382 1
130423 1
130434 1
130474 1
130479 1
130627 1
130712 1
130724 1
130768 1
130799 1
130886 1
130931 1
130948 1
130950 1
130992 1
131040 1
131046 1
131056 1
131092 1
131162 1
131204 1
131245 1
131251 1
131307 1
131339 1
131387 1
131399 1
131405 1
131433 1
131436 1
131448 1
131490 1
131530 1
131539 1
131639 1
131672 1
131756 1
131760 1
131892 1
131896 1
131898 1
131943 1
131969 1
132012 1
132013 1
132051 1
132073 2
132177 1
132209 1
132227 1
132302 1
132350 1
132383 1
132424 1
132450 1
132484 1
132502 1
132531 1
132613 1
132701 1
132702 1
132710 1
132745 1
132829 1
132853 1
132857 1
132865 1
132914 1
132994 1
133043 1
133046 1
133056 1
133087 1
133097 1
133116 1
133178 1
133199 1
133230 1
133353 1
133393 1
133627 1
133749 1
133759 1
133810 1
133962 1
133990 1
133998 1
134058 1
134118 1
134127 1
134312 1
134382 1
134426 1
134440 1
134495 1
134521 1
134537 1
134604 1
134636 1
134668 1
134727 1
134747 1
134867 1
134884 1
134912 1
135009 1
135012 2
135110 1
135142 1
135155 1
135157 1
135161 1
135260 1
135264 1
135282 1
135290 1
135369 1
135373 1
135431 1
135442 1
135444 1
135445 1
135458 1
135478 1
135503 1
135514 1
135581 1
135615 1
135685 1
135693 1
135717 1
135756 1
135778 1
135799 1
135808 1
135821 1
135872 1
135891 1
135898 1
135900 1
135912 1
135955 1
135960 1
135967 1
135996 1
136053 1
136104 1
136180 1
136206 1
136213 1
136248 1
136301 1
136352 1
136353 1
136359 1
136389 1
136503 1
136529 1
136615 1
136655 1
136657 1
136677 1
136686 1
136700 1
136893 1
136942 1
137166 1
137171 1
137236 1
137270 1
137296 1
137552 1
137590 1
137593 1
137675 1
137685 1
137703 1
137720 1
137751 1
137878 1
138001 1
138134 1
138244 1
138386 1
138409 1
138449 1
138551 2
138560 1
138562 1
138625 1
138640 1
138757 1
138764 1
138849 1
138868 1
138870 1
138881 1
138883 1
138886 1
138928 1
139033 1
139058 1
139074 1
139100 1
139200 1
139213 1
139248 1
139249 1
139264 1
139334 1
139424 1
139444 1
139450 1
139604 1
139844 1
139938 1
139941 1
140087 1
140114 1
140133 1
140155 1
140186 1
140190 1
140195 2
140238 1
140299 1
140426 1
140449 1
140535 1
140578 1
140582 1
140586 1
140594 1
140626 1
140696 1
140880 1
140898 1
140934 1
140956 1
140992 1
141042 1
141066 1
141101 1
141199 1
141209 1
141254 1
141378 1
141410 1
141496 1
141498 1
141551 1
141603 1
141611 1
141615 1
141673 1
141721 1
141733 1
141752 1
141829 1
142020 1
142209 1
142295 1
142376 1
142569 1
142586 1
142603 1
142687 1
142773 1
142785 1
142860 1
142948 1
142974 1
142982 1
143008 1
143135 1
143167 1
143234 1
143235 1
143323 1
143445 1
143498 1
143583 1
143649 1
143664 1
143697 1
143786 1
143794 1
143820 1
143879 1
143979 1
144084 1
144126 1
144144 1
144241 1
144327 1
144335 1
144469 1
144548 1
144585 1
144609 1
144654 1
144713 1
144720 1
144738 1
144862 1
144874 1
144984 1
145025 1
145072 1
145202 1
145209 1
145302 1
145359 1
145364 1
145527 1
145550 1
145596 1
145709 1
145786 1
145912 1
145918 1
145951 1
145996 1
146084 1
146188 1
146258 1
146269 1
146299 1
146323 1
146400 1
146412 1
146474 1
146491 1
146509 1
146513 1
146665 1
146684 1
146788 1
146789 1
146870 1
146987 1
147034 1
147066 1
147132 1
147155 1
147195 1
147276 1
147411 1
147418 1
147455 1
147470 1
147475 1
147660 2
147667 1
147729 1
147755 1
147883 1
147914 1
148046 1
148096 1
148279 1
148475 1
148515 1
148530 1
148572 1
148717 1
148719 1
148816 1
148864 1
149048 1
149143 1
149278 1
149280 1
149289 1
149330 1
149515 1
149523 1
149583 1
149616 1
149670 1
149700 1
149708 1
149714 1
149758 1
149766 1
149791 1
149825 1
149851 1
149962 1
149969 1
150074 1
150186 1
150279 1
150373 1
150383 1
150386 1
150630 1
150646 1
150652 1
150729 1
150739 1
150764 1
150802 1
150809 1
150853 1
151044 1
151089 1
151180 1
151212 1
151372 1
151428 1
151539 1
151609 1
151621 1
151639 1
151804 1
151870 1
151929 1
151933 1
151950 1
152027 1
152055 1
152073 1
152128 1
152162 1
152203 1
152206 1
152365 1
152393 1
152398 1
152456 1
152516 1
152525 1
152527 1
152566 1
152592 1
152666 1
152724 1
152957 1
152962 1
152975 1
153122 1
153195 1
153327 1
153501 1
153520 1
153558 1
153584 1
153629 1
153720 1
153739 1
153742 1
153819 1
153825 1
153886 1
153946 1
153976 1
154203 1
154210 1
154245 1
154287 1
154349 1
154368 1
154377 1
154450 1
154511 1
154524 1
154537 1
154592 1
154661 1
154666 1
154767 1
154792 1
154798 1
154819 1
154879 1
154999 1
155085 1
155140 1
155172 1
155222 1
155243 1
155268 1
155308 1
155330 1
155347 1
155399 1
155495 2
155512 1
155544 1
155555 1
155573 1
155775 1
155784 1
155795 1
155833 1
155984 1
156001 1
156035 1
156100 1
156150 1
156152 1
156172 1
156279 1
156405 1
156420 1
156443 1
156506 1
156585 1
156693 1
156701 1
156778 1
156804 1
156958 1
157009 1
157100 1
157170 1
157171 1
157173 1
157216 1
157264 1
157272 1
157325 1
157521 1
157548 1
157579 1
157618 1
157702 1
157718 1
157725 1
157753 1
157755 1
157907 1
158055 1
158061 1
158095 1
158111 1
158169 1
158221 1
158252 1
158279 1
158294 1
158355 1
158381 1
158441 1
158597 1
158657 1
158712 1
158720 1
158727 1
158737 1
158747 1
158771 1
158831 1
158868 1
158970 1
159117 1
159238 1
159259 1
159299 1
159312 1
159324 1
159364 1
159376 1
159422 1
159495 1
159606 1
159723 1
159898 1
159901 1
159914 1
160036 1
160116 1
160169 1
160219 1
160233 1
160239 1
160289 1
160361 1
160549 1
160578 1
160586 1
160602 1
160842 1
160919 1
160945 1
161227 1
161286 1
161304 1
161390 1
161494 1
161571 1
161594 1
161668 1
161681 1
161690 1
161814 1
161840 1
161868 1
161908 1
162128 1
162140 1
162155 1
162337 1
162365 1
162369 1
162386 1
162404 1
162410 1
162434 1
162497 1
162699 1
162710 1
162782 1
162934 1
162980 1
162992 1
163011 1
163187 1
163365 1
163403 1
163461 1
163495 1
163497 1
163518 1
163542 1
163554 1
163631 1
163687 1
163803 1
163831 1
164060 1
164082 1
164173 1
164174 1
164212 1
164225 1
164243 1
164270 1
164404 1
164558 1
164590 1
164611 1
164733 1
164848 1
164895 1
164922 1
164929 1
165129 1
165138 1
165179 1
165182 1
165187 1
165214 1
165346 1
165370 1
165598 1
165685 1
165714 1
165735 1
165744 1
165812 1
165885 1
165909 1
165973 1
166001 1
166019 2
166060 1
166088 1
166204 1
166300 1
166354 1
166431 1
166442 1
166465 1
166570 1
166606 1
166669 1
166797 1
166845 1
166887 1
166965 1
167013 1
167154 1
167324 1
167350 1
167435 1
167437 1
167498 1
167503 1
167524 1
167597 1
167617 1
167629 1
167649 1
167652 1
167680 1
167829 1
167830 1
167847 1
168017 1
168043 1
168048 1
168174 1
168271 1
168295 1
168340 1
168433 1
168484 1
168537 1
168559 1
168567 1
168660 1
168718 1
168796 1
168851 1
168955 1
168984 1
169042 1
169121 1
169134 1
169155 1
169184 1
169238 1
169268 1
169277 1
169300 1
169340 1
169405 1
169424 1
169518 1
169604 1
169671 1
169701 1
169755 1
169829 1
169845 1
169857 1
169858 1
169890 1
169902 1
169961 1
169990 1
170086 1
170196 1
170272 1
170284 1
170302 1
170304 1
170307 1
170334 1
170474 1
170507 1
170527 1
170537 1
170614 1
170640 1
170649 1
170673 1
170723 1
170860 1
170901 1
170924 1
170950 1
171000 1
171006 1
171014 1
171031 1
171133 1
171204 1
171230 1
171326 1
171377 1
171408 1
171456 1
171510 1
171513 1
171536 1
171567 1
171595 1
171607 1
171698 1
171739 1
171742 1
171743 1
171747 1
171760 1
171841 1
172155 1
172164 1
172166 1
172274 1
172357 1
172434 1
172446 1
172473 1
172531 1
172561 1
172597 1
172665 1
172752 1
172785 1
172842 1
172847 1
173312 1
173320 1
173385 1
173468 1
173543 1
173611 1
173793 1
173886 1
173951 1
173982 1
174069 1
174086 1
174135 1
174194 1
174197 1
174217 1
174282 1
174314 1
174346 1
174396 1
174517 1
174595 1
174654 1
174808 1
174848 1
174948 1
175137 1
175260 1
175294 1
175301 1
175343 1
175440 1
175475 1
175523 1
175573 1
175626 1
175703 1
175808 1
175823 1
175887 1
175902 1
175950 1
175959 1
175963 1
175970 1
176067 1
176071 1
176208 1
176249 1
176290 1
176293 1
176301 1
176384 1
176408 1
176426 1
176476 1
176679 1
176781 1
176783 1
176841 1
176919 1
177065 1
177079 1
177106 1
177140 1
177190 1
177232 1
177242 1
177247 1
177380 1
177436 1
177445 1
177453 1
177508 1
177532 1
177597 1
177602 1
177609 1
177712 1
177727 1
177836 1
177937 1
177942 1
178045 1
178109 1
178190 1
178191 1
178232 1
178322 1
178333 1
178354 1
178511 1
178569 1
178596 1
178600 1
178612 1
178633 2
178651 1
178938 1
178959 1
179007 1
179091 1
179158 1
179202 1
179293 1
179358 1
179369 1
179377 1
179389 1
179420 1
179465 1
179466 1
179485 1
179646 1
179682 1
179744 1
179749 1
179769 1
179838 1
179863 1
179865 1
179908 1
179936 1
179972 1
180020 1
180091 1
180101 1
180201 1
180205 2
180243 1
180253 1
180279 1
180344 1
180393 1
180402 1
180424 1
180427 1
180484 1
180504 1
180539 1
180561 1
180605 1
180685 1
180704 1
180773 1
180890 1
180902 1
181000 1
181029 1
181089 1
181138 1
181187 1
181188 1
181199 1
181208 1
181309 1
181334 1
181339 1
181354 1
181367 1
181373 1
181400 1
181632 1
181813 1
181821 1
181824 1
182163 1
182224 1
182295 1
182338 1
182469 1
182673 1
182676 1
182685 2
182746 1
182776 1
182805 1
182846 1
182911 1
182927 1
183008 2
183035 1
183097 1
183139 1
183148 1
183188 1
183210 1
183243 1
183424 1
183442 1
183452 1
183548 1
183591 1
183693 1
183729 1
183759 1
183786 1
183806 1
183820 1
183934 1
184047 1
184053 1
184249 1
184266 1
184323 1
184348 1
184402 1
184409 1
184413 1
184569 1
184625 1
184659 1
184681 1
184722 1
184755 1
184829 1
184846 1
184861 1
184966 1
184997 1
185042 1
185294 1
185296 1
185405 1
185622 1
185643 1
185663 1
185703 1
185706 1
185741 1
185758 2
185930 1
185998 1
186044 1
186307 1
186638 1
186644 1
186645 1
186705 1
186721 1
186790 1
186829 1
186889 1
186965 1
186990 1
187183 1
187211 1
187267 1
187314 1
187474 1
187476 1
187561 1
187652 1
187721 1
187726 1
187804 1
187805 1
187810 1
187830 1
187868 1
187887 1
187933 1
187949 1
188052 1
188073 1
188136 1
188201 1
188316 1
188328 1
188330 1
188349 1
188356 1
188364 1
188435 1
188481 1
188518 1
188522 1
188543 1
188655 1
188757 1
188905 1
188948 1
188966 1
189098 1
189129 1
189218 1
189372 1
189489 1
189510 1
189561 1
189648 1
189699 1
189719 1
189931 1
189935 1
190039 1
190124 1
190218 1
190319 1
190370 1
190599 1
190926 1
190958 1
191006 1
191020 1
191269 1
191379 1
191384 1
191454 1
191631 1
191670 1
192032 1
192092 1
192133 1
192354 1
192686 1
192843 1
193011 1
193043 2
193067 1
193226 1
193283 1
193465 1
193575 1
193659 1
193712 1
193714 1
193911 1
193933 1
193970 1
194189 1
194227 1
194338 1
194431 1
194508 1
194574 1
194696 1
194764 1
194791 1
194914 1
195058 1
195127 1
195149 1
195248 1
195255 1
195279 1
195310 1
195464 1
195472 1
195612 1
195673 1
195687 1
195750 1
195780 1
195809 1
196086 1
196128 1
196234 1
196592 1
196629 1
196638 1
196742 1
196909 1
197130 1
197214 1
197382 1
197391 1
197599 1
197844 1
197872 1
198000 1
198309 1
198331 1
198429 1
198452 1
198474 1
198503 1
198518 1
198730 1
198767 1
198782 1
198879 1
198955 1
199205 1
199248 1
199313 1
199970 1
200177 1
200314 1
200436 1
200519 1
200680 1
200721 1
201212 1
202039 1
202056 1
202754 1
202761 1
202815 1
203045 1
203210 1
203211 1
203249 1
203313 1
203480 1
203500 1
203689 1
203735 1
203750 1
204162 1
204175 1
204198 1
204235 1
204400 1
204753 1
205060 1
205190 1
205222 1
205254 1
205703 1
205813 1
205984 1
206096 1
206129 1
206146 1
206411 1
206548 1
206598 1
206690 1
206720 1
206859 1
207147 1
207267 1
207628 1
207666 1
207736 1
207745 2
207759 1
207779 1
207820 1
207871 1
207952 1
208038 1
208193 1
208318 1
208330 1
208444 1
208520 1
208604 1
209190 1
209238 1
209263 1
209333 1
209410 1
209555 1
209691 1
209925 1
210292 1
210397 1
210431 1
210466 1
210973 1
210980 1
211041 1
211155 1
211211 1
211234 1
211269 1
211470 1
211674 1
211691 1
211849 1
211876 1
211899 1
211930 1
211946 1
211977 1
212105 1
212174 1
212575 1
212614 1
212653 1
212732 1
212734 1
212742 1
212800 1
212966 1
213019 1
213042 1
213186 1
213193 1
213478 1
213535 1
213648 1
213667 1
213696 1
213756 1
213885 1
213938 1
213951 1
213956 1
214008 1
214014 1
214099 1
214214 1
214240 1
214291 1
214322 1
214369 1
214434 1
214459 1
214538 1
214596 1
214653 1
214669 1
214818 1
214880 1
214960 1
215084 1
215138 1
215553 1
215670 1
215693 1
215763 1
215937 1
215975 1
216069 1
216078 1
216114 1
216115 1
216278 1
216458 1
216459 1
216568 1
216988 1
217156 1
217165 1
217281 1
217523 1
217684 1
217695 1
217836 1
218109 1
218189 1
218217 1
218476 1
218560 1
218725 1
218837 1
219239 1
219257 1
219266 1
219317 1
219375 1
219387 1
219458 1
219687 1
219796 1
219901 1
219908 1
220126 1
220471 1
220707 1
220720 1
220723 1
220843 1
220932 1
221093 1
221109 1
221290 1
221475 1
221493 1
221576 1
221585 1
221665 1
221667 1
221819 1
221827 1
221831 1
221915 1
222243 1
222412 1
222514 1
222524 1
222535 1
222546 1
222595 1
223201 1
223423 1
223434 1
223439 1
223675 1
223774 1
224163 1
224337 1
224349 1
224475 1
224502 1
224778 1
224950 1
225089 1
225325 1
225493 1
225502 1
225519 1
225903 1
225963 1
226263 1
226278 1
226403 1
226447 1
226464 1
226720 1
226768 1
227117 1
227283 1
227598 1
227640 1
227952 1
228384 1
228400 1
228438 1
228439 1
228466 1
228999 1
229174 1
229236 1
229294 1
229392 1
229489 1
229517 1
229582 1
229669 1
229789 1
229875 1
229968 1
230110 1
230252 1
230520 1
230549 1
230619 1
230847 1
230929 1
230957 1
230973 1
231030 1
231241 1
231428 1
231438 1
231590 1
231680 1
231829 1
231864 1
231910 1
232074 1
232125 1
232221 1
232233 1
232312 1
232325 1
233009 1
233155 1
233300 1
233487 1
233562 1
233700 1
233720 1
233881 1
233973 1
233985 1
234006 1
234068 1
234141 1
234197 1
234260 1
234425 1
234427 1
234506 1
234704 1
234785 1
234794 1
234823 1
235223 1
235278 1
235307 1
235321 1
235572 1
236278 1
236418 1
236435 1
236491 1
236618 1
236881 1
237119 1
237136 2
237154 1
237341 1
237455 1
237557 1
237635 1
237728 1
237790 1
237827 1
237880 1
237881 1
237929 1
238128 1
238168 1
238196 1
238203 1
238288 1
238351 1
238411 1
238609 1
238807 1
238904 1
238951 1
239410 1
240089 1
240158 1
240256 1
240257 1
240286 1
240517 1
240714 1
240796 1
240821 1
241200 1
241253 1
241275 1
241309 1
241390 1
241497 1
241535 1
242113 1
242140 1
242294 1
242361 1
242716 1
243013 1
243188 1
243309 1
243358 1
243380 1
243844 1
243849 1
243856 1
243864 1
244029 1
244115 1
244136 1
244786 1
244791 1
244804 1
244808 1
244883 1
244904 1
245062 1
245086 1
245220 1
245324 1
245585 1
245735 1
246063 1
246070 1
246131 1
246324 1
246400 1
246604 1
246623 1
246656 1
246723 1
246836 1
246856 1
246972 1
246986 1
247159 1
247216 1
247274 1
247449 1
247561 1
247584 1
247821 1
247837 1
247864 1
248019 1
248037 1
248087 1
248302 1
248512 1
248583 1
249122 1
249418 1
249445 1
249466 1
249474 1
249732 1
249920 1
249947 1
250092 1
250104 1
250359 1
250436 1
250497 1
250511 1
250565 1
250753 1
250853 1
250957 1
251032 1
251049 1
251078 1
251295 1
251367 1
251372 1
251383 1
251413 1
252031 1
252228 1
252513 1
252618 1
252739 1
253084 1
253097 1
253131 1
253283 1
253529 1
253579 1
253654 1
253855 1
253883 1
254062 1
254409 1
254580 1
254647 1
254814 1
255035 1
255198 1
255357 1
255748 1
255818 1
256187 1
256348 1
256442 1
256733 1
257039 1
257058 1
257105 1
257113 1
257150 1
257445 1
257584 1
257599 1
257676 1
257776 1
257790 1
257866 1
258021 1
258134 1
258441 1
258519 1
258636 1
258701 1
258758 1
258815 1
258822 1
258885 1
259040 1
259499 1
259535 1
259568 1
260307 1
260414 1
260595 1
260619 1
260819 1
260833 1
260894 1
261373 1
261402 1
261499 1
261736 1
262034 1
262116 1
262132 1
262186 1
262210 1
262303 1
262469 1
262500 1
262517 2
262541 1
262574 1
262596 1
262642 1
262877 1
263181 1
263265 1
263411 1
263522 1
263668 1
263783 1
263875 1
263932 1
263967 1
264115 1
264219 1
264424 1
264506 1
264564 1
264611 1
264773 1
264882 1
265088 1
265170 1
265282 1
265452 1
265462 1
265545 1
266035 1
266231 1
266477 1
266597 1
266698 1
266851 1
266894 1
266946 1
266952 1
267049 1
267105 1
267144 1
267188 1
267201 1
267274 1
267317 1
267450 1
267462 1
267501 1
267624 1
267683 1
267735 1
267918 1
267929 1
267934 1
267989 1
268199 1
268331 1
268336 1
268542 1
268606 1
268696 1
268718 1
268761 1
268817 1
268839 1
268885 1
268943 1
269029 1
269036 1
269047 1
269187 1
269259 1
269398 1
269427 1
269751 1
269853 1
269883 1
269994 1
270051 1
270082 1
270098 1
270112 1
270119 1
270200 1
270237 1
270360 1
270431 1
270445 1
270588 1
270694 1
270795 1
270803 1
270817 1
271134 1
271185 1
271212 1
271356 1
271357 1
271370 1
271401 1
271463 1
271621 1
271721 1
271725 1
271767 1
271772 1
271797 1
271818 1
271829 1
271842 1
271856 1
271959 1
271993 1
272098 1
272361 1
272423 1
272662 1
272680 1
272764 1
272776 1
272836 1
272882 1
273268 1
273695 1
273697 1
273712 1
273839 1
273876 1
274122 1
274168 1
274317 1
274344 1
274475 1
274604 1
274738 1
274803 1
274837 1
275219 1
275240 1
275367 1
275413 1
275471 1
275679 1
275724 1
275737 1
275794 1
275840 1
275852 1
275988 1
276035 1
276125 1
276185 1
276216 1
276237 1
276266 1
276300 1
276470 1
276722 1
276888 1
277059 1
277102 1
277215 1
277217 1
277274 1
277354 1
277401 1
277492 1
277518 1
277626 1
277643 1
278346 1
278377 1
278490 1
278536 1
278586 1
278784 1
278834 1
278849 1
278856 1
278989 1
279036 1
279040 1
279062 1
279544 1
279680 1
279848 1
280013 1
280036 1
280054 1
280098 1
280099 1
280333 1
280365 1
280541 1
280761 1
280929 1
281016 1
281067 1
281097 1
281139 1
281200 1
281376 1
281442 1
281548 1
281566 1
281800 1
281883 1
282227 1
282246 1
282299 1
282499 1
282638 1
282819 1
283005 1
283086 1
283625 1
284608 1
284717 1
284994 1
285169 1
285223 1
285304 1
285434 1
285515 1
285599 1
285683 1
286171 1
286202 1
286294 1
286303 1
286445 1
286464 1
286487 1
286803 1
287098 1
287316 1
287553 1
287642 1
287810 1
287820 1
287874 1
288088 1
288103 1
288115 1
288395 1
288774 1
288858 1
288976 1
289047 1
289061 1
289186 1
289278 1
289360 1
289431 1
289496 1
289632 1
289693 1
290572 1
290675 1
290936 1
291129 1
291249 1
291309 1
291530 1
291729 1
292081 1
292671 1
292839 1
293799 1
294009 1
294209 1
294517 1
294637 1
294835 1
295021 1
295585 1
295792 1
295944 1
295996 1
296498 1
296910 1
297062 1
297183 1
297479 1
297718 1
298012 1
298271 1
298699 1
298948 1
299116 1
299221 1
299403 1
299464 1
299508 1
299778 1
299780 1
299978 1
300142 1
300219 1
300272 1
300596 1
300720 1
300774 1
301074 1
301148 1
301245 1
301269 1
301441 1
301550 1
301802 1
301939 1
302053 1
302057 1
302270 1
302377 1
302397 1
302417 1
302516 1
302732 1
302769 1
303096 1
303183 1
303225 1
303257 1
303405 1
303728 1
303847 1
303929 1
304199 1
304221 1
304297 1
304355 1
304368 1
304450 1
304554 1
304717 1
304728 1
304846 1
304929 1
305062 1
305117 1
305380 1
305472 1
305846 1
306281 1
306469 1
306573 1
306961 1
307081 1
307092 1
307307 1
307323 1
307339 1
307428 1
307875 1
308251 1
308323 1
308331 1
308346 1
308393 1
308486 1
308512 1
308732 1
308858 1
308923 1
309088 1
309546 1
309562 1
309923 1
309933 1
310053 1
310513 1
310550 1
311026 1
311135 1
311259 1
311789 1
311858 1
311861 1
312066 1
312078 1
312373 1
312421 1
312599 1
312625 1
313140 1
313239 1
313335 1
314179 1
314361 1
315046 1
315141 1
315200 1
315414 1
315604 1
315607 1
316167 1
316631 1
316831 1
317256 1
317303 1
317429 1
317704 1
318010 1
318507 1
318552 1
318756 1
318829 1
319074 1
320056 1
320074 1
320185 1
320388 1
320678 1
320729 1
320802 1
320887 1
321365 1
321499 1
321606 1
321899 1
322378 1
322500 1
322901 1
323455 1
323775 1
324245 1
324411 1
324487 1
324519 1
324522 1
324658 1
324738 1
324787 1
324827 1
325105 1
325175 1
325722 1
326116 1
326302 1
326350 1
326783 1
326945 1
327031 1
327369 2
327487 1
327505 1
327518 1
327664 1
327866 1
328064 1
328417 1
328431 1
328583 1
328733 1
328831 1
329027 1
329178 1
329220 1
329254 1
329433 1
329470 1
329923 1
330040 1
330179 1
330317 1
330465 1
330953 1
330967 1
331679 1
331778 1
331907 1
332103 1
332248 1
332668 1
332795 1
333026 1
333029 1
333234 1
333487 1
333648 1
333820 1
333960 1
334057 1
334112 1
334209 1
334377 1
334733 1
335730 1
335943 1
335967 1
336263 1
336501 1
336593 1
336672 1
336777 1
337268 1
337293 1
337509 1
337763 1
337802 1
338092 1
338386 1
338424 1
338684 1
338756 1
338975 1
339541 1
339567 1
339619 1
339633 1
339913 1
340125 1
340175 1
340442 1
340601 1
340826 1
340940 1
341425 1
341509 1
341795 1
341845 1
342000 1
342316 1
342679 1
342923 1
343791 1
344315 1
345572 1
345788 1
345936 1
346045 1
346053 1
346072 1
346419 1
346709 1
346716 1
346723 1
346803 1
347276 1
347564 1
347662 1
347899 1
347962 1
348018 1
348192 1
348430 1
348515 1
348606 1
348627 1
348663 1
348869 1
349185 1
349541 1
349864 1
350625 1
351112 1
351268 1
351516 1
352389 1
353313 1
353325 1
354146 1
354205 1
354981 1
354988 1
355301 1
355594 1
356249 1
356299 1
356362 1
356539 1
357010 1
357111 1
358015 1
358490 1
358544 1
358652 1
360065 1
360256 1
362337 1
362909 1
363064 1
363222 1
363471 1
363618 1
363766 1
364073 1
364318 1
364721 1
364766 1
365128 1
366374 1
366571 1
366656 1
366813 1
367767 1
368043 1
368506 1
368508 1
368789 1
368806 1
368808 1
369107 1
369203 1
369244 1
369500 1
369566 1
370441 1
370461 1
370603 1
370889 1
371104 1
371337 1
371415 1
371551 1
371623 1
372047 1
372658 1
372712 1
372755 1
373211 1
373393 1
374213 1
374215 1
374517 1
374712 1
374934 1
375204 1
376206 1
376303 1
376673 1
376883 1
377295 1
377781 1
377862 1
378066 1
378324 1
378562 1
378743 1
378948 1
378964 1
382482 1
382529 1
382627 1
383017 1
383309 1
384240 1
384557 1
385175 1
385309 1
385752 1
385913 1
386751 1
387403 1
387455 1
387695 1
387887 1
388052 1
388125 1
388593 1
388633 1
388706 1
388896 1
389748 1
389998 1
390053 1
390247 1
390745 1
391118 1
391927 1
392010 1
392013 1
393090 1
393827 1
393839 1
394681 1
396143 1
396190 1
396958 1
397534 1
397768 1
397860 1
398218 1
398268 1
398576 1
398893 1
399810 1
400074 1
400303 1
400799 1
402043 1
402664 1
404250 1
404381 1
406190 1
407106 1
407153 1
407273 1
407599 1
407965 1
408357 1
408380 1
408446 1
408958 1
409013 1
409183 1
409345 1
409904 1
410405 1
411156 1
412123 1
413773 1
414315 1
416393 1
416735 1
418005 1
418382 1
419544 1
420046 1
420713 1
420863 1
421217 1
423240 1
423257 1
423493 1
424056 1
424726 1
426555 1
426670 1
427813 1
427847 1
428302 1
432794 1
433627 1
433642 1
433917 1
434431 1
435057 1
437489 1
438205 1
438771 1
440758 1
441061 1
441738 1
441773 1
442718 1
443739 1
443876 1
443996 1
444012 1
444336 1
444477 1
444697 1
444738 1
444758 1
446323 1
447218 1
449139 1
449605 1
450732 1
451119 1
451206 1
453167 1
453644 1
453762 1
453860 1
454131 1
456614 1
457174 1
457429 1
457672 1
457758 1
457826 1
460428 1
461732 1
462766 1
464711 1
464948 1
465620 1
467201 1
467428 1
467525 1
468829 1
469275 1
470679 1
473751 1
475400 1
476841 1
477353 1
477578 1
478587 1
480026 1
482178 1
482316 1
482549 1
482594 1
482859 1
483098 1
483218 1
483521 1
483758 1
483927 1
484474 1
485533 1
486329 1
486364 1
486399 1
487092 1
488936 1
489088 1
489191 1
490788 1
490841 1
495029 1
498949 1
499862 1
500082 1
500456 1
501905 1
502129 1
505041 1
505215 1
506022 1
508773 1
508874 1
517080 1
517703 1
517989 1
522250 1
523177 1
533530 1
537802 1
538016 1
540216 1
541248 1
543182 1
543704 1
544395 1
546115 1
549173 1
550248 1
553897 1
556419 1
561019 1
564695 1
565472 1
565991 1
572910 1
573821 1
576811 1
577592 1
579250 1
581200 1
586074 1
590386 1
592423 1
595022 1
595101 1
596307 1
597068 1
597264 1
601554 1
613322 1
613850 1
616917 1
622414 1
622691 1
623333 1
629372 1
630924 1
632667 1
637359 1
638959 1
639152 1
640145 1
652339 1
658833 1
660321 1
662485 1
674217 1
675947 1
688138 1
689040 1
690429 1
690728 1
702488 1
716368 1
716987 1
727521 1
728277 1
728744 1
738702 1
738713 1
740001 1
745233 1
752089 1
754134 1
761357 1
763700 1
770374 1
770524 1
772392 1
774325 1
778087 1
779854 1
784965 1
787171 1
787699 1
789563 1
791959 1
793593 1
796991 1
798369 1
806662 1
810767 1
811308 1
811788 1
812594 1
813455 1
815760 1
821666 1
823679 1
830128 1
833253 1
836663 1
839240 1
845295 1
846118 1
847245 1
847253 1
870634 1
872815 1
873474 1
873989 1
878336 1
884224 1
892516 1
893111 1
896538 1
899826 1
900101 1
902565 1
909611 1
910869 1
913468 1
918449 1
920256 1
942919 1
950366 1
975032 1
975763 1
1027662 1
1028526 1
1030479 1
1053274 1
1218481 1
1227664 1
3942004 1
6717675 1
