# Supplementary material for: Whole Genome Assembly of the Snout Otter Clam, Lutraria rhynchaena, Using Nanopore and Illumina Data, Benchmarked Against Bivalve Genome Assemblies
Source: Front Genet. 2019 Nov 20;10:1158. doi: 10.3389/fgene.2019.01158 (PMC6880199; doi:10.3389/fgene.2019.01158)
Supplement: Data Sheet 4 — 19-, 21-, 25-mer histograms generated by Jellyfish. [file DataSheet_4.zip › SuppData.Histograms/jellyfish_21mer.jf.hist]

1 3080449378
2 238536629
3 43643296
4 14362502
5 6189629
6 3476720
7 2083082
8 1407318
9 995511
10 748403
11 578580
12 471400
13 392261
14 338753
15 305952
16 288724
17 288089
18 302997
19 333802
20 383183
21 448250
22 538976
23 649467
24 785116
25 945758
26 1128567
27 1338865
28 1576468
29 1842341
30 2126667
31 2440086
32 2758962
33 3096635
34 3451020
35 3805436
36 4164124
37 4518665
38 4856919
39 5188138
40 5506539
41 5805192
42 6074634
43 6316922
44 6525710
45 6696588
46 6844483
47 6937897
48 7007939
49 7036109
50 7027361
51 6983030
52 6910678
53 6814944
54 6685008
55 6540378
56 6372117
57 6194618
58 6007357
59 5821803
60 5628858
61 5436666
62 5252216
63 5075611
64 4909152
65 4750977
66 4609254
67 4481426
68 4370858
69 4281667
70 4207412
71 4157419
72 4121835
73 4102758
74 4103914
75 4118158
76 4144231
77 4184089
78 4239950
79 4302585
80 4374537
81 4459002
82 4544255
83 4632586
84 4729297
85 4822966
86 4916435
87 5012074
88 5100776
89 5189707
90 5275370
91 5355051
92 5430388
93 5495738
94 5551275
95 5603750
96 5641929
97 5671708
98 5698646
99 5699530
100 5707844
101 5690703
102 5674215
103 5649244
104 5605247
105 5553834
106 5493961
107 5425440
108 5352108
109 5268738
110 5169981
111 5072123
112 4960739
113 4847148
114 4730861
115 4599336
116 4477070
117 4340879
118 4206187
119 4066370
120 3923697
121 3780076
122 3639228
123 3497879
124 3352052
125 3212333
126 3069221
127 2930410
128 2789760
129 2656354
130 2523685
131 2397263
132 2274871
133 2154964
134 2036602
135 1919561
136 1813250
137 1706462
138 1606300
139 1510332
140 1419044
141 1329260
142 1249982
143 1172501
144 1098894
145 1028028
146 962487
147 900861
148 840784
149 788920
150 738150
151 690011
152 647239
153 605725
154 567586
155 534593
156 501348
157 472682
158 443964
159 417849
160 394475
161 372249
162 352654
163 334943
164 317181
165 301967
166 289084
167 275452
168 263335
169 251170
170 241255
171 231446
172 223491
173 215282
174 208155
175 201290
176 194135
177 189313
178 184029
179 178927
180 174979
181 169933
182 167182
183 163341
184 160896
185 156774
186 154503
187 151291
188 148746
189 145295
190 143498
191 141638
192 139673
193 137380
194 135818
195 134236
196 132232
197 129853
198 128803
199 126528
200 125810
201 123517
202 121872
203 120593
204 119986
205 117826
206 116940
207 115419
208 114541
209 113379
210 111918
211 111184
212 109997
213 108585
214 107634
215 106668
216 106031
217 104598
218 103101
219 102930
220 100577
221 100714
222 98761
223 97997
224 96858
225 96072
226 94983
227 93903
228 93689
229 92365
230 91087
231 90017
232 88976
233 88284
234 87280
235 86554
236 85566
237 85206
238 83022
239 82752
240 81753
241 80378
242 79581
243 79027
244 77635
245 76895
246 76006
247 75231
248 73626
249 72704
250 71446
251 71586
252 70268
253 69466
254 69258
255 67871
256 66809
257 66347
258 65113
259 64269
260 64082
261 62668
262 62299
263 61844
264 60521
265 59562
266 59211
267 59014
268 58220
269 57603
270 56940
271 56310
272 55889
273 55189
274 55105
275 54163
276 52936
277 52684
278 52413
279 51644
280 51267
281 50328
282 50161
283 49955
284 48787
285 48549
286 47950
287 47410
288 46354
289 46163
290 45807
291 45600
292 45022
293 44620
294 44368
295 43778
296 43426
297 42933
298 42996
299 42422
300 41989
301 41853
302 41286
303 40927
304 40852
305 40705
306 40244
307 39967
308 39682
309 39009
310 38410
311 37723
312 37890
313 37514
314 37105
315 37294
316 36686
317 36374
318 36341
319 36217
320 35898
321 35887
322 35170
323 34828
324 34515
325 34763
326 34137
327 33728
328 33437
329 33515
330 33119
331 32815
332 32886
333 32392
334 32683
335 31827
336 32068
337 31679
338 31662
339 31283
340 30778
341 30849
342 30362
343 30296
344 30273
345 29633
346 29654
347 29154
348 29046
349 29001
350 28802
351 28194
352 28104
353 28012
354 27778
355 27380
356 27575
357 27374
358 27095
359 26885
360 26456
361 26657
362 26553
363 26474
364 25874
365 26078
366 26132
367 25553
368 25522
369 25401
370 25336
371 25053
372 24728
373 24613
374 24744
375 24449
376 24167
377 24174
378 23871
379 23993
380 23420
381 23462
382 23642
383 23564
384 23336
385 23161
386 22970
387 22832
388 22678
389 22550
390 22418
391 22037
392 22389
393 21906
394 22048
395 21506
396 21666
397 21452
398 21378
399 20849
400 20873
401 20957
402 20760
403 20635
404 20560
405 20611
406 20617
407 20224
408 20115
409 19766
410 19679
411 19567
412 19539
413 19610
414 19135
415 19015
416 19350
417 18883
418 19243
419 18849
420 18777
421 18693
422 18541
423 18609
424 18384
425 18195
426 18118
427 18185
428 17865
429 17782
430 17909
431 17669
432 17834
433 17463
434 17736
435 17434
436 17526
437 17391
438 17194
439 17329
440 16946
441 16859
442 16770
443 16820
444 16578
445 16485
446 16213
447 16296
448 16207
449 16057
450 16082
451 16052
452 15776
453 15617
454 15600
455 15584
456 15460
457 15237
458 15543
459 15241
460 15173
461 15220
462 14962
463 14901
464 14894
465 14875
466 14895
467 14643
468 14700
469 14492
470 14558
471 14402
472 14549
473 14506
474 14212
475 14325
476 14267
477 14183
478 14036
479 13999
480 14037
481 13932
482 14023
483 13942
484 13807
485 13655
486 13498
487 13762
488 13595
489 13743
490 13534
491 13363
492 13212
493 13307
494 13245
495 13183
496 13152
497 13097
498 13019
499 12758
500 12864
501 12594
502 12802
503 12724
504 12536
505 12549
506 12634
507 12587
508 12434
509 12293
510 12382
511 12370
512 12237
513 12228
514 12034
515 12110
516 11930
517 12002
518 11842
519 11654
520 11624
521 11589
522 11674
523 11827
524 11415
525 11566
526 11344
527 11326
528 11292
529 11320
530 11116
531 11060
532 11008
533 11063
534 10807
535 10897
536 10891
537 10768
538 10955
539 10805
540 10790
541 10752
542 10848
543 10726
544 10596
545 10386
546 10461
547 10479
548 10346
549 10238
550 10467
551 10513
552 10139
553 9995
554 10378
555 10003
556 10139
557 9897
558 10009
559 9956
560 9912
561 9812
562 9951
563 9869
564 9796
565 9775
566 9733
567 9632
568 9611
569 9620
570 9608
571 9606
572 9611
573 9410
574 9417
575 9371
576 9397
577 9216
578 9347
579 9386
580 9215
581 9197
582 9302
583 9249
584 9163
585 9198
586 9195
587 8923
588 8949
589 8914
590 8923
591 8991
592 8772
593 8922
594 8930
595 8731
596 8779
597 8746
598 8699
599 8645
600 8703
601 8579
602 8524
603 8451
604 8448
605 8387
606 8463
607 8348
608 8483
609 8474
610 8205
611 8150
612 8338
613 8226
614 8226
615 7848
616 8024
617 8118
618 7988
619 8146
620 7909
621 8012
622 7917
623 7819
624 7889
625 7927
626 7803
627 7768
628 7726
629 7795
630 7594
631 7736
632 7699
633 7642
634 7644
635 7682
636 7540
637 7502
638 7730
639 7487
640 7444
641 7664
642 7379
643 7383
644 7431
645 7450
646 7278
647 7372
648 7290
649 7341
650 7129
651 7156
652 7044
653 7131
654 6958
655 7072
656 6986
657 7015
658 6969
659 6954
660 6973
661 7010
662 6913
663 6790
664 6913
665 6702
666 6885
667 6828
668 6953
669 6796
670 6825
671 6814
672 6648
673 6719
674 6583
675 6629
676 6590
677 6384
678 6441
679 6509
680 6292
681 6451
682 6380
683 6352
684 6392
685 6244
686 6378
687 6452
688 6506
689 6145
690 6384
691 6315
692 6250
693 6235
694 6252
695 6178
696 6288
697 5992
698 6114
699 6202
700 6157
701 6146
702 6043
703 5871
704 5983
705 5924
706 6022
707 6017
708 5785
709 5939
710 5751
711 5815
712 5957
713 5761
714 5658
715 5769
716 5825
717 5927
718 5879
719 5692
720 5686
721 5763
722 5748
723 5708
724 5647
725 5595
726 5623
727 5546
728 5562
729 5589
730 5571
731 5647
732 5687
733 5430
734 5611
735 5360
736 5514
737 5303
738 5342
739 5413
740 5205
741 5277
742 5235
743 5298
744 5128
745 5358
746 5226
747 5238
748 5185
749 5244
750 5267
751 5205
752 5304
753 5191
754 5186
755 5136
756 5202
757 5245
758 5104
759 5234
760 5167
761 5095
762 4972
763 4914
764 4972
765 5127
766 4861
767 4929
768 4983
769 4995
770 4825
771 4917
772 4938
773 4959
774 4868
775 4867
776 4938
777 4786
778 4835
779 4832
780 4701
781 4728
782 4700
783 4814
784 4852
785 4770
786 4870
787 4687
788 4608
789 4752
790 4793
791 4637
792 4645
793 4676
794 4638
795 4602
796 4682
797 4615
798 4542
799 4615
800 4516
801 4658
802 4572
803 4536
804 4613
805 4523
806 4476
807 4493
808 4499
809 4436
810 4542
811 4353
812 4376
813 4443
814 4373
815 4382
816 4347
817 4353
818 4291
819 4293
820 4295
821 4329
822 4212
823 4227
824 4266
825 4199
826 4313
827 4155
828 4304
829 4186
830 4285
831 4131
832 4072
833 4148
834 4110
835 4089
836 4221
837 4101
838 4185
839 4055
840 4106
841 4103
842 4058
843 4097
844 4066
845 4093
846 4063
847 3939
848 3986
849 4044
850 4003
851 4036
852 4043
853 3918
854 3925
855 3854
856 3899
857 3983
858 3974
859 3948
860 3927
861 4004
862 3907
863 3849
864 3813
865 3777
866 3800
867 3834
868 3868
869 3745
870 3848
871 3803
872 3668
873 3657
874 3730
875 3708
876 3657
877 3671
878 3621
879 3650
880 3810
881 3698
882 3697
883 3594
884 3636
885 3645
886 3632
887 3685
888 3635
889 3687
890 3699
891 3515
892 3645
893 3592
894 3457
895 3478
896 3538
897 3488
898 3504
899 3501
900 3440
901 3418
902 3545
903 3606
904 3463
905 3509
906 3508
907 3400
908 3369
909 3412
910 3354
911 3333
912 3442
913 3399
914 3338
915 3370
916 3364
917 3360
918 3294
919 3358
920 3368
921 3336
922 3341
923 3286
924 3238
925 3291
926 3254
927 3235
928 3416
929 3300
930 3317
931 3221
932 3193
933 3288
934 3177
935 3294
936 3210
937 3109
938 3144
939 3214
940 3186
941 3186
942 3173
943 3201
944 3159
945 3219
946 3205
947 3202
948 3216
949 3086
950 3087
951 3176
952 3025
953 3075
954 3165
955 3056
956 3097
957 3100
958 3118
959 3035
960 3010
961 3007
962 3007
963 3083
964 2971
965 3053
966 3074
967 3115
968 2982
969 3024
970 2960
971 2859
972 2965
973 2999
974 2907
975 3046
976 2939
977 2956
978 2977
979 3027
980 2952
981 2912
982 2905
983 2939
984 2954
985 2793
986 2914
987 2794
988 2799
989 2820
990 2894
991 2808
992 2859
993 2802
994 2831
995 2823
996 2829
997 2799
998 2652
999 2820
1000 2771
1001 2645
1002 2791
1003 2778
1004 2712
1005 2767
1006 2826
1007 2692
1008 2777
1009 2735
1010 2651
1011 2730
1012 2720
1013 2736
1014 2731
1015 2703
1016 2596
1017 2631
1018 2578
1019 2631
1020 2597
1021 2647
1022 2599
1023 2551
1024 2680
1025 2489
1026 2544
1027 2615
1028 2584
1029 2685
1030 2627
1031 2438
1032 2567
1033 2549
1034 2560
1035 2493
1036 2506
1037 2507
1038 2503
1039 2588
1040 2466
1041 2571
1042 2446
1043 2480
1044 2454
1045 2525
1046 2470
1047 2443
1048 2522
1049 2538
1050 2510
1051 2441
1052 2504
1053 2425
1054 2433
1055 2377
1056 2457
1057 2386
1058 2349
1059 2424
1060 2352
1061 2443
1062 2533
1063 2378
1064 2453
1065 2432
1066 2383
1067 2453
1068 2435
1069 2344
1070 2403
1071 2382
1072 2325
1073 2351
1074 2326
1075 2295
1076 2317
1077 2316
1078 2313
1079 2252
1080 2291
1081 2217
1082 2266
1083 2296
1084 2224
1085 2276
1086 2227
1087 2269
1088 2326
1089 2200
1090 2300
1091 2252
1092 2262
1093 2151
1094 2178
1095 2216
1096 2228
1097 2228
1098 2200
1099 2247
1100 2130
1101 2182
1102 2197
1103 2235
1104 2111
1105 2103
1106 2185
1107 2124
1108 2104
1109 2157
1110 2113
1111 2116
1112 2220
1113 2136
1114 2090
1115 2069
1116 2061
1117 2076
1118 2055
1119 2113
1120 2037
1121 2088
1122 1980
1123 2136
1124 2083
1125 2075
1126 2064
1127 1989
1128 1989
1129 2069
1130 2027
1131 2079
1132 2037
1133 2034
1134 2093
1135 1993
1136 1962
1137 1946
1138 2052
1139 1992
1140 2002
1141 1987
1142 1969
1143 1962
1144 1913
1145 1997
1146 1977
1147 1964
1148 2051
1149 1966
1150 1907
1151 1884
1152 1908
1153 1920
1154 2047
1155 1966
1156 1949
1157 1937
1158 1895
1159 1912
1160 1922
1161 1918
1162 1882
1163 1844
1164 1931
1165 1922
1166 1842
1167 1842
1168 1856
1169 1872
1170 1881
1171 1852
1172 1849
1173 1874
1174 1886
1175 1885
1176 1764
1177 1818
1178 1823
1179 1923
1180 1824
1181 1893
1182 1834
1183 1827
1184 1869
1185 1756
1186 1779
1187 1842
1188 1890
1189 1820
1190 1788
1191 1872
1192 1772
1193 1746
1194 1718
1195 1782
1196 1757
1197 1759
1198 1781
1199 1781
1200 1809
1201 1781
1202 1773
1203 1790
1204 1712
1205 1738
1206 1725
1207 1655
1208 1736
1209 1746
1210 1758
1211 1672
1212 1655
1213 1682
1214 1645
1215 1711
1216 1657
1217 1750
1218 1653
1219 1697
1220 1634
1221 1707
1222 1663
1223 1606
1224 1652
1225 1646
1226 1690
1227 1652
1228 1713
1229 1604
1230 1573
1231 1681
1232 1662
1233 1684
1234 1623
1235 1614
1236 1639
1237 1635
1238 1573
1239 1619
1240 1580
1241 1606
1242 1597
1243 1600
1244 1548
1245 1576
1246 1508
1247 1588
1248 1592
1249 1639
1250 1498
1251 1525
1252 1508
1253 1563
1254 1598
1255 1584
1256 1633
1257 1539
1258 1565
1259 1520
1260 1547
1261 1492
1262 1554
1263 1445
1264 1505
1265 1527
1266 1509
1267 1470
1268 1510
1269 1522
1270 1522
1271 1451
1272 1457
1273 1482
1274 1481
1275 1494
1276 1504
1277 1501
1278 1494
1279 1518
1280 1490
1281 1446
1282 1466
1283 1494
1284 1427
1285 1478
1286 1460
1287 1432
1288 1464
1289 1475
1290 1368
1291 1450
1292 1426
1293 1362
1294 1461
1295 1432
1296 1342
1297 1432
1298 1452
1299 1445
1300 1415
1301 1453
1302 1442
1303 1362
1304 1375
1305 1383
1306 1448
1307 1434
1308 1390
1309 1424
1310 1388
1311 1426
1312 1392
1313 1385
1314 1303
1315 1400
1316 1360
1317 1380
1318 1357
1319 1341
1320 1355
1321 1467
1322 1342
1323 1390
1324 1321
1325 1329
1326 1325
1327 1337
1328 1325
1329 1315
1330 1348
1331 1322
1332 1366
1333 1324
1334 1348
1335 1288
1336 1388
1337 1364
1338 1268
1339 1256
1340 1307
1341 1337
1342 1320
1343 1298
1344 1265
1345 1267
1346 1321
1347 1272
1348 1258
1349 1350
1350 1300
1351 1273
1352 1239
1353 1231
1354 1288
1355 1292
1356 1251
1357 1247
1358 1239
1359 1216
1360 1241
1361 1221
1362 1249
1363 1257
1364 1298
1365 1265
1366 1244
1367 1287
1368 1237
1369 1302
1370 1312
1371 1218
1372 1267
1373 1194
1374 1204
1375 1169
1376 1241
1377 1219
1378 1245
1379 1218
1380 1139
1381 1202
1382 1229
1383 1255
1384 1188
1385 1202
1386 1182
1387 1230
1388 1237
1389 1166
1390 1184
1391 1166
1392 1131
1393 1194
1394 1164
1395 1147
1396 1149
1397 1153
1398 1126
1399 1139
1400 1132
1401 1143
1402 1199
1403 1166
1404 1145
1405 1201
1406 1100
1407 1117
1408 1136
1409 1196
1410 1162
1411 1154
1412 1095
1413 1180
1414 1129
1415 1112
1416 1195
1417 1133
1418 1179
1419 1119
1420 1134
1421 1138
1422 1104
1423 1110
1424 1055
1425 1127
1426 1083
1427 1128
1428 1111
1429 1105
1430 1114
1431 1135
1432 1093
1433 1084
1434 1159
1435 1081
1436 1028
1437 1049
1438 1149
1439 1137
1440 1067
1441 1100
1442 1128
1443 1056
1444 1130
1445 1106
1446 1092
1447 1032
1448 1074
1449 1058
1450 1073
1451 1077
1452 1083
1453 1072
1454 1040
1455 1137
1456 1039
1457 1109
1458 1075
1459 1068
1460 1090
1461 1069
1462 1084
1463 1074
1464 1091
1465 1031
1466 1008
1467 1055
1468 1019
1469 1101
1470 1077
1471 978
1472 1043
1473 1040
1474 1003
1475 1031
1476 1075
1477 1012
1478 1035
1479 1035
1480 1021
1481 1024
1482 992
1483 1013
1484 1001
1485 952
1486 993
1487 998
1488 953
1489 974
1490 968
1491 981
1492 946
1493 929
1494 1040
1495 1028
1496 1005
1497 1012
1498 945
1499 1002
1500 938
1501 954
1502 969
1503 990
1504 1003
1505 969
1506 1003
1507 1019
1508 990
1509 958
1510 988
1511 973
1512 963
1513 963
1514 941
1515 916
1516 947
1517 939
1518 950
1519 925
1520 977
1521 975
1522 918
1523 928
1524 898
1525 922
1526 938
1527 944
1528 921
1529 940
1530 967
1531 931
1532 935
1533 947
1534 915
1535 900
1536 940
1537 910
1538 851
1539 950
1540 863
1541 910
1542 934
1543 880
1544 884
1545 871
1546 867
1547 877
1548 884
1549 865
1550 819
1551 904
1552 897
1553 881
1554 882
1555 833
1556 862
1557 881
1558 874
1559 845
1560 868
1561 854
1562 885
1563 852
1564 880
1565 841
1566 898
1567 832
1568 876
1569 851
1570 815
1571 849
1572 882
1573 814
1574 823
1575 859
1576 856
1577 832
1578 820
1579 850
1580 817
1581 839
1582 832
1583 891
1584 811
1585 804
1586 888
1587 827
1588 812
1589 865
1590 830
1591 820
1592 823
1593 791
1594 813
1595 779
1596 891
1597 822
1598 757
1599 781
1600 817
1601 816
1602 865
1603 822
1604 814
1605 868
1606 886
1607 839
1608 821
1609 803
1610 825
1611 805
1612 810
1613 815
1614 838
1615 809
1616 781
1617 828
1618 793
1619 821
1620 856
1621 816
1622 771
1623 766
1624 753
1625 812
1626 812
1627 765
1628 766
1629 811
1630 807
1631 779
1632 776
1633 798
1634 803
1635 760
1636 774
1637 784
1638 785
1639 815
1640 786
1641 706
1642 762
1643 815
1644 786
1645 800
1646 736
1647 784
1648 806
1649 727
1650 787
1651 804
1652 757
1653 733
1654 731
1655 792
1656 770
1657 778
1658 743
1659 755
1660 734
1661 705
1662 766
1663 755
1664 691
1665 734
1666 735
1667 734
1668 778
1669 771
1670 751
1671 751
1672 764
1673 674
1674 791
1675 765
1676 698
1677 756
1678 728
1679 750
1680 713
1681 774
1682 769
1683 717
1684 744
1685 733
1686 721
1687 733
1688 713
1689 760
1690 748
1691 726
1692 744
1693 705
1694 717
1695 689
1696 731
1697 632
1698 736
1699 711
1700 688
1701 725
1702 690
1703 743
1704 729
1705 664
1706 707
1707 672
1708 691
1709 724
1710 672
1711 639
1712 683
1713 696
1714 686
1715 700
1716 729
1717 673
1718 699
1719 701
1720 628
1721 728
1722 701
1723 645
1724 671
1725 675
1726 675
1727 624
1728 650
1729 706
1730 659
1731 673
1732 658
1733 662
1734 681
1735 657
1736 625
1737 668
1738 638
1739 605
1740 626
1741 623
1742 693
1743 591
1744 642
1745 662
1746 616
1747 621
1748 646
1749 608
1750 624
1751 614
1752 655
1753 630
1754 662
1755 655
1756 658
1757 667
1758 626
1759 636
1760 652
1761 679
1762 622
1763 672
1764 683
1765 629
1766 653
1767 663
1768 648
1769 605
1770 623
1771 618
1772 630
1773 624
1774 655
1775 628
1776 638
1777 608
1778 613
1779 625
1780 650
1781 637
1782 623
1783 633
1784 601
1785 627
1786 626
1787 625
1788 617
1789 641
1790 619
1791 608
1792 634
1793 649
1794 618
1795 629
1796 592
1797 651
1798 631
1799 589
1800 580
1801 595
1802 590
1803 607
1804 651
1805 603
1806 555
1807 614
1808 597
1809 560
1810 577
1811 627
1812 583
1813 624
1814 628
1815 584
1816 602
1817 623
1818 576
1819 621
1820 602
1821 631
1822 572
1823 614
1824 571
1825 571
1826 539
1827 520
1828 606
1829 583
1830 613
1831 606
1832 568
1833 562
1834 535
1835 557
1836 606
1837 550
1838 558
1839 550
1840 550
1841 585
1842 541
1843 584
1844 558
1845 518
1846 511
1847 540
1848 554
1849 563
1850 534
1851 524
1852 526
1853 564
1854 588
1855 552
1856 526
1857 538
1858 551
1859 568
1860 540
1861 606
1862 537
1863 561
1864 511
1865 511
1866 513
1867 545
1868 543
1869 546
1870 550
1871 573
1872 513
1873 517
1874 501
1875 515
1876 535
1877 505
1878 569
1879 496
1880 535
1881 584
1882 511
1883 515
1884 513
1885 511
1886 531
1887 563
1888 491
1889 514
1890 547
1891 497
1892 511
1893 556
1894 592
1895 522
1896 511
1897 528
1898 552
1899 516
1900 535
1901 553
1902 495
1903 528
1904 524
1905 518
1906 499
1907 509
1908 554
1909 547
1910 507
1911 533
1912 461
1913 500
1914 514
1915 497
1916 480
1917 498
1918 495
1919 519
1920 503
1921 519
1922 533
1923 540
1924 483
1925 520
1926 533
1927 505
1928 531
1929 510
1930 539
1931 557
1932 511
1933 501
1934 495
1935 528
1936 505
1937 483
1938 498
1939 507
1940 474
1941 524
1942 556
1943 469
1944 516
1945 461
1946 531
1947 513
1948 494
1949 433
1950 450
1951 519
1952 455
1953 469
1954 482
1955 518
1956 503
1957 495
1958 503
1959 509
1960 506
1961 506
1962 533
1963 485
1964 497
1965 530
1966 512
1967 470
1968 503
1969 488
1970 489
1971 472
1972 505
1973 483
1974 525
1975 467
1976 472
1977 432
1978 485
1979 536
1980 540
1981 509
1982 483
1983 467
1984 457
1985 510
1986 511
1987 507
1988 512
1989 487
1990 475
1991 481
1992 440
1993 469
1994 486
1995 481
1996 480
1997 492
1998 481
1999 484
2000 513
2001 483
2002 467
2003 496
2004 443
2005 443
2006 478
2007 452
2008 432
2009 442
2010 429
2011 469
2012 479
2013 485
2014 486
2015 483
2016 456
2017 467
2018 453
2019 469
2020 443
2021 434
2022 491
2023 435
2024 449
2025 451
2026 430
2027 450
2028 392
2029 442
2030 464
2031 429
2032 458
2033 453
2034 445
2035 448
2036 477
2037 448
2038 441
2039 447
2040 437
2041 453
2042 461
2043 404
2044 420
2045 417
2046 448
2047 433
2048 439
2049 409
2050 440
2051 483
2052 417
2053 426
2054 431
2055 482
2056 482
2057 418
2058 425
2059 403
2060 441
2061 431
2062 414
2063 439
2064 453
2065 429
2066 429
2067 429
2068 458
2069 437
2070 450
2071 444
2072 404
2073 427
2074 385
2075 421
2076 407
2077 437
2078 450
2079 380
2080 427
2081 429
2082 457
2083 439
2084 437
2085 471
2086 422
2087 387
2088 417
2089 373
2090 419
2091 417
2092 417
2093 403
2094 415
2095 391
2096 382
2097 411
2098 389
2099 442
2100 394
2101 426
2102 428
2103 458
2104 353
2105 400
2106 396
2107 380
2108 436
2109 409
2110 401
2111 421
2112 411
2113 450
2114 373
2115 418
2116 405
2117 452
2118 395
2119 415
2120 396
2121 414
2122 404
2123 412
2124 370
2125 393
2126 408
2127 434
2128 405
2129 371
2130 387
2131 402
2132 379
2133 397
2134 402
2135 401
2136 414
2137 416
2138 418
2139 359
2140 377
2141 376
2142 374
2143 411
2144 400
2145 410
2146 391
2147 401
2148 378
2149 359
2150 402
2151 364
2152 375
2153 400
2154 393
2155 383
2156 386
2157 436
2158 380
2159 381
2160 438
2161 363
2162 386
2163 395
2164 350
2165 355
2166 361
2167 360
2168 390
2169 376
2170 360
2171 381
2172 351
2173 352
2174 386
2175 372
2176 371
2177 387
2178 403
2179 369
2180 347
2181 381
2182 335
2183 393
2184 369
2185 346
2186 365
2187 385
2188 348
2189 352
2190 367
2191 366
2192 352
2193 386
2194 361
2195 367
2196 355
2197 377
2198 362
2199 392
2200 379
2201 379
2202 370
2203 335
2204 379
2205 369
2206 364
2207 337
2208 346
2209 356
2210 330
2211 343
2212 364
2213 357
2214 312
2215 382
2216 348
2217 360
2218 356
2219 369
2220 326
2221 376
2222 367
2223 370
2224 357
2225 382
2226 372
2227 396
2228 364
2229 377
2230 358
2231 358
2232 345
2233 342
2234 375
2235 321
2236 343
2237 373
2238 314
2239 350
2240 345
2241 334
2242 378
2243 310
2244 350
2245 370
2246 349
2247 327
2248 354
2249 350
2250 366
2251 352
2252 338
2253 365
2254 362
2255 313
2256 366
2257 344
2258 413
2259 341
2260 331
2261 376
2262 352
2263 317
2264 308
2265 339
2266 349
2267 310
2268 325
2269 369
2270 324
2271 326
2272 341
2273 311
2274 344
2275 358
2276 372
2277 314
2278 364
2279 333
2280 341
2281 344
2282 298
2283 346
2284 324
2285 341
2286 354
2287 335
2288 334
2289 322
2290 346
2291 320
2292 317
2293 318
2294 324
2295 316
2296 327
2297 323
2298 301
2299 287
2300 321
2301 330
2302 337
2303 296
2304 311
2305 281
2306 315
2307 320
2308 351
2309 368
2310 283
2311 285
2312 359
2313 309
2314 323
2315 335
2316 328
2317 345
2318 338
2319 346
2320 315
2321 325
2322 316
2323 321
2324 332
2325 288
2326 330
2327 339
2328 318
2329 337
2330 307
2331 324
2332 304
2333 299
2334 340
2335 322
2336 349
2337 325
2338 317
2339 343
2340 297
2341 330
2342 328
2343 332
2344 295
2345 327
2346 308
2347 283
2348 329
2349 287
2350 333
2351 304
2352 287
2353 296
2354 333
2355 314
2356 309
2357 287
2358 336
2359 312
2360 317
2361 300
2362 323
2363 316
2364 306
2365 292
2366 284
2367 326
2368 299
2369 279
2370 316
2371 286
2372 294
2373 310
2374 324
2375 308
2376 293
2377 308
2378 266
2379 299
2380 288
2381 291
2382 313
2383 313
2384 293
2385 277
2386 278
2387 355
2388 289
2389 301
2390 295
2391 278
2392 309
2393 312
2394 326
2395 288
2396 321
2397 263
2398 266
2399 288
2400 300
2401 296
2402 296
2403 311
2404 310
2405 294
2406 274
2407 328
2408 297
2409 296
2410 296
2411 290
2412 313
2413 338
2414 284
2415 334
2416 299
2417 301
2418 293
2419 283
2420 291
2421 287
2422 268
2423 290
2424 304
2425 292
2426 263
2427 286
2428 287
2429 308
2430 306
2431 301
2432 294
2433 296
2434 307
2435 291
2436 291
2437 290
2438 292
2439 296
2440 310
2441 287
2442 312
2443 286
2444 287
2445 313
2446 283
2447 273
2448 275
2449 296
2450 289
2451 261
2452 267
2453 274
2454 297
2455 302
2456 279
2457 274
2458 257
2459 275
2460 267
2461 303
2462 282
2463 291
2464 263
2465 258
2466 261
2467 280
2468 262
2469 281
2470 251
2471 289
2472 269
2473 282
2474 293
2475 278
2476 254
2477 262
2478 297
2479 274
2480 293
2481 257
2482 276
2483 285
2484 285
2485 250
2486 296
2487 251
2488 273
2489 271
2490 282
2491 253
2492 270
2493 291
2494 283
2495 265
2496 278
2497 278
2498 258
2499 279
2500 277
2501 252
2502 248
2503 250
2504 261
2505 230
2506 282
2507 269
2508 243
2509 267
2510 266
2511 275
2512 254
2513 265
2514 272
2515 275
2516 266
2517 282
2518 256
2519 251
2520 269
2521 233
2522 262
2523 269
2524 249
2525 273
2526 269
2527 275
2528 249
2529 264
2530 254
2531 282
2532 257
2533 232
2534 296
2535 248
2536 253
2537 252
2538 241
2539 244
2540 268
2541 274
2542 267
2543 251
2544 249
2545 280
2546 249
2547 243
2548 260
2549 245
2550 251
2551 243
2552 229
2553 264
2554 261
2555 218
2556 246
2557 249
2558 248
2559 269
2560 260
2561 232
2562 234
2563 251
2564 199
2565 248
2566 265
2567 239
2568 250
2569 263
2570 241
2571 259
2572 257
2573 259
2574 249
2575 241
2576 239
2577 254
2578 238
2579 249
2580 241
2581 244
2582 253
2583 257
2584 205
2585 254
2586 233
2587 236
2588 236
2589 263
2590 249
2591 254
2592 219
2593 274
2594 217
2595 245
2596 259
2597 223
2598 243
2599 222
2600 259
2601 206
2602 242
2603 216
2604 226
2605 238
2606 233
2607 252
2608 241
2609 252
2610 223
2611 223
2612 225
2613 226
2614 239
2615 217
2616 224
2617 233
2618 274
2619 259
2620 257
2621 242
2622 240
2623 212
2624 234
2625 204
2626 250
2627 223
2628 233
2629 217
2630 232
2631 223
2632 220
2633 247
2634 235
2635 202
2636 212
2637 222
2638 250
2639 247
2640 260
2641 215
2642 255
2643 206
2644 226
2645 244
2646 246
2647 226
2648 204
2649 189
2650 234
2651 238
2652 217
2653 220
2654 221
2655 223
2656 236
2657 234
2658 241
2659 254
2660 244
2661 215
2662 216
2663 214
2664 210
2665 224
2666 233
2667 215
2668 201
2669 215
2670 205
2671 229
2672 207
2673 220
2674 197
2675 223
2676 202
2677 234
2678 204
2679 225
2680 221
2681 212
2682 206
2683 205
2684 214
2685 214
2686 223
2687 206
2688 226
2689 210
2690 191
2691 232
2692 227
2693 213
2694 198
2695 215
2696 200
2697 180
2698 188
2699 215
2700 205
2701 198
2702 217
2703 251
2704 203
2705 204
2706 199
2707 206
2708 211
2709 199
2710 219
2711 223
2712 221
2713 231
2714 209
2715 237
2716 218
2717 220
2718 207
2719 207
2720 215
2721 186
2722 201
2723 212
2724 209
2725 211
2726 195
2727 214
2728 227
2729 217
2730 190
2731 225
2732 210
2733 245
2734 224
2735 199
2736 215
2737 197
2738 185
2739 226
2740 216
2741 204
2742 177
2743 198
2744 219
2745 188
2746 191
2747 205
2748 184
2749 191
2750 182
2751 178
2752 218
2753 196
2754 207
2755 187
2756 196
2757 229
2758 199
2759 219
2760 174
2761 193
2762 211
2763 183
2764 191
2765 207
2766 187
2767 194
2768 189
2769 203
2770 180
2771 202
2772 212
2773 192
2774 189
2775 194
2776 201
2777 184
2778 203
2779 186
2780 199
2781 204
2782 186
2783 200
2784 190
2785 174
2786 191
2787 185
2788 215
2789 193
2790 200
2791 184
2792 214
2793 186
2794 188
2795 167
2796 191
2797 192
2798 210
2799 182
2800 208
2801 214
2802 158
2803 184
2804 217
2805 206
2806 189
2807 205
2808 176
2809 184
2810 174
2811 213
2812 194
2813 209
2814 175
2815 196
2816 212
2817 198
2818 196
2819 212
2820 197
2821 189
2822 198
2823 180
2824 178
2825 192
2826 187
2827 181
2828 174
2829 178
2830 196
2831 184
2832 211
2833 175
2834 173
2835 211
2836 211
2837 210
2838 189
2839 194
2840 181
2841 206
2842 191
2843 187
2844 198
2845 191
2846 189
2847 191
2848 183
2849 177
2850 203
2851 178
2852 189
2853 198
2854 170
2855 198
2856 173
2857 179
2858 177
2859 174
2860 189
2861 168
2862 180
2863 175
2864 201
2865 170
2866 193
2867 167
2868 194
2869 178
2870 186
2871 163
2872 165
2873 153
2874 173
2875 198
2876 182
2877 178
2878 185
2879 185
2880 175
2881 205
2882 193
2883 167
2884 181
2885 158
2886 207
2887 192
2888 186
2889 192
2890 177
2891 166
2892 194
2893 191
2894 198
2895 171
2896 173
2897 156
2898 183
2899 155
2900 179
2901 170
2902 160
2903 162
2904 206
2905 192
2906 163
2907 176
2908 171
2909 167
2910 187
2911 162
2912 174
2913 183
2914 178
2915 193
2916 188
2917 165
2918 174
2919 161
2920 173
2921 184
2922 174
2923 181
2924 154
2925 175
2926 145
2927 177
2928 165
2929 156
2930 157
2931 161
2932 155
2933 204
2934 174
2935 178
2936 177
2937 178
2938 166
2939 146
2940 175
2941 150
2942 150
2943 172
2944 173
2945 177
2946 176
2947 145
2948 161
2949 152
2950 172
2951 162
2952 174
2953 175
2954 145
2955 178
2956 152
2957 156
2958 158
2959 177
2960 167
2961 148
2962 161
2963 174
2964 172
2965 150
2966 183
2967 175
2968 158
2969 161
2970 167
2971 133
2972 158
2973 180
2974 203
2975 143
2976 170
2977 167
2978 162
2979 163
2980 164
2981 177
2982 162
2983 142
2984 175
2985 179
2986 150
2987 171
2988 155
2989 159
2990 153
2991 154
2992 167
2993 163
2994 182
2995 157
2996 164
2997 138
2998 139
2999 172
3000 143
3001 158
3002 166
3003 175
3004 158
3005 148
3006 146
3007 154
3008 166
3009 171
3010 148
3011 169
3012 155
3013 154
3014 171
3015 150
3016 173
3017 172
3018 158
3019 159
3020 145
3021 157
3022 177
3023 162
3024 165
3025 177
3026 170
3027 142
3028 147
3029 125
3030 144
3031 159
3032 153
3033 168
3034 168
3035 164
3036 157
3037 170
3038 171
3039 153
3040 168
3041 174
3042 157
3043 198
3044 151
3045 160
3046 174
3047 158
3048 144
3049 167
3050 168
3051 143
3052 143
3053 138
3054 156
3055 156
3056 173
3057 151
3058 147
3059 144
3060 170
3061 157
3062 163
3063 174
3064 153
3065 151
3066 162
3067 154
3068 148
3069 145
3070 149
3071 176
3072 159
3073 155
3074 150
3075 138
3076 152
3077 164
3078 142
3079 139
3080 171
3081 140
3082 136
3083 151
3084 134
3085 156
3086 146
3087 144
3088 175
3089 138
3090 119
3091 148
3092 140
3093 146
3094 142
3095 139
3096 125
3097 128
3098 161
3099 157
3100 146
3101 160
3102 161
3103 139
3104 142
3105 140
3106 141
3107 162
3108 141
3109 142
3110 142
3111 140
3112 149
3113 140
3114 166
3115 144
3116 149
3117 156
3118 142
3119 175
3120 143
3121 150
3122 152
3123 159
3124 153
3125 138
3126 126
3127 160
3128 139
3129 134
3130 151
3131 152
3132 167
3133 179
3134 139
3135 138
3136 155
3137 151
3138 141
3139 133
3140 148
3141 140
3142 145
3143 158
3144 136
3145 156
3146 132
3147 135
3148 158
3149 141
3150 159
3151 145
3152 139
3153 133
3154 147
3155 133
3156 128
3157 138
3158 126
3159 148
3160 151
3161 131
3162 168
3163 146
3164 142
3165 155
3166 161
3167 133
3168 142
3169 135
3170 113
3171 134
3172 141
3173 148
3174 122
3175 159
3176 168
3177 156
3178 133
3179 147
3180 134
3181 144
3182 163
3183 137
3184 151
3185 152
3186 149
3187 149
3188 138
3189 137
3190 144
3191 135
3192 133
3193 144
3194 133
3195 125
3196 150
3197 144
3198 145
3199 138
3200 121
3201 130
3202 151
3203 137
3204 110
3205 131
3206 131
3207 132
3208 155
3209 147
3210 152
3211 137
3212 128
3213 141
3214 114
3215 156
3216 126
3217 128
3218 138
3219 115
3220 134
3221 123
3222 124
3223 118
3224 122
3225 146
3226 147
3227 126
3228 125
3229 150
3230 121
3231 141
3232 123
3233 143
3234 127
3235 120
3236 148
3237 132
3238 140
3239 110
3240 155
3241 119
3242 138
3243 125
3244 123
3245 157
3246 142
3247 153
3248 137
3249 112
3250 146
3251 148
3252 121
3253 122
3254 132
3255 145
3256 108
3257 141
3258 124
3259 131
3260 148
3261 132
3262 118
3263 159
3264 131
3265 127
3266 129
3267 129
3268 128
3269 145
3270 147
3271 122
3272 142
3273 118
3274 132
3275 120
3276 105
3277 115
3278 133
3279 142
3280 125
3281 130
3282 126
3283 112
3284 119
3285 117
3286 113
3287 132
3288 152
3289 140
3290 149
3291 131
3292 123
3293 138
3294 159
3295 122
3296 109
3297 141
3298 127
3299 118
3300 132
3301 116
3302 132
3303 129
3304 124
3305 129
3306 143
3307 135
3308 107
3309 128
3310 142
3311 126
3312 130
3313 122
3314 133
3315 130
3316 119
3317 129
3318 123
3319 130
3320 134
3321 126
3322 114
3323 126
3324 102
3325 106
3326 123
3327 117
3328 126
3329 128
3330 116
3331 112
3332 125
3333 122
3334 99
3335 135
3336 132
3337 123
3338 125
3339 138
3340 128
3341 118
3342 135
3343 103
3344 117
3345 125
3346 129
3347 114
3348 115
3349 114
3350 120
3351 109
3352 117
3353 103
3354 116
3355 100
3356 127
3357 121
3358 115
3359 111
3360 103
3361 137
3362 104
3363 107
3364 126
3365 114
3366 124
3367 116
3368 126
3369 132
3370 126
3371 102
3372 118
3373 104
3374 108
3375 124
3376 139
3377 120
3378 121
3379 110
3380 114
3381 114
3382 106
3383 136
3384 117
3385 109
3386 121
3387 121
3388 109
3389 119
3390 121
3391 118
3392 127
3393 104
3394 116
3395 125
3396 122
3397 145
3398 123
3399 122
3400 124
3401 117
3402 102
3403 108
3404 117
3405 116
3406 122
3407 106
3408 118
3409 127
3410 109
3411 140
3412 124
3413 117
3414 101
3415 108
3416 112
3417 112
3418 102
3419 113
3420 122
3421 109
3422 108
3423 109
3424 128
3425 111
3426 114
3427 113
3428 117
3429 132
3430 116
3431 128
3432 131
3433 115
3434 124
3435 126
3436 122
3437 125
3438 110
3439 110
3440 110
3441 106
3442 100
3443 122
3444 125
3445 92
3446 127
3447 122
3448 121
3449 140
3450 109
3451 95
3452 101
3453 113
3454 117
3455 115
3456 109
3457 116
3458 112
3459 115
3460 119
3461 108
3462 112
3463 121
3464 114
3465 108
3466 134
3467 126
3468 113
3469 95
3470 108
3471 101
3472 106
3473 99
3474 100
3475 90
3476 100
3477 123
3478 92
3479 123
3480 112
3481 107
3482 110
3483 100
3484 124
3485 120
3486 111
3487 130
3488 103
3489 123
3490 115
3491 103
3492 97
3493 119
3494 101
3495 126
3496 127
3497 124
3498 112
3499 115
3500 98
3501 131
3502 109
3503 125
3504 114
3505 99
3506 107
3507 93
3508 113
3509 110
3510 116
3511 113
3512 108
3513 114
3514 114
3515 116
3516 103
3517 115
3518 109
3519 126
3520 103
3521 82
3522 120
3523 107
3524 107
3525 113
3526 111
3527 113
3528 100
3529 130
3530 110
3531 114
3532 97
3533 101
3534 104
3535 106
3536 121
3537 110
3538 112
3539 92
3540 89
3541 117
3542 108
3543 111
3544 109
3545 99
3546 128
3547 98
3548 116
3549 87
3550 110
3551 98
3552 112
3553 121
3554 115
3555 101
3556 115
3557 101
3558 98
3559 81
3560 111
3561 108
3562 119
3563 111
3564 111
3565 107
3566 97
3567 118
3568 106
3569 116
3570 100
3571 102
3572 94
3573 89
3574 98
3575 103
3576 100
3577 100
3578 100
3579 112
3580 108
3581 105
3582 103
3583 115
3584 113
3585 124
3586 108
3587 88
3588 118
3589 125
3590 102
3591 104
3592 116
3593 104
3594 90
3595 94
3596 99
3597 115
3598 103
3599 103
3600 101
3601 112
3602 108
3603 102
3604 118
3605 115
3606 90
3607 95
3608 104
3609 103
3610 109
3611 109
3612 112
3613 101
3614 115
3615 111
3616 104
3617 91
3618 98
3619 101
3620 110
3621 88
3622 120
3623 105
3624 104
3625 105
3626 110
3627 95
3628 102
3629 107
3630 97
3631 123
3632 121
3633 115
3634 84
3635 79
3636 101
3637 86
3638 96
3639 97
3640 94
3641 86
3642 96
3643 89
3644 100
3645 106
3646 113
3647 104
3648 107
3649 103
3650 112
3651 91
3652 91
3653 105
3654 97
3655 93
3656 120
3657 109
3658 98
3659 88
3660 108
3661 120
3662 111
3663 102
3664 113
3665 94
3666 112
3667 90
3668 96
3669 103
3670 99
3671 103
3672 115
3673 103
3674 109
3675 120
3676 110
3677 104
3678 104
3679 105
3680 112
3681 106
3682 103
3683 94
3684 99
3685 92
3686 98
3687 95
3688 109
3689 104
3690 94
3691 111
3692 83
3693 101
3694 110
3695 104
3696 111
3697 101
3698 115
3699 102
3700 77
3701 104
3702 108
3703 107
3704 84
3705 115
3706 81
3707 83
3708 75
3709 96
3710 96
3711 98
3712 73
3713 92
3714 82
3715 96
3716 96
3717 94
3718 118
3719 98
3720 89
3721 103
3722 87
3723 105
3724 103
3725 108
3726 103
3727 82
3728 90
3729 116
3730 105
3731 101
3732 96
3733 80
3734 109
3735 80
3736 87
3737 109
3738 82
3739 100
3740 105
3741 102
3742 92
3743 91
3744 105
3745 95
3746 86
3747 95
3748 82
3749 126
3750 91
3751 105
3752 68
3753 92
3754 93
3755 91
3756 91
3757 99
3758 101
3759 97
3760 109
3761 101
3762 92
3763 108
3764 98
3765 98
3766 89
3767 82
3768 90
3769 90
3770 93
3771 89
3772 112
3773 109
3774 107
3775 83
3776 100
3777 98
3778 108
3779 83
3780 89
3781 77
3782 80
3783 91
3784 86
3785 103
3786 98
3787 106
3788 105
3789 80
3790 90
3791 90
3792 108
3793 88
3794 91
3795 79
3796 86
3797 95
3798 77
3799 90
3800 106
3801 89
3802 91
3803 87
3804 87
3805 80
3806 111
3807 97
3808 102
3809 90
3810 87
3811 105
3812 108
3813 79
3814 92
3815 95
3816 93
3817 88
3818 86
3819 94
3820 87
3821 88
3822 106
3823 83
3824 83
3825 80
3826 97
3827 95
3828 94
3829 99
3830 91
3831 90
3832 90
3833 81
3834 94
3835 92
3836 102
3837 92
3838 94
3839 90
3840 98
3841 100
3842 93
3843 84
3844 98
3845 82
3846 102
3847 95
3848 86
3849 127
3850 95
3851 91
3852 92
3853 81
3854 92
3855 93
3856 98
3857 85
3858 76
3859 84
3860 92
3861 92
3862 76
3863 114
3864 85
3865 79
3866 92
3867 87
3868 104
3869 95
3870 95
3871 85
3872 102
3873 83
3874 91
3875 96
3876 94
3877 89
3878 70
3879 88
3880 109
3881 83
3882 88
3883 77
3884 81
3885 85
3886 77
3887 101
3888 84
3889 95
3890 90
3891 108
3892 89
3893 113
3894 85
3895 103
3896 76
3897 86
3898 95
3899 95
3900 93
3901 91
3902 101
3903 97
3904 102
3905 90
3906 103
3907 86
3908 89
3909 80
3910 90
3911 94
3912 78
3913 83
3914 92
3915 81
3916 83
3917 84
3918 96
3919 89
3920 89
3921 87
3922 91
3923 79
3924 95
3925 86
3926 80
3927 83
3928 76
3929 91
3930 82
3931 72
3932 67
3933 78
3934 90
3935 83
3936 78
3937 82
3938 89
3939 70
3940 70
3941 79
3942 89
3943 81
3944 75
3945 95
3946 86
3947 75
3948 69
3949 85
3950 80
3951 88
3952 85
3953 71
3954 94
3955 72
3956 97
3957 73
3958 90
3959 85
3960 90
3961 63
3962 93
3963 85
3964 80
3965 90
3966 77
3967 75
3968 74
3969 97
3970 79
3971 89
3972 85
3973 90
3974 94
3975 78
3976 92
3977 70
3978 97
3979 91
3980 72
3981 73
3982 74
3983 87
3984 62
3985 89
3986 83
3987 84
3988 87
3989 92
3990 90
3991 86
3992 88
3993 84
3994 87
3995 93
3996 74
3997 83
3998 70
3999 110
4000 75
4001 82
4002 90
4003 78
4004 81
4005 84
4006 75
4007 60
4008 81
4009 70
4010 80
4011 65
4012 81
4013 87
4014 74
4015 77
4016 80
4017 69
4018 75
4019 95
4020 90
4021 70
4022 65
4023 82
4024 84
4025 81
4026 66
4027 82
4028 78
4029 73
4030 77
4031 77
4032 68
4033 71
4034 82
4035 81
4036 75
4037 66
4038 78
4039 73
4040 75
4041 79
4042 74
4043 77
4044 72
4045 77
4046 73
4047 79
4048 72
4049 92
4050 95
4051 70
4052 80
4053 82
4054 89
4055 76
4056 89
4057 71
4058 95
4059 76
4060 86
4061 63
4062 67
4063 66
4064 84
4065 78
4066 74
4067 79
4068 86
4069 84
4070 79
4071 70
4072 76
4073 78
4074 71
4075 96
4076 78
4077 83
4078 92
4079 78
4080 75
4081 80
4082 68
4083 85
4084 84
4085 77
4086 105
4087 68
4088 80
4089 74
4090 78
4091 72
4092 86
4093 65
4094 79
4095 81
4096 75
4097 78
4098 83
4099 94
4100 81
4101 88
4102 85
4103 87
4104 70
4105 77
4106 83
4107 70
4108 75
4109 64
4110 81
4111 78
4112 75
4113 71
4114 84
4115 81
4116 88
4117 78
4118 74
4119 73
4120 82
4121 75
4122 81
4123 74
4124 85
4125 84
4126 80
4127 64
4128 63
4129 84
4130 85
4131 69
4132 72
4133 76
4134 69
4135 65
4136 73
4137 64
4138 76
4139 68
4140 78
4141 83
4142 68
4143 66
4144 60
4145 81
4146 82
4147 67
4148 82
4149 87
4150 65
4151 62
4152 82
4153 73
4154 71
4155 93
4156 71
4157 63
4158 64
4159 71
4160 74
4161 71
4162 69
4163 80
4164 70
4165 64
4166 60
4167 83
4168 61
4169 67
4170 66
4171 62
4172 60
4173 68
4174 69
4175 65
4176 73
4177 62
4178 70
4179 71
4180 78
4181 74
4182 70
4183 83
4184 66
4185 58
4186 84
4187 64
4188 66
4189 72
4190 58
4191 82
4192 82
4193 74
4194 75
4195 80
4196 72
4197 75
4198 69
4199 64
4200 58
4201 74
4202 64
4203 60
4204 68
4205 56
4206 72
4207 70
4208 68
4209 67
4210 64
4211 68
4212 65
4213 78
4214 76
4215 69
4216 70
4217 78
4218 80
4219 66
4220 65
4221 84
4222 75
4223 63
4224 68
4225 88
4226 68
4227 69
4228 71
4229 73
4230 62
4231 86
4232 64
4233 82
4234 81
4235 82
4236 60
4237 72
4238 58
4239 68
4240 67
4241 73
4242 75
4243 73
4244 62
4245 62
4246 78
4247 57
4248 82
4249 72
4250 79
4251 66
4252 75
4253 66
4254 50
4255 76
4256 76
4257 68
4258 68
4259 59
4260 73
4261 64
4262 63
4263 76
4264 65
4265 71
4266 69
4267 85
4268 69
4269 61
4270 75
4271 54
4272 58
4273 77
4274 72
4275 80
4276 57
4277 75
4278 78
4279 66
4280 72
4281 69
4282 61
4283 83
4284 63
4285 70
4286 55
4287 58
4288 71
4289 79
4290 71
4291 62
4292 77
4293 81
4294 73
4295 67
4296 71
4297 69
4298 64
4299 47
4300 73
4301 64
4302 66
4303 78
4304 68
4305 77
4306 71
4307 80
4308 61
4309 77
4310 78
4311 75
4312 62
4313 77
4314 73
4315 69
4316 53
4317 84
4318 62
4319 67
4320 72
4321 63
4322 61
4323 54
4324 67
4325 72
4326 57
4327 63
4328 76
4329 71
4330 55
4331 54
4332 70
4333 67
4334 64
4335 63
4336 67
4337 68
4338 63
4339 74
4340 53
4341 65
4342 65
4343 70
4344 72
4345 58
4346 76
4347 66
4348 66
4349 59
4350 74
4351 57
4352 63
4353 63
4354 61
4355 67
4356 68
4357 60
4358 70
4359 68
4360 66
4361 63
4362 53
4363 78
4364 68
4365 65
4366 65
4367 58
4368 66
4369 72
4370 64
4371 65
4372 67
4373 77
4374 72
4375 60
4376 75
4377 69
4378 68
4379 69
4380 65
4381 81
4382 64
4383 59
4384 61
4385 71
4386 71
4387 59
4388 63
4389 58
4390 59
4391 72
4392 71
4393 62
4394 69
4395 57
4396 71
4397 44
4398 76
4399 54
4400 79
4401 52
4402 76
4403 68
4404 63
4405 51
4406 67
4407 60
4408 77
4409 71
4410 58
4411 61
4412 66
4413 64
4414 56
4415 66
4416 44
4417 79
4418 70
4419 55
4420 58
4421 65
4422 50
4423 58
4424 72
4425 67
4426 65
4427 63
4428 60
4429 74
4430 74
4431 53
4432 57
4433 73
4434 72
4435 61
4436 51
4437 55
4438 54
4439 56
4440 66
4441 69
4442 67
4443 80
4444 66
4445 72
4446 70
4447 57
4448 61
4449 58
4450 64
4451 62
4452 76
4453 43
4454 73
4455 55
4456 61
4457 46
4458 56
4459 63
4460 65
4461 70
4462 50
4463 63
4464 71
4465 49
4466 49
4467 56
4468 57
4469 61
4470 52
4471 59
4472 55
4473 50
4474 66
4475 54
4476 56
4477 59
4478 60
4479 58
4480 58
4481 68
4482 47
4483 59
4484 54
4485 59
4486 72
4487 54
4488 60
4489 57
4490 71
4491 68
4492 37
4493 49
4494 51
4495 50
4496 72
4497 60
4498 66
4499 54
4500 56
4501 52
4502 58
4503 52
4504 71
4505 51
4506 56
4507 54
4508 71
4509 67
4510 46
4511 69
4512 54
4513 59
4514 49
4515 59
4516 61
4517 63
4518 66
4519 61
4520 61
4521 44
4522 64
4523 59
4524 58
4525 37
4526 61
4527 75
4528 42
4529 56
4530 53
4531 56
4532 61
4533 57
4534 62
4535 59
4536 61
4537 54
4538 64
4539 49
4540 53
4541 56
4542 60
4543 71
4544 72
4545 52
4546 66
4547 49
4548 52
4549 65
4550 45
4551 54
4552 51
4553 75
4554 60
4555 48
4556 47
4557 65
4558 56
4559 66
4560 67
4561 53
4562 59
4563 81
4564 65
4565 61
4566 58
4567 55
4568 66
4569 65
4570 57
4571 63
4572 53
4573 65
4574 67
4575 64
4576 59
4577 60
4578 60
4579 70
4580 49
4581 48
4582 46
4583 51
4584 63
4585 68
4586 58
4587 74
4588 53
4589 55
4590 56
4591 69
4592 52
4593 51
4594 58
4595 55
4596 74
4597 56
4598 54
4599 57
4600 51
4601 44
4602 60
4603 63
4604 57
4605 57
4606 73
4607 66
4608 49
4609 48
4610 63
4611 68
4612 47
4613 57
4614 57
4615 45
4616 64
4617 64
4618 56
4619 63
4620 69
4621 61
4622 63
4623 61
4624 62
4625 56
4626 65
4627 54
4628 39
4629 71
4630 71
4631 64
4632 61
4633 69
4634 69
4635 71
4636 69
4637 47
4638 57
4639 57
4640 50
4641 58
4642 80
4643 64
4644 61
4645 58
4646 67
4647 51
4648 56
4649 59
4650 59
4651 53
4652 74
4653 57
4654 62
4655 47
4656 50
4657 72
4658 60
4659 64
4660 59
4661 54
4662 60
4663 68
4664 46
4665 47
4666 56
4667 49
4668 55
4669 59
4670 41
4671 58
4672 45
4673 52
4674 68
4675 40
4676 52
4677 56
4678 60
4679 52
4680 49
4681 55
4682 66
4683 53
4684 60
4685 51
4686 76
4687 53
4688 48
4689 60
4690 58
4691 56
4692 61
4693 65
4694 58
4695 65
4696 63
4697 54
4698 57
4699 62
4700 54
4701 66
4702 61
4703 46
4704 56
4705 60
4706 40
4707 57
4708 54
4709 61
4710 51
4711 65
4712 58
4713 64
4714 64
4715 45
4716 59
4717 60
4718 55
4719 51
4720 56
4721 42
4722 55
4723 47
4724 57
4725 53
4726 47
4727 65
4728 46
4729 54
4730 62
4731 50
4732 69
4733 46
4734 39
4735 41
4736 47
4737 47
4738 47
4739 46
4740 48
4741 64
4742 47
4743 44
4744 54
4745 60
4746 45
4747 48
4748 68
4749 52
4750 38
4751 54
4752 49
4753 44
4754 39
4755 47
4756 42
4757 56
4758 57
4759 46
4760 47
4761 60
4762 53
4763 49
4764 55
4765 52
4766 53
4767 60
4768 61
4769 50
4770 56
4771 65
4772 58
4773 53
4774 54
4775 50
4776 52
4777 49
4778 48
4779 54
4780 55
4781 55
4782 45
4783 50
4784 54
4785 54
4786 56
4787 54
4788 43
4789 52
4790 42
4791 55
4792 35
4793 57
4794 53
4795 38
4796 60
4797 44
4798 55
4799 42
4800 60
4801 62
4802 54
4803 49
4804 59
4805 64
4806 39
4807 47
4808 56
4809 59
4810 43
4811 50
4812 47
4813 55
4814 55
4815 47
4816 53
4817 48
4818 44
4819 64
4820 57
4821 55
4822 60
4823 51
4824 45
4825 57
4826 42
4827 37
4828 56
4829 63
4830 59
4831 37
4832 49
4833 50
4834 53
4835 54
4836 49
4837 53
4838 57
4839 55
4840 49
4841 34
4842 47
4843 50
4844 57
4845 50
4846 54
4847 47
4848 50
4849 55
4850 50
4851 57
4852 55
4853 47
4854 46
4855 59
4856 50
4857 50
4858 46
4859 56
4860 52
4861 46
4862 48
4863 53
4864 48
4865 45
4866 44
4867 46
4868 56
4869 63
4870 48
4871 55
4872 48
4873 50
4874 43
4875 44
4876 49
4877 50
4878 45
4879 57
4880 49
4881 45
4882 66
4883 44
4884 40
4885 58
4886 50
4887 52
4888 48
4889 49
4890 50
4891 49
4892 63
4893 44
4894 42
4895 46
4896 47
4897 40
4898 44
4899 54
4900 41
4901 61
4902 52
4903 47
4904 45
4905 60
4906 48
4907 57
4908 39
4909 45
4910 70
4911 53
4912 59
4913 41
4914 48
4915 53
4916 53
4917 41
4918 52
4919 51
4920 56
4921 49
4922 61
4923 48
4924 44
4925 47
4926 55
4927 56
4928 57
4929 54
4930 57
4931 45
4932 46
4933 57
4934 62
4935 63
4936 43
4937 54
4938 44
4939 53
4940 45
4941 59
4942 59
4943 43
4944 58
4945 46
4946 56
4947 52
4948 46
4949 56
4950 42
4951 46
4952 46
4953 49
4954 50
4955 44
4956 61
4957 59
4958 48
4959 57
4960 41
4961 59
4962 55
4963 49
4964 48
4965 43
4966 44
4967 56
4968 45
4969 45
4970 55
4971 54
4972 58
4973 55
4974 58
4975 51
4976 60
4977 35
4978 41
4979 50
4980 54
4981 54
4982 49
4983 51
4984 52
4985 47
4986 49
4987 50
4988 48
4989 51
4990 56
4991 53
4992 47
4993 44
4994 35
4995 47
4996 36
4997 46
4998 38
4999 47
5000 47
5001 44
5002 58
5003 64
5004 61
5005 43
5006 56
5007 48
5008 51
5009 42
5010 49
5011 43
5012 46
5013 52
5014 51
5015 57
5016 54
5017 55
5018 44
5019 45
5020 56
5021 57
5022 63
5023 46
5024 42
5025 54
5026 53
5027 52
5028 47
5029 49
5030 58
5031 52
5032 47
5033 54
5034 49
5035 52
5036 43
5037 47
5038 56
5039 41
5040 43
5041 54
5042 60
5043 41
5044 49
5045 49
5046 39
5047 50
5048 40
5049 43
5050 47
5051 41
5052 58
5053 51
5054 48
5055 45
5056 44
5057 56
5058 38
5059 47
5060 38
5061 52
5062 54
5063 54
5064 59
5065 68
5066 52
5067 33
5068 47
5069 45
5070 43
5071 48
5072 49
5073 48
5074 47
5075 40
5076 40
5077 50
5078 39
5079 40
5080 49
5081 45
5082 43
5083 46
5084 51
5085 54
5086 39
5087 39
5088 56
5089 56
5090 47
5091 58
5092 43
5093 40
5094 43
5095 45
5096 56
5097 39
5098 45
5099 52
5100 40
5101 55
5102 44
5103 43
5104 40
5105 40
5106 45
5107 46
5108 46
5109 65
5110 49
5111 60
5112 45
5113 63
5114 51
5115 41
5116 43
5117 51
5118 41
5119 54
5120 54
5121 48
5122 38
5123 51
5124 54
5125 50
5126 47
5127 48
5128 41
5129 52
5130 38
5131 54
5132 48
5133 48
5134 36
5135 53
5136 42
5137 57
5138 57
5139 42
5140 53
5141 44
5142 39
5143 44
5144 46
5145 31
5146 52
5147 51
5148 53
5149 36
5150 41
5151 38
5152 48
5153 42
5154 47
5155 45
5156 62
5157 36
5158 52
5159 47
5160 49
5161 49
5162 40
5163 50
5164 34
5165 48
5166 37
5167 63
5168 53
5169 44
5170 41
5171 63
5172 44
5173 37
5174 39
5175 41
5176 42
5177 40
5178 55
5179 44
5180 36
5181 50
5182 56
5183 42
5184 65
5185 40
5186 40
5187 43
5188 50
5189 43
5190 42
5191 43
5192 47
5193 38
5194 36
5195 39
5196 50
5197 42
5198 45
5199 48
5200 55
5201 35
5202 46
5203 44
5204 43
5205 41
5206 37
5207 33
5208 50
5209 45
5210 51
5211 55
5212 41
5213 58
5214 46
5215 48
5216 40
5217 59
5218 40
5219 66
5220 41
5221 45
5222 35
5223 40
5224 42
5225 45
5226 49
5227 37
5228 44
5229 47
5230 56
5231 41
5232 44
5233 30
5234 44
5235 39
5236 37
5237 31
5238 47
5239 27
5240 42
5241 38
5242 46
5243 49
5244 37
5245 53
5246 39
5247 39
5248 50
5249 51
5250 47
5251 32
5252 36
5253 40
5254 42
5255 48
5256 47
5257 41
5258 49
5259 38
5260 37
5261 38
5262 46
5263 43
5264 35
5265 40
5266 37
5267 39
5268 46
5269 35
5270 48
5271 46
5272 40
5273 32
5274 44
5275 45
5276 48
5277 44
5278 34
5279 43
5280 49
5281 47
5282 57
5283 31
5284 39
5285 38
5286 45
5287 41
5288 39
5289 40
5290 42
5291 50
5292 41
5293 52
5294 29
5295 56
5296 36
5297 42
5298 37
5299 31
5300 42
5301 47
5302 31
5303 41
5304 39
5305 38
5306 39
5307 43
5308 47
5309 35
5310 42
5311 38
5312 38
5313 41
5314 29
5315 47
5316 44
5317 45
5318 46
5319 42
5320 34
5321 58
5322 43
5323 46
5324 38
5325 43
5326 37
5327 36
5328 36
5329 41
5330 28
5331 43
5332 56
5333 52
5334 39
5335 45
5336 39
5337 28
5338 44
5339 45
5340 49
5341 47
5342 46
5343 38
5344 46
5345 33
5346 40
5347 41
5348 37
5349 39
5350 35
5351 49
5352 45
5353 43
5354 48
5355 40
5356 44
5357 43
5358 44
5359 38
5360 39
5361 32
5362 32
5363 30
5364 40
5365 45
5366 41
5367 33
5368 43
5369 50
5370 48
5371 43
5372 33
5373 40
5374 37
5375 39
5376 35
5377 25
5378 35
5379 65
5380 46
5381 43
5382 37
5383 49
5384 54
5385 50
5386 36
5387 36
5388 36
5389 41
5390 49
5391 30
5392 45
5393 30
5394 46
5395 46
5396 45
5397 49
5398 44
5399 43
5400 42
5401 37
5402 46
5403 38
5404 36
5405 43
5406 29
5407 40
5408 47
5409 43
5410 37
5411 33
5412 43
5413 45
5414 32
5415 47
5416 39
5417 40
5418 39
5419 42
5420 45
5421 36
5422 43
5423 43
5424 41
5425 53
5426 32
5427 42
5428 30
5429 49
5430 38
5431 44
5432 48
5433 38
5434 36
5435 39
5436 40
5437 43
5438 39
5439 25
5440 48
5441 38
5442 39
5443 39
5444 43
5445 36
5446 42
5447 34
5448 40
5449 46
5450 35
5451 36
5452 45
5453 48
5454 37
5455 43
5456 31
5457 40
5458 39
5459 41
5460 34
5461 44
5462 44
5463 44
5464 43
5465 57
5466 36
5467 41
5468 31
5469 39
5470 41
5471 45
5472 32
5473 47
5474 39
5475 45
5476 36
5477 32
5478 32
5479 31
5480 39
5481 40
5482 49
5483 39
5484 28
5485 42
5486 32
5487 42
5488 47
5489 38
5490 30
5491 46
5492 35
5493 41
5494 34
5495 45
5496 52
5497 37
5498 36
5499 30
5500 38
5501 33
5502 47
5503 37
5504 45
5505 28
5506 31
5507 29
5508 26
5509 42
5510 43
5511 32
5512 28
5513 37
5514 33
5515 41
5516 39
5517 43
5518 40
5519 40
5520 37
5521 36
5522 39
5523 42
5524 32
5525 47
5526 36
5527 40
5528 44
5529 27
5530 35
5531 46
5532 48
5533 41
5534 36
5535 30
5536 35
5537 32
5538 39
5539 28
5540 32
5541 40
5542 32
5543 37
5544 34
5545 35
5546 41
5547 38
5548 46
5549 47
5550 57
5551 39
5552 39
5553 37
5554 38
5555 37
5556 43
5557 26
5558 31
5559 39
5560 39
5561 33
5562 38
5563 35
5564 31
5565 34
5566 52
5567 42
5568 38
5569 36
5570 32
5571 37
5572 35
5573 39
5574 33
5575 38
5576 36
5577 32
5578 30
5579 36
5580 46
5581 36
5582 29
5583 32
5584 38
5585 38
5586 45
5587 33
5588 54
5589 40
5590 42
5591 44
5592 32
5593 44
5594 48
5595 46
5596 47
5597 35
5598 39
5599 35
5600 52
5601 29
5602 37
5603 46
5604 36
5605 34
5606 39
5607 39
5608 25
5609 34
5610 35
5611 45
5612 42
5613 36
5614 33
5615 31
5616 20
5617 30
5618 43
5619 45
5620 45
5621 34
5622 45
5623 45
5624 41
5625 41
5626 30
5627 41
5628 42
5629 32
5630 39
5631 44
5632 36
5633 30
5634 44
5635 50
5636 40
5637 29
5638 31
5639 39
5640 35
5641 40
5642 42
5643 34
5644 42
5645 32
5646 34
5647 41
5648 37
5649 44
5650 53
5651 32
5652 29
5653 35
5654 28
5655 48
5656 33
5657 31
5658 32
5659 47
5660 37
5661 26
5662 42
5663 44
5664 37
5665 33
5666 34
5667 35
5668 44
5669 34
5670 34
5671 33
5672 36
5673 37
5674 39
5675 32
5676 39
5677 41
5678 27
5679 34
5680 40
5681 41
5682 29
5683 38
5684 36
5685 44
5686 33
5687 32
5688 30
5689 34
5690 34
5691 32
5692 24
5693 42
5694 45
5695 43
5696 30
5697 45
5698 24
5699 38
5700 36
5701 26
5702 33
5703 30
5704 36
5705 37
5706 31
5707 39
5708 36
5709 38
5710 37
5711 37
5712 36
5713 41
5714 32
5715 40
5716 38
5717 35
5718 38
5719 44
5720 31
5721 28
5722 37
5723 40
5724 32
5725 33
5726 33
5727 34
5728 44
5729 42
5730 36
5731 35
5732 37
5733 32
5734 33
5735 37
5736 33
5737 35
5738 40
5739 37
5740 39
5741 39
5742 37
5743 32
5744 33
5745 37
5746 33
5747 36
5748 23
5749 42
5750 36
5751 36
5752 28
5753 35
5754 34
5755 36
5756 28
5757 29
5758 34
5759 37
5760 32
5761 27
5762 38
5763 34
5764 31
5765 28
5766 37
5767 36
5768 26
5769 31
5770 43
5771 27
5772 31
5773 34
5774 25
5775 41
5776 23
5777 35
5778 30
5779 33
5780 34
5781 35
5782 39
5783 23
5784 36
5785 25
5786 43
5787 34
5788 33
5789 34
5790 34
5791 35
5792 27
5793 31
5794 32
5795 41
5796 39
5797 28
5798 38
5799 23
5800 32
5801 42
5802 39
5803 34
5804 31
5805 40
5806 38
5807 34
5808 34
5809 32
5810 38
5811 45
5812 36
5813 40
5814 35
5815 29
5816 29
5817 30
5818 42
5819 35
5820 25
5821 29
5822 34
5823 38
5824 28
5825 46
5826 36
5827 32
5828 26
5829 22
5830 38
5831 26
5832 38
5833 34
5834 24
5835 29
5836 34
5837 17
5838 43
5839 33
5840 30
5841 27
5842 33
5843 35
5844 42
5845 41
5846 38
5847 46
5848 20
5849 32
5850 38
5851 30
5852 23
5853 30
5854 49
5855 42
5856 38
5857 29
5858 32
5859 36
5860 35
5861 30
5862 34
5863 45
5864 35
5865 31
5866 36
5867 36
5868 25
5869 33
5870 36
5871 41
5872 34
5873 24
5874 28
5875 31
5876 41
5877 36
5878 33
5879 34
5880 40
5881 46
5882 43
5883 31
5884 34
5885 29
5886 43
5887 40
5888 31
5889 37
5890 31
5891 37
5892 34
5893 41
5894 39
5895 42
5896 38
5897 42
5898 34
5899 43
5900 32
5901 28
5902 34
5903 39
5904 37
5905 30
5906 36
5907 48
5908 25
5909 36
5910 31
5911 44
5912 27
5913 42
5914 37
5915 37
5916 33
5917 34
5918 29
5919 33
5920 35
5921 43
5922 36
5923 40
5924 35
5925 36
5926 26
5927 36
5928 36
5929 29
5930 31
5931 30
5932 35
5933 30
5934 42
5935 38
5936 44
5937 30
5938 41
5939 35
5940 44
5941 32
5942 30
5943 26
5944 40
5945 33
5946 34
5947 40
5948 34
5949 43
5950 39
5951 37
5952 29
5953 30
5954 40
5955 41
5956 22
5957 30
5958 31
5959 37
5960 28
5961 39
5962 29
5963 41
5964 50
5965 37
5966 37
5967 32
5968 33
5969 34
5970 27
5971 29
5972 35
5973 25
5974 30
5975 36
5976 32
5977 32
5978 30
5979 37
5980 33
5981 27
5982 40
5983 34
5984 31
5985 38
5986 28
5987 32
5988 34
5989 33
5990 32
5991 32
5992 30
5993 32
5994 36
5995 30
5996 37
5997 39
5998 46
5999 26
6000 37
6001 28
6002 30
6003 33
6004 32
6005 26
6006 28
6007 48
6008 25
6009 38
6010 22
6011 36
6012 36
6013 29
6014 33
6015 39
6016 36
6017 28
6018 38
6019 29
6020 36
6021 41
6022 30
6023 28
6024 35
6025 26
6026 40
6027 35
6028 32
6029 40
6030 25
6031 26
6032 32
6033 31
6034 33
6035 28
6036 28
6037 38
6038 25
6039 32
6040 45
6041 28
6042 35
6043 39
6044 32
6045 32
6046 30
6047 39
6048 32
6049 35
6050 43
6051 41
6052 41
6053 37
6054 29
6055 36
6056 29
6057 38
6058 34
6059 41
6060 35
6061 40
6062 26
6063 38
6064 32
6065 36
6066 32
6067 30
6068 33
6069 39
6070 24
6071 34
6072 30
6073 23
6074 42
6075 32
6076 33
6077 28
6078 27
6079 20
6080 41
6081 42
6082 28
6083 36
6084 38
6085 41
6086 29
6087 32
6088 44
6089 46
6090 31
6091 29
6092 29
6093 24
6094 33
6095 35
6096 26
6097 29
6098 25
6099 34
6100 44
6101 40
6102 25
6103 43
6104 24
6105 36
6106 32
6107 23
6108 47
6109 29
6110 33
6111 37
6112 39
6113 31
6114 26
6115 34
6116 30
6117 44
6118 30
6119 36
6120 33
6121 29
6122 28
6123 31
6124 27
6125 31
6126 31
6127 40
6128 19
6129 34
6130 29
6131 26
6132 45
6133 48
6134 37
6135 31
6136 33
6137 39
6138 34
6139 39
6140 33
6141 36
6142 25
6143 25
6144 37
6145 37
6146 32
6147 30
6148 31
6149 42
6150 29
6151 34
6152 37
6153 31
6154 29
6155 38
6156 31
6157 51
6158 37
6159 31
6160 42
6161 38
6162 49
6163 47
6164 26
6165 31
6166 33
6167 29
6168 41
6169 38
6170 40
6171 27
6172 29
6173 39
6174 33
6175 28
6176 38
6177 33
6178 30
6179 29
6180 21
6181 31
6182 34
6183 37
6184 32
6185 33
6186 32
6187 18
6188 35
6189 34
6190 25
6191 27
6192 31
6193 34
6194 25
6195 30
6196 39
6197 33
6198 32
6199 27
6200 32
6201 36
6202 46
6203 37
6204 45
6205 36
6206 30
6207 36
6208 29
6209 33
6210 35
6211 35
6212 27
6213 32
6214 37
6215 38
6216 34
6217 35
6218 38
6219 26
6220 26
6221 24
6222 30
6223 22
6224 30
6225 44
6226 26
6227 35
6228 25
6229 37
6230 28
6231 34
6232 30
6233 25
6234 26
6235 37
6236 34
6237 23
6238 30
6239 36
6240 32
6241 36
6242 36
6243 29
6244 35
6245 25
6246 20
6247 28
6248 36
6249 29
6250 30
6251 29
6252 36
6253 28
6254 34
6255 26
6256 29
6257 38
6258 29
6259 29
6260 31
6261 29
6262 20
6263 44
6264 24
6265 40
6266 22
6267 30
6268 24
6269 31
6270 29
6271 36
6272 35
6273 27
6274 32
6275 25
6276 20
6277 38
6278 16
6279 26
6280 24
6281 28
6282 33
6283 28
6284 36
6285 38
6286 30
6287 42
6288 30
6289 24
6290 38
6291 30
6292 32
6293 35
6294 24
6295 23
6296 35
6297 34
6298 31
6299 25
6300 30
6301 30
6302 35
6303 34
6304 24
6305 16
6306 35
6307 25
6308 31
6309 38
6310 36
6311 35
6312 39
6313 45
6314 29
6315 30
6316 40
6317 38
6318 27
6319 37
6320 32
6321 38
6322 23
6323 35
6324 35
6325 35
6326 24
6327 36
6328 33
6329 23
6330 35
6331 35
6332 30
6333 41
6334 28
6335 33
6336 33
6337 22
6338 32
6339 26
6340 36
6341 27
6342 36
6343 23
6344 28
6345 28
6346 35
6347 29
6348 31
6349 27
6350 30
6351 23
6352 33
6353 35
6354 35
6355 37
6356 40
6357 31
6358 35
6359 25
6360 35
6361 25
6362 26
6363 38
6364 29
6365 28
6366 30
6367 26
6368 38
6369 31
6370 26
6371 31
6372 30
6373 26
6374 26
6375 32
6376 27
6377 25
6378 34
6379 23
6380 29
6381 35
6382 34
6383 34
6384 28
6385 28
6386 30
6387 34
6388 23
6389 35
6390 26
6391 31
6392 30
6393 30
6394 26
6395 25
6396 25
6397 31
6398 32
6399 26
6400 36
6401 31
6402 39
6403 30
6404 24
6405 29
6406 29
6407 37
6408 26
6409 27
6410 31
6411 27
6412 25
6413 23
6414 24
6415 39
6416 40
6417 23
6418 28
6419 30
6420 27
6421 21
6422 35
6423 34
6424 26
6425 21
6426 36
6427 27
6428 37
6429 26
6430 26
6431 32
6432 36
6433 33
6434 44
6435 28
6436 29
6437 30
6438 35
6439 24
6440 29
6441 40
6442 28
6443 20
6444 21
6445 28
6446 28
6447 26
6448 33
6449 23
6450 24
6451 28
6452 31
6453 34
6454 25
6455 24
6456 28
6457 35
6458 20
6459 31
6460 38
6461 25
6462 30
6463 27
6464 32
6465 34
6466 25
6467 35
6468 28
6469 30
6470 30
6471 38
6472 39
6473 23
6474 32
6475 21
6476 25
6477 29
6478 35
6479 22
6480 29
6481 27
6482 35
6483 40
6484 25
6485 23
6486 24
6487 29
6488 29
6489 28
6490 15
6491 24
6492 26
6493 32
6494 39
6495 21
6496 30
6497 25
6498 21
6499 25
6500 29
6501 27
6502 30
6503 36
6504 35
6505 35
6506 23
6507 23
6508 28
6509 24
6510 32
6511 33
6512 28
6513 25
6514 27
6515 21
6516 29
6517 24
6518 26
6519 38
6520 25
6521 44
6522 22
6523 33
6524 24
6525 44
6526 24
6527 18
6528 39
6529 31
6530 31
6531 38
6532 35
6533 31
6534 22
6535 23
6536 35
6537 28
6538 35
6539 24
6540 30
6541 25
6542 30
6543 31
6544 24
6545 23
6546 33
6547 30
6548 24
6549 40
6550 37
6551 25
6552 36
6553 30
6554 41
6555 29
6556 27
6557 36
6558 17
6559 32
6560 30
6561 34
6562 32
6563 27
6564 40
6565 27
6566 36
6567 20
6568 29
6569 35
6570 40
6571 22
6572 26
6573 28
6574 30
6575 29
6576 30
6577 32
6578 35
6579 22
6580 35
6581 30
6582 29
6583 34
6584 26
6585 24
6586 28
6587 34
6588 30
6589 26
6590 27
6591 32
6592 30
6593 42
6594 26
6595 26
6596 28
6597 30
6598 30
6599 28
6600 25
6601 33
6602 39
6603 30
6604 22
6605 26
6606 26
6607 32
6608 25
6609 26
6610 37
6611 31
6612 33
6613 34
6614 34
6615 24
6616 31
6617 34
6618 22
6619 24
6620 18
6621 26
6622 28
6623 37
6624 23
6625 23
6626 20
6627 27
6628 29
6629 23
6630 32
6631 28
6632 32
6633 27
6634 25
6635 34
6636 21
6637 29
6638 20
6639 30
6640 27
6641 36
6642 23
6643 24
6644 35
6645 27
6646 28
6647 34
6648 34
6649 23
6650 20
6651 42
6652 21
6653 24
6654 47
6655 34
6656 22
6657 32
6658 28
6659 19
6660 33
6661 28
6662 38
6663 25
6664 23
6665 29
6666 24
6667 27
6668 21
6669 26
6670 26
6671 30
6672 34
6673 25
6674 33
6675 15
6676 16
6677 29
6678 33
6679 35
6680 30
6681 20
6682 19
6683 35
6684 23
6685 24
6686 29
6687 40
6688 37
6689 32
6690 24
6691 35
6692 34
6693 24
6694 31
6695 36
6696 27
6697 32
6698 29
6699 17
6700 28
6701 29
6702 26
6703 37
6704 28
6705 24
6706 31
6707 34
6708 22
6709 27
6710 33
6711 19
6712 19
6713 25
6714 26
6715 25
6716 27
6717 39
6718 33
6719 22
6720 23
6721 26
6722 35
6723 28
6724 26
6725 35
6726 27
6727 33
6728 32
6729 36
6730 25
6731 36
6732 24
6733 33
6734 30
6735 23
6736 38
6737 25
6738 36
6739 24
6740 36
6741 33
6742 28
6743 37
6744 29
6745 18
6746 25
6747 34
6748 25
6749 26
6750 32
6751 23
6752 35
6753 30
6754 17
6755 30
6756 42
6757 24
6758 23
6759 25
6760 35
6761 33
6762 31
6763 33
6764 27
6765 24
6766 24
6767 26
6768 29
6769 27
6770 38
6771 35
6772 28
6773 33
6774 30
6775 13
6776 32
6777 26
6778 23
6779 33
6780 25
6781 32
6782 27
6783 24
6784 31
6785 26
6786 23
6787 24
6788 22
6789 17
6790 26
6791 17
6792 27
6793 23
6794 27
6795 31
6796 36
6797 31
6798 23
6799 26
6800 20
6801 23
6802 25
6803 33
6804 32
6805 21
6806 12
6807 23
6808 23
6809 22
6810 23
6811 21
6812 25
6813 20
6814 24
6815 38
6816 31
6817 27
6818 28
6819 23
6820 32
6821 25
6822 32
6823 26
6824 33
6825 29
6826 29
6827 24
6828 25
6829 32
6830 28
6831 27
6832 32
6833 23
6834 32
6835 32
6836 27
6837 29
6838 32
6839 31
6840 32
6841 22
6842 25
6843 27
6844 25
6845 28
6846 37
6847 26
6848 23
6849 30
6850 32
6851 29
6852 31
6853 33
6854 28
6855 26
6856 30
6857 25
6858 26
6859 22
6860 35
6861 28
6862 23
6863 25
6864 31
6865 21
6866 25
6867 20
6868 32
6869 20
6870 23
6871 33
6872 24
6873 24
6874 24
6875 22
6876 36
6877 20
6878 23
6879 31
6880 23
6881 31
6882 21
6883 23
6884 31
6885 28
6886 20
6887 35
6888 30
6889 35
6890 26
6891 25
6892 25
6893 27
6894 35
6895 32
6896 22
6897 34
6898 23
6899 34
6900 29
6901 22
6902 32
6903 28
6904 13
6905 28
6906 32
6907 34
6908 21
6909 31
6910 24
6911 32
6912 27
6913 27
6914 27
6915 24
6916 25
6917 22
6918 17
6919 24
6920 31
6921 24
6922 23
6923 31
6924 23
6925 27
6926 23
6927 23
6928 33
6929 31
6930 32
6931 30
6932 25
6933 23
6934 20
6935 27
6936 25
6937 26
6938 25
6939 19
6940 22
6941 35
6942 27
6943 17
6944 33
6945 26
6946 23
6947 36
6948 28
6949 20
6950 28
6951 21
6952 28
6953 29
6954 27
6955 17
6956 17
6957 27
6958 27
6959 28
6960 20
6961 23
6962 29
6963 16
6964 38
6965 33
6966 26
6967 31
6968 20
6969 32
6970 24
6971 37
6972 30
6973 33
6974 30
6975 43
6976 25
6977 38
6978 32
6979 25
6980 20
6981 24
6982 34
6983 29
6984 27
6985 25
6986 26
6987 27
6988 31
6989 24
6990 26
6991 38
6992 30
6993 25
6994 40
6995 35
6996 33
6997 30
6998 28
6999 29
7000 33
7001 17
7002 22
7003 29
7004 32
7005 27
7006 28
7007 32
7008 29
7009 25
7010 23
7011 31
7012 27
7013 26
7014 32
7015 29
7016 23
7017 29
7018 28
7019 31
7020 30
7021 24
7022 27
7023 28
7024 32
7025 26
7026 24
7027 28
7028 32
7029 25
7030 29
7031 26
7032 18
7033 26
7034 21
7035 29
7036 30
7037 23
7038 35
7039 32
7040 35
7041 23
7042 36
7043 30
7044 23
7045 26
7046 20
7047 17
7048 26
7049 28
7050 29
7051 26
7052 34
7053 26
7054 21
7055 32
7056 41
7057 16
7058 25
7059 33
7060 21
7061 28
7062 25
7063 25
7064 23
7065 31
7066 30
7067 32
7068 22
7069 26
7070 33
7071 20
7072 26
7073 30
7074 37
7075 22
7076 17
7077 27
7078 27
7079 31
7080 27
7081 27
7082 26
7083 29
7084 23
7085 30
7086 29
7087 31
7088 33
7089 31
7090 29
7091 31
7092 30
7093 17
7094 19
7095 21
7096 29
7097 23
7098 27
7099 22
7100 24
7101 27
7102 34
7103 28
7104 33
7105 22
7106 34
7107 30
7108 20
7109 33
7110 22
7111 31
7112 24
7113 25
7114 23
7115 25
7116 28
7117 27
7118 26
7119 31
7120 18
7121 19
7122 20
7123 31
7124 25
7125 27
7126 28
7127 32
7128 28
7129 23
7130 17
7131 19
7132 23
7133 26
7134 28
7135 27
7136 34
7137 34
7138 24
7139 21
7140 29
7141 33
7142 31
7143 28
7144 32
7145 34
7146 23
7147 35
7148 33
7149 23
7150 24
7151 34
7152 31
7153 25
7154 21
7155 24
7156 22
7157 22
7158 30
7159 24
7160 32
7161 24
7162 22
7163 25
7164 28
7165 15
7166 22
7167 26
7168 29
7169 36
7170 31
7171 23
7172 25
7173 30
7174 33
7175 26
7176 30
7177 35
7178 28
7179 31
7180 29
7181 33
7182 34
7183 35
7184 21
7185 26
7186 34
7187 22
7188 28
7189 27
7190 24
7191 32
7192 31
7193 29
7194 22
7195 21
7196 25
7197 24
7198 29
7199 27
7200 24
7201 27
7202 20
7203 23
7204 24
7205 26
7206 22
7207 26
7208 33
7209 25
7210 35
7211 18
7212 23
7213 31
7214 34
7215 25
7216 30
7217 25
7218 27
7219 37
7220 30
7221 31
7222 33
7223 35
7224 37
7225 35
7226 40
7227 23
7228 22
7229 25
7230 25
7231 28
7232 26
7233 16
7234 26
7235 32
7236 19
7237 38
7238 31
7239 19
7240 26
7241 24
7242 24
7243 25
7244 28
7245 21
7246 21
7247 32
7248 25
7249 22
7250 24
7251 22
7252 29
7253 27
7254 34
7255 32
7256 30
7257 21
7258 25
7259 21
7260 37
7261 24
7262 22
7263 30
7264 29
7265 22
7266 30
7267 29
7268 23
7269 28
7270 39
7271 20
7272 35
7273 23
7274 23
7275 34
7276 19
7277 27
7278 26
7279 32
7280 27
7281 31
7282 32
7283 34
7284 35
7285 25
7286 28
7287 24
7288 24
7289 24
7290 30
7291 27
7292 31
7293 27
7294 33
7295 22
7296 28
7297 33
7298 22
7299 34
7300 30
7301 25
7302 15
7303 21
7304 20
7305 38
7306 32
7307 31
7308 24
7309 26
7310 27
7311 32
7312 23
7313 30
7314 21
7315 29
7316 29
7317 17
7318 28
7319 30
7320 20
7321 20
7322 24
7323 20
7324 28
7325 34
7326 23
7327 24
7328 29
7329 22
7330 23
7331 21
7332 26
7333 24
7334 23
7335 29
7336 21
7337 22
7338 24
7339 20
7340 20
7341 30
7342 25
7343 26
7344 27
7345 36
7346 31
7347 33
7348 20
7349 25
7350 23
7351 31
7352 33
7353 22
7354 28
7355 22
7356 23
7357 29
7358 22
7359 29
7360 28
7361 30
7362 22
7363 18
7364 21
7365 30
7366 18
7367 34
7368 23
7369 18
7370 29
7371 24
7372 32
7373 24
7374 28
7375 26
7376 30
7377 29
7378 22
7379 29
7380 24
7381 20
7382 32
7383 19
7384 20
7385 40
7386 18
7387 31
7388 22
7389 19
7390 19
7391 27
7392 25
7393 26
7394 26
7395 16
7396 20
7397 27
7398 25
7399 24
7400 26
7401 29
7402 18
7403 26
7404 33
7405 24
7406 16
7407 20
7408 24
7409 26
7410 26
7411 32
7412 31
7413 26
7414 24
7415 21
7416 24
7417 24
7418 27
7419 20
7420 20
7421 24
7422 32
7423 16
7424 29
7425 26
7426 19
7427 22
7428 20
7429 20
7430 28
7431 25
7432 17
7433 19
7434 31
7435 25
7436 29
7437 30
7438 27
7439 17
7440 24
7441 32
7442 27
7443 14
7444 31
7445 19
7446 18
7447 24
7448 29
7449 22
7450 23
7451 31
7452 24
7453 19
7454 24
7455 27
7456 30
7457 23
7458 25
7459 29
7460 19
7461 20
7462 34
7463 13
7464 22
7465 21
7466 29
7467 24
7468 28
7469 17
7470 25
7471 28
7472 22
7473 16
7474 37
7475 27
7476 23
7477 28
7478 25
7479 30
7480 25
7481 28
7482 18
7483 29
7484 22
7485 29
7486 19
7487 21
7488 24
7489 28
7490 20
7491 18
7492 16
7493 28
7494 20
7495 21
7496 19
7497 30
7498 25
7499 16
7500 20
7501 20
7502 23
7503 18
7504 25
7505 27
7506 18
7507 20
7508 27
7509 20
7510 26
7511 28
7512 27
7513 23
7514 28
7515 28
7516 28
7517 24
7518 31
7519 18
7520 23
7521 20
7522 26
7523 25
7524 30
7525 27
7526 22
7527 19
7528 27
7529 9
7530 26
7531 26
7532 21
7533 27
7534 23
7535 15
7536 23
7537 20
7538 30
7539 18
7540 18
7541 28
7542 16
7543 33
7544 25
7545 21
7546 21
7547 20
7548 23
7549 22
7550 23
7551 18
7552 21
7553 20
7554 24
7555 19
7556 26
7557 27
7558 22
7559 27
7560 19
7561 24
7562 27
7563 19
7564 22
7565 18
7566 18
7567 20
7568 18
7569 21
7570 25
7571 22
7572 25
7573 16
7574 23
7575 28
7576 20
7577 23
7578 22
7579 24
7580 22
7581 18
7582 24
7583 19
7584 23
7585 18
7586 17
7587 21
7588 18
7589 18
7590 25
7591 29
7592 26
7593 21
7594 28
7595 23
7596 17
7597 25
7598 34
7599 18
7600 15
7601 20
7602 16
7603 26
7604 31
7605 18
7606 19
7607 27
7608 26
7609 21
7610 18
7611 22
7612 19
7613 22
7614 21
7615 24
7616 28
7617 23
7618 17
7619 22
7620 31
7621 14
7622 30
7623 23
7624 18
7625 27
7626 26
7627 19
7628 18
7629 26
7630 28
7631 14
7632 18
7633 22
7634 17
7635 15
7636 14
7637 18
7638 21
7639 26
7640 21
7641 28
7642 27
7643 23
7644 17
7645 16
7646 37
7647 17
7648 21
7649 28
7650 30
7651 23
7652 23
7653 22
7654 18
7655 29
7656 27
7657 25
7658 27
7659 26
7660 25
7661 20
7662 27
7663 7
7664 19
7665 19
7666 20
7667 17
7668 22
7669 20
7670 26
7671 24
7672 32
7673 26
7674 20
7675 26
7676 22
7677 19
7678 24
7679 22
7680 28
7681 27
7682 21
7683 19
7684 19
7685 20
7686 20
7687 25
7688 26
7689 20
7690 27
7691 29
7692 22
7693 27
7694 21
7695 25
7696 20
7697 21
7698 24
7699 18
7700 22
7701 16
7702 25
7703 21
7704 25
7705 24
7706 24
7707 28
7708 22
7709 23
7710 21
7711 15
7712 25
7713 18
7714 21
7715 21
7716 31
7717 24
7718 20
7719 23
7720 24
7721 25
7722 22
7723 22
7724 24
7725 20
7726 14
7727 30
7728 23
7729 19
7730 18
7731 19
7732 20
7733 18
7734 21
7735 20
7736 25
7737 24
7738 26
7739 20
7740 22
7741 16
7742 30
7743 21
7744 21
7745 19
7746 24
7747 22
7748 20
7749 16
7750 22
7751 21
7752 24
7753 21
7754 17
7755 23
7756 27
7757 20
7758 25
7759 21
7760 24
7761 19
7762 27
7763 21
7764 27
7765 33
7766 19
7767 17
7768 24
7769 30
7770 22
7771 29
7772 24
7773 21
7774 20
7775 21
7776 18
7777 21
7778 26
7779 23
7780 16
7781 20
7782 17
7783 11
7784 20
7785 30
7786 23
7787 27
7788 24
7789 22
7790 19
7791 23
7792 24
7793 19
7794 17
7795 26
7796 15
7797 24
7798 26
7799 23
7800 17
7801 24
7802 15
7803 22
7804 21
7805 23
7806 24
7807 24
7808 29
7809 26
7810 19
7811 22
7812 25
7813 11
7814 26
7815 13
7816 24
7817 17
7818 17
7819 22
7820 15
7821 22
7822 26
7823 16
7824 18
7825 25
7826 24
7827 19
7828 18
7829 20
7830 20
7831 25
7832 17
7833 23
7834 34
7835 26
7836 23
7837 18
7838 19
7839 24
7840 23
7841 21
7842 22
7843 19
7844 24
7845 12
7846 20
7847 21
7848 28
7849 20
7850 28
7851 19
7852 15
7853 19
7854 27
7855 34
7856 26
7857 22
7858 18
7859 18
7860 19
7861 25
7862 20
7863 28
7864 28
7865 27
7866 17
7867 17
7868 18
7869 22
7870 23
7871 22
7872 22
7873 11
7874 22
7875 13
7876 24
7877 16
7878 24
7879 17
7880 20
7881 30
7882 20
7883 17
7884 34
7885 22
7886 18
7887 18
7888 30
7889 19
7890 20
7891 19
7892 20
7893 25
7894 23
7895 23
7896 20
7897 16
7898 18
7899 19
7900 9
7901 18
7902 26
7903 22
7904 23
7905 19
7906 14
7907 17
7908 14
7909 19
7910 20
7911 19
7912 21
7913 26
7914 18
7915 14
7916 24
7917 11
7918 30
7919 25
7920 23
7921 19
7922 20
7923 18
7924 19
7925 15
7926 25
7927 20
7928 23
7929 14
7930 21
7931 16
7932 15
7933 23
7934 15
7935 12
7936 13
7937 18
7938 15
7939 19
7940 13
7941 23
7942 25
7943 19
7944 13
7945 23
7946 24
7947 22
7948 19
7949 25
7950 16
7951 14
7952 22
7953 20
7954 27
7955 21
7956 15
7957 20
7958 20
7959 17
7960 15
7961 17
7962 23
7963 25
7964 33
7965 13
7966 22
7967 19
7968 17
7969 24
7970 17
7971 17
7972 22
7973 20
7974 16
7975 17
7976 18
7977 17
7978 21
7979 28
7980 18
7981 18
7982 13
7983 21
7984 24
7985 14
7986 16
7987 21
7988 15
7989 23
7990 21
7991 21
7992 19
7993 22
7994 14
7995 11
7996 17
7997 18
7998 19
7999 16
8000 23
8001 15
8002 19
8003 24
8004 13
8005 23
8006 18
8007 14
8008 19
8009 19
8010 22
8011 16
8012 15
8013 22
8014 17
8015 13
8016 23
8017 14
8018 15
8019 22
8020 22
8021 21
8022 20
8023 23
8024 22
8025 20
8026 21
8027 26
8028 19
8029 21
8030 12
8031 19
8032 16
8033 19
8034 19
8035 20
8036 8
8037 21
8038 16
8039 22
8040 15
8041 15
8042 20
8043 27
8044 22
8045 22
8046 24
8047 27
8048 26
8049 12
8050 19
8051 26
8052 21
8053 21
8054 17
8055 15
8056 19
8057 17
8058 24
8059 19
8060 21
8061 14
8062 19
8063 20
8064 13
8065 19
8066 21
8067 26
8068 16
8069 18
8070 23
8071 20
8072 19
8073 15
8074 19
8075 20
8076 16
8077 12
8078 14
8079 18
8080 19
8081 10
8082 13
8083 20
8084 15
8085 24
8086 17
8087 21
8088 18
8089 17
8090 19
8091 21
8092 12
8093 25
8094 15
8095 23
8096 20
8097 18
8098 14
8099 21
8100 21
8101 13
8102 18
8103 13
8104 18
8105 21
8106 22
8107 18
8108 18
8109 13
8110 15
8111 19
8112 16
8113 21
8114 27
8115 25
8116 17
8117 20
8118 24
8119 24
8120 19
8121 12
8122 18
8123 15
8124 16
8125 12
8126 17
8127 20
8128 8
8129 21
8130 15
8131 17
8132 12
8133 20
8134 22
8135 21
8136 16
8137 19
8138 19
8139 22
8140 17
8141 15
8142 20
8143 15
8144 19
8145 19
8146 29
8147 27
8148 16
8149 12
8150 17
8151 17
8152 15
8153 22
8154 19
8155 22
8156 15
8157 20
8158 16
8159 15
8160 19
8161 19
8162 21
8163 24
8164 25
8165 16
8166 17
8167 14
8168 15
8169 13
8170 16
8171 19
8172 21
8173 21
8174 22
8175 16
8176 16
8177 20
8178 16
8179 21
8180 18
8181 16
8182 16
8183 24
8184 21
8185 13
8186 13
8187 17
8188 18
8189 19
8190 14
8191 19
8192 25
8193 18
8194 15
8195 18
8196 16
8197 13
8198 20
8199 19
8200 22
8201 26
8202 17
8203 16
8204 15
8205 23
8206 30
8207 13
8208 17
8209 18
8210 15
8211 13
8212 25
8213 16
8214 23
8215 18
8216 16
8217 15
8218 13
8219 13
8220 13
8221 9
8222 23
8223 16
8224 16
8225 16
8226 17
8227 17
8228 18
8229 19
8230 17
8231 14
8232 17
8233 9
8234 18
8235 18
8236 23
8237 24
8238 20
8239 15
8240 24
8241 21
8242 20
8243 19
8244 15
8245 19
8246 20
8247 18
8248 19
8249 26
8250 20
8251 16
8252 22
8253 14
8254 20
8255 13
8256 24
8257 11
8258 17
8259 12
8260 18
8261 18
8262 20
8263 21
8264 16
8265 23
8266 14
8267 14
8268 19
8269 20
8270 15
8271 16
8272 14
8273 24
8274 18
8275 16
8276 20
8277 20
8278 22
8279 17
8280 19
8281 20
8282 18
8283 16
8284 22
8285 17
8286 20
8287 15
8288 17
8289 27
8290 19
8291 19
8292 17
8293 20
8294 20
8295 16
8296 18
8297 16
8298 18
8299 26
8300 16
8301 15
8302 19
8303 24
8304 13
8305 15
8306 22
8307 30
8308 13
8309 15
8310 22
8311 16
8312 22
8313 36
8314 17
8315 23
8316 25
8317 19
8318 17
8319 18
8320 22
8321 20
8322 27
8323 21
8324 22
8325 15
8326 22
8327 20
8328 18
8329 10
8330 20
8331 14
8332 20
8333 21
8334 17
8335 26
8336 20
8337 18
8338 13
8339 19
8340 17
8341 11
8342 14
8343 12
8344 13
8345 20
8346 15
8347 11
8348 17
8349 25
8350 16
8351 18
8352 13
8353 21
8354 23
8355 15
8356 16
8357 22
8358 18
8359 13
8360 14
8361 23
8362 18
8363 23
8364 12
8365 18
8366 20
8367 15
8368 17
8369 12
8370 23
8371 26
8372 17
8373 26
8374 22
8375 21
8376 32
8377 14
8378 17
8379 21
8380 19
8381 22
8382 15
8383 22
8384 22
8385 18
8386 27
8387 18
8388 17
8389 19
8390 17
8391 22
8392 26
8393 18
8394 26
8395 12
8396 20
8397 13
8398 13
8399 26
8400 14
8401 20
8402 19
8403 15
8404 16
8405 25
8406 20
8407 17
8408 15
8409 11
8410 21
8411 18
8412 20
8413 17
8414 13
8415 18
8416 13
8417 16
8418 17
8419 15
8420 19
8421 23
8422 19
8423 19
8424 21
8425 19
8426 18
8427 13
8428 24
8429 23
8430 22
8431 24
8432 20
8433 17
8434 11
8435 19
8436 11
8437 18
8438 16
8439 9
8440 13
8441 20
8442 19
8443 14
8444 16
8445 21
8446 14
8447 10
8448 18
8449 13
8450 29
8451 19
8452 19
8453 20
8454 18
8455 14
8456 24
8457 25
8458 18
8459 14
8460 21
8461 21
8462 27
8463 14
8464 22
8465 17
8466 26
8467 16
8468 18
8469 21
8470 20
8471 23
8472 18
8473 8
8474 16
8475 22
8476 8
8477 15
8478 12
8479 17
8480 22
8481 23
8482 11
8483 24
8484 20
8485 15
8486 19
8487 24
8488 15
8489 17
8490 13
8491 13
8492 17
8493 22
8494 23
8495 17
8496 22
8497 22
8498 17
8499 15
8500 19
8501 20
8502 20
8503 13
8504 19
8505 20
8506 21
8507 16
8508 23
8509 18
8510 18
8511 8
8512 29
8513 18
8514 13
8515 21
8516 15
8517 21
8518 21
8519 13
8520 11
8521 18
8522 19
8523 14
8524 20
8525 23
8526 16
8527 15
8528 19
8529 16
8530 13
8531 22
8532 16
8533 11
8534 17
8535 17
8536 15
8537 17
8538 17
8539 16
8540 20
8541 17
8542 16
8543 18
8544 13
8545 20
8546 16
8547 21
8548 20
8549 15
8550 18
8551 25
8552 19
8553 16
8554 16
8555 14
8556 20
8557 14
8558 23
8559 20
8560 27
8561 18
8562 21
8563 18
8564 18
8565 15
8566 18
8567 15
8568 17
8569 14
8570 23
8571 11
8572 15
8573 19
8574 24
8575 15
8576 17
8577 17
8578 16
8579 14
8580 14
8581 10
8582 20
8583 17
8584 17
8585 20
8586 15
8587 19
8588 19
8589 14
8590 19
8591 19
8592 22
8593 26
8594 16
8595 20
8596 16
8597 18
8598 17
8599 14
8600 18
8601 16
8602 17
8603 17
8604 24
8605 19
8606 8
8607 14
8608 14
8609 14
8610 21
8611 17
8612 20
8613 10
8614 23
8615 22
8616 13
8617 13
8618 17
8619 16
8620 22
8621 23
8622 16
8623 14
8624 14
8625 16
8626 17
8627 28
8628 25
8629 23
8630 15
8631 18
8632 23
8633 14
8634 16
8635 16
8636 11
8637 19
8638 12
8639 21
8640 19
8641 19
8642 13
8643 10
8644 23
8645 21
8646 20
8647 17
8648 17
8649 20
8650 21
8651 20
8652 20
8653 16
8654 19
8655 22
8656 21
8657 16
8658 19
8659 16
8660 16
8661 16
8662 14
8663 10
8664 13
8665 24
8666 24
8667 24
8668 21
8669 15
8670 12
8671 23
8672 13
8673 27
8674 16
8675 19
8676 21
8677 18
8678 12
8679 15
8680 15
8681 18
8682 23
8683 14
8684 21
8685 11
8686 25
8687 19
8688 11
8689 14
8690 18
8691 8
8692 8
8693 15
8694 16
8695 13
8696 12
8697 16
8698 15
8699 23
8700 22
8701 15
8702 23
8703 17
8704 13
8705 12
8706 12
8707 16
8708 21
8709 8
8710 16
8711 17
8712 15
8713 22
8714 21
8715 17
8716 22
8717 16
8718 17
8719 22
8720 21
8721 17
8722 14
8723 16
8724 19
8725 23
8726 19
8727 22
8728 12
8729 15
8730 22
8731 18
8732 14
8733 13
8734 15
8735 14
8736 18
8737 16
8738 12
8739 16
8740 22
8741 13
8742 17
8743 12
8744 18
8745 17
8746 10
8747 22
8748 10
8749 7
8750 17
8751 15
8752 12
8753 16
8754 18
8755 15
8756 14
8757 16
8758 17
8759 17
8760 11
8761 14
8762 17
8763 17
8764 13
8765 16
8766 15
8767 9
8768 20
8769 14
8770 16
8771 15
8772 19
8773 14
8774 13
8775 24
8776 18
8777 12
8778 9
8779 6
8780 13
8781 11
8782 24
8783 16
8784 14
8785 20
8786 17
8787 19
8788 15
8789 13
8790 13
8791 18
8792 16
8793 15
8794 15
8795 11
8796 19
8797 16
8798 22
8799 13
8800 17
8801 25
8802 20
8803 17
8804 19
8805 27
8806 15
8807 18
8808 18
8809 10
8810 22
8811 28
8812 17
8813 16
8814 22
8815 14
8816 27
8817 23
8818 21
8819 17
8820 12
8821 18
8822 16
8823 22
8824 22
8825 15
8826 19
8827 12
8828 14
8829 21
8830 17
8831 18
8832 17
8833 14
8834 21
8835 10
8836 16
8837 13
8838 18
8839 20
8840 19
8841 16
8842 16
8843 26
8844 13
8845 15
8846 14
8847 16
8848 16
8849 20
8850 13
8851 13
8852 19
8853 16
8854 18
8855 23
8856 22
8857 14
8858 16
8859 27
8860 14
8861 20
8862 16
8863 12
8864 16
8865 20
8866 22
8867 12
8868 19
8869 21
8870 15
8871 16
8872 12
8873 16
8874 17
8875 21
8876 13
8877 17
8878 17
8879 17
8880 11
8881 22
8882 27
8883 17
8884 12
8885 18
8886 12
8887 22
8888 21
8889 15
8890 20
8891 22
8892 17
8893 18
8894 13
8895 17
8896 22
8897 13
8898 25
8899 19
8900 20
8901 15
8902 19
8903 15
8904 13
8905 12
8906 15
8907 15
8908 17
8909 20
8910 16
8911 20
8912 13
8913 16
8914 9
8915 16
8916 17
8917 20
8918 17
8919 14
8920 15
8921 23
8922 21
8923 17
8924 15
8925 20
8926 14
8927 17
8928 23
8929 17
8930 16
8931 20
8932 15
8933 23
8934 16
8935 24
8936 13
8937 20
8938 16
8939 17
8940 21
8941 18
8942 17
8943 16
8944 13
8945 13
8946 13
8947 12
8948 13
8949 13
8950 18
8951 13
8952 14
8953 16
8954 14
8955 19
8956 16
8957 10
8958 22
8959 15
8960 18
8961 13
8962 19
8963 12
8964 14
8965 13
8966 18
8967 16
8968 17
8969 21
8970 19
8971 13
8972 12
8973 14
8974 22
8975 13
8976 13
8977 15
8978 28
8979 23
8980 17
8981 21
8982 17
8983 15
8984 13
8985 19
8986 16
8987 18
8988 11
8989 16
8990 18
8991 16
8992 17
8993 11
8994 16
8995 17
8996 16
8997 13
8998 17
8999 20
9000 11
9001 16
9002 16
9003 24
9004 23
9005 14
9006 11
9007 18
9008 20
9009 16
9010 23
9011 12
9012 10
9013 17
9014 12
9015 23
9016 19
9017 15
9018 12
9019 17
9020 14
9021 16
9022 15
9023 15
9024 15
9025 21
9026 18
9027 17
9028 16
9029 8
9030 12
9031 16
9032 14
9033 17
9034 22
9035 14
9036 18
9037 15
9038 17
9039 24
9040 14
9041 27
9042 17
9043 16
9044 13
9045 17
9046 14
9047 17
9048 11
9049 16
9050 17
9051 13
9052 14
9053 19
9054 14
9055 20
9056 8
9057 28
9058 16
9059 18
9060 20
9061 12
9062 9
9063 13
9064 14
9065 18
9066 12
9067 18
9068 14
9069 17
9070 16
9071 7
9072 13
9073 10
9074 15
9075 16
9076 12
9077 19
9078 18
9079 12
9080 22
9081 12
9082 12
9083 17
9084 14
9085 21
9086 14
9087 12
9088 12
9089 13
9090 18
9091 13
9092 17
9093 12
9094 13
9095 9
9096 19
9097 10
9098 15
9099 11
9100 13
9101 18
9102 12
9103 20
9104 15
9105 15
9106 15
9107 8
9108 12
9109 10
9110 12
9111 16
9112 7
9113 15
9114 17
9115 8
9116 12
9117 12
9118 15
9119 24
9120 18
9121 20
9122 16
9123 20
9124 20
9125 17
9126 13
9127 15
9128 15
9129 17
9130 15
9131 11
9132 16
9133 20
9134 12
9135 20
9136 17
9137 14
9138 12
9139 23
9140 12
9141 15
9142 20
9143 14
9144 14
9145 16
9146 8
9147 15
9148 21
9149 17
9150 15
9151 14
9152 16
9153 15
9154 18
9155 17
9156 16
9157 21
9158 11
9159 10
9160 17
9161 13
9162 13
9163 16
9164 21
9165 18
9166 13
9167 13
9168 20
9169 19
9170 14
9171 14
9172 17
9173 15
9174 23
9175 16
9176 21
9177 16
9178 10
9179 18
9180 13
9181 15
9182 14
9183 14
9184 16
9185 14
9186 12
9187 19
9188 20
9189 19
9190 19
9191 16
9192 8
9193 15
9194 15
9195 20
9196 16
9197 19
9198 14
9199 13
9200 18
9201 15
9202 15
9203 13
9204 19
9205 15
9206 16
9207 14
9208 19
9209 15
9210 15
9211 11
9212 12
9213 15
9214 14
9215 17
9216 11
9217 13
9218 24
9219 15
9220 14
9221 18
9222 15
9223 18
9224 10
9225 12
9226 21
9227 18
9228 20
9229 17
9230 16
9231 22
9232 25
9233 19
9234 17
9235 16
9236 12
9237 11
9238 25
9239 12
9240 14
9241 17
9242 12
9243 11
9244 24
9245 12
9246 10
9247 15
9248 18
9249 19
9250 12
9251 20
9252 15
9253 17
9254 14
9255 15
9256 12
9257 20
9258 16
9259 18
9260 18
9261 16
9262 11
9263 19
9264 18
9265 21
9266 18
9267 6
9268 14
9269 14
9270 9
9271 16
9272 7
9273 11
9274 16
9275 21
9276 14
9277 10
9278 17
9279 16
9280 16
9281 10
9282 14
9283 14
9284 15
9285 28
9286 16
9287 23
9288 13
9289 12
9290 16
9291 13
9292 17
9293 21
9294 11
9295 20
9296 16
9297 15
9298 14
9299 19
9300 22
9301 12
9302 14
9303 20
9304 18
9305 18
9306 13
9307 16
9308 14
9309 16
9310 18
9311 18
9312 15
9313 15
9314 10
9315 14
9316 13
9317 9
9318 19
9319 13
9320 12
9321 13
9322 14
9323 17
9324 10
9325 20
9326 16
9327 20
9328 12
9329 10
9330 14
9331 21
9332 11
9333 20
9334 15
9335 16
9336 11
9337 16
9338 13
9339 11
9340 13
9341 15
9342 15
9343 23
9344 18
9345 15
9346 4
9347 20
9348 18
9349 19
9350 18
9351 19
9352 14
9353 12
9354 16
9355 8
9356 13
9357 17
9358 13
9359 14
9360 17
9361 18
9362 14
9363 15
9364 20
9365 17
9366 13
9367 9
9368 16
9369 17
9370 10
9371 13
9372 20
9373 17
9374 14
9375 16
9376 14
9377 18
9378 17
9379 20
9380 12
9381 19
9382 9
9383 9
9384 13
9385 17
9386 7
9387 13
9388 18
9389 13
9390 10
9391 14
9392 7
9393 17
9394 18
9395 14
9396 10
9397 22
9398 13
9399 11
9400 10
9401 8
9402 17
9403 17
9404 9
9405 17
9406 20
9407 12
9408 19
9409 16
9410 14
9411 19
9412 14
9413 9
9414 25
9415 16
9416 17
9417 17
9418 14
9419 11
9420 19
9421 8
9422 14
9423 23
9424 15
9425 17
9426 14
9427 18
9428 21
9429 17
9430 14
9431 12
9432 15
9433 15
9434 10
9435 18
9436 15
9437 14
9438 8
9439 11
9440 13
9441 14
9442 16
9443 13
9444 16
9445 14
9446 12
9447 8
9448 24
9449 19
9450 13
9451 14
9452 13
9453 12
9454 14
9455 15
9456 15
9457 13
9458 15
9459 14
9460 20
9461 18
9462 10
9463 15
9464 14
9465 20
9466 14
9467 14
9468 10
9469 9
9470 12
9471 16
9472 12
9473 9
9474 11
9475 18
9476 14
9477 15
9478 12
9479 16
9480 14
9481 12
9482 14
9483 14
9484 15
9485 13
9486 10
9487 10
9488 14
9489 12
9490 15
9491 16
9492 17
9493 9
9494 10
9495 14
9496 10
9497 17
9498 16
9499 11
9500 12
9501 17
9502 14
9503 10
9504 7
9505 10
9506 13
9507 17
9508 17
9509 16
9510 16
9511 19
9512 13
9513 13
9514 20
9515 11
9516 13
9517 14
9518 20
9519 16
9520 13
9521 17
9522 13
9523 14
9524 11
9525 16
9526 13
9527 7
9528 11
9529 17
9530 12
9531 16
9532 13
9533 13
9534 10
9535 13
9536 19
9537 6
9538 11
9539 13
9540 18
9541 9
9542 10
9543 10
9544 9
9545 9
9546 12
9547 11
9548 14
9549 19
9550 19
9551 8
9552 14
9553 18
9554 11
9555 10
9556 15
9557 10
9558 11
9559 15
9560 17
9561 16
9562 18
9563 13
9564 14
9565 12
9566 7
9567 11
9568 23
9569 16
9570 7
9571 16
9572 14
9573 13
9574 16
9575 11
9576 15
9577 13
9578 14
9579 13
9580 12
9581 12
9582 18
9583 16
9584 13
9585 19
9586 11
9587 10
9588 9
9589 16
9590 15
9591 19
9592 20
9593 16
9594 7
9595 14
9596 17
9597 13
9598 14
9599 4
9600 17
9601 18
9602 15
9603 13
9604 10
9605 16
9606 13
9607 9
9608 21
9609 13
9610 12
9611 17
9612 12
9613 13
9614 15
9615 11
9616 11
9617 20
9618 12
9619 16
9620 14
9621 16
9622 12
9623 19
9624 8
9625 9
9626 17
9627 8
9628 13
9629 7
9630 16
9631 19
9632 11
9633 11
9634 9
9635 17
9636 11
9637 22
9638 8
9639 11
9640 9
9641 13
9642 15
9643 11
9644 23
9645 16
9646 17
9647 12
9648 12
9649 13
9650 11
9651 9
9652 12
9653 15
9654 16
9655 20
9656 14
9657 14
9658 13
9659 14
9660 18
9661 12
9662 18
9663 20
9664 12
9665 10
9666 14
9667 6
9668 13
9669 16
9670 11
9671 13
9672 12
9673 9
9674 8
9675 13
9676 12
9677 16
9678 17
9679 12
9680 9
9681 11
9682 10
9683 10
9684 11
9685 14
9686 15
9687 18
9688 17
9689 16
9690 8
9691 10
9692 15
9693 16
9694 16
9695 11
9696 7
9697 9
9698 11
9699 9
9700 15
9701 13
9702 14
9703 19
9704 15
9705 14
9706 10
9707 14
9708 18
9709 13
9710 11
9711 15
9712 14
9713 14
9714 8
9715 16
9716 9
9717 14
9718 9
9719 16
9720 11
9721 11
9722 12
9723 14
9724 12
9725 20
9726 7
9727 13
9728 13
9729 12
9730 10
9731 24
9732 12
9733 12
9734 6
9735 14
9736 13
9737 12
9738 13
9739 15
9740 13
9741 12
9742 10
9743 17
9744 11
9745 5
9746 9
9747 12
9748 17
9749 8
9750 19
9751 9
9752 10
9753 23
9754 14
9755 10
9756 7
9757 12
9758 8
9759 18
9760 11
9761 16
9762 17
9763 15
9764 10
9765 17
9766 17
9767 6
9768 10
9769 13
9770 10
9771 16
9772 14
9773 14
9774 18
9775 12
9776 15
9777 9
9778 18
9779 12
9780 7
9781 7
9782 15
9783 9
9784 13
9785 13
9786 13
9787 11
9788 10
9789 18
9790 8
9791 6
9792 10
9793 14
9794 11
9795 17
9796 15
9797 20
9798 14
9799 11
9800 13
9801 15
9802 9
9803 17
9804 5
9805 16
9806 17
9807 23
9808 15
9809 13
9810 12
9811 12
9812 13
9813 14
9814 14
9815 14
9816 11
9817 9
9818 13
9819 11
9820 16
9821 10
9822 14
9823 19
9824 9
9825 12
9826 14
9827 10
9828 13
9829 9
9830 19
9831 18
9832 17
9833 12
9834 16
9835 13
9836 10
9837 14
9838 17
9839 6
9840 14
9841 12
9842 11
9843 15
9844 11
9845 10
9846 14
9847 12
9848 16
9849 9
9850 11
9851 13
9852 14
9853 17
9854 15
9855 14
9856 16
9857 12
9858 13
9859 14
9860 12
9861 16
9862 12
9863 11
9864 10
9865 14
9866 12
9867 8
9868 18
9869 13
9870 10
9871 15
9872 12
9873 12
9874 14
9875 7
9876 11
9877 12
9878 11
9879 8
9880 12
9881 21
9882 11
9883 8
9884 16
9885 10
9886 10
9887 11
9888 9
9889 13
9890 15
9891 8
9892 12
9893 17
9894 14
9895 10
9896 11
9897 16
9898 13
9899 12
9900 10
9901 13
9902 12
9903 16
9904 15
9905 19
9906 9
9907 13
9908 8
9909 9
9910 7
9911 18
9912 11
9913 7
9914 16
9915 14
9916 18
9917 9
9918 10
9919 13
9920 12
9921 13
9922 7
9923 13
9924 9
9925 7
9926 7
9927 13
9928 9
9929 11
9930 17
9931 11
9932 12
9933 11
9934 14
9935 9
9936 11
9937 12
9938 11
9939 7
9940 13
9941 14
9942 5
9943 1
9944 7
9945 9
9946 11
9947 14
9948 11
9949 8
9950 12
9951 11
9952 8
9953 15
9954 11
9955 10
9956 11
9957 10
9958 18
9959 8
9960 14
9961 10
9962 11
9963 13
9964 15
9965 11
9966 14
9967 13
9968 9
9969 17
9970 5
9971 13
9972 12
9973 5
9974 13
9975 18
9976 13
9977 14
9978 14
9979 14
9980 11
9981 14
9982 11
9983 17
9984 11
9985 13
9986 18
9987 8
9988 14
9989 8
9990 9
9991 16
9992 15
9993 5
9994 12
9995 13
9996 7
9997 18
9998 10
9999 6
10000 11
10001 15
10002 10
10003 9
10004 15
10005 11
10006 16
10007 13
10008 11
10009 9
10010 11
10011 15
10012 11
10013 14
10014 15
10015 16
10016 13
10017 12
10018 19
10019 12
10020 18
10021 13
10022 9
10023 10
10024 12
10025 13
10026 16
10027 11
10028 13
10029 17
10030 9
10031 9
10032 7
10033 13
10034 10
10035 14
10036 14
10037 10
10038 14
10039 14
10040 14
10041 9
10042 17
10043 7
10044 16
10045 11
10046 11
10047 9
10048 20
10049 12
10050 14
10051 15
10052 10
10053 12
10054 7
10055 11
10056 16
10057 18
10058 13
10059 19
10060 10
10061 10
10062 15
10063 13
10064 15
10065 10
10066 10
10067 10
10068 11
10069 11
10070 14
10071 9
10072 9
10073 8
10074 8
10075 8
10076 22
10077 9
10078 12
10079 16
10080 2
10081 12
10082 11
10083 10
10084 11
10085 20
10086 8
10087 10
10088 8
10089 8
10090 14
10091 7
10092 14
10093 14
10094 7
10095 10
10096 16
10097 17
10098 12
10099 11
10100 10
10101 13
10102 12
10103 13
10104 6
10105 13
10106 13
10107 10
10108 13
10109 13
10110 8
10111 17
10112 9
10113 15
10114 17
10115 10
10116 9
10117 7
10118 18
10119 13
10120 11
10121 6
10122 13
10123 12
10124 8
10125 12
10126 10
10127 6
10128 13
10129 12
10130 11
10131 10
10132 13
10133 16
10134 8
10135 7
10136 11
10137 6
10138 16
10139 13
10140 15
10141 6
10142 11
10143 13
10144 10
10145 11
10146 15
10147 19
10148 10
10149 9
10150 6
10151 13
10152 15
10153 10
10154 5
10155 12
10156 11
10157 7
10158 12
10159 11
10160 7
10161 14
10162 13
10163 17
10164 13
10165 14
10166 9
10167 11
10168 14
10169 11
10170 15
10171 10
10172 11
10173 11
10174 10
10175 8
10176 14
10177 14
10178 10
10179 7
10180 17
10181 10
10182 9
10183 9
10184 13
10185 7
10186 8
10187 14
10188 12
10189 10
10190 15
10191 13
10192 11
10193 10
10194 14
10195 7
10196 8
10197 6
10198 10
10199 9
10200 7
10201 9
10202 9
10203 8
10204 13
10205 11
10206 8
10207 13
10208 13
10209 15
10210 12
10211 11
10212 16
10213 10
10214 8
10215 14
10216 12
10217 13
10218 13
10219 13
10220 14
10221 8
10222 12
10223 8
10224 13
10225 10
10226 9
10227 12
10228 10
10229 13
10230 15
10231 12
10232 10
10233 7
10234 11
10235 9
10236 10
10237 9
10238 18
10239 7
10240 12
10241 17
10242 13
10243 9
10244 16
10245 13
10246 15
10247 11
10248 8
10249 10
10250 10
10251 7
10252 8
10253 15
10254 11
10255 8
10256 5
10257 10
10258 10
10259 11
10260 10
10261 13
10262 9
10263 13
10264 9
10265 10
10266 10
10267 7
10268 13
10269 20
10270 10
10271 12
10272 7
10273 15
10274 16
10275 11
10276 11
10277 8
10278 16
10279 12
10280 9
10281 13
10282 12
10283 6
10284 13
10285 13
10286 12
10287 8
10288 11
10289 18
10290 14
10291 13
10292 13
10293 11
10294 9
10295 12
10296 10
10297 9
10298 7
10299 8
10300 8
10301 9
10302 14
10303 9
10304 7
10305 10
10306 7
10307 5
10308 7
10309 10
10310 10
10311 11
10312 15
10313 7
10314 11
10315 9
10316 19
10317 6
10318 7
10319 15
10320 15
10321 9
10322 14
10323 12
10324 6
10325 4
10326 11
10327 14
10328 8
10329 13
10330 6
10331 12
10332 9
10333 9
10334 14
10335 9
10336 9
10337 8
10338 11
10339 12
10340 12
10341 10
10342 11
10343 8
10344 14
10345 13
10346 8
10347 13
10348 4
10349 12
10350 11
10351 10
10352 10
10353 11
10354 11
10355 17
10356 9
10357 8
10358 9
10359 10
10360 8
10361 10
10362 13
10363 15
10364 14
10365 11
10366 13
10367 7
10368 9
10369 8
10370 12
10371 13
10372 9
10373 12
10374 6
10375 13
10376 16
10377 17
10378 10
10379 12
10380 12
10381 10
10382 6
10383 13
10384 6
10385 8
10386 7
10387 11
10388 11
10389 8
10390 8
10391 13
10392 11
10393 8
10394 8
10395 20
10396 21
10397 12
10398 6
10399 12
10400 7
10401 8
10402 7
10403 4
10404 15
10405 7
10406 7
10407 11
10408 13
10409 11
10410 9
10411 14
10412 15
10413 13
10414 16
10415 15
10416 13
10417 7
10418 11
10419 11
10420 11
10421 9
10422 10
10423 14
10424 12
10425 8
10426 12
10427 9
10428 9
10429 10
10430 15
10431 12
10432 11
10433 11
10434 15
10435 7
10436 13
10437 13
10438 12
10439 6
10440 8
10441 18
10442 7
10443 17
10444 7
10445 15
10446 8
10447 11
10448 9
10449 9
10450 8
10451 5
10452 9
10453 9
10454 12
10455 11
10456 14
10457 17
10458 8
10459 12
10460 11
10461 13
10462 12
10463 7
10464 10
10465 9
10466 12
10467 9
10468 11
10469 12
10470 10
10471 14
10472 5
10473 9
10474 12
10475 13
10476 8
10477 9
10478 17
10479 15
10480 7
10481 13
10482 12
10483 9
10484 18
10485 10
10486 10
10487 9
10488 13
10489 10
10490 9
10491 8
10492 11
10493 12
10494 4
10495 8
10496 7
10497 4
10498 16
10499 19
10500 18
10501 13
10502 9
10503 12
10504 6
10505 7
10506 13
10507 13
10508 12
10509 13
10510 9
10511 5
10512 15
10513 12
10514 12
10515 12
10516 9
10517 16
10518 19
10519 8
10520 6
10521 9
10522 12
10523 8
10524 11
10525 14
10526 15
10527 7
10528 11
10529 17
10530 17
10531 11
10532 13
10533 14
10534 10
10535 8
10536 13
10537 9
10538 11
10539 13
10540 13
10541 8
10542 8
10543 13
10544 14
10545 8
10546 9
10547 11
10548 5
10549 8
10550 11
10551 8
10552 7
10553 11
10554 10
10555 14
10556 14
10557 12
10558 11
10559 13
10560 14
10561 8
10562 13
10563 6
10564 15
10565 13
10566 11
10567 11
10568 11
10569 9
10570 7
10571 9
10572 16
10573 11
10574 10
10575 5
10576 7
10577 11
10578 15
10579 7
10580 15
10581 7
10582 10
10583 11
10584 10
10585 13
10586 9
10587 7
10588 9
10589 8
10590 14
10591 9
10592 8
10593 11
10594 10
10595 14
10596 8
10597 14
10598 10
10599 7
10600 7
10601 11
10602 9
10603 12
10604 19
10605 11
10606 11
10607 11
10608 10
10609 13
10610 9
10611 10
10612 9
10613 21
10614 11
10615 8
10616 9
10617 17
10618 13
10619 8
10620 6
10621 8
10622 6
10623 12
10624 6
10625 8
10626 6
10627 12
10628 13
10629 9
10630 10
10631 9
10632 8
10633 9
10634 9
10635 18
10636 17
10637 12
10638 3
10639 12
10640 11
10641 9
10642 14
10643 7
10644 8
10645 9
10646 12
10647 11
10648 10
10649 9
10650 14
10651 7
10652 10
10653 8
10654 7
10655 11
10656 12
10657 14
10658 9
10659 12
10660 13
10661 10
10662 6
10663 13
10664 8
10665 10
10666 6
10667 15
10668 12
10669 5
10670 11
10671 9
10672 11
10673 11
10674 9
10675 11
10676 5
10677 15
10678 11
10679 17
10680 14
10681 12
10682 12
10683 11
10684 6
10685 8
10686 3
10687 9
10688 8
10689 10
10690 14
10691 11
10692 7
10693 6
10694 10
10695 2
10696 7
10697 6
10698 12
10699 9
10700 11
10701 11
10702 4
10703 13
10704 8
10705 11
10706 12
10707 12
10708 14
10709 16
10710 10
10711 11
10712 12
10713 14
10714 7
10715 12
10716 13
10717 12
10718 6
10719 9
10720 7
10721 8
10722 9
10723 15
10724 10
10725 10
10726 6
10727 13
10728 15
10729 3
10730 7
10731 10
10732 12
10733 14
10734 10
10735 7
10736 9
10737 17
10738 7
10739 13
10740 8
10741 17
10742 11
10743 13
10744 9
10745 11
10746 11
10747 11
10748 17
10749 12
10750 13
10751 14
10752 9
10753 8
10754 9
10755 7
10756 6
10757 6
10758 16
10759 7
10760 11
10761 11
10762 8
10763 8
10764 11
10765 10
10766 11
10767 15
10768 10
10769 6
10770 5
10771 8
10772 13
10773 13
10774 7
10775 10
10776 4
10777 14
10778 11
10779 13
10780 14
10781 10
10782 12
10783 14
10784 10
10785 13
10786 9
10787 6
10788 12
10789 12
10790 10
10791 7
10792 12
10793 10
10794 8
10795 9
10796 11
10797 7
10798 9
10799 11
10800 12
10801 14
10802 10
10803 10
10804 9
10805 14
10806 9
10807 19
10808 14
10809 9
10810 10
10811 12
10812 12
10813 11
10814 11
10815 6
10816 4
10817 10
10818 7
10819 10
10820 11
10821 10
10822 14
10823 15
10824 12
10825 19
10826 6
10827 11
10828 13
10829 10
10830 10
10831 9
10832 5
10833 13
10834 8
10835 13
10836 12
10837 19
10838 13
10839 14
10840 11
10841 10
10842 15
10843 11
10844 12
10845 9
10846 11
10847 8
10848 13
10849 6
10850 10
10851 13
10852 11
10853 11
10854 18
10855 8
10856 11
10857 10
10858 13
10859 10
10860 11
10861 9
10862 5
10863 8
10864 11
10865 3
10866 12
10867 8
10868 9
10869 16
10870 13
10871 17
10872 9
10873 5
10874 12
10875 8
10876 6
10877 16
10878 13
10879 13
10880 12
10881 9
10882 8
10883 8
10884 10
10885 6
10886 9
10887 7
10888 13
10889 13
10890 10
10891 13
10892 7
10893 13
10894 15
10895 12
10896 12
10897 13
10898 8
10899 6
10900 12
10901 6
10902 7
10903 8
10904 9
10905 15
10906 13
10907 12
10908 9
10909 5
10910 12
10911 11
10912 10
10913 8
10914 12
10915 8
10916 6
10917 6
10918 7
10919 11
10920 10
10921 11
10922 10
10923 9
10924 14
10925 9
10926 15
10927 8
10928 9
10929 10
10930 6
10931 10
10932 12
10933 14
10934 11
10935 8
10936 11
10937 19
10938 9
10939 7
10940 10
10941 5
10942 13
10943 10
10944 9
10945 7
10946 9
10947 14
10948 11
10949 11
10950 11
10951 14
10952 16
10953 10
10954 7
10955 10
10956 8
10957 12
10958 15
10959 12
10960 13
10961 11
10962 9
10963 4
10964 14
10965 9
10966 10
10967 7
10968 11
10969 7
10970 13
10971 10
10972 5
10973 12
10974 4
10975 11
10976 9
10977 9
10978 12
10979 8
10980 10
10981 10
10982 7
10983 11
10984 13
10985 3
10986 12
10987 9
10988 10
10989 16
10990 9
10991 11
10992 12
10993 10
10994 15
10995 11
10996 8
10997 10
10998 11
10999 11
11000 11
11001 10
11002 10
11003 4
11004 4
11005 12
11006 13
11007 8
11008 7
11009 16
11010 9
11011 10
11012 10
11013 8
11014 12
11015 10
11016 6
11017 9
11018 10
11019 8
11020 6
11021 14
11022 7
11023 9
11024 12
11025 4
11026 9
11027 10
11028 9
11029 10
11030 10
11031 4
11032 9
11033 6
11034 5
11035 7
11036 12
11037 13
11038 15
11039 6
11040 13
11041 9
11042 8
11043 14
11044 12
11045 11
11046 4
11047 12
11048 7
11049 8
11050 10
11051 13
11052 9
11053 9
11054 8
11055 4
11056 8
11057 12
11058 8
11059 5
11060 7
11061 6
11062 8
11063 6
11064 13
11065 7
11066 7
11067 7
11068 16
11069 12
11070 8
11071 10
11072 5
11073 10
11074 8
11075 10
11076 16
11077 10
11078 7
11079 10
11080 4
11081 12
11082 8
11083 9
11084 5
11085 3
11086 5
11087 7
11088 8
11089 15
11090 9
11091 12
11092 10
11093 10
11094 11
11095 7
11096 7
11097 7
11098 6
11099 12
11100 3
11101 2
11102 6
11103 16
11104 6
11105 4
11106 2
11107 13
11108 15
11109 6
11110 12
11111 13
11112 6
11113 10
11114 7
11115 7
11116 14
11117 8
11118 7
11119 9
11120 8
11121 7
11122 8
11123 12
11124 9
11125 13
11126 7
11127 5
11128 15
11129 10
11130 11
11131 7
11132 15
11133 7
11134 12
11135 8
11136 9
11137 10
11138 9
11139 8
11140 5
11141 9
11142 14
11143 7
11144 8
11145 8
11146 5
11147 15
11148 11
11149 8
11150 8
11151 7
11152 4
11153 12
11154 10
11155 7
11156 10
11157 9
11158 10
11159 8
11160 10
11161 6
11162 11
11163 6
11164 11
11165 6
11166 9
11167 9
11168 8
11169 13
11170 13
11171 15
11172 11
11173 13
11174 5
11175 10
11176 4
11177 6
11178 8
11179 6
11180 8
11181 13
11182 9
11183 10
11184 10
11185 12
11186 12
11187 7
11188 14
11189 8
11190 12
11191 10
11192 14
11193 11
11194 12
11195 7
11196 7
11197 11
11198 11
11199 8
11200 11
11201 8
11202 12
11203 10
11204 4
11205 13
11206 6
11207 10
11208 2
11209 13
11210 18
11211 9
11212 12
11213 9
11214 7
11215 13
11216 9
11217 7
11218 9
11219 12
11220 13
11221 14
11222 8
11223 6
11224 8
11225 9
11226 11
11227 11
11228 7
11229 5
11230 15
11231 8
11232 4
11233 17
11234 12
11235 13
11236 9
11237 13
11238 8
11239 12
11240 16
11241 9
11242 11
11243 7
11244 7
11245 6
11246 9
11247 8
11248 7
11249 17
11250 7
11251 11
11252 10
11253 9
11254 9
11255 14
11256 14
11257 8
11258 13
11259 13
11260 7
11261 6
11262 10
11263 13
11264 10
11265 8
11266 9
11267 12
11268 9
11269 10
11270 11
11271 7
11272 13
11273 9
11274 10
11275 8
11276 9
11277 4
11278 11
11279 7
11280 13
11281 7
11282 7
11283 8
11284 7
11285 12
11286 9
11287 13
11288 10
11289 12
11290 8
11291 9
11292 11
11293 12
11294 12
11295 9
11296 16
11297 7
11298 2
11299 6
11300 10
11301 4
11302 12
11303 13
11304 10
11305 7
11306 9
11307 8
11308 6
11309 15
11310 12
11311 7
11312 11
11313 7
11314 11
11315 9
11316 10
11317 11
11318 12
11319 8
11320 7
11321 9
11322 6
11323 13
11324 7
11325 9
11326 6
11327 10
11328 6
11329 12
11330 12
11331 12
11332 5
11333 10
11334 8
11335 10
11336 11
11337 10
11338 11
11339 10
11340 13
11341 15
11342 12
11343 13
11344 10
11345 14
11346 11
11347 7
11348 11
11349 12
11350 10
11351 8
11352 17
11353 5
11354 13
11355 7
11356 7
11357 14
11358 10
11359 10
11360 12
11361 10
11362 14
11363 4
11364 13
11365 10
11366 9
11367 5
11368 12
11369 7
11370 12
11371 5
11372 9
11373 16
11374 9
11375 7
11376 4
11377 9
11378 6
11379 18
11380 6
11381 7
11382 6
11383 10
11384 6
11385 10
11386 9
11387 12
11388 11
11389 3
11390 13
11391 8
11392 9
11393 11
11394 12
11395 10
11396 12
11397 12
11398 7
11399 7
11400 11
11401 15
11402 10
11403 6
11404 15
11405 9
11406 15
11407 11
11408 8
11409 12
11410 9
11411 13
11412 8
11413 7
11414 13
11415 15
11416 12
11417 10
11418 11
11419 12
11420 6
11421 11
11422 16
11423 11
11424 11
11425 13
11426 7
11427 8
11428 8
11429 14
11430 12
11431 7
11432 12
11433 8
11434 7
11435 12
11436 14
11437 11
11438 14
11439 13
11440 6
11441 10
11442 7
11443 10
11444 15
11445 8
11446 8
11447 9
11448 12
11449 8
11450 9
11451 9
11452 7
11453 10
11454 8
11455 11
11456 9
11457 12
11458 12
11459 4
11460 7
11461 8
11462 7
11463 6
11464 6
11465 12
11466 11
11467 12
11468 10
11469 9
11470 10
11471 7
11472 10
11473 8
11474 9
11475 9
11476 5
11477 8
11478 12
11479 10
11480 7
11481 9
11482 4
11483 8
11484 8
11485 8
11486 9
11487 7
11488 6
11489 10
11490 7
11491 9
11492 6
11493 7
11494 14
11495 6
11496 16
11497 13
11498 11
11499 11
11500 6
11501 14
11502 7
11503 12
11504 8
11505 5
11506 12
11507 10
11508 8
11509 6
11510 13
11511 8
11512 13
11513 12
11514 10
11515 8
11516 13
11517 5
11518 9
11519 10
11520 8
11521 9
11522 10
11523 9
11524 9
11525 13
11526 10
11527 7
11528 8
11529 14
11530 12
11531 8
11532 9
11533 13
11534 9
11535 16
11536 8
11537 20
11538 14
11539 10
11540 16
11541 13
11542 10
11543 14
11544 15
11545 6
11546 6
11547 10
11548 9
11549 13
11550 6
11551 11
11552 10
11553 11
11554 10
11555 13
11556 10
11557 12
11558 7
11559 9
11560 9
11561 10
11562 10
11563 17
11564 9
11565 10
11566 9
11567 5
11568 7
11569 7
11570 8
11571 10
11572 8
11573 4
11574 13
11575 10
11576 12
11577 5
11578 8
11579 11
11580 11
11581 17
11582 10
11583 12
11584 10
11585 7
11586 6
11587 10
11588 9
11589 7
11590 9
11591 10
11592 5
11593 11
11594 13
11595 12
11596 9
11597 7
11598 15
11599 10
11600 10
11601 9
11602 6
11603 9
11604 4
11605 11
11606 7
11607 9
11608 11
11609 6
11610 7
11611 12
11612 15
11613 5
11614 10
11615 10
11616 8
11617 8
11618 9
11619 5
11620 8
11621 13
11622 8
11623 12
11624 8
11625 9
11626 8
11627 5
11628 10
11629 10
11630 8
11631 4
11632 14
11633 6
11634 9
11635 10
11636 7
11637 16
11638 5
11639 9
11640 7
11641 10
11642 4
11643 4
11644 9
11645 9
11646 10
11647 9
11648 11
11649 12
11650 7
11651 16
11652 11
11653 8
11654 11
11655 10
11656 12
11657 5
11658 13
11659 5
11660 11
11661 8
11662 11
11663 12
11664 9
11665 8
11666 7
11667 8
11668 14
11669 17
11670 9
11671 3
11672 20
11673 8
11674 7
11675 13
11676 4
11677 10
11678 6
11679 11
11680 13
11681 5
11682 3
11683 10
11684 8
11685 12
11686 11
11687 12
11688 6
11689 13
11690 8
11691 9
11692 10
11693 10
11694 6
11695 9
11696 9
11697 13
11698 10
11699 8
11700 9
11701 8
11702 8
11703 5
11704 14
11705 15
11706 8
11707 10
11708 10
11709 7
11710 9
11711 13
11712 9
11713 14
11714 7
11715 11
11716 10
11717 11
11718 10
11719 13
11720 5
11721 6
11722 6
11723 11
11724 12
11725 6
11726 5
11727 9
11728 13
11729 6
11730 14
11731 13
11732 8
11733 6
11734 9
11735 7
11736 8
11737 7
11738 7
11739 8
11740 10
11741 8
11742 1
11743 9
11744 4
11745 9
11746 9
11747 13
11748 9
11749 7
11750 9
11751 11
11752 10
11753 11
11754 5
11755 3
11756 9
11757 16
11758 7
11759 7
11760 10
11761 13
11762 6
11763 11
11764 10
11765 4
11766 5
11767 7
11768 8
11769 14
11770 9
11771 7
11772 8
11773 8
11774 8
11775 10
11776 5
11777 9
11778 8
11779 10
11780 8
11781 5
11782 7
11783 15
11784 4
11785 5
11786 7
11787 14
11788 8
11789 11
11790 13
11791 11
11792 10
11793 16
11794 10
11795 7
11796 14
11797 5
11798 7
11799 6
11800 9
11801 11
11802 4
11803 7
11804 9
11805 9
11806 7
11807 6
11808 10
11809 10
11810 6
11811 6
11812 11
11813 5
11814 8
11815 13
11816 8
11817 10
11818 7
11819 3
11820 10
11821 7
11822 10
11823 8
11824 8
11825 7
11826 6
11827 6
11828 4
11829 15
11830 9
11831 9
11832 8
11833 9
11834 16
11835 7
11836 13
11837 3
11838 11
11839 7
11840 10
11841 8
11842 3
11843 7
11844 10
11845 4
11846 13
11847 6
11848 12
11849 9
11850 6
11851 9
11852 8
11853 7
11854 9
11855 7
11856 8
11857 9
11858 8
11859 9
11860 8
11861 10
11862 3
11863 11
11864 6
11865 7
11866 4
11867 7
11868 13
11869 4
11870 11
11871 11
11872 5
11873 13
11874 13
11875 4
11876 5
11877 7
11878 17
11879 4
11880 7
11881 6
11882 6
11883 6
11884 13
11885 9
11886 6
11887 4
11888 7
11889 7
11890 4
11891 11
11892 10
11893 12
11894 8
11895 4
11896 4
11897 12
11898 6
11899 2
11900 9
11901 11
11902 9
11903 8
11904 5
11905 9
11906 8
11907 8
11908 9
11909 3
11910 7
11911 10
11912 10
11913 9
11914 13
11915 10
11916 9
11917 7
11918 10
11919 14
11920 13
11921 10
11922 11
11923 8
11924 8
11925 5
11926 7
11927 8
11928 3
11929 6
11930 13
11931 12
11932 5
11933 9
11934 6
11935 8
11936 7
11937 5
11938 5
11939 7
11940 8
11941 7
11942 7
11943 11
11944 6
11945 14
11946 10
11947 4
11948 13
11949 14
11950 9
11951 8
11952 11
11953 5
11954 6
11955 10
11956 11
11957 7
11958 6
11959 5
11960 11
11961 8
11962 5
11963 11
11964 7
11965 3
11966 11
11967 6
11968 9
11969 6
11970 8
11971 7
11972 10
11973 12
11974 7
11975 11
11976 8
11977 7
11978 7
11979 8
11980 6
11981 5
11982 4
11983 6
11984 9
11985 10
11986 11
11987 9
11988 14
11989 8
11990 6
11991 6
11992 10
11993 7
11994 6
11995 11
11996 7
11997 7
11998 6
11999 5
12000 10
12001 7
12002 4
12003 12
12004 6
12005 14
12006 13
12007 8
12008 8
12009 11
12010 10
12011 6
12012 5
12013 9
12014 6
12015 10
12016 6
12017 14
12018 8
12019 5
12020 10
12021 8
12022 12
12023 10
12024 3
12025 5
12026 14
12027 7
12028 5
12029 10
12030 10
12031 6
12032 5
12033 8
12034 13
12035 10
12036 4
12037 6
12038 6
12039 7
12040 6
12041 9
12042 13
12043 10
12044 10
12045 7
12046 9
12047 12
12048 17
12049 10
12050 9
12051 5
12052 13
12053 6
12054 9
12055 5
12056 8
12057 9
12058 9
12059 8
12060 10
12061 12
12062 7
12063 13
12064 6
12065 10
12066 8
12067 8
12068 6
12069 11
12070 7
12071 7
12072 8
12073 7
12074 4
12075 10
12076 9
12077 8
12078 17
12079 7
12080 9
12081 7
12082 14
12083 8
12084 9
12085 6
12086 8
12087 9
12088 5
12089 8
12090 9
12091 6
12092 11
12093 7
12094 4
12095 6
12096 7
12097 11
12098 9
12099 5
12100 7
12101 2
12102 11
12103 5
12104 10
12105 8
12106 13
12107 12
12108 8
12109 8
12110 11
12111 14
12112 14
12113 6
12114 8
12115 6
12116 6
12117 8
12118 9
12119 6
12120 12
12121 6
12122 10
12123 6
12124 7
12125 9
12126 13
12127 5
12128 9
12129 6
12130 4
12131 9
12132 12
12133 6
12134 10
12135 6
12136 10
12137 9
12138 9
12139 9
12140 10
12141 6
12142 6
12143 5
12144 13
12145 9
12146 6
12147 9
12148 7
12149 16
12150 8
12151 12
12152 6
12153 7
12154 9
12155 11
12156 13
12157 10
12158 12
12159 9
12160 2
12161 7
12162 7
12163 11
12164 9
12165 13
12166 7
12167 11
12168 9
12169 5
12170 10
12171 11
12172 12
12173 7
12174 7
12175 11
12176 12
12177 14
12178 12
12179 7
12180 9
12181 5
12182 8
12183 4
12184 12
12185 8
12186 5
12187 5
12188 7
12189 8
12190 10
12191 10
12192 7
12193 12
12194 8
12195 7
12196 10
12197 2
12198 12
12199 7
12200 7
12201 7
12202 7
12203 9
12204 6
12205 8
12206 2
12207 5
12208 2
12209 8
12210 6
12211 13
12212 5
12213 6
12214 11
12215 7
12216 6
12217 10
12218 7
12219 8
12220 6
12221 6
12222 10
12223 4
12224 6
12225 6
12226 8
12227 7
12228 14
12229 4
12230 8
12231 9
12232 4
12233 5
12234 4
12235 10
12236 9
12237 9
12238 13
12239 13
12240 11
12241 6
12242 3
12243 12
12244 6
12245 9
12246 5
12247 8
12248 9
12249 9
12250 7
12251 9
12252 5
12253 7
12254 8
12255 9
12256 7
12257 9
12258 10
12259 12
12260 5
12261 5
12262 11
12263 15
12264 9
12265 9
12266 6
12267 9
12268 7
12269 9
12270 14
12271 11
12272 8
12273 7
12274 11
12275 7
12276 7
12277 12
12278 2
12279 12
12280 13
12281 8
12282 11
12283 8
12284 8
12285 6
12286 14
12287 5
12288 4
12289 7
12290 10
12291 7
12292 8
12293 6
12294 6
12295 5
12296 5
12297 12
12298 11
12299 5
12300 5
12301 13
12302 9
12303 9
12304 11
12305 8
12306 11
12307 5
12308 3
12309 7
12310 4
12311 12
12312 5
12313 6
12314 11
12315 7
12316 9
12317 9
12318 8
12319 9
12320 11
12321 5
12322 11
12323 9
12324 11
12325 4
12326 4
12327 9
12328 12
12329 10
12330 8
12331 10
12332 9
12333 5
12334 7
12335 16
12336 10
12337 10
12338 9
12339 3
12340 12
12341 9
12342 1
12343 7
12344 7
12345 12
12346 11
12347 9
12348 6
12349 11
12350 3
12351 18
12352 10
12353 13
12354 5
12355 7
12356 10
12357 8
12358 8
12359 10
12360 6
12361 7
12362 9
12363 4
12364 6
12365 8
12366 2
12367 11
12368 11
12369 10
12370 9
12371 6
12372 12
12373 11
12374 10
12375 12
12376 6
12377 8
12378 10
12379 10
12380 9
12381 4
12382 5
12383 7
12384 10
12385 7
12386 7
12387 5
12388 5
12389 8
12390 8
12391 7
12392 6
12393 8
12394 11
12395 14
12396 15
12397 5
12398 9
12399 8
12400 7
12401 9
12402 7
12403 5
12404 7
12405 5
12406 7
12407 13
12408 7
12409 15
12410 3
12411 12
12412 8
12413 9
12414 5
12415 12
12416 6
12417 14
12418 8
12419 11
12420 6
12421 9
12422 17
12423 6
12424 5
12425 12
12426 12
12427 7
12428 6
12429 8
12430 11
12431 4
12432 8
12433 7
12434 4
12435 11
12436 8
12437 9
12438 7
12439 11
12440 7
12441 1
12442 7
12443 9
12444 3
12445 4
12446 6
12447 7
12448 9
12449 3
12450 14
12451 9
12452 4
12453 6
12454 10
12455 11
12456 10
12457 13
12458 7
12459 11
12460 4
12461 5
12462 6
12463 9
12464 8
12465 14
12466 11
12467 8
12468 8
12469 10
12470 5
12471 10
12472 8
12473 6
12474 12
12475 9
12476 7
12477 11
12478 4
12479 9
12480 8
12481 8
12482 6
12483 7
12484 5
12485 10
12486 6
12487 8
12488 12
12489 11
12490 9
12491 8
12492 8
12493 11
12494 4
12495 6
12496 6
12497 7
12498 12
12499 7
12500 2
12501 5
12502 11
12503 16
12504 13
12505 11
12506 9
12507 5
12508 3
12509 6
12510 13
12511 4
12512 5
12513 13
12514 9
12515 10
12516 7
12517 8
12518 10
12519 8
12520 7
12521 8
12522 5
12523 7
12524 9
12525 14
12526 4
12527 11
12528 8
12529 4
12530 6
12531 10
12532 9
12533 6
12534 12
12535 14
12536 10
12537 6
12538 8
12539 8
12540 11
12541 10
12542 3
12543 10
12544 12
12545 9
12546 6
12547 4
12548 8
12549 6
12550 15
12551 9
12552 4
12553 7
12554 10
12555 5
12556 7
12557 7
12558 8
12559 7
12560 7
12561 7
12562 9
12563 11
12564 8
12565 9
12566 6
12567 11
12568 6
12569 5
12570 11
12571 6
12572 13
12573 6
12574 7
12575 12
12576 9
12577 2
12578 6
12579 5
12580 8
12581 10
12582 10
12583 9
12584 10
12585 7
12586 7
12587 10
12588 9
12589 5
12590 6
12591 9
12592 7
12593 5
12594 4
12595 10
12596 5
12597 8
12598 11
12599 4
12600 8
12601 3
12602 9
12603 6
12604 4
12605 8
12606 12
12607 8
12608 11
12609 6
12610 9
12611 6
12612 6
12613 12
12614 4
12615 8
12616 3
12617 13
12618 6
12619 8
12620 12
12621 11
12622 10
12623 2
12624 8
12625 8
12626 10
12627 10
12628 9
12629 7
12630 9
12631 11
12632 8
12633 14
12634 7
12635 7
12636 12
12637 6
12638 10
12639 3
12640 3
12641 9
12642 10
12643 13
12644 5
12645 4
12646 9
12647 4
12648 14
12649 10
12650 10
12651 9
12652 15
12653 7
12654 8
12655 9
12656 9
12657 9
12658 11
12659 4
12660 4
12661 6
12662 6
12663 6
12664 11
12665 9
12666 12
12667 11
12668 6
12669 12
12670 12
12671 5
12672 10
12673 9
12674 9
12675 5
12676 7
12677 7
12678 4
12679 6
12680 8
12681 6
12682 14
12683 5
12684 7
12685 12
12686 5
12687 7
12688 8
12689 9
12690 12
12691 12
12692 5
12693 8
12694 5
12695 9
12696 9
12697 13
12698 9
12699 10
12700 6
12701 8
12702 6
12703 8
12704 7
12705 11
12706 5
12707 7
12708 6
12709 5
12710 5
12711 6
12712 9
12713 11
12714 8
12715 5
12716 7
12717 7
12718 10
12719 5
12720 8
12721 9
12722 5
12723 3
12724 8
12725 10
12726 9
12728 6
12729 7
12730 6
12731 10
12732 3
12733 3
12734 5
12735 14
12736 9
12737 12
12738 7
12739 4
12740 5
12741 6
12742 5
12743 9
12744 6
12745 9
12746 2
12747 13
12748 5
12749 8
12750 6
12751 11
12752 10
12753 2
12754 12
12755 6
12756 5
12757 8
12758 13
12759 7
12760 6
12761 9
12762 9
12763 7
12764 6
12765 11
12766 11
12767 2
12768 6
12769 10
12770 5
12771 8
12772 11
12773 13
12774 5
12775 1
12776 5
12777 5
12778 11
12779 9
12780 10
12781 7
12782 6
12783 7
12784 6
12785 7
12786 4
12787 9
12788 10
12789 11
12790 10
12791 8
12792 5
12793 4
12794 8
12795 8
12796 10
12797 7
12798 11
12799 6
12800 10
12801 7
12802 7
12803 8
12804 6
12805 7
12806 8
12807 8
12808 6
12809 10
12810 9
12811 6
12812 9
12813 1
12814 7
12815 9
12816 11
12817 6
12818 2
12819 8
12820 5
12821 10
12822 5
12823 10
12824 6
12825 5
12826 8
12827 10
12828 4
12829 6
12830 6
12831 7
12832 11
12833 7
12834 5
12835 16
12836 15
12837 11
12838 7
12839 7
12840 10
12841 11
12842 6
12843 4
12844 6
12845 9
12846 4
12847 5
12848 11
12849 8
12850 10
12851 3
12852 6
12853 9
12854 10
12855 6
12856 13
12857 5
12858 7
12859 7
12860 9
12861 5
12862 6
12863 8
12864 7
12865 8
12866 6
12867 7
12868 3
12869 7
12870 4
12871 6
12872 4
12873 10
12874 5
12875 2
12876 11
12877 4
12878 5
12879 6
12880 3
12881 7
12882 5
12883 9
12884 4
12885 6
12886 3
12887 11
12888 7
12889 7
12890 5
12891 8
12892 9
12893 5
12894 9
12895 8
12896 9
12897 6
12898 8
12899 9
12900 8
12901 8
12902 8
12903 7
12904 6
12905 5
12906 11
12907 6
12908 5
12909 8
12910 7
12911 7
12912 10
12913 10
12914 8
12915 8
12916 5
12917 7
12918 6
12919 6
12920 9
12921 7
12922 6
12923 6
12924 5
12925 5
12926 6
12927 6
12928 9
12929 11
12930 3
12931 4
12932 10
12933 9
12934 12
12935 11
12936 9
12937 8
12938 7
12939 8
12940 8
12941 6
12942 7
12943 5
12944 5
12945 5
12946 6
12947 6
12948 6
12949 4
12950 12
12951 5
12952 10
12953 10
12954 6
12955 6
12956 8
12957 3
12958 12
12959 4
12960 5
12961 12
12962 10
12963 3
12964 9
12965 9
12966 5
12967 7
12968 7
12969 7
12970 10
12971 8
12972 11
12973 5
12974 8
12975 11
12976 7
12977 3
12978 8
12979 3
12980 9
12981 5
12982 8
12983 9
12984 5
12985 8
12986 10
12987 5
12988 7
12989 9
12990 10
12991 9
12992 7
12993 7
12994 7
12995 8
12996 12
12997 7
12998 8
12999 11
13000 9
13001 6
13002 7
13003 4
13004 11
13005 3
13006 7
13007 8
13008 7
13009 11
13010 9
13011 6
13012 5
13013 2
13014 8
13015 10
13016 8
13017 7
13018 9
13019 9
13020 10
13021 9
13022 8
13023 6
13024 8
13025 10
13026 11
13027 10
13028 7
13029 9
13030 5
13031 7
13032 9
13033 13
13034 5
13035 5
13036 7
13037 8
13038 8
13039 9
13040 7
13041 2
13042 2
13043 8
13044 12
13045 12
13046 12
13047 5
13048 7
13049 10
13050 4
13051 8
13052 9
13053 9
13054 6
13055 5
13056 8
13057 9
13058 5
13059 8
13060 7
13061 4
13062 8
13063 9
13064 8
13065 8
13066 10
13067 9
13068 12
13069 8
13070 8
13071 6
13072 5
13073 9
13074 5
13075 6
13076 3
13077 2
13078 11
13079 10
13080 8
13081 9
13082 9
13083 5
13084 8
13085 1
13086 7
13087 9
13088 9
13089 4
13090 4
13091 5
13092 5
13093 9
13094 3
13095 6
13096 5
13097 11
13098 9
13099 3
13100 4
13101 6
13102 5
13103 7
13104 7
13105 9
13106 9
13107 9
13108 7
13109 7
13110 4
13111 12
13112 7
13113 10
13114 9
13115 4
13116 4
13117 9
13118 4
13119 6
13120 4
13121 5
13122 4
13123 9
13124 3
13125 8
13126 4
13127 7
13128 11
13129 13
13130 5
13131 5
13132 7
13133 6
13134 6
13135 6
13136 5
13137 4
13138 10
13139 7
13140 8
13141 13
13142 7
13143 6
13144 5
13145 3
13146 9
13147 6
13148 6
13149 5
13150 3
13151 10
13152 5
13153 4
13154 7
13155 8
13156 8
13157 4
13158 9
13159 4
13160 4
13161 8
13162 5
13163 6
13164 2
13165 3
13166 5
13167 9
13168 12
13169 3
13170 8
13171 9
13172 5
13173 9
13174 5
13175 7
13176 4
13177 9
13178 9
13179 12
13180 13
13181 6
13182 4
13183 5
13184 11
13185 5
13186 5
13187 2
13188 9
13189 7
13190 3
13191 7
13192 4
13193 8
13194 5
13195 5
13196 5
13197 5
13198 4
13199 5
13200 5
13201 11
13202 9
13203 6
13204 11
13205 8
13206 6
13207 5
13208 7
13209 11
13210 9
13211 8
13212 6
13213 6
13214 5
13215 6
13216 9
13217 4
13218 7
13219 7
13220 7
13221 9
13222 5
13223 3
13224 5
13225 6
13226 13
13227 5
13228 7
13229 15
13230 11
13231 5
13232 6
13233 8
13234 9
13235 4
13236 9
13237 7
13238 10
13239 8
13240 6
13241 7
13242 9
13243 5
13244 4
13245 10
13246 8
13247 5
13248 7
13249 8
13250 5
13251 5
13252 5
13253 4
13254 4
13255 8
13256 4
13257 8
13258 7
13259 6
13260 12
13261 9
13262 8
13263 8
13264 9
13265 5
13266 3
13267 8
13268 3
13269 6
13270 7
13271 6
13272 6
13273 3
13274 6
13275 6
13276 5
13277 6
13278 4
13279 3
13280 3
13281 8
13282 7
13283 9
13284 6
13285 6
13286 4
13287 7
13288 9
13289 2
13290 6
13291 5
13292 7
13293 9
13294 6
13295 7
13296 7
13297 4
13298 7
13299 2
13300 4
13301 8
13302 7
13303 4
13304 9
13305 5
13306 9
13307 6
13308 7
13309 6
13310 6
13311 5
13312 10
13313 7
13314 7
13315 5
13316 10
13317 10
13318 5
13319 7
13320 15
13321 6
13322 10
13323 8
13324 7
13325 9
13326 6
13327 8
13328 5
13329 6
13330 3
13331 9
13332 9
13333 3
13334 4
13335 5
13336 1
13337 11
13338 6
13339 3
13340 4
13341 5
13342 2
13343 7
13344 9
13345 9
13346 5
13347 5
13348 5
13349 5
13350 8
13351 7
13352 6
13353 8
13354 9
13355 4
13356 9
13357 3
13358 6
13359 6
13360 2
13361 7
13362 7
13363 3
13364 8
13365 8
13366 9
13367 8
13368 5
13369 13
13370 5
13371 7
13372 7
13373 5
13374 8
13375 5
13376 5
13377 2
13378 5
13379 8
13380 5
13381 10
13382 3
13383 12
13384 4
13385 4
13386 4
13387 9
13388 9
13389 6
13390 9
13391 11
13392 5
13393 5
13394 8
13395 6
13396 3
13397 3
13398 4
13399 6
13400 4
13401 9
13402 5
13403 7
13404 6
13405 9
13406 8
13407 9
13408 5
13409 12
13410 2
13411 6
13412 7
13413 4
13414 7
13415 3
13416 2
13417 4
13418 4
13419 10
13420 11
13421 6
13422 9
13423 4
13424 9
13425 4
13426 6
13427 4
13428 8
13429 12
13430 8
13431 4
13432 6
13433 7
13434 9
13435 8
13436 9
13437 3
13438 6
13439 5
13440 10
13441 8
13442 5
13443 7
13444 4
13445 9
13446 9
13447 7
13448 15
13449 5
13450 9
13451 6
13452 3
13453 7
13454 3
13455 8
13456 4
13457 5
13458 10
13459 6
13460 3
13461 4
13462 7
13463 6
13464 5
13465 11
13466 8
13467 8
13468 3
13469 4
13470 6
13471 4
13472 5
13473 11
13474 5
13475 3
13476 4
13477 5
13478 8
13479 6
13480 6
13481 2
13482 4
13483 3
13484 7
13485 8
13486 5
13487 8
13488 8
13489 8
13490 3
13491 5
13492 9
13493 5
13494 9
13495 1
13496 11
13497 9
13498 2
13499 9
13500 3
13501 4
13502 11
13503 8
13504 7
13505 6
13506 9
13507 2
13508 6
13509 4
13510 8
13511 3
13512 10
13513 1
13514 7
13515 6
13516 8
13517 3
13518 6
13519 8
13520 5
13521 1
13522 2
13523 6
13524 8
13525 5
13526 4
13527 7
13528 7
13529 8
13530 7
13531 8
13532 10
13533 10
13534 5
13535 7
13536 7
13537 4
13538 4
13539 6
13540 6
13541 8
13542 4
13543 7
13544 8
13545 7
13546 5
13547 3
13548 8
13549 7
13550 5
13551 5
13552 5
13553 6
13554 4
13555 6
13556 8
13557 8
13558 6
13559 3
13560 7
13561 5
13562 6
13563 11
13564 6
13565 3
13566 2
13567 6
13568 4
13569 7
13570 6
13571 6
13572 4
13573 8
13574 5
13575 4
13576 10
13577 3
13578 6
13579 9
13580 7
13581 3
13582 5
13583 5
13584 2
13585 4
13586 6
13587 6
13588 10
13589 4
13590 5
13591 8
13592 7
13593 7
13594 6
13595 6
13596 7
13597 8
13598 10
13599 7
13600 2
13601 5
13602 8
13603 3
13604 6
13605 4
13606 4
13607 5
13608 6
13609 7
13610 3
13611 8
13612 2
13613 3
13614 12
13615 7
13616 6
13617 4
13618 4
13619 6
13620 3
13621 7
13622 6
13623 7
13624 5
13625 3
13626 6
13627 8
13628 9
13629 5
13630 13
13631 4
13632 5
13633 2
13634 8
13635 6
13636 12
13637 5
13638 6
13639 4
13640 5
13641 7
13642 4
13643 7
13644 7
13645 6
13646 5
13647 11
13648 7
13649 8
13650 8
13651 8
13652 6
13653 6
13655 5
13656 4
13657 6
13658 5
13659 9
13660 3
13661 4
13662 7
13663 6
13664 9
13665 9
13666 5
13667 4
13668 4
13669 2
13670 3
13671 10
13672 4
13673 13
13674 3
13675 12
13676 3
13677 4
13678 6
13679 12
13680 6
13681 4
13682 7
13683 9
13684 9
13685 8
13686 9
13687 7
13688 3
13689 6
13690 5
13691 6
13692 6
13693 4
13694 3
13695 5
13696 5
13697 5
13698 8
13699 8
13700 2
13701 7
13702 8
13703 8
13704 3
13705 4
13706 5
13707 7
13708 7
13709 7
13710 3
13711 5
13712 6
13713 7
13714 7
13715 4
13716 6
13717 5
13718 8
13719 4
13720 4
13721 10
13722 4
13723 4
13724 1
13725 7
13726 5
13727 6
13728 3
13729 8
13730 8
13731 6
13732 5
13733 6
13734 7
13735 11
13736 3
13737 7
13738 2
13739 9
13740 5
13741 5
13742 7
13743 2
13744 8
13745 9
13746 7
13747 5
13748 7
13749 8
13750 8
13751 8
13752 8
13753 5
13754 1
13755 7
13756 2
13757 10
13758 9
13759 8
13760 2
13761 9
13762 4
13763 6
13764 10
13765 9
13766 10
13767 11
13768 5
13769 9
13770 9
13771 4
13772 8
13773 4
13774 4
13775 6
13776 6
13777 10
13778 8
13779 6
13780 8
13781 7
13782 9
13783 7
13784 7
13785 8
13786 10
13787 5
13788 6
13789 5
13790 5
13791 6
13792 6
13793 12
13794 5
13795 9
13796 2
13797 4
13798 7
13799 6
13800 6
13801 4
13802 7
13803 4
13804 3
13805 8
13806 6
13807 10
13808 8
13809 8
13810 5
13811 3
13812 6
13813 4
13814 3
13815 4
13816 8
13817 7
13818 11
13819 10
13820 9
13821 5
13822 7
13823 7
13824 3
13825 3
13826 5
13827 3
13828 4
13829 13
13830 3
13831 5
13832 5
13833 7
13834 4
13835 1
13836 9
13837 4
13838 2
13839 8
13840 4
13841 6
13842 7
13843 6
13844 8
13845 5
13846 4
13847 10
13848 6
13849 6
13850 2
13851 5
13852 5
13853 8
13854 4
13855 5
13856 8
13857 9
13858 5
13859 9
13860 7
13861 5
13862 9
13863 6
13864 3
13865 9
13866 8
13867 6
13868 9
13869 5
13870 7
13871 2
13872 8
13873 6
13874 4
13875 4
13876 10
13877 6
13878 4
13879 4
13880 8
13881 9
13882 4
13883 5
13884 3
13885 10
13886 8
13887 17
13888 11
13889 7
13890 4
13891 5
13892 8
13893 9
13894 7
13895 12
13896 6
13897 8
13898 10
13899 4
13900 4
13901 3
13902 4
13903 7
13904 3
13905 3
13906 9
13907 4
13908 9
13909 13
13910 6
13911 8
13912 10
13913 10
13914 4
13915 8
13916 4
13917 5
13918 6
13919 2
13920 4
13921 4
13922 8
13923 8
13924 6
13925 6
13926 6
13927 2
13928 10
13929 4
13930 4
13931 3
13932 3
13933 2
13934 6
13935 5
13936 13
13937 6
13938 6
13939 6
13940 3
13941 3
13942 4
13943 4
13944 9
13945 9
13946 6
13947 7
13948 2
13949 10
13950 3
13951 9
13952 12
13953 4
13954 4
13955 4
13956 8
13957 1
13958 4
13960 6
13961 2
13962 8
13963 4
13964 6
13965 2
13966 4
13967 5
13968 10
13969 6
13970 6
13971 6
13972 7
13973 9
13974 3
13975 6
13976 4
13977 5
13978 10
13979 6
13980 10
13981 7
13982 4
13983 7
13984 7
13985 13
13986 5
13987 9
13988 10
13989 6
13990 6
13991 11
13992 13
13993 4
13994 3
13995 11
13996 9
13997 3
13998 7
13999 4
14000 2
14001 4
14002 6
14003 5
14004 7
14005 6
14006 7
14007 6
14008 3
14009 6
14010 9
14011 5
14012 6
14013 7
14014 4
14015 5
14016 5
14017 4
14018 5
14019 6
14020 7
14021 8
14022 5
14023 6
14024 11
14025 8
14026 11
14027 7
14028 5
14029 3
14030 5
14031 4
14032 8
14033 6
14034 8
14035 7
14036 6
14037 5
14038 2
14039 5
14040 5
14041 11
14042 5
14043 7
14044 8
14045 13
14046 8
14047 3
14048 4
14049 7
14050 7
14051 5
14052 10
14053 4
14054 3
14055 7
14056 5
14057 6
14058 4
14059 10
14060 4
14061 10
14062 5
14063 4
14064 9
14065 7
14066 4
14067 10
14068 5
14069 4
14070 7
14071 8
14072 4
14073 4
14074 8
14075 4
14076 4
14077 8
14078 4
14079 9
14080 8
14081 6
14082 4
14083 5
14084 5
14085 7
14086 5
14087 10
14088 5
14089 9
14090 7
14091 1
14092 5
14093 10
14094 6
14095 10
14096 6
14097 4
14098 5
14099 6
14100 5
14101 10
14102 3
14103 5
14104 9
14105 5
14106 6
14107 5
14108 2
14109 5
14110 3
14111 6
14112 6
14113 2
14114 6
14115 7
14116 4
14117 10
14118 3
14119 8
14120 5
14121 5
14122 5
14123 5
14124 6
14125 8
14126 6
14127 10
14128 7
14129 3
14130 9
14131 8
14132 4
14133 7
14134 4
14135 2
14136 6
14137 4
14138 5
14139 4
14140 2
14141 8
14142 9
14143 5
14144 8
14145 10
14146 4
14147 3
14148 5
14149 6
14150 5
14151 8
14152 5
14153 5
14154 9
14155 5
14156 6
14157 14
14158 6
14159 6
14160 6
14161 6
14162 8
14163 7
14164 7
14165 8
14166 3
14167 6
14168 2
14169 6
14170 5
14171 7
14172 5
14173 9
14174 6
14175 7
14176 2
14177 6
14178 4
14179 5
14180 6
14181 6
14182 8
14183 7
14184 6
14185 4
14186 5
14187 4
14188 6
14189 2
14190 5
14191 7
14192 5
14193 3
14194 4
14195 2
14196 4
14197 8
14198 4
14199 4
14200 9
14201 4
14202 8
14203 5
14204 5
14205 5
14206 3
14207 8
14208 6
14209 4
14210 6
14211 7
14212 5
14213 9
14214 8
14215 2
14217 5
14218 7
14219 6
14220 3
14221 10
14222 4
14223 2
14224 3
14225 3
14226 7
14227 4
14228 5
14229 6
14230 8
14231 4
14232 3
14233 4
14234 7
14235 8
14236 7
14237 3
14238 10
14239 4
14240 8
14241 4
14242 3
14243 8
14244 7
14245 7
14246 3
14247 1
14248 2
14249 7
14250 4
14251 8
14252 8
14253 3
14254 11
14255 4
14256 7
14257 2
14258 6
14259 7
14260 4
14261 5
14262 4
14263 4
14264 7
14265 5
14266 6
14267 4
14268 6
14269 9
14270 7
14271 5
14272 11
14273 4
14274 3
14275 9
14276 6
14277 8
14278 2
14279 6
14280 5
14281 4
14282 8
14283 4
14284 3
14285 8
14286 5
14287 10
14288 2
14289 5
14290 1
14291 4
14292 5
14293 7
14294 8
14295 10
14296 4
14297 6
14298 4
14299 8
14300 6
14301 5
14302 6
14303 4
14304 6
14305 2
14306 7
14307 14
14308 2
14309 5
14310 4
14311 6
14312 6
14313 6
14314 7
14315 5
14316 2
14317 5
14318 4
14319 6
14320 8
14321 6
14322 3
14323 3
14324 10
14325 8
14326 5
14327 5
14328 6
14329 8
14330 2
14331 8
14332 3
14333 5
14334 4
14335 3
14336 6
14337 5
14338 6
14339 6
14340 4
14341 1
14342 9
14343 3
14344 8
14345 6
14346 2
14347 6
14348 5
14349 4
14350 11
14351 8
14352 5
14353 7
14354 6
14355 4
14356 6
14357 6
14358 5
14359 9
14361 4
14362 4
14363 4
14364 5
14365 8
14366 3
14367 6
14368 2
14369 7
14370 4
14371 10
14372 4
14373 4
14374 4
14375 2
14376 6
14377 3
14378 2
14379 4
14380 7
14381 3
14382 8
14383 5
14384 5
14385 6
14386 5
14387 3
14388 5
14389 3
14390 2
14391 6
14392 3
14393 10
14394 8
14395 4
14396 8
14397 2
14398 2
14399 3
14400 10
14401 7
14402 7
14403 4
14404 3
14405 5
14406 6
14407 7
14408 6
14409 6
14410 3
14411 2
14412 3
14413 11
14414 5
14415 3
14416 4
14417 2
14418 3
14419 9
14420 5
14421 7
14422 6
14423 10
14424 4
14425 4
14426 4
14427 7
14428 9
14429 5
14430 4
14431 11
14432 6
14433 9
14434 3
14435 4
14436 7
14437 6
14438 8
14439 6
14440 5
14441 2
14442 8
14443 2
14444 9
14445 5
14446 9
14447 7
14448 5
14449 5
14450 4
14451 3
14452 7
14453 5
14454 5
14455 6
14456 7
14457 5
14458 2
14459 4
14460 2
14461 8
14462 3
14463 4
14464 9
14465 1
14466 2
14467 4
14468 5
14469 4
14470 4
14471 6
14472 8
14473 5
14474 7
14475 6
14476 5
14477 6
14478 6
14479 8
14480 1
14481 2
14482 8
14483 4
14484 7
14485 5
14486 6
14487 4
14488 5
14489 11
14490 7
14491 2
14492 10
14493 4
14494 6
14495 5
14496 7
14497 6
14498 3
14499 5
14500 7
14501 4
14502 6
14503 3
14504 5
14505 6
14506 6
14507 6
14508 9
14510 4
14511 5
14512 2
14513 6
14514 4
14515 6
14516 5
14517 4
14518 8
14519 2
14520 4
14521 2
14522 4
14523 6
14524 5
14525 5
14526 3
14527 9
14528 4
14529 6
14530 9
14531 8
14532 9
14533 6
14534 8
14535 6
14536 5
14537 7
14538 5
14539 4
14540 6
14541 5
14542 4
14543 5
14544 9
14545 8
14546 9
14547 4
14548 7
14549 8
14550 7
14551 10
14552 8
14553 7
14554 4
14555 2
14556 4
14557 4
14558 6
14559 7
14560 3
14561 8
14562 8
14563 3
14564 5
14565 5
14566 5
14567 3
14568 5
14569 3
14570 5
14571 8
14572 7
14573 6
14574 8
14575 5
14576 7
14577 7
14578 10
14579 7
14580 5
14581 5
14582 5
14583 4
14584 2
14585 6
14586 5
14587 6
14588 4
14589 4
14590 11
14591 6
14592 2
14593 7
14594 3
14595 1
14596 6
14597 6
14598 8
14599 4
14600 6
14601 5
14602 7
14603 7
14604 1
14605 9
14606 5
14607 5
14608 6
14609 6
14610 4
14611 4
14612 3
14613 7
14614 8
14615 10
14616 9
14617 4
14618 3
14619 6
14620 4
14621 2
14622 3
14623 8
14624 2
14625 1
14626 3
14627 5
14628 4
14629 5
14630 6
14631 6
14632 6
14633 7
14634 4
14635 3
14636 2
14637 4
14638 3
14639 6
14640 3
14641 4
14642 2
14643 5
14644 8
14645 3
14646 6
14647 7
14648 4
14649 6
14650 7
14651 6
14652 5
14653 6
14654 8
14655 8
14656 2
14657 5
14658 6
14659 4
14660 2
14661 8
14662 5
14663 8
14664 5
14665 6
14666 2
14667 2
14668 4
14669 3
14670 6
14671 6
14672 10
14673 10
14674 5
14675 10
14676 6
14677 6
14678 9
14679 1
14680 10
14681 5
14682 1
14683 6
14684 5
14685 7
14686 7
14687 12
14688 9
14689 4
14690 3
14691 5
14692 8
14693 3
14694 6
14695 4
14696 5
14697 7
14698 3
14699 5
14700 4
14701 4
14702 3
14703 3
14704 3
14705 8
14706 5
14707 3
14708 5
14709 2
14710 8
14711 7
14712 3
14713 5
14714 6
14715 6
14716 5
14717 4
14718 6
14719 5
14720 3
14721 2
14722 7
14723 4
14724 5
14725 2
14726 3
14727 3
14728 8
14729 4
14730 7
14731 5
14732 7
14733 5
14734 6
14735 4
14736 3
14737 7
14738 5
14739 3
14740 4
14741 5
14742 2
14743 5
14744 1
14745 2
14746 8
14747 4
14748 8
14749 9
14750 3
14751 5
14752 5
14753 3
14754 5
14755 3
14756 3
14757 7
14758 8
14759 8
14760 6
14761 1
14762 5
14763 7
14764 5
14765 5
14766 6
14767 5
14768 7
14769 5
14770 4
14771 3
14772 2
14773 5
14774 5
14775 6
14776 6
14777 6
14778 3
14779 10
14780 4
14781 4
14782 2
14783 7
14784 9
14785 1
14786 3
14787 5
14788 8
14789 6
14790 4
14791 5
14792 6
14793 4
14794 8
14795 2
14796 3
14797 7
14798 8
14799 3
14800 5
14801 3
14802 2
14803 5
14804 4
14805 4
14806 5
14807 6
14808 5
14809 1
14810 2
14811 8
14812 1
14813 4
14814 3
14815 7
14816 6
14817 8
14818 3
14819 4
14820 3
14821 6
14822 4
14823 7
14824 3
14825 12
14826 6
14827 8
14828 5
14829 7
14830 7
14831 4
14832 8
14833 6
14834 1
14835 3
14836 5
14837 2
14838 6
14839 3
14840 3
14841 9
14842 5
14843 6
14844 3
14845 8
14846 7
14847 5
14848 5
14849 6
14850 4
14851 7
14852 6
14853 5
14854 3
14855 6
14856 6
14857 3
14858 7
14859 3
14860 7
14861 8
14862 9
14863 13
14864 12
14865 3
14866 3
14867 4
14868 8
14869 3
14870 7
14871 5
14872 3
14873 4
14874 5
14875 3
14876 11
14877 4
14878 4
14879 6
14880 3
14881 4
14882 14
14883 5
14884 4
14885 9
14886 4
14887 9
14888 8
14889 7
14890 6
14891 3
14892 7
14893 5
14894 2
14895 4
14896 5
14897 8
14898 3
14899 5
14900 6
14901 5
14902 7
14903 3
14904 3
14905 5
14906 4
14907 5
14908 7
14909 6
14910 8
14911 3
14912 5
14913 6
14914 4
14915 8
14916 2
14917 4
14918 9
14919 2
14920 8
14921 4
14922 3
14923 8
14924 2
14925 5
14926 5
14927 5
14928 2
14929 9
14930 9
14931 6
14932 6
14933 5
14934 3
14935 5
14936 6
14937 5
14938 5
14939 5
14940 5
14941 3
14942 7
14943 8
14944 5
14945 4
14946 4
14947 3
14948 6
14949 6
14950 4
14951 8
14952 6
14953 3
14954 7
14955 6
14956 8
14957 3
14958 8
14959 9
14960 4
14961 4
14962 6
14963 4
14964 1
14965 9
14966 5
14967 7
14968 5
14969 6
14970 3
14971 5
14972 1
14973 5
14974 2
14975 5
14976 8
14977 5
14978 5
14979 4
14980 4
14981 7
14982 4
14983 8
14984 4
14985 4
14986 4
14987 4
14988 6
14989 9
14990 5
14991 3
14992 7
14993 2
14994 9
14995 2
14996 4
14997 3
14998 6
14999 8
15000 5
15001 2
15002 4
15003 1
15004 1
15005 8
15006 6
15007 3
15008 6
15009 8
15010 3
15011 1
15012 5
15013 3
15014 6
15015 6
15016 3
15017 3
15018 1
15019 7
15020 7
15021 5
15022 1
15023 3
15024 4
15025 6
15026 4
15027 4
15028 3
15029 8
15030 5
15031 6
15032 1
15033 5
15034 4
15035 8
15036 6
15037 4
15038 6
15039 6
15040 5
15041 6
15043 6
15044 3
15045 7
15046 7
15047 7
15048 7
15049 4
15050 9
15051 4
15052 8
15053 3
15054 7
15055 3
15056 7
15057 1
15058 4
15059 4
15060 5
15061 3
15062 5
15063 7
15064 6
15065 4
15066 5
15067 5
15068 5
15069 3
15070 5
15071 6
15072 5
15073 9
15074 7
15075 8
15076 4
15077 5
15078 7
15079 7
15080 5
15081 2
15082 6
15083 3
15084 6
15085 5
15086 4
15087 2
15088 8
15089 4
15090 8
15091 4
15092 1
15093 6
15094 3
15095 3
15096 9
15097 7
15098 4
15099 4
15100 3
15101 5
15102 5
15103 2
15104 5
15105 8
15106 5
15107 8
15108 3
15109 5
15110 7
15111 3
15112 4
15113 5
15114 1
15115 3
15116 7
15117 3
15118 5
15119 6
15120 4
15121 7
15122 1
15123 4
15124 5
15125 3
15126 3
15127 11
15128 5
15129 1
15130 11
15131 4
15132 7
15133 3
15134 2
15135 7
15136 5
15137 6
15138 5
15139 7
15140 6
15141 5
15142 1
15143 2
15144 4
15145 2
15146 4
15147 8
15148 8
15149 8
15150 7
15151 4
15152 5
15153 4
15154 11
15155 7
15156 4
15157 5
15158 5
15159 4
15160 2
15161 4
15162 7
15163 4
15164 6
15165 9
15166 5
15167 4
15168 7
15169 8
15170 5
15171 3
15172 7
15173 3
15174 6
15175 4
15176 7
15177 5
15178 4
15179 5
15180 6
15181 2
15182 6
15183 4
15184 2
15185 2
15186 3
15187 7
15188 6
15189 3
15190 6
15191 5
15192 6
15193 8
15194 2
15195 5
15196 5
15197 7
15198 11
15199 7
15200 6
15201 2
15202 7
15203 3
15204 5
15205 5
15206 4
15207 5
15208 8
15209 10
15210 5
15211 5
15212 11
15213 5
15214 6
15215 9
15216 4
15217 7
15218 2
15219 7
15220 5
15221 4
15222 5
15223 8
15224 8
15225 3
15226 4
15227 5
15228 5
15229 9
15230 6
15231 8
15232 6
15233 3
15234 7
15235 10
15236 5
15237 7
15238 4
15239 5
15240 12
15241 7
15242 6
15243 6
15244 4
15245 4
15246 10
15247 5
15248 7
15249 5
15250 3
15251 5
15252 4
15253 4
15254 7
15255 11
15256 7
15257 5
15258 5
15259 9
15260 2
15261 9
15262 5
15263 5
15264 2
15265 7
15267 8
15268 4
15269 8
15270 7
15271 5
15272 6
15273 9
15274 7
15275 8
15276 5
15277 4
15278 11
15279 5
15280 7
15281 6
15282 6
15283 7
15284 4
15285 8
15286 6
15287 9
15288 6
15289 8
15291 5
15292 2
15293 2
15294 5
15295 6
15296 3
15297 4
15298 5
15299 7
15300 7
15301 6
15302 5
15303 5
15304 5
15305 5
15306 10
15307 5
15308 6
15309 4
15310 9
15311 7
15312 8
15313 6
15314 3
15315 4
15316 9
15317 10
15318 6
15319 4
15320 4
15321 7
15322 9
15323 3
15324 9
15325 7
15326 7
15327 7
15328 5
15329 5
15330 7
15331 3
15332 4
15333 6
15334 4
15335 7
15336 8
15337 6
15338 7
15339 10
15340 8
15341 6
15342 5
15343 5
15344 6
15345 5
15346 9
15347 6
15348 2
15349 4
15350 7
15351 9
15352 6
15353 8
15354 3
15355 5
15356 6
15357 6
15358 3
15359 10
15360 4
15361 4
15362 4
15363 3
15364 4
15365 5
15366 4
15367 7
15368 7
15369 9
15370 7
15371 5
15372 7
15373 4
15374 3
15375 7
15376 7
15377 7
15378 3
15379 7
15380 6
15381 6
15382 5
15383 2
15384 7
15385 7
15386 6
15387 4
15388 9
15389 6
15390 3
15391 3
15392 6
15393 8
15394 4
15395 2
15396 6
15397 6
15398 4
15399 4
15400 7
15401 6
15402 6
15403 6
15404 8
15405 4
15406 6
15407 7
15408 6
15409 4
15410 9
15411 5
15412 4
15413 5
15414 5
15415 6
15416 9
15417 2
15418 6
15419 9
15420 5
15421 6
15422 6
15423 5
15424 7
15425 4
15426 11
15427 4
15428 7
15429 2
15430 7
15431 4
15432 3
15433 5
15434 3
15435 7
15436 3
15437 10
15438 3
15439 7
15440 4
15441 8
15442 4
15443 9
15444 2
15445 7
15446 9
15447 5
15448 5
15449 3
15450 3
15451 5
15452 10
15453 7
15454 4
15455 6
15456 5
15457 7
15458 11
15459 4
15460 7
15461 5
15462 7
15463 6
15464 9
15465 3
15466 3
15467 2
15468 7
15469 7
15470 8
15471 2
15472 4
15473 3
15474 6
15475 6
15476 4
15477 4
15478 8
15479 4
15480 9
15481 7
15482 1
15483 7
15484 4
15485 7
15486 5
15487 4
15488 8
15489 2
15490 2
15491 6
15492 7
15493 4
15494 6
15495 8
15496 6
15497 5
15498 9
15499 5
15500 8
15501 5
15502 5
15503 5
15504 5
15505 4
15506 13
15507 8
15508 9
15509 7
15510 4
15511 1
15512 8
15513 3
15514 9
15515 9
15516 3
15517 3
15518 6
15519 4
15520 6
15521 7
15522 2
15523 6
15524 7
15525 10
15526 4
15527 6
15528 1
15529 9
15530 11
15531 7
15532 7
15533 9
15534 7
15535 8
15536 6
15537 6
15538 7
15539 6
15540 6
15541 6
15542 7
15543 6
15544 6
15545 3
15546 5
15547 6
15548 8
15549 7
15550 10
15551 7
15552 7
15553 9
15554 10
15555 8
15556 8
15557 4
15558 6
15559 6
15560 5
15561 5
15562 8
15563 7
15564 8
15565 5
15566 3
15567 3
15568 4
15569 7
15570 7
15571 8
15572 2
15573 6
15574 5
15575 6
15576 4
15577 5
15578 3
15579 4
15580 8
15581 8
15582 8
15583 3
15584 8
15585 14
15586 9
15587 7
15588 5
15589 9
15590 5
15591 5
15592 6
15593 12
15594 8
15595 5
15596 6
15597 6
15598 10
15599 11
15600 7
15601 4
15602 5
15603 7
15604 6
15605 6
15606 4
15607 8
15608 4
15609 10
15610 8
15611 2
15612 11
15613 8
15614 5
15615 5
15616 12
15617 8
15618 5
15619 10
15620 6
15621 4
15622 6
15623 8
15624 7
15625 6
15626 13
15627 8
15628 5
15629 8
15630 5
15631 12
15632 9
15633 8
15634 7
15635 7
15636 6
15637 6
15638 11
15639 6
15640 6
15641 5
15642 12
15643 7
15644 7
15645 4
15646 4
15647 8
15648 9
15649 7
15650 10
15651 4
15652 11
15653 5
15654 7
15655 9
15656 8
15657 10
15658 4
15659 7
15660 6
15661 7
15662 7
15663 10
15664 6
15665 6
15666 8
15667 6
15668 10
15669 5
15670 6
15671 6
15672 3
15673 10
15674 6
15675 6
15676 7
15677 2
15678 10
15679 8
15680 5
15681 6
15682 4
15683 5
15684 6
15685 7
15686 12
15687 8
15688 5
15689 6
15690 6
15691 3
15692 5
15693 4
15694 6
15695 11
15696 5
15697 11
15698 5
15699 4
15700 7
15701 6
15702 5
15703 2
15704 5
15705 7
15706 14
15707 7
15708 5
15709 8
15710 4
15711 3
15712 6
15713 9
15714 13
15715 4
15716 7
15717 4
15718 6
15719 6
15720 6
15721 7
15722 5
15723 6
15724 6
15725 6
15726 10
15727 3
15728 6
15729 9
15730 6
15731 7
15732 7
15733 7
15734 6
15735 6
15736 7
15737 3
15738 4
15739 7
15740 9
15741 4
15742 9
15743 6
15744 5
15745 7
15746 4
15747 9
15748 6
15749 7
15750 4
15751 3
15752 6
15753 4
15754 7
15755 8
15756 9
15757 1
15758 6
15759 8
15760 6
15761 8
15762 8
15763 6
15764 6
15765 10
15766 6
15767 5
15768 3
15769 4
15770 9
15771 7
15772 5
15773 5
15774 3
15775 7
15776 8
15777 6
15778 4
15779 1
15780 6
15781 7
15782 10
15783 6
15784 8
15785 8
15786 7
15787 2
15788 4
15789 3
15790 5
15791 6
15792 2
15793 5
15794 2
15795 3
15796 9
15797 4
15798 4
15799 5
15800 5
15801 5
15802 1
15803 5
15804 10
15805 7
15806 5
15807 7
15808 7
15809 8
15810 6
15811 3
15812 9
15813 7
15814 7
15815 5
15816 6
15817 5
15818 6
15819 9
15820 6
15821 3
15822 5
15823 5
15824 7
15825 5
15826 5
15827 7
15828 5
15829 2
15830 8
15831 6
15832 10
15833 7
15834 9
15835 10
15836 1
15837 7
15838 4
15839 5
15840 6
15841 8
15842 12
15843 7
15844 10
15845 6
15846 4
15847 7
15848 4
15849 4
15850 3
15851 8
15852 6
15853 4
15854 5
15855 7
15856 6
15857 8
15858 12
15859 5
15860 3
15861 7
15862 13
15863 7
15864 7
15865 8
15866 5
15867 9
15868 4
15869 10
15870 7
15871 6
15872 5
15873 8
15874 9
15875 5
15876 2
15877 3
15878 5
15879 10
15880 8
15881 11
15882 5
15883 2
15884 10
15885 7
15886 6
15887 5
15888 5
15889 6
15890 4
15891 4
15892 9
15893 7
15894 5
15895 5
15896 6
15897 4
15898 7
15899 4
15900 9
15901 6
15902 9
15903 5
15904 6
15905 4
15906 12
15907 8
15908 2
15909 1
15910 7
15911 12
15912 2
15913 6
15914 6
15915 6
15916 2
15917 4
15918 4
15919 6
15920 6
15921 8
15922 7
15923 9
15924 7
15925 9
15926 7
15927 7
15928 9
15929 6
15930 7
15931 9
15932 8
15933 9
15934 7
15935 10
15936 4
15937 6
15938 8
15939 2
15940 3
15941 4
15942 2
15943 9
15944 6
15945 4
15946 4
15947 3
15948 4
15949 9
15950 8
15951 6
15952 11
15953 4
15954 9
15955 8
15956 4
15957 10
15958 2
15959 10
15960 6
15961 8
15962 6
15963 7
15964 3
15965 7
15966 5
15967 7
15968 8
15969 4
15970 4
15971 7
15972 11
15973 7
15974 7
15975 5
15976 8
15977 5
15978 8
15979 7
15980 8
15981 8
15982 10
15983 6
15984 4
15985 3
15986 8
15987 2
15988 9
15989 10
15990 7
15991 8
15992 10
15993 6
15994 10
15995 8
15996 4
15997 6
15998 6
15999 3
16000 8
16001 6
16002 6
16003 9
16004 6
16005 8
16006 9
16007 9
16008 2
16009 5
16010 3
16011 5
16012 2
16013 5
16014 7
16015 4
16016 5
16017 7
16018 9
16019 4
16020 8
16021 14
16022 5
16023 7
16024 3
16025 4
16026 9
16027 6
16028 4
16029 5
16030 13
16031 6
16032 11
16033 10
16034 6
16035 6
16036 11
16037 8
16038 3
16039 8
16040 5
16041 6
16042 5
16043 8
16044 8
16045 6
16046 8
16047 5
16048 7
16049 2
16050 5
16051 8
16052 4
16053 4
16054 5
16055 5
16056 7
16057 5
16058 7
16059 7
16060 6
16061 2
16062 5
16063 1
16064 5
16065 4
16066 6
16067 9
16068 4
16069 8
16070 6
16071 1
16072 8
16073 3
16074 2
16075 8
16076 6
16077 6
16078 6
16079 6
16080 7
16081 5
16082 2
16083 7
16084 3
16085 6
16086 5
16087 5
16088 9
16089 9
16090 3
16091 4
16092 12
16093 4
16094 6
16095 10
16096 5
16097 6
16098 7
16099 6
16100 5
16101 5
16102 5
16103 4
16104 10
16105 5
16106 9
16107 5
16108 7
16109 8
16110 5
16111 5
16112 4
16113 6
16114 6
16115 5
16116 8
16117 9
16118 7
16119 2
16120 6
16121 2
16122 7
16123 5
16124 8
16125 9
16126 4
16127 1
16128 4
16129 9
16130 6
16131 6
16132 5
16133 5
16134 12
16135 4
16136 4
16137 7
16138 2
16139 7
16140 6
16141 7
16142 3
16143 6
16144 5
16145 5
16146 6
16147 5
16148 2
16149 5
16150 4
16151 8
16152 8
16153 4
16154 4
16155 6
16156 2
16157 12
16158 8
16159 5
16160 6
16161 6
16162 5
16163 2
16164 1
16165 2
16166 8
16167 6
16168 4
16169 12
16170 3
16171 10
16172 5
16173 9
16174 7
16175 5
16176 5
16177 7
16178 6
16179 5
16180 7
16181 2
16182 5
16183 8
16184 4
16185 3
16186 10
16187 4
16188 3
16189 1
16190 7
16191 8
16192 4
16193 11
16194 1
16195 6
16196 6
16197 5
16198 9
16199 2
16200 8
16201 5
16202 6
16203 1
16204 5
16205 1
16206 7
16207 7
16208 2
16209 4
16210 7
16211 3
16212 5
16213 9
16214 4
16215 9
16216 5
16217 3
16218 6
16219 4
16220 5
16221 5
16222 3
16223 10
16224 3
16225 7
16226 8
16227 5
16228 4
16229 2
16230 6
16231 6
16232 3
16233 4
16234 5
16235 5
16236 5
16237 4
16238 1
16239 4
16240 4
16241 2
16242 4
16243 7
16244 7
16245 6
16246 2
16247 9
16248 3
16249 2
16250 4
16251 2
16252 1
16253 6
16254 8
16255 2
16256 6
16257 4
16258 5
16259 3
16260 5
16261 4
16262 10
16263 4
16264 3
16265 6
16266 12
16267 8
16268 6
16269 4
16270 6
16271 7
16272 8
16273 9
16274 1
16275 4
16276 5
16277 4
16278 2
16279 6
16280 11
16281 4
16282 7
16283 7
16284 3
16285 8
16286 5
16287 3
16288 7
16289 6
16290 7
16291 5
16292 4
16293 5
16294 6
16295 3
16296 8
16297 3
16298 3
16299 4
16300 6
16301 5
16302 8
16303 3
16304 10
16305 3
16306 8
16307 6
16308 7
16309 5
16310 7
16311 6
16312 4
16313 5
16314 5
16316 6
16317 5
16318 5
16319 3
16320 4
16321 2
16322 2
16323 5
16324 5
16325 5
16326 8
16327 6
16328 10
16329 2
16330 4
16331 5
16332 5
16333 3
16334 6
16335 7
16336 6
16337 8
16338 1
16339 4
16340 6
16341 8
16342 5
16343 5
16344 5
16345 5
16346 3
16347 5
16348 8
16349 8
16350 9
16351 9
16352 3
16353 8
16354 4
16355 5
16356 4
16357 7
16358 6
16359 5
16360 2
16361 5
16362 6
16363 3
16364 7
16365 8
16366 6
16367 2
16368 9
16369 6
16370 8
16371 9
16372 3
16373 7
16374 6
16375 4
16376 7
16377 5
16378 8
16379 5
16380 6
16381 4
16382 3
16383 1
16384 7
16385 3
16386 3
16387 2
16388 4
16389 6
16390 5
16391 4
16392 7
16393 2
16394 6
16395 6
16396 5
16397 4
16398 2
16399 6
16400 10
16401 7
16402 5
16403 5
16404 5
16405 4
16406 4
16407 4
16408 7
16409 2
16410 3
16411 4
16412 5
16413 6
16414 4
16415 7
16416 6
16417 4
16418 5
16419 7
16420 6
16421 4
16422 7
16423 4
16424 6
16425 5
16426 11
16427 5
16428 4
16429 7
16430 4
16431 4
16432 5
16433 4
16434 5
16435 2
16436 5
16437 6
16438 2
16439 2
16440 5
16441 5
16442 5
16443 1
16444 7
16445 9
16446 4
16447 5
16448 7
16449 4
16450 5
16451 9
16452 10
16453 3
16454 3
16455 6
16456 2
16457 7
16458 12
16459 3
16460 7
16461 3
16462 6
16463 6
16464 3
16465 2
16466 2
16467 3
16468 6
16469 5
16470 10
16471 2
16472 8
16473 1
16474 7
16475 4
16476 5
16477 6
16478 5
16479 4
16480 7
16481 6
16482 3
16483 2
16484 4
16485 5
16486 5
16487 6
16488 9
16489 3
16490 5
16491 3
16492 4
16493 2
16494 8
16495 4
16496 6
16497 1
16498 6
16499 5
16500 1
16501 2
16502 3
16503 6
16504 6
16505 8
16506 7
16507 10
16508 7
16509 6
16510 3
16511 3
16512 4
16513 5
16514 5
16515 6
16516 6
16517 1
16518 7
16519 3
16520 6
16521 4
16522 6
16523 8
16524 6
16525 1
16526 3
16527 2
16528 3
16529 2
16530 4
16531 7
16532 1
16533 7
16534 4
16535 8
16536 5
16537 7
16538 4
16539 3
16540 6
16541 4
16542 2
16543 2
16544 6
16545 7
16546 5
16547 4
16548 4
16549 5
16550 8
16551 6
16552 6
16553 4
16554 5
16555 3
16556 3
16557 6
16558 3
16559 6
16560 7
16561 4
16562 6
16563 3
16564 5
16565 2
16566 6
16567 4
16568 5
16569 3
16570 2
16571 3
16572 9
16573 1
16575 3
16576 3
16577 6
16578 8
16579 6
16580 5
16581 4
16582 10
16583 5
16584 6
16585 5
16586 5
16587 7
16588 3
16589 6
16590 3
16591 3
16592 3
16593 4
16594 1
16595 5
16596 4
16597 4
16598 9
16599 5
16600 4
16601 6
16602 2
16603 3
16604 1
16605 1
16606 6
16607 8
16608 6
16609 9
16610 8
16611 4
16612 5
16613 6
16614 6
16615 4
16616 1
16617 4
16618 5
16619 6
16620 8
16621 4
16622 2
16623 3
16624 6
16625 5
16626 7
16627 4
16628 8
16629 9
16630 2
16631 1
16632 3
16633 7
16634 3
16635 4
16636 5
16637 5
16638 6
16639 6
16640 3
16641 4
16642 6
16643 7
16644 7
16645 5
16646 5
16647 3
16648 4
16649 3
16650 2
16651 4
16652 4
16653 3
16654 1
16655 5
16656 3
16657 4
16658 3
16659 1
16660 4
16661 7
16662 3
16663 4
16664 6
16665 5
16666 6
16667 9
16668 5
16669 3
16670 6
16671 3
16672 8
16673 3
16674 4
16675 7
16676 5
16677 4
16678 5
16679 8
16680 2
16681 5
16682 4
16683 5
16684 9
16685 4
16686 3
16687 4
16688 5
16689 2
16690 5
16691 4
16692 5
16693 3
16694 6
16695 5
16696 10
16697 2
16698 7
16699 3
16700 4
16701 5
16702 1
16703 3
16704 4
16705 4
16706 2
16707 6
16708 3
16709 4
16710 2
16711 2
16712 4
16713 2
16714 4
16715 5
16716 8
16717 6
16718 10
16719 7
16720 6
16721 5
16722 3
16723 5
16724 3
16725 4
16726 7
16727 3
16728 1
16729 7
16730 6
16731 2
16732 8
16733 1
16734 5
16735 3
16736 8
16737 7
16738 5
16739 7
16740 3
16741 8
16742 3
16743 5
16744 3
16745 3
16746 3
16747 4
16748 1
16749 1
16750 11
16751 7
16752 6
16753 5
16754 3
16755 6
16756 2
16757 8
16758 5
16759 8
16760 8
16761 6
16762 6
16763 4
16764 1
16765 6
16766 10
16767 7
16768 5
16769 7
16770 4
16771 6
16772 5
16773 7
16774 3
16775 7
16776 2
16777 2
16778 5
16779 4
16780 4
16781 3
16782 2
16783 8
16784 5
16785 7
16786 4
16787 2
16788 2
16789 5
16790 5
16791 7
16792 6
16793 6
16794 2
16795 6
16796 6
16797 4
16798 7
16799 1
16800 3
16801 5
16802 7
16803 5
16804 4
16805 7
16806 6
16807 2
16808 2
16809 4
16810 5
16811 5
16812 4
16813 6
16814 4
16815 6
16816 4
16817 5
16818 5
16819 9
16820 8
16821 2
16822 5
16823 6
16824 7
16825 2
16826 5
16827 1
16828 5
16829 3
16830 4
16831 5
16832 7
16833 2
16834 5
16835 2
16836 4
16837 7
16838 5
16839 4
16840 3
16841 5
16842 3
16843 7
16844 1
16845 5
16846 2
16847 2
16849 6
16850 6
16851 5
16852 8
16853 6
16854 5
16855 10
16856 6
16857 6
16858 6
16859 1
16860 7
16861 6
16862 7
16863 2
16864 2
16865 4
16866 1
16867 5
16868 3
16869 4
16870 5
16871 5
16872 8
16873 9
16874 10
16875 3
16876 3
16877 7
16878 5
16879 9
16880 4
16881 5
16882 3
16883 4
16884 4
16885 3
16886 5
16887 6
16888 1
16889 4
16890 7
16891 8
16892 9
16893 5
16894 7
16895 7
16896 3
16897 11
16898 5
16899 5
16900 2
16901 8
16902 3
16903 5
16904 3
16905 10
16906 2
16907 3
16908 4
16909 4
16910 6
16911 4
16912 3
16913 4
16914 5
16915 1
16916 4
16917 3
16918 4
16919 4
16920 5
16921 7
16922 6
16923 3
16924 3
16925 5
16926 5
16927 4
16928 2
16929 5
16930 4
16931 3
16932 5
16933 4
16934 3
16935 3
16936 7
16937 3
16938 5
16939 5
16940 7
16941 8
16942 1
16943 5
16944 6
16945 5
16946 7
16947 3
16948 5
16949 7
16950 5
16951 5
16952 5
16953 4
16954 4
16955 4
16956 2
16957 8
16958 4
16959 2
16960 5
16961 4
16962 7
16963 3
16964 8
16965 2
16966 6
16967 5
16968 10
16969 7
16970 4
16971 5
16972 8
16973 4
16974 2
16975 7
16976 5
16977 4
16978 6
16979 3
16980 4
16981 5
16982 4
16983 5
16984 6
16985 10
16986 3
16987 3
16988 6
16989 6
16990 6
16991 4
16992 2
16993 5
16994 4
16995 3
16996 5
16997 2
16998 9
16999 4
17000 3
17001 3
17002 4
17003 3
17004 3
17005 6
17006 4
17007 4
17008 5
17009 3
17010 7
17011 4
17012 6
17013 8
17014 6
17015 5
17016 1
17017 9
17018 3
17019 7
17020 1
17021 2
17022 5
17023 8
17024 6
17025 7
17026 4
17027 6
17028 7
17029 10
17030 7
17031 3
17032 6
17033 8
17034 4
17035 4
17036 2
17037 5
17038 4
17039 3
17040 7
17041 2
17042 3
17043 7
17044 3
17045 4
17046 5
17047 5
17048 3
17049 5
17050 6
17051 4
17052 7
17053 6
17054 1
17055 8
17056 4
17057 8
17058 7
17059 2
17060 4
17061 2
17062 5
17063 3
17064 5
17065 5
17066 3
17067 8
17068 3
17069 3
17070 4
17071 4
17072 3
17073 6
17074 3
17075 2
17076 3
17077 5
17078 1
17079 9
17080 2
17081 2
17082 3
17083 5
17084 2
17087 4
17088 3
17089 5
17090 5
17091 8
17092 5
17093 7
17094 4
17095 6
17096 3
17097 5
17098 1
17099 6
17100 10
17101 5
17102 8
17103 3
17104 4
17105 3
17106 5
17107 11
17108 5
17109 7
17110 2
17111 4
17112 3
17113 6
17114 7
17115 4
17116 5
17117 6
17118 1
17119 4
17120 6
17121 6
17122 3
17123 3
17124 7
17125 6
17126 9
17127 8
17128 4
17129 4
17130 3
17131 2
17132 4
17133 5
17134 5
17135 6
17136 10
17137 3
17138 5
17139 2
17140 4
17142 3
17143 3
17144 5
17145 4
17146 7
17147 6
17148 4
17149 3
17150 6
17151 5
17152 1
17153 5
17154 4
17155 6
17156 2
17157 5
17158 4
17159 5
17160 5
17161 10
17162 6
17163 2
17164 6
17165 4
17166 4
17167 6
17168 6
17169 5
17170 3
17171 7
17172 4
17173 3
17174 6
17175 5
17176 3
17177 7
17178 2
17179 4
17180 6
17181 6
17182 4
17183 3
17184 3
17185 3
17186 3
17187 5
17188 6
17189 2
17190 3
17191 5
17192 1
17193 3
17194 6
17195 6
17196 5
17197 6
17198 1
17199 3
17200 5
17201 4
17202 2
17203 1
17204 3
17205 5
17206 12
17207 4
17208 8
17209 5
17210 4
17211 2
17212 8
17213 8
17214 6
17215 1
17217 6
17218 5
17219 4
17220 6
17221 5
17222 4
17223 6
17224 8
17225 4
17226 6
17227 4
17228 5
17229 4
17230 5
17231 4
17232 3
17233 6
17234 5
17235 5
17236 3
17237 6
17238 6
17239 3
17240 5
17241 9
17242 3
17243 5
17244 7
17245 1
17246 5
17247 5
17248 2
17249 4
17250 3
17251 3
17252 4
17253 4
17254 5
17255 3
17256 4
17257 3
17258 4
17259 3
17260 3
17261 3
17262 4
17263 4
17264 11
17265 8
17266 3
17267 6
17268 5
17269 6
17270 2
17271 6
17272 8
17273 3
17274 5
17275 4
17276 5
17277 7
17278 1
17279 4
17280 4
17281 2
17282 5
17283 3
17284 5
17285 2
17286 2
17287 5
17288 4
17289 3
17290 5
17291 3
17292 6
17293 2
17294 4
17296 4
17297 7
17298 3
17299 8
17300 4
17301 2
17302 7
17303 2
17304 6
17305 4
17306 5
17307 6
17308 2
17309 2
17310 6
17311 4
17312 5
17313 4
17314 2
17315 7
17316 6
17317 4
17318 5
17319 9
17320 4
17321 5
17322 5
17323 5
17324 3
17325 5
17326 8
17327 2
17328 6
17329 5
17330 2
17331 5
17332 2
17333 6
17334 2
17335 7
17336 3
17337 1
17338 3
17339 3
17340 3
17341 4
17342 3
17343 4
17344 3
17345 7
17346 5
17347 7
17348 7
17349 5
17350 4
17351 7
17353 3
17354 5
17355 5
17356 6
17357 8
17358 5
17359 4
17360 2
17361 5
17362 6
17363 3
17364 7
17365 8
17366 8
17367 7
17368 9
17369 10
17370 3
17371 6
17372 5
17373 4
17374 5
17375 3
17376 2
17377 7
17378 4
17379 7
17380 3
17381 7
17382 4
17383 6
17384 3
17385 5
17386 8
17387 7
17388 6
17389 10
17390 7
17391 7
17392 5
17393 6
17394 7
17395 5
17396 4
17397 3
17398 5
17399 4
17400 2
17401 8
17402 4
17403 3
17404 4
17405 5
17406 3
17407 8
17408 6
17409 5
17410 3
17411 5
17412 6
17413 6
17414 4
17415 11
17416 7
17417 3
17418 6
17419 2
17420 3
17421 7
17422 9
17423 2
17424 9
17425 6
17426 6
17427 8
17428 5
17429 8
17430 3
17431 2
17432 10
17433 6
17434 4
17435 6
17436 8
17437 3
17438 4
17439 4
17440 5
17441 4
17442 3
17443 7
17444 5
17445 5
17446 3
17447 9
17448 6
17449 2
17450 5
17451 4
17452 2
17453 8
17454 1
17455 6
17456 5
17457 2
17458 4
17459 5
17460 5
17461 14
17462 7
17463 5
17464 3
17465 4
17466 5
17467 6
17468 4
17469 6
17470 8
17471 6
17472 7
17473 4
17474 5
17475 5
17476 3
17477 4
17478 5
17479 6
17480 3
17481 8
17482 4
17483 7
17484 3
17485 8
17486 4
17487 4
17488 6
17489 4
17490 8
17491 5
17492 4
17493 9
17494 7
17495 5
17496 4
17497 4
17499 4
17500 5
17501 6
17502 8
17503 5
17504 2
17505 8
17506 5
17507 2
17508 4
17509 3
17510 5
17511 3
17512 1
17513 4
17514 8
17515 10
17516 3
17517 6
17518 7
17519 10
17520 4
17521 8
17522 7
17523 9
17524 4
17525 7
17526 4
17527 6
17528 5
17529 3
17530 5
17531 5
17532 4
17533 5
17534 5
17535 4
17536 4
17537 4
17538 3
17539 5
17540 4
17541 6
17542 3
17543 6
17544 4
17545 7
17546 5
17547 6
17548 4
17549 5
17550 4
17551 11
17552 6
17553 4
17554 4
17555 2
17556 4
17557 5
17558 2
17559 8
17560 6
17561 1
17562 3
17563 7
17564 6
17565 2
17566 6
17567 7
17568 5
17569 7
17570 4
17571 3
17572 6
17573 2
17574 6
17575 1
17576 2
17577 1
17578 6
17579 4
17580 3
17581 5
17582 8
17583 6
17584 6
17585 5
17586 8
17587 4
17588 8
17589 4
17590 6
17591 5
17592 6
17593 6
17594 7
17595 7
17596 4
17597 6
17598 7
17599 6
17600 4
17601 3
17603 3
17604 4
17605 3
17606 6
17607 3
17608 3
17609 8
17610 5
17611 6
17612 5
17613 6
17614 4
17615 9
17616 8
17617 7
17618 7
17619 9
17620 2
17621 7
17622 3
17623 3
17624 5
17625 5
17626 4
17627 4
17628 5
17629 6
17630 1
17631 6
17632 10
17633 3
17634 7
17635 2
17636 6
17637 9
17638 6
17639 3
17640 6
17641 5
17642 3
17643 1
17644 4
17645 6
17646 3
17647 5
17648 5
17649 6
17650 4
17651 9
17652 7
17653 4
17654 2
17655 4
17656 4
17657 6
17658 7
17659 4
17660 2
17661 5
17662 7
17663 4
17664 2
17665 7
17666 5
17667 1
17668 6
17669 4
17670 6
17671 3
17672 7
17673 3
17674 4
17675 4
17676 4
17677 4
17678 5
17679 10
17680 6
17681 5
17682 5
17683 5
17684 8
17685 2
17686 4
17687 4
17688 4
17689 3
17690 4
17691 7
17692 3
17693 6
17694 7
17695 4
17696 9
17697 6
17698 3
17699 4
17700 4
17701 5
17702 6
17703 6
17704 4
17705 5
17706 6
17707 5
17708 5
17709 12
17710 5
17711 3
17712 7
17713 7
17714 4
17715 6
17716 2
17717 2
17718 2
17719 2
17720 5
17721 2
17722 6
17723 6
17724 2
17725 2
17726 2
17727 7
17728 4
17729 3
17730 2
17731 3
17732 5
17733 8
17734 7
17735 5
17736 5
17737 2
17738 9
17739 3
17740 1
17741 4
17742 2
17743 5
17744 6
17745 5
17746 5
17747 4
17748 4
17749 4
17750 4
17751 7
17752 3
17753 3
17754 2
17755 4
17756 4
17757 4
17758 8
17759 4
17760 3
17761 4
17762 7
17763 1
17764 3
17765 2
17766 3
17767 8
17768 6
17769 6
17770 4
17771 6
17772 6
17773 1
17774 2
17775 8
17776 5
17777 4
17778 2
17779 3
17780 4
17781 4
17782 6
17783 4
17784 4
17785 6
17786 4
17787 3
17788 5
17789 5
17790 4
17791 5
17792 6
17793 2
17794 1
17795 3
17796 3
17797 3
17798 1
17799 4
17800 5
17801 9
17802 6
17803 4
17804 8
17805 9
17806 2
17807 3
17808 7
17809 7
17810 6
17811 2
17812 7
17813 6
17814 2
17815 4
17816 9
17817 5
17818 7
17819 10
17820 5
17821 3
17822 3
17823 4
17824 4
17825 4
17826 5
17827 4
17828 5
17829 7
17830 4
17831 2
17832 6
17833 5
17834 5
17835 5
17836 3
17837 8
17838 3
17839 6
17840 3
17841 1
17842 4
17843 4
17844 2
17845 10
17846 4
17847 5
17848 10
17849 7
17850 1
17851 5
17852 4
17853 4
17854 7
17855 2
17856 4
17857 2
17858 6
17859 6
17860 4
17862 2
17863 2
17864 5
17865 4
17866 5
17867 3
17868 1
17869 4
17870 3
17871 6
17872 5
17873 10
17874 2
17875 4
17876 10
17877 4
17878 8
17879 4
17880 3
17881 7
17882 4
17883 6
17884 6
17885 5
17886 3
17887 4
17888 5
17889 4
17890 8
17891 8
17892 2
17893 7
17894 2
17895 4
17896 4
17897 5
17898 10
17899 4
17900 4
17901 6
17902 5
17903 6
17904 2
17905 5
17906 4
17907 4
17908 6
17909 4
17910 4
17911 4
17912 4
17913 6
17914 6
17915 2
17916 5
17917 7
17918 7
17919 5
17920 4
17921 5
17922 5
17923 3
17924 5
17925 8
17926 6
17927 3
17928 3
17929 3
17930 5
17931 4
17932 2
17933 1
17934 3
17935 4
17936 5
17937 3
17938 3
17939 3
17940 7
17941 4
17942 5
17943 1
17944 3
17945 4
17946 4
17947 2
17948 4
17949 1
17950 4
17951 6
17952 4
17953 7
17954 8
17955 5
17956 4
17957 4
17958 2
17959 5
17960 3
17961 7
17962 5
17963 4
17964 4
17965 6
17966 5
17967 3
17968 3
17969 5
17970 6
17971 4
17972 10
17973 4
17974 6
17975 3
17976 6
17977 4
17978 5
17979 5
17980 5
17981 5
17982 6
17983 7
17984 1
17985 4
17986 4
17987 6
17988 4
17989 7
17990 5
17991 7
17992 3
17993 1
17994 10
17995 5
17996 6
17997 3
17998 9
17999 3
18000 4
18001 5
18002 6
18003 5
18004 5
18005 1
18006 11
18007 3
18008 5
18009 7
18010 3
18011 4
18012 6
18013 5
18014 6
18015 3
18016 10
18017 1
18018 4
18019 7
18020 6
18021 3
18022 4
18023 4
18024 2
18025 7
18026 4
18027 3
18028 5
18029 3
18030 2
18031 3
18032 3
18033 7
18035 6
18036 5
18037 7
18038 1
18039 5
18040 5
18041 6
18042 2
18043 5
18044 4
18045 4
18046 2
18047 1
18048 5
18049 4
18050 9
18051 4
18052 5
18053 4
18054 8
18055 3
18056 5
18057 2
18058 4
18059 6
18060 1
18061 6
18062 5
18063 5
18064 3
18065 4
18066 6
18067 3
18068 4
18069 4
18070 7
18071 5
18072 6
18073 7
18074 2
18075 3
18076 3
18077 4
18078 3
18079 4
18080 2
18081 7
18083 5
18084 4
18085 5
18086 3
18087 9
18088 4
18089 5
18090 10
18091 6
18092 5
18093 7
18094 5
18095 10
18096 3
18097 6
18098 6
18099 3
18100 3
18101 4
18102 5
18103 3
18104 7
18105 5
18106 2
18107 4
18108 5
18109 7
18110 6
18111 6
18112 4
18113 2
18114 3
18115 4
18116 5
18117 2
18118 9
18119 5
18120 7
18122 6
18123 6
18124 2
18125 9
18126 3
18127 4
18128 5
18129 4
18130 6
18131 4
18132 7
18133 3
18134 8
18135 2
18136 2
18137 3
18138 9
18139 7
18140 3
18141 6
18142 5
18143 5
18144 5
18145 3
18146 2
18147 6
18148 3
18150 5
18151 6
18152 6
18153 3
18154 3
18155 4
18156 7
18157 2
18158 4
18159 8
18160 6
18161 3
18162 6
18163 5
18164 4
18165 7
18166 5
18167 3
18168 6
18169 2
18170 5
18171 5
18172 3
18173 4
18174 3
18175 3
18176 4
18177 5
18178 5
18179 6
18180 4
18181 6
18182 7
18183 3
18184 1
18185 4
18186 5
18187 5
18188 6
18189 7
18190 6
18191 6
18192 6
18193 7
18194 4
18195 6
18196 7
18198 2
18199 4
18200 9
18201 3
18202 6
18203 4
18204 5
18205 13
18206 7
18207 3
18208 2
18209 9
18210 4
18211 5
18212 5
18213 2
18214 4
18215 5
18216 4
18217 2
18218 12
18219 4
18220 3
18221 7
18222 8
18223 5
18224 4
18225 6
18226 7
18227 11
18228 7
18229 9
18230 4
18231 4
18232 3
18233 3
18234 7
18235 5
18236 3
18237 4
18239 4
18240 5
18241 5
18242 3
18243 3
18244 3
18245 5
18246 4
18247 2
18248 8
18249 5
18250 8
18251 2
18252 5
18253 11
18254 4
18255 4
18256 6
18257 1
18258 8
18259 3
18260 4
18261 5
18262 5
18263 6
18264 7
18265 5
18266 4
18267 4
18268 2
18269 5
18270 5
18271 3
18272 4
18273 5
18274 3
18275 2
18276 3
18277 1
18278 1
18279 4
18280 4
18281 7
18282 2
18283 4
18284 4
18285 6
18286 3
18287 4
18288 3
18289 10
18290 6
18291 5
18292 7
18293 7
18294 2
18295 5
18296 3
18297 4
18298 1
18299 5
18300 5
18301 6
18302 6
18303 5
18304 7
18305 2
18306 4
18307 3
18308 7
18309 5
18310 6
18311 4
18312 5
18313 3
18314 4
18315 5
18316 1
18317 6
18318 6
18319 3
18320 3
18321 5
18322 7
18323 4
18324 5
18325 4
18326 7
18327 3
18328 7
18329 2
18330 8
18331 4
18332 3
18333 6
18334 2
18335 5
18336 2
18337 3
18338 8
18339 5
18340 6
18341 10
18342 4
18343 3
18344 6
18345 8
18346 4
18347 5
18348 3
18349 5
18350 2
18351 5
18352 3
18353 3
18354 2
18355 4
18356 3
18357 6
18358 4
18359 3
18360 6
18361 5
18362 3
18363 5
18364 3
18365 6
18366 2
18367 2
18368 6
18369 6
18370 5
18371 2
18372 5
18373 5
18374 9
18375 4
18376 6
18377 8
18378 5
18379 6
18380 9
18381 6
18382 6
18383 5
18384 2
18385 3
18386 5
18387 2
18388 6
18389 7
18390 2
18391 12
18392 7
18393 5
18394 5
18395 3
18396 3
18397 6
18398 2
18399 5
18400 7
18401 5
18402 5
18403 7
18404 2
18405 7
18406 8
18407 4
18408 9
18409 6
18410 4
18411 4
18412 4
18413 5
18414 6
18415 6
18416 2
18417 1
18418 6
18419 2
18420 2
18421 8
18422 7
18423 4
18424 4
18425 2
18426 4
18427 5
18428 4
18429 4
18430 4
18431 5
18432 2
18433 3
18434 5
18435 8
18436 2
18437 2
18438 5
18439 4
18440 6
18441 7
18442 3
18443 8
18444 9
18445 9
18446 6
18447 2
18448 3
18449 4
18450 10
18451 6
18452 3
18453 5
18454 5
18455 3
18456 5
18457 3
18458 4
18459 4
18460 4
18461 5
18462 4
18463 3
18464 7
18465 3
18466 1
18467 7
18468 5
18469 6
18470 3
18471 8
18472 4
18473 5
18474 8
18475 4
18476 5
18477 5
18478 7
18479 4
18480 4
18481 2
18482 7
18483 5
18484 5
18485 4
18486 6
18487 1
18488 5
18489 5
18490 6
18491 4
18492 8
18493 1
18494 1
18495 1
18496 5
18497 6
18498 3
18499 6
18500 3
18501 5
18502 3
18503 6
18504 10
18505 5
18506 6
18507 4
18508 8
18509 5
18511 6
18512 5
18513 4
18514 8
18515 4
18516 2
18517 5
18518 5
18519 5
18520 4
18521 8
18522 5
18523 7
18524 2
18525 4
18526 1
18527 7
18528 6
18529 5
18530 6
18531 5
18532 5
18533 5
18534 3
18535 8
18536 5
18537 5
18538 4
18539 8
18540 1
18541 11
18542 7
18543 8
18544 5
18545 6
18546 3
18547 6
18548 5
18549 4
18550 4
18551 4
18552 3
18553 3
18554 8
18555 4
18556 3
18557 3
18558 2
18559 1
18560 4
18561 7
18562 6
18563 11
18564 5
18565 1
18566 3
18567 1
18568 4
18569 6
18570 6
18571 10
18572 3
18573 5
18574 3
18575 4
18576 5
18577 3
18578 5
18579 4
18580 6
18581 4
18582 7
18583 5
18584 8
18585 3
18586 4
18587 2
18588 7
18589 4
18590 4
18591 3
18592 2
18593 3
18594 5
18595 4
18596 7
18597 4
18598 4
18599 4
18600 2
18601 2
18602 3
18603 4
18604 2
18605 5
18606 6
18607 3
18608 2
18609 4
18610 3
18611 5
18612 3
18613 8
18614 3
18615 5
18616 4
18617 5
18618 4
18619 6
18620 3
18621 9
18622 2
18623 5
18624 2
18625 7
18626 5
18627 4
18628 6
18629 4
18630 2
18631 3
18632 3
18633 4
18634 5
18635 4
18636 3
18637 5
18638 5
18639 5
18640 4
18641 2
18642 7
18643 4
18644 6
18645 1
18646 6
18647 4
18648 2
18649 6
18650 4
18651 4
18652 5
18653 1
18654 2
18655 7
18656 5
18657 7
18658 2
18659 4
18660 2
18661 5
18662 4
18663 6
18664 11
18665 4
18666 3
18667 3
18668 7
18669 4
18670 7
18671 8
18672 8
18675 7
18676 5
18677 1
18678 4
18679 8
18680 4
18681 2
18682 2
18683 3
18684 9
18685 4
18686 3
18687 4
18688 4
18689 7
18690 3
18691 1
18692 5
18693 3
18694 3
18695 6
18696 3
18697 3
18698 2
18699 5
18700 3
18701 6
18702 3
18703 3
18704 6
18705 2
18706 3
18707 3
18708 3
18709 6
18710 6
18711 5
18712 7
18713 1
18714 3
18715 2
18716 2
18717 5
18718 5
18719 4
18720 7
18721 1
18722 2
18723 3
18724 5
18725 3
18726 12
18727 2
18728 5
18729 3
18730 5
18731 5
18732 4
18734 2
18735 2
18736 3
18737 3
18738 8
18739 4
18740 4
18741 7
18742 3
18743 5
18744 4
18745 3
18746 9
18747 2
18748 3
18749 4
18750 4
18753 4
18754 3
18755 4
18756 6
18757 10
18758 1
18759 3
18760 6
18761 6
18762 4
18763 7
18764 3
18765 11
18766 9
18767 4
18768 6
18769 5
18770 1
18771 6
18772 7
18773 5
18774 7
18775 2
18776 3
18777 3
18778 2
18779 5
18780 3
18781 4
18782 3
18783 3
18784 7
18785 9
18786 2
18787 1
18788 5
18789 4
18790 4
18791 5
18792 5
18793 1
18794 3
18795 8
18796 9
18797 3
18798 3
18799 2
18800 2
18801 4
18802 5
18803 2
18804 2
18805 2
18806 10
18807 6
18808 6
18809 5
18810 5
18811 4
18812 4
18813 3
18814 8
18815 3
18816 3
18817 6
18818 6
18819 4
18820 5
18821 3
18822 7
18823 1
18824 3
18825 3
18826 7
18827 7
18828 5
18829 6
18830 6
18831 6
18832 3
18833 5
18834 2
18835 3
18836 4
18837 8
18838 1
18839 6
18840 6
18841 7
18842 8
18843 6
18844 3
18845 2
18846 6
18847 9
18848 8
18849 3
18850 5
18851 6
18852 1
18853 5
18854 6
18855 5
18856 5
18857 3
18858 4
18859 4
18860 4
18861 2
18862 5
18863 5
18864 1
18865 4
18866 3
18867 6
18868 4
18869 2
18870 5
18871 3
18872 3
18873 4
18874 3
18875 5
18876 5
18877 3
18878 7
18879 8
18880 8
18881 5
18882 7
18883 5
18884 5
18885 7
18886 5
18887 4
18888 5
18889 3
18890 3
18891 4
18892 3
18893 3
18894 6
18895 2
18896 4
18897 2
18898 2
18900 1
18901 5
18902 5
18903 1
18904 2
18905 3
18906 6
18907 7
18908 2
18909 5
18910 5
18911 5
18912 6
18913 4
18914 7
18915 1
18916 5
18917 6
18918 1
18919 6
18920 3
18921 5
18922 5
18923 7
18924 5
18925 5
18926 5
18927 3
18928 3
18929 2
18930 1
18931 4
18932 1
18933 4
18934 6
18935 2
18936 4
18937 10
18938 2
18939 5
18940 3
18941 2
18942 1
18943 6
18944 6
18945 7
18946 5
18947 4
18948 5
18949 4
18950 5
18951 3
18952 4
18953 4
18954 3
18955 3
18956 4
18957 2
18958 6
18959 2
18960 4
18961 8
18962 9
18963 4
18964 3
18965 3
18966 3
18967 4
18968 4
18969 9
18970 6
18971 5
18972 7
18973 6
18974 1
18975 7
18976 7
18977 4
18978 4
18979 3
18980 6
18981 4
18982 4
18983 4
18984 2
18985 3
18986 5
18987 2
18988 3
18989 3
18990 5
18991 6
18992 2
18993 7
18994 3
18995 7
18996 4
18997 5
18999 3
19000 8
19001 1
19002 7
19003 3
19004 3
19005 6
19006 6
19007 4
19008 3
19009 1
19010 1
19011 7
19012 6
19013 1
19014 4
19015 1
19016 4
19017 6
19018 5
19019 1
19020 6
19021 4
19022 6
19023 4
19024 3
19025 1
19026 3
19027 1
19028 7
19029 5
19030 7
19031 4
19032 2
19033 5
19034 5
19035 5
19036 8
19037 5
19038 7
19039 2
19040 6
19041 1
19042 1
19043 6
19044 6
19045 3
19046 5
19047 5
19048 4
19050 3
19051 4
19052 3
19053 3
19054 7
19055 4
19056 8
19057 2
19058 4
19059 5
19060 3
19061 3
19062 4
19063 7
19064 1
19065 6
19066 2
19067 10
19068 4
19069 4
19070 5
19071 4
19072 3
19073 6
19074 6
19075 6
19076 3
19077 5
19078 3
19079 5
19080 5
19081 5
19082 11
19083 3
19084 1
19085 3
19086 1
19087 6
19089 6
19090 4
19091 2
19092 6
19093 6
19094 3
19095 5
19096 5
19097 7
19098 3
19099 2
19100 4
19101 6
19102 4
19103 2
19104 2
19105 5
19106 3
19107 9
19108 4
19109 5
19110 3
19111 4
19112 3
19113 4
19114 5
19115 3
19116 4
19117 5
19118 5
19119 5
19120 3
19121 7
19122 5
19123 5
19124 6
19125 2
19126 2
19127 6
19128 6
19129 3
19130 7
19131 6
19132 3
19133 5
19134 6
19135 4
19136 3
19137 4
19138 5
19139 4
19140 4
19141 3
19142 4
19143 5
19144 2
19145 4
19146 7
19147 3
19148 4
19149 1
19150 9
19151 6
19152 2
19153 4
19154 5
19155 3
19156 4
19157 2
19158 2
19159 2
19160 7
19161 2
19162 4
19163 8
19164 5
19165 5
19166 5
19167 3
19168 9
19169 1
19170 9
19171 4
19172 4
19173 4
19174 5
19175 2
19176 3
19177 5
19178 5
19179 5
19180 5
19181 5
19182 6
19183 4
19184 3
19185 9
19186 9
19187 4
19188 3
19189 3
19190 8
19191 6
19192 3
19194 9
19195 4
19196 8
19197 3
19198 4
19199 1
19201 4
19202 6
19203 2
19204 3
19205 5
19206 5
19207 7
19208 3
19209 5
19210 2
19211 4
19212 6
19213 2
19214 4
19215 7
19216 1
19217 3
19218 4
19219 6
19220 3
19221 3
19222 6
19223 3
19224 2
19225 5
19226 5
19227 3
19228 3
19229 5
19230 3
19231 3
19232 5
19233 3
19234 5
19235 6
19236 6
19237 3
19238 4
19240 3
19241 3
19242 3
19243 5
19244 6
19245 3
19246 4
19247 1
19248 5
19249 2
19250 4
19251 3
19252 5
19253 2
19254 5
19255 1
19256 3
19257 7
19258 5
19259 7
19260 2
19261 7
19262 3
19263 1
19264 2
19265 1
19266 8
19267 3
19268 2
19269 6
19270 2
19271 1
19272 1
19273 9
19274 2
19275 6
19276 3
19277 5
19278 3
19279 3
19280 4
19281 2
19282 3
19283 2
19284 6
19285 2
19286 4
19287 3
19288 2
19289 7
19290 8
19291 5
19292 3
19293 3
19294 4
19295 4
19296 5
19297 5
19298 1
19299 6
19300 4
19301 4
19302 5
19303 6
19304 6
19305 5
19306 5
19307 5
19308 9
19309 5
19310 6
19311 8
19312 3
19313 5
19314 4
19315 4
19316 5
19317 4
19318 3
19319 7
19320 4
19321 1
19322 5
19323 10
19324 4
19325 3
19326 5
19327 3
19328 3
19329 6
19330 2
19331 2
19332 2
19333 2
19334 3
19335 2
19336 3
19337 7
19338 4
19339 2
19340 7
19341 4
19342 1
19343 3
19344 3
19345 8
19347 4
19348 1
19349 4
19350 2
19351 6
19352 2
19353 5
19354 3
19355 5
19356 2
19357 4
19358 3
19359 5
19360 2
19361 3
19362 2
19364 6
19365 1
19366 5
19367 1
19368 6
19369 5
19371 4
19372 6
19373 1
19374 6
19375 5
19376 3
19377 3
19378 6
19379 2
19380 6
19381 2
19382 3
19383 4
19384 3
19385 7
19386 8
19387 1
19388 7
19389 5
19390 8
19391 4
19392 3
19393 3
19394 3
19395 3
19396 3
19397 3
19398 2
19399 2
19400 4
19401 5
19402 7
19403 6
19404 3
19405 3
19406 1
19407 4
19408 3
19409 3
19410 3
19411 5
19412 3
19413 2
19414 9
19415 5
19416 5
19417 1
19418 3
19419 5
19420 3
19421 1
19422 3
19423 3
19424 3
19425 3
19426 5
19427 8
19428 5
19429 8
19430 3
19431 5
19432 3
19433 3
19434 2
19435 2
19436 4
19437 3
19438 3
19439 3
19441 5
19443 2
19444 2
19445 1
19446 2
19447 6
19448 5
19449 5
19450 7
19451 2
19452 9
19453 6
19454 4
19455 1
19456 6
19457 2
19458 2
19459 6
19460 4
19461 6
19462 6
19463 3
19464 6
19465 5
19466 1
19467 3
19468 6
19469 3
19470 1
19471 2
19472 3
19473 6
19474 5
19475 8
19476 4
19477 4
19478 6
19479 5
19480 8
19481 5
19482 5
19483 5
19484 4
19485 7
19486 3
19487 5
19488 10
19489 2
19490 3
19491 3
19492 2
19493 7
19494 6
19495 7
19496 5
19497 5
19498 6
19499 7
19501 4
19502 3
19503 5
19504 4
19505 7
19506 3
19507 3
19508 4
19509 3
19510 3
19511 5
19512 7
19513 2
19514 7
19515 3
19516 4
19517 4
19518 2
19519 3
19520 5
19521 4
19522 4
19523 11
19524 3
19525 1
19526 9
19527 2
19528 3
19529 5
19531 6
19532 5
19533 5
19534 3
19535 6
19536 3
19537 3
19538 3
19539 3
19540 3
19541 1
19542 7
19543 7
19544 6
19545 1
19546 5
19547 2
19548 2
19549 6
19550 8
19551 8
19552 7
19553 4
19554 6
19555 4
19556 7
19557 5
19558 2
19559 2
19560 3
19561 9
19562 8
19563 3
19564 4
19565 4
19566 6
19567 4
19568 4
19569 4
19570 3
19571 2
19572 4
19573 4
19574 4
19575 3
19577 4
19578 3
19579 4
19580 5
19581 6
19582 6
19583 4
19584 1
19585 5
19586 4
19587 5
19588 4
19589 1
19590 4
19591 3
19592 3
19593 4
19594 4
19595 5
19596 4
19597 2
19598 4
19599 2
19600 2
19601 4
19603 7
19604 4
19605 1
19606 4
19607 4
19608 4
19609 4
19610 4
19611 2
19612 2
19613 1
19614 3
19615 5
19616 4
19617 5
19618 3
19619 3
19620 3
19621 7
19622 6
19623 4
19624 5
19625 5
19626 9
19627 4
19628 4
19630 4
19631 3
19632 2
19633 4
19634 4
19635 3
19636 4
19637 5
19638 1
19639 4
19640 2
19641 5
19642 4
19643 7
19644 3
19645 3
19646 5
19647 4
19648 5
19649 1
19650 4
19651 5
19652 2
19653 6
19654 5
19655 3
19656 9
19657 4
19658 3
19659 6
19660 4
19661 3
19662 3
19663 7
19664 7
19665 2
19666 5
19667 5
19668 6
19669 3
19670 3
19671 6
19672 5
19673 4
19674 2
19675 5
19676 3
19677 2
19678 4
19679 5
19680 3
19681 2
19682 2
19683 2
19684 10
19685 1
19686 5
19687 7
19688 1
19689 5
19690 7
19691 3
19692 3
19693 1
19694 3
19695 4
19696 3
19697 4
19698 2
19699 2
19700 7
19701 4
19702 1
19703 3
19704 5
19705 3
19706 5
19707 6
19708 5
19709 6
19710 8
19711 3
19712 2
19713 3
19714 2
19715 4
19716 2
19717 3
19718 4
19719 4
19720 3
19721 5
19722 3
19723 4
19724 6
19725 6
19726 1
19727 4
19728 3
19729 1
19730 5
19731 3
19732 3
19733 5
19734 4
19735 4
19736 5
19737 4
19738 5
19739 4
19740 4
19741 2
19742 7
19743 7
19744 3
19745 6
19746 5
19747 2
19748 6
19749 6
19750 5
19751 1
19752 1
19753 5
19754 2
19755 4
19756 4
19757 3
19759 6
19760 5
19761 5
19762 2
19763 8
19764 5
19765 5
19766 4
19767 2
19768 6
19769 5
19770 6
19771 6
19772 5
19773 6
19774 3
19775 2
19776 5
19777 4
19778 4
19779 4
19780 1
19781 5
19782 5
19783 1
19784 3
19785 4
19786 4
19787 3
19788 4
19789 5
19790 6
19791 6
19792 3
19793 2
19794 2
19795 6
19796 2
19797 4
19798 3
19799 9
19800 5
19801 2
19802 4
19803 6
19804 2
19805 2
19806 5
19807 2
19808 6
19809 4
19810 6
19811 5
19812 1
19813 8
19814 6
19815 4
19816 3
19817 4
19818 1
19819 3
19820 5
19821 2
19822 6
19823 3
19824 5
19825 6
19826 4
19827 3
19828 4
19829 5
19830 3
19831 2
19833 3
19834 4
19835 6
19836 4
19837 5
19838 2
19839 8
19840 5
19841 2
19842 3
19843 4
19844 1
19845 3
19846 6
19847 4
19848 8
19849 3
19850 7
19851 6
19852 3
19853 5
19854 3
19855 2
19856 6
19857 3
19858 7
19859 4
19860 6
19861 3
19862 4
19863 1
19864 5
19865 6
19866 2
19867 3
19868 4
19869 1
19870 3
19871 2
19872 1
19873 6
19874 2
19875 1
19876 3
19877 3
19878 9
19879 4
19880 1
19881 2
19882 1
19883 6
19884 2
19885 6
19886 3
19887 5
19888 4
19889 1
19890 5
19891 7
19892 2
19893 2
19894 7
19895 4
19896 5
19897 6
19898 4
19900 3
19901 5
19902 4
19903 6
19904 6
19905 6
19906 1
19908 5
19909 5
19910 3
19911 4
19912 2
19913 2
19914 3
19915 2
19916 5
19917 3
19918 5
19920 3
19921 4
19922 5
19923 1
19924 1
19925 2
19926 3
19927 4
19928 6
19929 3
19930 4
19931 14
19932 4
19933 3
19934 4
19935 4
19936 5
19937 1
19938 4
19939 1
19940 3
19941 6
19942 2
19943 2
19944 4
19945 2
19946 7
19947 2
19948 4
19949 1
19950 5
19951 3
19952 1
19953 3
19954 3
19955 3
19956 5
19957 2
19958 3
19959 7
19960 3
19961 1
19962 1
19963 6
19964 4
19965 5
19966 6
19967 4
19968 2
19969 3
19970 2
19971 3
19972 5
19973 6
19974 4
19975 7
19977 4
19978 4
19979 8
19980 5
19981 5
19982 2
19983 3
19984 6
19985 1
19986 5
19987 1
19988 4
19989 4
19990 3
19991 2
19992 5
19993 3
19994 4
19995 4
19996 2
19997 6
19998 2
19999 2
20000 1
20001 4
20002 4
20003 1
20004 1
20005 6
20006 4
20007 4
20008 4
20009 5
20010 5
20011 2
20012 2
20013 10
20014 2
20016 1
20017 4
20018 1
20019 1
20020 5
20021 4
20022 3
20023 4
20024 5
20025 5
20026 5
20027 4
20028 3
20029 6
20030 2
20031 4
20032 3
20033 2
20034 2
20035 1
20036 3
20037 5
20038 4
20039 4
20040 2
20041 6
20042 6
20043 6
20044 8
20045 1
20046 8
20047 6
20048 1
20049 3
20050 3
20051 3
20052 3
20053 4
20054 5
20055 1
20056 3
20057 4
20058 5
20059 5
20060 4
20061 3
20062 2
20063 1
20064 5
20065 2
20066 4
20067 1
20068 6
20069 7
20070 3
20071 3
20072 3
20073 5
20074 4
20075 2
20076 2
20077 2
20079 1
20080 4
20081 7
20083 4
20085 7
20086 6
20087 4
20088 6
20089 1
20090 6
20091 2
20092 2
20093 6
20094 4
20095 2
20096 4
20097 9
20098 2
20099 2
20100 4
20101 3
20102 3
20103 6
20104 4
20105 3
20106 1
20107 2
20108 3
20110 1
20111 4
20112 2
20113 6
20114 2
20115 3
20116 6
20117 4
20118 7
20119 3
20120 3
20121 4
20122 4
20123 1
20124 5
20125 3
20126 2
20127 2
20128 2
20129 3
20130 1
20131 7
20132 4
20133 3
20134 5
20136 3
20137 3
20138 4
20139 1
20140 3
20141 4
20142 4
20143 2
20144 6
20145 3
20146 1
20147 3
20148 3
20149 4
20150 6
20151 5
20152 3
20153 2
20154 1
20155 4
20157 6
20158 2
20159 5
20160 1
20161 4
20162 2
20163 4
20164 3
20165 3
20166 5
20167 3
20168 4
20169 2
20170 2
20171 4
20172 5
20173 6
20174 4
20175 6
20176 3
20177 3
20178 2
20179 8
20180 3
20181 2
20182 2
20183 2
20184 4
20185 3
20186 5
20187 2
20188 2
20189 6
20190 5
20191 4
20193 6
20194 3
20195 6
20196 1
20197 3
20198 6
20199 4
20200 5
20201 3
20202 5
20203 4
20204 4
20205 4
20206 5
20207 4
20208 4
20209 2
20210 3
20211 5
20212 4
20213 5
20214 3
20215 2
20216 4
20217 4
20218 3
20219 2
20220 3
20221 3
20222 6
20223 5
20224 2
20225 6
20226 1
20227 4
20228 4
20229 3
20230 2
20231 3
20232 9
20233 3
20234 2
20235 2
20236 2
20237 5
20239 2
20240 4
20241 3
20242 2
20243 5
20244 4
20245 4
20246 4
20247 2
20248 1
20249 3
20250 5
20252 4
20253 3
20254 4
20255 2
20257 3
20258 1
20259 2
20260 3
20261 4
20262 1
20263 1
20264 2
20265 4
20266 4
20267 4
20268 4
20269 3
20270 5
20271 2
20273 4
20274 4
20275 1
20276 1
20277 5
20278 1
20279 2
20280 2
20281 4
20282 2
20283 1
20284 1
20286 2
20287 2
20288 2
20289 6
20290 4
20291 1
20292 2
20293 1
20294 2
20295 5
20296 2
20297 2
20298 2
20299 2
20300 2
20301 2
20302 2
20303 2
20304 1
20305 3
20306 5
20307 2
20308 2
20309 2
20310 3
20311 2
20313 3
20314 6
20315 3
20316 4
20317 3
20318 2
20319 5
20320 4
20321 3
20322 1
20323 8
20324 6
20325 4
20326 9
20327 3
20328 2
20329 4
20330 4
20331 1
20332 6
20333 3
20334 1
20335 5
20336 5
20337 2
20338 4
20339 2
20340 5
20341 6
20342 2
20343 2
20344 2
20345 5
20346 2
20347 1
20348 3
20349 4
20350 2
20351 3
20352 3
20353 1
20354 2
20355 3
20356 2
20357 7
20358 4
20359 5
20360 2
20361 3
20362 5
20363 3
20364 2
20365 3
20367 3
20368 2
20369 2
20370 6
20371 2
20372 3
20373 2
20374 5
20375 5
20376 2
20377 3
20378 2
20379 2
20380 2
20381 5
20382 4
20383 2
20384 2
20385 2
20386 3
20387 1
20388 6
20389 5
20390 1
20391 3
20392 2
20393 6
20394 3
20395 6
20396 3
20397 4
20398 4
20399 6
20400 6
20401 3
20402 3
20403 3
20404 7
20405 5
20406 6
20407 3
20408 7
20409 3
20410 3
20411 3
20412 3
20413 4
20414 1
20415 4
20416 6
20417 3
20418 3
20419 2
20420 3
20421 4
20422 5
20423 3
20424 5
20425 2
20426 5
20427 1
20428 4
20429 3
20430 7
20431 4
20432 1
20433 4
20434 4
20435 2
20437 5
20438 3
20439 3
20440 3
20441 3
20442 1
20443 1
20444 1
20445 4
20446 5
20447 5
20448 5
20449 6
20450 4
20451 4
20452 4
20453 6
20454 8
20455 3
20456 2
20457 4
20458 4
20459 5
20460 5
20461 1
20462 2
20463 3
20464 4
20465 3
20466 5
20467 7
20468 2
20470 5
20471 7
20472 7
20473 6
20474 3
20475 2
20476 5
20477 1
20478 5
20479 4
20480 11
20481 1
20482 2
20483 3
20484 2
20485 3
20486 4
20487 5
20488 5
20489 3
20490 3
20491 3
20492 4
20493 4
20494 2
20495 2
20496 2
20497 6
20498 1
20499 4
20501 1
20502 3
20503 2
20504 5
20505 2
20506 4
20507 1
20508 3
20509 3
20510 3
20511 2
20512 4
20513 2
20514 3
20515 4
20516 3
20517 2
20518 4
20519 7
20520 4
20521 2
20522 3
20523 3
20524 3
20525 3
20526 2
20527 2
20528 2
20529 3
20530 3
20531 2
20532 5
20533 4
20534 5
20535 5
20536 6
20537 4
20538 2
20539 1
20540 3
20541 5
20542 2
20543 5
20544 2
20545 5
20546 2
20547 2
20548 2
20549 2
20550 3
20551 1
20552 4
20553 2
20554 5
20555 3
20556 5
20557 1
20558 3
20559 2
20560 2
20561 1
20562 1
20563 3
20564 1
20565 3
20566 6
20567 4
20568 2
20569 3
20570 5
20571 2
20572 2
20573 1
20574 7
20575 1
20576 6
20577 3
20578 4
20579 3
20580 2
20581 4
20582 3
20583 2
20584 4
20585 2
20586 4
20587 2
20588 2
20589 5
20590 5
20592 3
20593 1
20594 3
20595 5
20596 4
20597 4
20598 3
20599 4
20600 2
20601 1
20602 4
20603 3
20604 2
20605 3
20606 2
20607 3
20608 4
20609 3
20610 2
20611 3
20612 6
20613 1
20614 3
20615 3
20616 5
20617 4
20618 4
20619 4
20620 3
20621 2
20622 7
20623 5
20624 4
20625 6
20626 4
20627 4
20628 2
20629 3
20630 4
20631 6
20632 4
20633 6
20634 7
20635 8
20636 5
20637 3
20638 6
20639 3
20640 3
20641 5
20642 5
20643 4
20644 2
20645 4
20646 3
20647 3
20648 3
20649 2
20650 3
20651 3
20652 2
20653 4
20654 5
20655 4
20656 3
20657 4
20658 4
20659 5
20660 2
20661 3
20662 3
20663 6
20664 2
20665 5
20667 5
20668 5
20669 2
20670 3
20671 3
20672 1
20673 3
20674 2
20677 4
20678 2
20679 2
20680 4
20681 1
20682 4
20683 2
20684 6
20685 1
20686 7
20687 1
20688 5
20689 5
20690 7
20691 2
20692 4
20693 3
20694 4
20695 5
20696 4
20697 4
20698 4
20699 2
20700 5
20701 3
20702 8
20703 3
20704 4
20705 2
20706 5
20707 4
20708 2
20709 2
20710 3
20711 8
20712 4
20713 2
20714 1
20715 4
20716 4
20717 5
20718 2
20719 1
20720 2
20721 3
20722 2
20723 3
20724 5
20725 4
20726 2
20727 4
20729 5
20730 1
20731 8
20732 1
20733 2
20735 7
20736 2
20737 1
20738 1
20739 2
20740 3
20741 1
20742 6
20743 5
20744 2
20745 1
20746 3
20747 2
20748 2
20749 1
20750 2
20751 3
20752 3
20753 3
20754 2
20755 2
20756 4
20757 3
20758 3
20759 3
20760 4
20761 5
20762 4
20763 7
20764 2
20765 4
20766 4
20767 6
20768 1
20769 2
20770 3
20771 2
20772 6
20773 4
20774 1
20775 4
20776 2
20777 5
20778 6
20779 3
20781 5
20782 5
20783 3
20784 3
20785 2
20786 5
20787 2
20789 4
20790 4
20791 4
20792 4
20793 2
20794 5
20795 4
20796 4
20797 1
20798 5
20799 2
20800 2
20801 4
20802 2
20803 2
20804 7
20805 5
20807 2
20808 2
20809 4
20810 2
20811 6
20812 3
20813 3
20814 5
20815 2
20816 3
20817 6
20818 2
20819 4
20820 4
20821 4
20822 3
20823 4
20824 3
20825 2
20826 1
20827 7
20828 2
20829 6
20830 5
20831 2
20832 1
20833 2
20834 3
20835 6
20836 7
20837 4
20838 3
20839 6
20840 3
20841 3
20842 5
20843 6
20844 1
20845 3
20846 2
20847 10
20848 5
20849 3
20851 6
20852 3
20853 8
20854 2
20855 5
20856 5
20857 2
20858 5
20859 2
20860 5
20861 2
20862 2
20863 4
20864 4
20865 2
20866 5
20867 6
20868 1
20869 2
20870 1
20871 3
20872 1
20873 3
20874 2
20875 5
20876 1
20877 3
20878 3
20879 3
20882 2
20883 5
20884 1
20885 4
20886 5
20887 2
20888 1
20889 1
20890 4
20891 3
20893 2
20894 4
20895 1
20896 2
20897 2
20898 5
20900 10
20901 1
20902 2
20904 6
20905 2
20906 5
20907 3
20908 2
20909 1
20910 6
20911 6
20912 8
20913 6
20914 2
20915 1
20916 2
20917 5
20918 3
20919 4
20920 2
20922 2
20923 2
20924 3
20925 7
20926 6
20927 4
20928 7
20929 2
20930 3
20931 1
20932 2
20933 3
20934 1
20935 3
20936 5
20937 5
20938 3
20939 6
20940 2
20941 4
20942 4
20943 4
20944 2
20945 3
20946 1
20947 4
20948 2
20949 1
20950 2
20951 3
20952 3
20953 5
20954 2
20955 4
20956 2
20957 2
20958 5
20959 4
20961 1
20962 2
20963 3
20964 4
20965 1
20966 3
20967 3
20968 5
20969 3
20970 4
20971 2
20973 3
20974 7
20975 4
20976 3
20977 3
20978 3
20979 1
20980 2
20981 4
20982 3
20983 4
20985 2
20986 2
20987 4
20988 7
20989 5
20990 3
20991 1
20992 2
20993 2
20994 4
20995 3
20996 4
20997 2
20998 4
20999 2
21000 3
21001 3
21002 3
21003 3
21004 3
21005 4
21006 1
21007 4
21008 3
21010 2
21012 2
21013 2
21014 6
21015 3
21016 2
21017 4
21018 2
21019 2
21020 1
21021 4
21022 2
21023 5
21024 1
21025 1
21026 2
21027 2
21028 1
21029 2
21030 2
21031 3
21032 3
21033 2
21034 5
21035 3
21036 1
21037 9
21038 4
21039 5
21040 3
21041 2
21042 5
21043 1
21044 2
21045 3
21046 2
21047 4
21048 5
21049 2
21050 2
21051 3
21052 1
21053 1
21054 3
21055 6
21056 1
21057 4
21058 1
21059 2
21060 1
21061 6
21062 4
21063 6
21064 4
21065 3
21066 3
21067 3
21068 2
21069 3
21071 1
21072 4
21073 9
21074 4
21075 4
21076 3
21077 4
21078 4
21079 4
21080 3
21081 4
21082 5
21083 5
21084 1
21085 6
21086 5
21087 5
21088 2
21089 1
21090 3
21091 2
21092 2
21093 1
21094 1
21095 3
21096 2
21097 2
21098 4
21099 5
21100 3
21101 2
21102 3
21103 2
21104 1
21105 5
21106 2
21107 3
21108 1
21109 6
21110 1
21111 3
21112 1
21113 3
21114 8
21115 4
21116 5
21117 2
21118 3
21119 4
21121 5
21122 2
21123 3
21124 6
21125 3
21127 2
21128 3
21129 2
21130 5
21131 1
21132 2
21133 2
21134 1
21135 3
21136 5
21137 2
21138 2
21139 2
21140 2
21141 2
21142 3
21143 3
21144 4
21145 3
21146 3
21147 6
21148 1
21149 2
21150 2
21151 3
21152 7
21153 1
21154 1
21155 3
21156 2
21157 2
21158 3
21159 2
21160 5
21161 3
21162 3
21163 4
21164 6
21165 4
21167 5
21168 1
21169 2
21170 1
21171 3
21172 5
21173 1
21174 2
21175 3
21176 7
21177 2
21178 5
21179 5
21181 4
21182 5
21183 2
21184 3
21186 5
21187 4
21188 3
21189 4
21191 6
21192 8
21193 6
21194 2
21195 4
21196 3
21197 5
21198 1
21199 2
21200 4
21201 1
21202 6
21203 5
21204 4
21205 4
21206 6
21207 3
21208 2
21209 3
21210 2
21211 3
21212 3
21213 3
21214 4
21215 5
21216 4
21217 2
21218 6
21219 2
21220 1
21221 4
21222 3
21223 7
21224 6
21225 2
21226 4
21227 4
21228 3
21229 1
21230 5
21231 1
21232 5
21234 4
21235 3
21236 3
21237 5
21238 4
21239 3
21240 6
21241 3
21242 7
21243 2
21245 4
21246 2
21247 3
21248 3
21249 3
21250 2
21251 3
21252 3
21253 4
21254 3
21255 2
21257 2
21258 4
21259 2
21260 3
21261 1
21262 1
21263 2
21264 2
21265 4
21266 3
21267 2
21268 2
21269 5
21270 6
21271 5
21272 2
21273 6
21274 2
21275 3
21276 2
21277 3
21278 6
21279 2
21280 4
21281 1
21282 4
21283 4
21284 3
21285 5
21286 4
21287 5
21288 2
21289 2
21290 6
21291 4
21292 2
21293 1
21294 3
21295 3
21297 1
21298 2
21299 2
21300 1
21301 4
21302 5
21303 3
21304 8
21305 5
21306 2
21307 3
21308 2
21309 4
21310 4
21311 1
21312 6
21313 4
21314 5
21315 1
21316 5
21317 1
21319 2
21321 4
21322 5
21323 3
21324 3
21325 2
21326 2
21327 2
21328 3
21330 7
21331 1
21332 1
21333 3
21334 3
21335 3
21336 2
21337 3
21338 2
21339 2
21340 4
21341 4
21342 4
21343 7
21344 3
21345 2
21346 2
21347 2
21348 3
21350 1
21351 6
21352 5
21353 3
21354 5
21355 3
21356 1
21357 4
21358 2
21359 1
21360 3
21362 1
21363 2
21364 3
21365 4
21366 2
21367 2
21368 4
21369 5
21370 2
21371 3
21372 2
21373 3
21374 2
21375 3
21376 2
21377 2
21378 2
21379 3
21380 3
21381 5
21382 2
21383 2
21384 4
21385 3
21386 4
21387 2
21388 4
21389 3
21390 2
21391 4
21392 2
21393 2
21394 2
21395 4
21396 2
21397 3
21398 3
21399 3
21400 2
21401 1
21402 2
21403 7
21404 2
21405 6
21406 4
21407 1
21408 4
21409 4
21410 2
21411 4
21412 2
21413 1
21414 2
21415 2
21416 1
21417 4
21418 3
21420 1
21421 7
21423 1
21424 2
21425 4
21426 3
21427 2
21428 4
21430 3
21431 2
21432 2
21433 2
21434 3
21435 8
21436 3
21437 2
21438 4
21439 3
21440 1
21441 2
21442 3
21443 3
21444 2
21445 2
21446 2
21447 2
21448 3
21449 6
21450 7
21451 4
21452 5
21453 3
21454 4
21455 5
21456 2
21457 1
21458 3
21459 1
21460 3
21461 6
21462 5
21464 1
21466 3
21467 4
21468 2
21469 7
21470 3
21471 5
21472 3
21473 3
21474 4
21475 2
21476 3
21477 3
21478 3
21479 3
21480 3
21481 2
21482 2
21483 3
21484 4
21485 4
21486 4
21487 1
21488 6
21489 2
21490 4
21491 2
21492 1
21493 1
21494 2
21495 6
21496 4
21497 1
21498 3
21499 6
21500 4
21501 2
21502 4
21503 5
21504 4
21505 4
21506 1
21507 2
21508 3
21509 1
21510 6
21511 2
21513 3
21514 5
21515 2
21516 4
21517 5
21518 3
21519 2
21520 3
21521 2
21522 5
21523 2
21524 1
21525 3
21526 1
21527 4
21528 3
21529 5
21530 1
21531 1
21532 2
21533 4
21534 2
21535 1
21536 6
21537 6
21538 8
21539 4
21540 6
21541 2
21542 3
21543 2
21544 4
21545 2
21546 3
21547 2
21548 4
21549 4
21550 6
21551 2
21552 4
21554 4
21555 1
21556 2
21558 1
21559 6
21560 4
21561 3
21562 5
21563 2
21564 2
21565 5
21566 1
21567 3
21568 3
21569 1
21570 7
21571 3
21572 6
21573 4
21574 3
21575 1
21577 3
21578 2
21579 2
21580 3
21581 4
21582 2
21583 2
21584 4
21585 3
21586 3
21587 1
21588 4
21589 2
21590 1
21591 1
21592 2
21593 3
21594 8
21595 3
21596 4
21597 4
21598 4
21599 4
21600 5
21601 2
21602 2
21603 3
21604 1
21605 3
21606 3
21607 2
21608 5
21609 4
21610 3
21611 2
21612 6
21613 5
21614 3
21615 4
21616 2
21617 1
21618 1
21619 2
21620 4
21621 4
21622 5
21623 5
21624 1
21625 5
21627 2
21628 1
21629 7
21630 4
21631 5
21632 3
21633 3
21634 1
21635 3
21636 2
21637 1
21638 2
21639 5
21640 2
21641 3
21642 4
21643 3
21644 2
21645 3
21646 7
21647 1
21648 1
21649 5
21650 2
21651 9
21652 4
21653 2
21654 2
21655 2
21656 4
21657 3
21658 1
21659 3
21660 2
21661 1
21662 4
21663 1
21664 2
21665 3
21666 2
21668 3
21669 3
21670 4
21671 2
21672 7
21673 2
21674 2
21676 2
21677 4
21678 1
21679 1
21680 2
21681 2
21682 1
21683 1
21684 3
21685 2
21686 4
21687 8
21688 1
21689 2
21690 7
21691 2
21692 2
21693 4
21694 2
21695 3
21696 3
21698 3
21699 2
21700 3
21701 3
21702 2
21703 3
21704 3
21705 3
21706 5
21707 2
21708 2
21709 2
21710 2
21711 3
21712 5
21713 3
21714 2
21715 4
21716 4
21717 1
21718 1
21719 1
21720 5
21721 1
21722 1
21723 6
21724 1
21725 3
21726 3
21727 6
21728 3
21729 1
21730 1
21731 3
21732 3
21733 4
21734 3
21735 6
21736 4
21737 3
21738 4
21739 2
21740 5
21742 5
21743 2
21744 1
21745 1
21746 3
21748 2
21749 2
21750 2
21751 3
21753 3
21755 2
21756 3
21757 2
21758 2
21759 1
21760 3
21761 2
21762 3
21763 5
21764 3
21765 4
21766 3
21767 1
21768 4
21769 1
21770 2
21771 2
21772 2
21773 1
21774 3
21775 2
21777 2
21778 4
21779 1
21781 4
21782 1
21783 3
21784 4
21785 1
21786 2
21787 2
21788 1
21789 2
21790 4
21791 5
21792 3
21793 4
21795 2
21796 6
21797 1
21798 1
21799 3
21800 3
21801 3
21802 1
21803 2
21804 3
21806 2
21807 5
21808 5
21809 4
21810 3
21811 5
21813 3
21815 2
21816 1
21817 2
21818 4
21819 2
21820 3
21821 4
21822 2
21823 3
21824 3
21825 3
21826 1
21827 3
21828 3
21829 1
21830 1
21831 3
21832 5
21833 2
21834 2
21836 1
21837 3
21838 2
21839 5
21840 1
21841 4
21842 3
21843 3
21844 4
21845 2
21846 3
21847 3
21848 2
21849 1
21850 3
21851 2
21852 3
21853 3
21854 5
21855 5
21856 1
21857 2
21859 5
21861 1
21862 2
21863 3
21864 2
21865 6
21866 3
21867 2
21868 3
21869 1
21870 5
21872 1
21873 1
21874 1
21875 1
21876 4
21877 3
21878 2
21879 2
21880 4
21881 2
21882 3
21883 4
21884 2
21885 2
21886 3
21887 4
21888 1
21889 3
21890 4
21891 4
21892 2
21893 1
21894 2
21895 1
21897 3
21898 1
21899 4
21900 2
21901 3
21902 1
21903 2
21904 5
21905 4
21906 2
21907 3
21908 1
21909 4
21910 1
21911 6
21912 1
21913 1
21914 2
21915 4
21916 3
21917 1
21919 1
21920 3
21921 1
21922 1
21923 3
21924 3
21925 5
21926 3
21927 2
21928 1
21929 3
21930 1
21931 2
21932 4
21933 5
21934 2
21935 4
21936 6
21938 1
21939 1
21940 3
21942 1
21943 2
21944 2
21945 4
21946 2
21947 1
21948 2
21949 2
21950 3
21951 5
21952 3
21953 2
21954 4
21955 5
21956 1
21957 1
21958 5
21959 3
21960 1
21961 5
21962 6
21963 4
21964 1
21965 4
21966 2
21967 3
21968 2
21969 1
21970 2
21971 5
21972 1
21973 1
21974 2
21975 5
21976 2
21977 2
21978 2
21979 5
21980 3
21981 3
21982 3
21983 2
21985 3
21986 1
21987 6
21988 4
21989 2
21990 3
21991 4
21992 2
21993 1
21994 2
21995 4
21997 1
21998 4
21999 4
22000 4
22001 5
22003 5
22004 1
22005 1
22006 1
22008 6
22009 5
22010 4
22011 4
22012 4
22013 2
22014 1
22015 3
22016 3
22017 1
22018 7
22019 1
22022 1
22023 5
22024 3
22025 3
22027 2
22028 3
22029 4
22030 5
22031 1
22032 4
22033 3
22034 4
22035 1
22036 3
22037 3
22038 3
22039 2
22040 2
22041 4
22042 3
22043 1
22044 1
22045 5
22046 3
22047 1
22048 2
22049 4
22050 2
22051 2
22053 1
22054 1
22055 3
22056 3
22057 3
22058 5
22059 6
22060 5
22061 7
22062 1
22063 5
22064 4
22065 6
22066 1
22067 2
22068 1
22069 4
22070 3
22071 3
22072 3
22074 4
22075 4
22076 2
22077 4
22078 1
22079 1
22080 1
22081 1
22082 2
22083 3
22084 1
22085 3
22086 2
22087 3
22088 4
22089 3
22090 2
22091 5
22092 4
22093 3
22094 2
22095 2
22096 2
22097 6
22098 5
22100 2
22101 4
22102 4
22103 1
22104 1
22105 3
22106 6
22107 2
22108 5
22109 2
22110 4
22111 3
22112 1
22113 3
22114 6
22115 3
22117 5
22118 4
22119 3
22121 2
22122 4
22123 1
22124 3
22125 1
22126 1
22127 3
22128 1
22129 3
22130 3
22131 4
22132 4
22133 2
22135 7
22136 3
22137 2
22138 3
22139 2
22140 2
22141 2
22142 2
22143 2
22144 4
22145 2
22146 2
22147 6
22148 4
22149 2
22150 3
22151 1
22152 4
22153 4
22154 2
22155 6
22156 1
22157 3
22158 2
22159 2
22160 1
22161 1
22162 2
22163 3
22164 1
22165 1
22166 1
22167 5
22168 4
22169 2
22170 4
22171 3
22172 3
22173 5
22174 3
22175 2
22176 3
22177 2
22178 3
22179 2
22180 2
22181 6
22182 4
22183 1
22184 3
22185 1
22186 5
22187 2
22188 4
22189 3
22190 2
22191 4
22192 3
22193 1
22195 4
22196 5
22197 2
22198 3
22199 6
22200 1
22201 5
22202 4
22203 1
22204 1
22205 4
22206 2
22207 2
22208 5
22210 5
22211 2
22212 4
22213 3
22214 2
22215 4
22216 2
22217 2
22219 3
22220 2
22221 2
22222 7
22223 6
22224 1
22225 1
22226 1
22227 5
22228 4
22229 1
22230 2
22231 1
22232 1
22233 2
22234 4
22235 5
22236 2
22237 2
22238 1
22239 1
22240 2
22241 3
22242 1
22243 4
22244 2
22245 5
22246 2
22247 1
22248 1
22249 6
22250 1
22251 4
22252 4
22253 6
22254 2
22255 4
22256 4
22257 2
22258 1
22261 1
22262 4
22263 2
22265 3
22266 2
22267 4
22268 1
22269 5
22270 1
22272 3
22273 2
22274 3
22275 2
22276 3
22277 2
22278 1
22279 3
22280 3
22281 1
22282 1
22283 4
22284 4
22285 4
22286 3
22287 4
22288 6
22289 2
22290 3
22291 2
22292 1
22293 2
22294 4
22295 2
22296 1
22297 2
22298 2
22299 3
22300 1
22301 1
22302 5
22303 2
22304 2
22305 3
22306 2
22307 3
22309 3
22310 5
22312 2
22313 5
22314 1
22315 1
22316 2
22317 2
22318 4
22319 4
22320 1
22321 4
22322 3
22323 4
22324 1
22325 2
22326 4
22327 2
22328 3
22329 5
22332 3
22333 2
22334 1
22335 1
22336 2
22337 2
22338 3
22339 4
22340 2
22341 5
22342 1
22343 3
22344 4
22346 2
22347 4
22348 2
22349 3
22350 3
22351 2
22352 3
22353 2
22354 1
22355 7
22356 2
22357 1
22358 2
22359 2
22360 5
22361 5
22362 2
22363 1
22364 3
22365 3
22367 2
22368 2
22369 2
22370 5
22371 3
22372 4
22374 4
22375 2
22376 2
22377 2
22378 2
22379 1
22380 1
22382 4
22383 4
22384 4
22385 6
22386 3
22387 2
22388 2
22389 2
22390 4
22391 1
22392 3
22393 4
22394 1
22395 4
22396 2
22398 5
22399 1
22400 4
22401 1
22402 3
22403 2
22404 2
22405 1
22406 3
22407 2
22408 2
22409 3
22410 4
22411 1
22412 1
22413 5
22414 3
22415 2
22416 1
22417 1
22418 1
22420 2
22421 4
22422 4
22423 2
22424 1
22425 3
22426 3
22427 3
22428 3
22429 5
22430 4
22431 4
22432 2
22433 2
22434 1
22435 3
22438 6
22439 1
22440 4
22441 3
22442 2
22443 3
22444 1
22445 3
22446 1
22447 4
22448 2
22449 4
22450 3
22451 3
22452 5
22453 2
22454 1
22455 1
22456 4
22457 5
22458 6
22459 5
22460 6
22461 7
22462 5
22463 2
22464 3
22465 1
22466 4
22467 4
22468 4
22469 3
22470 3
22471 2
22472 4
22473 2
22475 2
22476 3
22477 4
22479 3
22480 1
22481 2
22482 2
22483 1
22484 1
22485 2
22486 2
22487 1
22488 2
22489 3
22490 2
22491 3
22492 3
22493 3
22494 1
22495 6
22496 2
22497 3
22498 3
22500 2
22501 2
22502 2
22503 3
22504 6
22505 5
22506 2
22507 3
22508 2
22509 2
22511 1
22512 1
22513 3
22514 2
22515 4
22516 3
22517 4
22518 2
22519 2
22520 2
22521 3
22522 2
22523 2
22524 3
22525 3
22527 2
22528 5
22529 3
22530 2
22531 2
22532 1
22533 1
22534 2
22535 2
22536 3
22537 3
22538 1
22539 1
22540 2
22541 2
22542 1
22543 1
22544 2
22545 2
22546 2
22547 2
22548 4
22549 1
22550 1
22551 1
22554 1
22555 2
22556 3
22557 2
22558 3
22559 2
22560 2
22561 1
22562 2
22563 4
22564 4
22565 1
22566 3
22567 2
22568 1
22569 2
22570 2
22571 3
22573 2
22574 2
22575 1
22576 3
22577 3
22578 1
22579 2
22581 2
22582 2
22583 4
22584 4
22585 6
22586 3
22587 4
22588 2
22589 3
22590 2
22591 2
22592 2
22593 5
22594 1
22595 4
22596 2
22597 4
22598 2
22599 1
22600 6
22601 1
22602 2
22603 7
22604 3
22605 6
22606 3
22607 2
22608 3
22609 1
22610 2
22611 2
22612 2
22613 3
22614 6
22615 1
22616 3
22617 2
22618 4
22620 1
22621 3
22622 1
22623 6
22624 4
22625 2
22626 2
22627 6
22629 1
22630 1
22631 3
22632 2
22633 1
22635 5
22636 1
22637 4
22638 5
22639 6
22640 1
22641 4
22642 2
22643 3
22645 5
22646 2
22647 2
22648 2
22649 3
22650 2
22651 1
22652 2
22653 2
22654 3
22655 2
22656 2
22657 4
22658 6
22659 4
22660 3
22661 2
22662 1
22663 2
22664 2
22665 3
22666 5
22667 2
22668 6
22669 2
22672 3
22673 6
22674 6
22675 5
22676 3
22677 1
22678 1
22679 4
22680 1
22681 2
22682 4
22683 3
22684 3
22685 1
22687 2
22688 1
22689 1
22690 4
22691 3
22692 1
22693 2
22694 3
22695 2
22696 4
22697 2
22699 5
22700 1
22701 4
22702 2
22703 4
22704 4
22705 2
22706 7
22707 1
22708 3
22710 1
22711 4
22712 2
22713 4
22714 3
22715 3
22716 4
22717 4
22718 2
22719 6
22720 5
22721 2
22722 4
22723 2
22724 6
22725 3
22726 4
22728 1
22729 1
22730 1
22731 4
22732 4
22733 2
22734 2
22735 1
22736 4
22737 2
22738 7
22739 1
22740 3
22741 3
22742 1
22743 3
22745 5
22746 3
22747 2
22749 1
22750 8
22751 1
22752 3
22753 5
22754 2
22755 2
22756 4
22757 1
22758 2
22759 2
22760 1
22761 1
22762 5
22763 2
22764 2
22765 2
22766 4
22767 3
22769 6
22772 4
22773 2
22774 5
22775 2
22776 3
22777 3
22778 2
22779 4
22780 4
22781 5
22782 3
22784 1
22785 2
22786 2
22788 4
22789 1
22791 3
22792 4
22793 4
22794 3
22795 3
22796 3
22797 2
22798 2
22799 1
22800 4
22801 6
22802 4
22803 1
22804 2
22805 4
22806 1
22807 3
22808 2
22809 3
22810 1
22812 2
22813 2
22814 6
22815 2
22816 3
22817 2
22818 5
22819 5
22820 2
22821 5
22822 3
22823 4
22825 4
22826 2
22827 3
22829 1
22830 1
22831 2
22832 3
22833 2
22834 1
22835 3
22836 2
22837 3
22838 2
22839 3
22840 2
22841 3
22842 3
22843 4
22844 5
22845 3
22846 3
22847 1
22848 2
22849 1
22850 3
22851 3
22852 5
22853 3
22854 1
22855 2
22856 5
22857 4
22858 3
22859 4
22860 3
22861 6
22862 2
22863 3
22864 3
22865 4
22866 2
22867 7
22868 1
22869 2
22871 5
22874 2
22875 2
22876 2
22877 3
22878 4
22879 2
22880 2
22881 1
22882 3
22883 5
22884 1
22885 3
22887 3
22888 7
22889 4
22890 1
22891 3
22892 3
22893 8
22894 2
22895 3
22896 1
22897 5
22898 3
22899 3
22900 2
22901 4
22902 1
22903 4
22904 3
22905 3
22906 5
22907 4
22908 5
22909 4
22910 2
22911 3
22912 3
22914 2
22915 2
22916 4
22917 4
22919 1
22920 2
22921 4
22923 6
22924 2
22926 7
22927 4
22928 3
22929 4
22930 1
22931 5
22932 3
22933 5
22935 4
22936 5
22937 4
22938 5
22939 6
22940 2
22941 7
22942 4
22943 5
22944 2
22946 3
22947 5
22948 5
22949 2
22950 2
22951 1
22952 5
22953 3
22954 1
22955 4
22956 2
22957 3
22958 4
22959 4
22960 3
22961 5
22962 2
22963 2
22964 5
22965 5
22966 1
22967 2
22968 1
22969 2
22970 1
22971 2
22972 3
22974 2
22975 5
22977 3
22978 4
22979 1
22980 9
22981 3
22982 4
22983 4
22984 1
22985 3
22986 1
22987 4
22988 1
22989 2
22992 3
22993 2
22995 2
22996 2
22997 4
22998 1
22999 4
23000 1
23001 2
23002 1
23003 5
23004 3
23005 2
23006 2
23009 1
23010 4
23011 2
23013 9
23014 2
23015 3
23016 2
23017 1
23018 2
23019 4
23020 1
23021 3
23022 1
23026 1
23027 3
23028 2
23029 5
23030 4
23031 3
23032 5
23035 3
23036 1
23037 1
23038 1
23039 1
23040 1
23041 4
23042 1
23043 3
23045 1
23046 1
23047 6
23048 3
23049 1
23050 7
23051 4
23053 3
23055 2
23056 1
23057 2
23058 3
23059 2
23060 2
23061 2
23062 2
23063 1
23064 4
23065 5
23066 1
23067 3
23069 2
23070 5
23071 1
23072 1
23073 1
23074 5
23075 2
23076 2
23077 1
23078 5
23080 2
23081 2
23082 3
23083 2
23084 3
23085 2
23086 3
23087 2
23088 4
23089 2
23090 5
23091 4
23092 4
23093 5
23094 2
23095 1
23096 1
23097 1
23098 2
23099 1
23100 1
23101 1
23102 4
23103 4
23104 1
23105 1
23106 2
23107 2
23109 1
23110 3
23111 1
23112 2
23113 2
23114 1
23115 2
23116 5
23117 4
23118 2
23119 5
23120 4
23122 2
23123 5
23124 5
23125 3
23126 3
23127 3
23128 1
23129 3
23131 3
23132 1
23133 1
23134 2
23135 3
23136 2
23137 4
23138 2
23139 1
23140 1
23141 4
23142 2
23143 6
23144 4
23145 2
23146 2
23147 2
23148 3
23149 2
23150 1
23151 1
23152 2
23153 2
23154 2
23155 1
23156 1
23157 6
23158 1
23159 2
23160 3
23161 1
23162 3
23163 1
23164 3
23165 3
23166 1
23167 4
23168 4
23169 1
23170 1
23171 2
23172 2
23173 4
23174 7
23175 9
23176 4
23177 1
23178 4
23179 3
23180 2
23181 3
23182 4
23183 1
23184 2
23185 3
23186 1
23187 2
23188 2
23189 1
23190 2
23191 3
23192 2
23193 3
23194 3
23195 3
23196 1
23197 2
23198 4
23199 4
23200 2
23201 7
23202 1
23203 3
23204 2
23205 1
23206 3
23207 1
23208 2
23209 3
23210 2
23211 1
23213 4
23214 2
23215 2
23216 5
23217 7
23218 2
23219 4
23220 3
23221 2
23222 3
23223 2
23224 3
23225 2
23226 1
23227 6
23228 2
23229 4
23232 1
23233 2
23234 4
23235 5
23236 2
23237 2
23239 4
23240 1
23241 3
23242 8
23243 2
23244 2
23245 2
23246 1
23247 1
23248 2
23249 1
23251 4
23253 4
23254 1
23255 1
23256 2
23257 3
23258 2
23259 2
23260 4
23262 3
23263 2
23264 3
23265 2
23266 5
23267 1
23268 4
23269 1
23270 1
23271 1
23272 1
23273 1
23274 1
23275 3
23276 1
23277 5
23279 1
23280 3
23281 3
23282 2
23283 5
23285 5
23286 2
23287 8
23288 3
23289 2
23291 2
23292 2
23293 1
23294 3
23296 3
23297 2
23298 4
23299 2
23300 4
23301 3
23302 1
23304 2
23306 2
23307 1
23308 2
23310 1
23311 3
23312 2
23313 2
23314 4
23315 1
23316 1
23317 1
23318 2
23319 1
23320 3
23321 1
23322 1
23323 3
23324 4
23325 3
23326 2
23327 3
23328 1
23329 1
23330 5
23331 1
23332 1
23334 3
23337 3
23338 3
23339 1
23340 2
23342 4
23343 1
23344 4
23345 3
23346 5
23347 3
23348 3
23349 3
23350 1
23351 2
23352 4
23353 2
23354 7
23355 3
23356 3
23357 6
23358 2
23359 2
23360 3
23361 5
23362 2
23363 2
23364 2
23365 7
23366 1
23367 4
23369 2
23370 3
23371 2
23372 3
23376 4
23377 2
23378 3
23379 3
23380 1
23381 2
23383 2
23384 1
23386 3
23387 3
23388 3
23389 2
23390 3
23391 3
23392 5
23393 5
23395 3
23396 2
23397 4
23398 1
23399 2
23400 3
23401 3
23402 2
23403 5
23404 3
23405 4
23406 5
23407 1
23409 4
23411 7
23412 2
23414 3
23415 1
23416 1
23417 1
23418 1
23419 4
23420 5
23421 4
23422 2
23423 2
23424 4
23425 2
23426 2
23427 1
23428 5
23429 6
23430 1
23431 2
23433 7
23434 2
23435 3
23436 2
23437 3
23438 3
23439 1
23440 2
23441 3
23442 1
23443 3
23444 1
23445 3
23446 3
23447 1
23448 1
23449 2
23450 2
23451 3
23452 3
23453 1
23454 4
23455 3
23456 1
23458 3
23460 3
23461 3
23462 4
23463 3
23464 5
23465 1
23466 4
23467 1
23469 1
23470 2
23472 3
23473 2
23474 1
23475 2
23476 3
23477 4
23478 2
23479 3
23480 5
23481 2
23482 1
23483 2
23484 2
23485 1
23486 1
23487 2
23488 1
23489 3
23490 2
23491 3
23492 2
23493 1
23494 4
23495 3
23496 2
23497 4
23498 5
23499 1
23500 2
23501 2
23502 1
23504 2
23505 3
23506 2
23507 4
23508 2
23509 2
23510 3
23512 4
23513 3
23514 3
23515 2
23516 5
23517 2
23518 1
23519 2
23521 1
23522 3
23523 2
23524 2
23526 5
23527 4
23528 4
23529 1
23530 3
23531 5
23533 4
23534 1
23535 3
23536 1
23537 2
23538 4
23539 3
23540 4
23541 4
23542 2
23543 4
23544 2
23545 2
23546 2
23547 2
23548 3
23549 1
23550 1
23551 2
23552 2
23553 3
23554 2
23555 5
23556 1
23557 7
23559 1
23562 2
23563 2
23564 3
23565 1
23567 2
23568 3
23570 3
23571 3
23573 4
23574 2
23575 2
23576 3
23577 1
23578 3
23579 1
23580 1
23581 2
23582 1
23583 4
23584 2
23585 5
23586 2
23588 3
23589 1
23590 3
23591 1
23592 5
23593 4
23595 1
23596 2
23597 1
23598 2
23599 5
23601 2
23602 4
23603 2
23604 3
23605 1
23606 5
23607 3
23608 2
23609 2
23610 3
23611 1
23612 1
23613 1
23614 4
23615 4
23616 2
23618 3
23620 2
23622 2
23623 2
23625 2
23626 4
23627 8
23628 4
23629 2
23630 4
23631 1
23633 2
23634 2
23635 1
23636 1
23637 2
23638 2
23639 3
23640 3
23642 2
23644 4
23645 3
23647 4
23648 2
23649 4
23650 1
23651 3
23652 2
23653 3
23654 2
23655 3
23656 3
23658 2
23659 1
23660 3
23661 2
23662 1
23664 1
23665 3
23667 4
23668 3
23669 2
23670 2
23671 2
23672 1
23673 3
23675 2
23676 1
23677 3
23678 2
23679 3
23680 1
23681 2
23682 3
23683 3
23684 2
23685 2
23686 2
23688 5
23689 2
23690 4
23691 3
23693 2
23694 2
23695 3
23697 2
23698 2
23699 1
23701 7
23702 4
23703 2
23704 2
23706 2
23707 3
23708 5
23709 3
23710 1
23711 5
23712 2
23713 2
23714 1
23716 3
23717 4
23718 1
23719 2
23720 4
23721 2
23722 2
23723 3
23725 4
23726 3
23727 2
23728 6
23731 2
23732 2
23733 4
23734 2
23735 3
23736 2
23737 2
23738 1
23739 4
23740 3
23743 4
23744 2
23745 2
23746 1
23747 2
23748 1
23749 1
23750 3
23751 1
23752 1
23753 1
23754 3
23755 1
23756 1
23757 2
23758 3
23759 1
23760 3
23761 3
23762 2
23763 6
23764 1
23765 1
23767 1
23768 3
23769 2
23770 2
23771 2
23772 1
23773 4
23774 3
23775 2
23776 1
23777 2
23778 1
23780 1
23781 5
23782 2
23783 1
23784 3
23785 2
23786 2
23787 1
23788 3
23789 4
23790 3
23791 1
23792 1
23793 1
23794 2
23795 2
23796 1
23797 1
23798 2
23799 4
23801 3
23802 2
23803 2
23804 2
23805 1
23806 1
23807 3
23808 2
23809 2
23810 2
23811 1
23812 3
23813 3
23815 2
23816 1
23817 2
23818 1
23819 1
23820 1
23821 5
23822 1
23823 1
23824 2
23825 5
23826 1
23827 4
23828 3
23829 3
23831 2
23832 1
23833 3
23834 2
23835 1
23836 2
23837 1
23838 4
23839 3
23840 2
23841 3
23842 1
23843 2
23844 5
23845 3
23846 4
23847 2
23848 2
23849 1
23850 1
23851 1
23852 3
23853 3
23854 2
23855 3
23856 2
23857 2
23858 2
23859 4
23860 2
23861 4
23862 4
23863 2
23864 2
23865 2
23867 4
23868 3
23869 2
23870 2
23871 4
23872 3
23873 2
23874 5
23875 2
23876 4
23877 4
23878 2
23879 2
23880 1
23881 3
23882 3
23883 5
23884 1
23885 1
23886 4
23887 1
23888 1
23889 2
23891 3
23893 1
23894 3
23895 1
23896 1
23898 1
23899 6
23900 2
23901 4
23902 2
23903 4
23904 3
23905 2
23906 3
23907 3
23908 3
23909 2
23910 1
23911 3
23912 3
23913 3
23914 3
23915 1
23916 2
23917 4
23918 1
23919 2
23920 1
23922 2
23923 4
23924 2
23925 5
23926 1
23927 4
23928 1
23929 2
23930 3
23931 5
23932 1
23933 2
23934 1
23935 1
23936 2
23937 3
23938 1
23939 3
23942 1
23943 2
23944 2
23945 2
23946 4
23947 1
23949 2
23951 5
23952 6
23953 2
23954 5
23955 3
23956 3
23957 2
23958 1
23959 1
23960 2
23961 3
23962 1
23963 4
23964 3
23965 3
23966 3
23967 1
23968 1
23969 2
23970 2
23971 5
23972 4
23973 2
23974 3
23975 2
23976 4
23977 2
23978 2
23979 1
23980 2
23981 1
23984 1
23985 2
23986 2
23987 1
23988 4
23989 1
23990 1
23991 6
23992 2
23993 1
23994 3
23995 3
23996 1
23997 2
23998 2
24000 4
24001 2
24002 4
24003 4
24004 3
24005 1
24006 1
24007 4
24009 1
24010 5
24011 4
24012 1
24013 2
24014 2
24015 3
24018 1
24020 2
24021 1
24022 3
24023 3
24024 1
24025 4
24026 4
24027 3
24028 2
24029 3
24030 1
24031 1
24032 3
24034 3
24035 1
24037 1
24038 3
24039 2
24041 1
24042 2
24043 1
24044 3
24045 3
24047 2
24048 2
24049 4
24050 2
24051 1
24052 3
24053 1
24054 3
24055 1
24056 2
24057 2
24058 3
24059 2
24060 3
24061 1
24062 2
24063 1
24064 3
24065 2
24066 1
24067 3
24068 2
24069 1
24071 3
24072 3
24073 2
24074 2
24075 4
24076 5
24077 1
24079 2
24080 1
24081 3
24082 4
24083 5
24084 3
24085 2
24086 2
24087 2
24088 2
24091 3
24092 2
24093 3
24094 2
24095 4
24096 1
24097 1
24098 1
24099 2
24100 2
24101 2
24102 3
24103 4
24104 2
24105 2
24106 3
24107 2
24108 3
24109 2
24110 1
24111 2
24112 2
24113 4
24114 3
24115 4
24116 1
24118 3
24119 1
24120 1
24121 1
24122 2
24123 3
24124 3
24126 1
24127 2
24128 2
24129 1
24130 1
24131 1
24132 2
24133 2
24134 1
24135 3
24136 5
24137 4
24140 3
24141 2
24142 4
24143 4
24144 1
24145 2
24146 1
24147 1
24148 1
24149 2
24150 2
24151 1
24153 3
24154 2
24158 2
24159 2
24160 2
24161 3
24162 4
24163 1
24164 4
24165 2
24166 1
24167 3
24168 2
24169 3
24170 4
24171 1
24173 2
24174 1
24177 4
24178 2
24179 6
24180 6
24181 2
24182 1
24183 1
24184 1
24185 3
24186 2
24188 1
24189 3
24190 3
24192 3
24193 2
24194 1
24195 2
24196 2
24197 1
24198 1
24199 1
24200 1
24201 3
24202 3
24203 2
24204 2
24205 1
24206 2
24207 3
24209 2
24212 4
24213 1
24214 2
24215 2
24216 1
24219 1
24222 1
24224 3
24225 2
24226 1
24227 1
24229 2
24230 3
24232 3
24233 1
24234 4
24236 1
24237 1
24238 2
24239 2
24241 2
24242 3
24243 1
24245 2
24246 1
24248 1
24249 3
24250 2
24251 2
24252 1
24253 1
24254 3
24255 1
24256 2
24257 3
24258 1
24259 1
24260 1
24261 1
24263 1
24264 4
24265 3
24267 2
24268 3
24269 3
24270 5
24271 1
24272 1
24273 3
24274 2
24275 4
24276 2
24278 3
24279 3
24280 3
24281 3
24283 3
24284 2
24285 3
24286 3
24287 2
24288 2
24289 2
24290 1
24291 2
24292 1
24293 3
24294 2
24295 4
24296 3
24297 5
24298 4
24299 3
24300 4
24301 1
24302 1
24303 2
24304 1
24305 2
24306 1
24307 1
24308 1
24309 3
24310 2
24311 2
24312 1
24313 3
24315 3
24316 2
24317 1
24319 2
24320 5
24321 2
24323 4
24324 3
24325 2
24327 3
24328 2
24329 4
24330 2
24331 3
24332 3
24334 3
24335 1
24336 4
24337 1
24338 2
24339 1
24340 2
24341 6
24342 4
24343 3
24345 1
24346 1
24347 2
24348 1
24349 2
24350 1
24351 4
24353 1
24354 1
24355 3
24356 1
24357 1
24358 3
24361 1
24363 2
24364 2
24365 2
24367 4
24368 4
24369 1
24370 3
24371 2
24375 3
24376 2
24377 3
24378 3
24379 2
24380 1
24381 1
24382 3
24383 3
24384 4
24385 3
24386 3
24387 1
24389 2
24390 2
24391 1
24392 1
24395 1
24396 1
24397 1
24398 1
24399 1
24400 2
24401 4
24402 1
24403 1
24404 3
24405 3
24406 3
24407 1
24408 3
24409 1
24410 2
24411 1
24412 1
24414 4
24415 2
24416 1
24417 1
24418 2
24419 4
24420 6
24421 1
24422 1
24423 3
24424 3
24425 2
24426 2
24427 1
24428 2
24429 1
24430 1
24431 2
24432 3
24433 2
24435 2
24437 5
24438 4
24439 2
24440 1
24441 2
24442 1
24443 4
24445 3
24446 1
24447 1
24448 3
24450 3
24451 1
24452 1
24453 2
24454 2
24456 2
24457 3
24458 3
24459 2
24460 1
24461 1
24462 4
24463 1
24464 2
24465 2
24467 2
24468 1
24469 3
24470 1
24471 2
24472 4
24473 3
24475 1
24478 2
24479 2
24480 2
24481 1
24482 2
24483 1
24485 1
24487 3
24488 1
24489 1
24490 1
24491 4
24492 2
24493 3
24494 3
24495 1
24499 1
24500 1
24502 2
24503 1
24504 2
24505 1
24506 1
24508 2
24509 2
24510 1
24511 2
24512 3
24513 3
24514 1
24516 2
24519 1
24520 4
24521 2
24522 6
24523 4
24524 3
24525 2
24526 1
24527 2
24528 3
24529 2
24530 1
24531 3
24533 1
24534 1
24535 4
24536 1
24537 1
24538 2
24539 4
24540 1
24541 2
24542 1
24544 2
24545 1
24546 4
24549 2
24551 2
24552 2
24553 2
24554 2
24556 2
24557 3
24559 2
24560 3
24561 2
24562 1
24564 2
24566 2
24567 3
24571 1
24573 2
24574 2
24575 1
24576 1
24578 1
24579 2
24580 3
24581 3
24583 3
24584 4
24585 4
24586 2
24587 1
24593 1
24595 3
24596 4
24597 2
24598 2
24599 1
24600 1
24601 1
24603 1
24604 2
24606 2
24607 1
24609 1
24611 1
24612 1
24613 1
24614 2
24615 1
24617 1
24618 2
24619 3
24620 1
24621 3
24622 1
24623 1
24624 2
24625 2
24626 1
24627 3
24629 3
24631 1
24633 2
24636 2
24637 3
24638 3
24639 2
24641 2
24642 4
24643 2
24644 1
24645 1
24646 4
24648 2
24649 1
24650 2
24651 2
24652 3
24654 5
24655 4
24656 3
24657 1
24658 2
24659 1
24660 1
24661 1
24662 1
24663 1
24664 3
24665 1
24666 2
24667 2
24668 5
24669 4
24670 2
24671 2
24672 1
24673 1
24674 2
24675 2
24676 2
24677 1
24679 3
24680 2
24681 3
24682 1
24683 2
24684 1
24686 2
24687 2
24688 2
24689 3
24691 3
24692 3
24693 1
24694 1
24695 1
24696 1
24697 1
24698 1
24699 1
24700 2
24701 1
24702 2
24704 4
24706 1
24707 5
24708 1
24709 1
24711 3
24714 1
24715 3
24716 1
24717 1
24718 1
24719 1
24721 3
24722 1
24723 3
24724 3
24725 2
24726 1
24730 1
24731 2
24732 2
24734 3
24735 1
24736 1
24737 2
24739 3
24740 3
24741 1
24743 2
24744 4
24745 1
24746 5
24747 4
24748 1
24749 1
24750 2
24753 1
24754 2
24755 1
24756 2
24757 2
24758 1
24760 1
24763 2
24764 1
24765 3
24766 2
24767 1
24768 1
24769 2
24771 1
24773 1
24774 1
24776 2
24778 2
24779 1
24780 1
24782 2
24783 2
24784 1
24785 3
24786 1
24787 2
24788 3
24789 4
24790 3
24791 2
24792 1
24793 1
24794 3
24795 1
24796 4
24797 2
24798 2
24799 1
24801 1
24803 2
24804 3
24805 2
24806 1
24807 1
24809 1
24810 2
24811 2
24812 2
24813 1
24814 3
24815 2
24816 1
24817 2
24818 3
24819 3
24820 1
24821 1
24822 2
24823 2
24824 4
24825 1
24826 1
24828 3
24829 3
24830 3
24833 2
24834 1
24835 2
24836 1
24838 1
24839 2
24840 3
24841 3
24842 1
24844 1
24845 2
24846 3
24847 4
24848 1
24849 4
24851 1
24852 1
24853 1
24854 2
24856 1
24857 2
24858 2
24859 2
24860 1
24861 2
24862 1
24863 3
24864 1
24865 1
24866 1
24867 2
24870 1
24871 1
24872 3
24874 3
24875 3
24876 3
24877 1
24878 1
24880 1
24882 3
24883 3
24884 3
24886 1
24887 1
24888 4
24889 3
24890 2
24892 3
24893 3
24894 4
24895 1
24896 2
24897 4
24898 1
24899 2
24900 2
24901 3
24902 6
24905 1
24906 1
24907 2
24908 3
24910 2
24911 1
24912 2
24913 1
24914 3
24915 2
24916 4
24917 2
24919 2
24920 2
24921 1
24922 2
24923 1
24924 1
24925 3
24926 1
24927 3
24928 1
24930 1
24931 1
24932 2
24933 2
24934 1
24935 3
24936 2
24937 1
24938 1
24941 4
24942 2
24944 3
24945 1
24946 2
24948 5
24950 3
24951 2
24952 3
24953 1
24955 3
24956 1
24957 3
24958 1
24959 2
24960 1
24961 3
24962 1
24963 1
24964 1
24965 3
24966 4
24967 1
24969 4
24970 2
24972 1
24973 1
24974 1
24975 2
24976 2
24977 2
24978 3
24980 1
24981 1
24982 2
24983 1
24985 2
24986 1
24987 1
24988 3
24989 2
24990 1
24991 1
24992 1
24993 2
24994 2
24995 1
24998 3
24999 3
25001 2
25002 2
25006 2
25007 3
25009 2
25010 4
25011 3
25013 2
25015 1
25016 3
25018 1
25022 3
25023 1
25024 2
25025 2
25027 3
25029 3
25031 3
25032 2
25033 1
25034 2
25035 3
25037 2
25038 2
25039 1
25040 2
25041 1
25042 3
25043 1
25044 2
25046 4
25047 2
25048 1
25049 3
25050 2
25051 2
25052 2
25053 2
25055 1
25056 3
25057 1
25058 2
25059 1
25060 3
25062 1
25063 1
25064 2
25065 1
25067 1
25068 1
25071 8
25072 5
25073 4
25074 1
25075 1
25076 3
25077 1
25080 3
25081 3
25082 1
25083 2
25084 2
25085 1
25087 1
25088 1
25089 1
25090 2
25093 2
25095 2
25097 3
25098 2
25099 2
25100 1
25101 3
25102 1
25103 2
25104 4
25105 2
25106 1
25107 3
25108 2
25109 1
25110 1
25111 3
25112 3
25113 1
25115 3
25117 3
25118 3
25120 1
25122 1
25123 2
25127 1
25128 5
25129 1
25130 2
25132 1
25133 1
25134 4
25135 1
25136 1
25137 1
25139 1
25140 1
25141 3
25143 2
25144 1
25145 1
25146 4
25148 2
25149 4
25151 4
25152 1
25154 3
25156 2
25157 2
25158 1
25159 1
25160 2
25163 1
25164 1
25166 2
25168 2
25169 2
25170 4
25171 2
25172 3
25174 1
25175 1
25176 1
25177 1
25178 4
25179 2
25180 2
25181 1
25182 4
25183 4
25184 2
25186 5
25187 2
25188 1
25189 1
25190 1
25191 2
25192 1
25194 1
25195 2
25196 2
25197 2
25198 2
25200 2
25201 1
25203 1
25204 1
25205 4
25206 2
25207 3
25209 1
25210 4
25211 1
25213 2
25214 1
25215 2
25218 6
25219 1
25220 3
25221 2
25222 1
25223 3
25224 3
25225 1
25226 4
25227 2
25228 5
25229 2
25230 1
25231 1
25233 1
25235 1
25236 3
25237 1
25240 1
25241 1
25244 2
25246 1
25247 1
25248 1
25250 2
25251 2
25252 2
25253 1
25255 4
25256 3
25257 3
25258 2
25259 3
25260 2
25261 3
25264 1
25265 2
25267 2
25269 1
25270 1
25271 1
25272 5
25273 2
25275 2
25276 1
25277 1
25278 1
25279 3
25280 3
25281 1
25282 2
25284 1
25285 2
25286 3
25287 2
25288 1
25289 1
25290 1
25291 1
25293 3
25294 3
25295 5
25296 5
25297 2
25298 1
25299 2
25300 2
25302 3
25303 1
25304 1
25305 1
25306 2
25308 5
25309 1
25311 1
25312 1
25313 1
25314 3
25315 2
25319 2
25320 1
25321 1
25322 2
25323 5
25324 1
25325 3
25326 1
25327 1
25329 2
25330 3
25331 4
25334 1
25335 2
25336 1
25337 3
25339 2
25340 1
25341 4
25342 1
25343 4
25344 1
25345 1
25346 1
25348 2
25349 2
25350 3
25352 1
25353 2
25356 1
25357 3
25358 1
25359 2
25360 3
25361 3
25362 1
25365 3
25366 3
25367 1
25368 1
25369 1
25370 2
25371 2
25372 4
25373 1
25374 2
25375 2
25376 2
25378 3
25379 3
25380 1
25381 1
25383 3
25384 2
25385 4
25386 1
25387 1
25388 2
25389 3
25390 2
25391 3
25392 1
25393 3
25394 3
25396 2
25397 3
25398 1
25399 1
25400 1
25401 2
25402 2
25403 1
25405 1
25408 2
25409 2
25410 1
25411 5
25412 1
25413 2
25414 2
25415 1
25416 1
25417 3
25418 4
25420 1
25421 1
25422 1
25423 2
25425 2
25426 1
25427 4
25428 1
25429 3
25431 3
25432 4
25433 1
25434 2
25435 1
25436 2
25437 3
25439 2
25440 2
25441 1
25442 3
25443 1
25444 1
25445 1
25446 3
25447 1
25449 2
25452 2
25453 2
25454 1
25455 2
25456 2
25457 1
25458 2
25460 3
25461 1
25462 1
25463 3
25464 3
25465 3
25466 3
25468 1
25469 2
25470 1
25472 1
25473 1
25474 1
25475 2
25476 1
25477 3
25478 1
25479 1
25480 4
25481 1
25483 3
25484 5
25485 1
25486 1
25488 3
25489 1
25490 2
25492 1
25493 1
25494 3
25495 3
25496 2
25497 3
25498 2
25499 1
25500 1
25501 3
25502 3
25503 4
25504 3
25505 1
25506 2
25507 2
25508 2
25509 2
25511 1
25513 2
25514 3
25515 2
25516 3
25517 1
25518 1
25519 3
25520 3
25521 2
25522 1
25524 2
25526 3
25527 2
25530 4
25531 2
25532 3
25533 1
25534 2
25535 1
25536 2
25537 1
25538 6
25539 1
25540 1
25541 4
25542 1
25543 4
25544 1
25545 1
25546 1
25549 2
25550 1
25552 1
25553 1
25554 3
25555 1
25556 1
25557 3
25558 2
25559 1
25562 2
25563 1
25564 1
25565 4
25566 5
25567 2
25568 3
25571 1
25572 1
25573 5
25575 1
25576 2
25577 1
25578 1
25580 1
25582 2
25583 2
25584 1
25585 1
25586 2
25587 1
25588 4
25589 3
25590 1
25591 4
25592 1
25593 1
25594 1
25595 3
25596 1
25597 4
25598 2
25599 2
25601 5
25602 1
25603 2
25604 1
25605 2
25606 1
25607 2
25608 2
25610 2
25612 2
25613 2
25614 1
25615 2
25616 1
25619 1
25620 1
25623 1
25624 2
25625 1
25626 2
25627 2
25628 2
25629 1
25630 3
25631 1
25632 4
25633 1
25634 2
25635 4
25636 1
25637 1
25641 2
25642 1
25644 2
25645 2
25646 5
25647 1
25648 3
25649 1
25650 3
25651 2
25652 1
25653 1
25654 2
25655 1
25656 2
25657 1
25658 1
25659 2
25660 1
25662 2
25664 1
25665 1
25666 2
25667 3
25668 6
25669 2
25670 3
25672 2
25673 1
25674 1
25675 3
25676 2
25677 1
25678 1
25679 2
25680 2
25683 2
25684 1
25686 2
25687 1
25689 4
25691 6
25693 2
25694 1
25695 1
25696 1
25697 2
25698 1
25699 2
25700 3
25701 3
25702 3
25703 1
25704 2
25706 2
25708 1
25709 1
25710 1
25712 2
25713 3
25715 2
25716 2
25717 1
25719 5
25720 1
25722 4
25723 1
25724 4
25725 2
25726 2
25727 1
25728 1
25730 2
25731 1
25732 1
25733 2
25734 3
25736 1
25737 2
25740 1
25741 2
25742 3
25743 1
25744 2
25747 2
25748 2
25749 1
25750 1
25751 2
25752 2
25753 2
25754 1
25755 1
25756 5
25758 1
25759 3
25760 1
25762 1
25763 1
25765 3
25766 2
25767 1
25769 4
25770 1
25771 3
25772 2
25773 2
25774 4
25775 1
25776 2
25777 3
25778 2
25780 1
25781 2
25784 1
25785 1
25786 2
25787 5
25788 1
25792 2
25794 1
25795 3
25796 1
25797 1
25799 1
25800 1
25801 2
25802 2
25803 1
25804 3
25805 2
25809 3
25811 4
25812 1
25813 2
25814 3
25815 2
25816 2
25817 1
25818 1
25820 3
25821 2
25822 1
25823 1
25826 1
25827 2
25829 2
25830 2
25831 2
25832 1
25834 2
25835 2
25836 1
25837 1
25838 1
25839 1
25840 2
25842 2
25843 1
25845 1
25848 2
25850 1
25851 2
25854 2
25855 4
25856 1
25857 1
25858 1
25859 3
25861 2
25862 1
25863 1
25865 2
25866 1
25867 2
25868 1
25869 3
25870 1
25872 2
25873 1
25878 2
25880 1
25882 1
25883 3
25884 1
25886 1
25887 4
25888 1
25889 1
25890 3
25891 1
25892 1
25893 2
25895 1
25896 2
25898 1
25899 1
25900 1
25903 2
25905 1
25907 2
25912 1
25913 3
25915 3
25916 1
25917 1
25919 1
25920 1
25921 1
25922 2
25923 1
25924 2
25925 3
25927 1
25928 1
25929 2
25930 2
25931 1
25932 3
25934 2
25935 4
25936 2
25938 1
25940 3
25942 2
25943 2
25945 4
25948 1
25950 2
25951 1
25952 1
25953 1
25955 1
25956 1
25957 1
25958 2
25959 1
25960 1
25961 1
25962 2
25963 1
25965 1
25967 1
25968 1
25971 2
25972 2
25973 2
25974 1
25976 1
25978 2
25979 3
25980 2
25983 3
25985 4
25986 1
25988 1
25991 2
25992 1
25994 1
25995 2
25997 1
25998 1
26001 3
26003 1
26005 1
26006 2
26007 1
26008 4
26009 3
26010 2
26011 2
26012 2
26014 3
26015 1
26016 2
26018 2
26020 4
26022 3
26023 1
26025 4
26026 1
26027 4
26029 1
26030 2
26031 1
26033 2
26034 2
26035 1
26037 2
26038 1
26039 3
26040 4
26041 1
26043 1
26044 1
26045 3
26047 1
26048 1
26049 2
26051 1
26053 4
26054 2
26055 3
26057 1
26058 1
26059 1
26061 1
26062 3
26065 1
26066 1
26067 2
26069 1
26070 1
26071 2
26072 3
26073 2
26074 3
26076 1
26077 3
26079 2
26080 1
26083 2
26085 4
26089 3
26090 1
26092 1
26093 2
26095 1
26096 3
26097 1
26098 1
26100 1
26101 1
26102 1
26103 1
26104 1
26105 1
26106 2
26107 1
26108 2
26109 3
26110 1
26111 2
26112 4
26113 2
26115 2
26116 2
26120 3
26125 2
26127 1
26128 1
26131 2
26133 1
26134 3
26135 1
26136 1
26139 1
26140 2
26142 2
26144 1
26145 1
26147 2
26148 3
26150 2
26154 1
26156 6
26157 2
26159 1
26161 2
26162 1
26163 1
26164 2
26165 1
26166 1
26167 2
26169 1
26170 1
26171 1
26172 1
26173 3
26176 1
26177 2
26178 2
26179 1
26180 2
26181 2
26182 1
26184 2
26185 1
26186 4
26187 1
26188 2
26189 1
26190 2
26191 1
26193 1
26194 1
26196 4
26197 1
26198 1
26199 1
26200 1
26202 1
26204 1
26205 2
26206 2
26207 1
26208 1
26209 3
26210 4
26211 1
26213 4
26214 1
26215 1
26217 1
26219 1
26220 3
26221 1
26223 2
26224 2
26225 1
26226 1
26227 5
26228 2
26230 1
26231 5
26232 3
26233 1
26234 1
26235 1
26237 1
26238 2
26240 1
26242 1
26244 2
26245 1
26246 3
26248 5
26249 3
26251 1
26252 1
26253 2
26254 1
26255 3
26256 1
26257 1
26258 1
26260 1
26261 2
26264 1
26265 5
26266 2
26267 4
26268 1
26270 2
26271 2
26272 2
26274 2
26275 1
26276 3
26277 7
26279 1
26280 2
26281 3
26283 1
26284 1
26285 1
26286 1
26287 1
26289 3
26291 1
26292 2
26293 1
26294 2
26295 3
26296 3
26298 5
26299 1
26300 2
26301 1
26302 1
26304 2
26305 2
26306 1
26308 1
26309 2
26310 1
26311 2
26312 1
26313 2
26314 1
26315 2
26316 2
26318 3
26320 1
26321 1
26322 2
26323 1
26324 3
26325 2
26326 4
26327 3
26328 1
26329 3
26332 1
26333 1
26334 1
26335 2
26336 2
26337 5
26338 1
26339 1
26340 1
26341 1
26342 3
26343 1
26344 3
26346 1
26348 4
26349 2
26350 4
26351 1
26352 2
26353 4
26354 1
26357 1
26358 1
26359 1
26360 1
26361 1
26363 1
26364 1
26365 1
26366 2
26367 1
26368 1
26369 3
26370 1
26376 5
26377 2
26379 3
26380 2
26381 2
26386 6
26387 1
26388 3
26389 2
26390 2
26391 1
26392 1
26393 4
26394 3
26396 1
26398 3
26399 4
26400 1
26401 1
26402 4
26410 1
26412 1
26414 1
26415 2
26416 1
26417 2
26418 3
26419 1
26422 2
26423 1
26424 1
26425 1
26426 1
26427 1
26428 1
26429 1
26430 5
26432 1
26433 1
26434 3
26435 2
26437 1
26439 2
26440 1
26441 1
26442 4
26444 1
26445 1
26446 1
26448 3
26449 1
26451 2
26452 1
26453 2
26454 1
26455 1
26456 1
26457 2
26458 2
26459 4
26461 1
26462 1
26463 1
26464 1
26465 2
26466 2
26467 1
26468 1
26470 1
26472 3
26473 1
26474 1
26475 5
26477 2
26479 3
26480 2
26481 1
26482 1
26483 1
26484 3
26485 1
26486 3
26487 4
26488 1
26489 2
26490 2
26491 2
26493 1
26494 1
26495 1
26496 1
26498 1
26499 2
26500 3
26502 2
26503 1
26505 2
26506 1
26507 2
26508 1
26509 2
26510 2
26512 1
26513 1
26515 1
26516 1
26517 1
26521 1
26522 1
26523 2
26524 3
26525 3
26526 1
26528 2
26529 3
26530 1
26532 1
26533 1
26535 2
26536 2
26537 1
26538 3
26539 1
26542 2
26544 1
26546 1
26547 1
26548 4
26550 1
26553 2
26554 3
26555 3
26557 1
26558 1
26559 1
26560 3
26561 1
26562 1
26563 2
26567 2
26568 1
26570 1
26571 2
26572 1
26574 2
26575 1
26576 2
26577 3
26578 2
26579 1
26581 2
26582 1
26583 3
26584 1
26585 1
26589 1
26590 4
26591 3
26592 1
26593 2
26594 1
26597 2
26599 2
26600 4
26601 3
26603 4
26604 2
26605 2
26606 1
26607 2
26608 1
26609 2
26610 2
26612 2
26617 1
26618 1
26620 3
26622 1
26624 1
26625 2
26627 1
26628 4
26632 1
26633 2
26635 3
26636 3
26638 2
26639 4
26640 3
26644 2
26646 1
26647 1
26648 2
26649 2
26651 1
26652 1
26655 1
26658 1
26660 3
26661 2
26662 1
26665 1
26667 1
26668 2
26669 3
26670 1
26671 1
26673 1
26674 1
26675 1
26676 1
26677 1
26679 1
26682 1
26684 2
26686 2
26687 1
26689 2
26690 1
26691 1
26692 5
26693 3
26694 1
26696 2
26698 1
26700 6
26704 1
26705 1
26706 2
26707 3
26708 2
26711 1
26713 2
26715 1
26717 1
26718 3
26719 1
26721 1
26722 1
26723 1
26725 4
26726 1
26731 2
26733 1
26734 3
26735 3
26736 1
26738 2
26740 3
26741 3
26742 2
26743 2
26744 1
26747 4
26748 2
26749 3
26750 1
26751 1
26752 3
26753 1
26756 1
26757 1
26758 3
26759 3
26760 3
26761 1
26762 1
26764 4
26765 1
26766 2
26767 1
26768 2
26769 1
26771 2
26772 1
26774 2
26775 1
26777 1
26778 3
26779 1
26780 1
26781 2
26782 1
26783 1
26784 1
26785 1
26787 4
26789 2
26790 2
26795 1
26796 1
26797 4
26798 2
26799 1
26800 1
26802 1
26803 3
26805 1
26806 1
26807 1
26808 1
26809 2
26811 3
26812 1
26813 1
26814 3
26816 3
26817 1
26818 1
26819 1
26820 1
26821 4
26824 3
26825 2
26826 3
26827 2
26828 1
26830 1
26833 1
26834 2
26835 4
26836 2
26837 1
26838 1
26839 1
26842 4
26843 2
26844 2
26848 1
26849 2
26850 1
26852 1
26853 2
26854 3
26855 1
26858 1
26859 1
26860 1
26861 4
26863 4
26864 2
26865 1
26866 1
26870 1
26872 3
26873 1
26875 5
26876 1
26877 1
26878 3
26879 1
26881 2
26882 1
26887 1
26888 2
26890 2
26891 1
26892 3
26893 3
26894 4
26895 1
26896 2
26899 1
26902 1
26904 3
26907 1
26908 2
26909 4
26910 3
26911 2
26914 1
26917 2
26918 2
26922 1
26923 1
26924 1
26926 1
26927 1
26929 4
26930 3
26931 1
26932 1
26934 1
26935 4
26936 1
26937 4
26944 3
26945 1
26946 1
26947 2
26948 2
26954 2
26955 1
26956 2
26958 3
26959 4
26961 1
26962 1
26963 1
26964 1
26965 2
26966 1
26968 1
26969 1
26970 1
26971 1
26972 4
26974 5
26975 3
26976 2
26978 1
26979 2
26981 2
26982 1
26983 2
26984 2
26985 2
26987 3
26988 3
26990 2
26992 2
26993 1
26994 1
26996 1
26998 1
26999 2
27000 2
27001 1
27002 2
27007 1
27010 1
27011 3
27012 1
27013 1
27014 1
27015 1
27017 2
27018 1
27019 3
27023 2
27025 2
27026 3
27027 2
27028 1
27029 1
27030 1
27031 1
27032 1
27033 2
27034 2
27035 4
27036 1
27037 1
27040 1
27046 2
27050 1
27051 1
27052 2
27053 1
27055 2
27056 1
27057 1
27060 3
27061 2
27062 2
27063 1
27066 3
27067 2
27070 3
27075 2
27076 2
27077 1
27079 2
27080 1
27083 1
27085 3
27086 1
27087 3
27088 1
27089 3
27090 3
27091 1
27092 3
27093 1
27095 1
27096 2
27098 2
27101 1
27102 1
27103 1
27104 2
27105 1
27106 3
27107 1
27108 1
27111 1
27112 3
27113 2
27114 2
27115 2
27117 1
27118 1
27119 3
27120 1
27122 1
27123 1
27124 3
27125 3
27127 5
27128 1
27130 2
27131 1
27132 1
27133 2
27134 3
27135 3
27136 1
27137 2
27138 1
27139 1
27140 2
27141 3
27142 1
27143 3
27145 1
27146 2
27148 4
27149 1
27150 1
27151 1
27152 2
27153 2
27154 1
27155 1
27156 1
27157 2
27160 3
27163 2
27165 4
27166 2
27167 1
27169 1
27171 1
27172 2
27174 1
27175 3
27176 1
27178 1
27179 4
27180 1
27181 2
27183 1
27184 1
27186 1
27187 1
27188 4
27189 1
27191 1
27192 3
27194 2
27195 1
27197 3
27200 2
27201 4
27202 1
27203 1
27204 1
27205 1
27206 3
27209 2
27210 1
27211 1
27214 1
27215 3
27216 1
27217 1
27219 4
27221 3
27223 3
27224 1
27225 1
27226 1
27227 3
27229 1
27230 2
27231 2
27232 1
27233 1
27234 1
27238 2
27241 1
27244 3
27245 2
27249 2
27250 1
27251 1
27252 3
27254 1
27256 2
27257 1
27258 3
27260 1
27263 2
27264 1
27265 2
27266 1
27268 2
27272 2
27274 1
27275 1
27276 1
27277 3
27278 2
27281 1
27284 1
27285 1
27286 3
27287 2
27291 1
27293 2
27296 2
27297 3
27298 1
27299 1
27300 1
27301 3
27302 2
27303 3
27305 1
27306 1
27308 4
27309 1
27311 2
27312 1
27313 1
27314 2
27316 3
27317 3
27318 1
27319 2
27321 1
27322 1
27323 3
27324 1
27327 4
27328 2
27329 1
27331 2
27332 1
27333 1
27334 1
27339 2
27340 1
27341 1
27342 2
27343 1
27344 1
27345 4
27347 1
27348 2
27349 3
27350 1
27351 1
27352 1
27353 2
27355 1
27356 3
27357 1
27358 2
27359 1
27360 3
27361 1
27362 3
27363 3
27364 1
27365 3
27366 1
27368 2
27369 3
27370 1
27372 1
27373 1
27374 3
27375 2
27376 4
27378 3
27380 1
27381 1
27382 2
27383 1
27384 3
27386 2
27388 1
27391 3
27392 3
27393 3
27396 1
27397 1
27399 1
27400 1
27402 1
27404 1
27406 2
27407 1
27408 2
27409 3
27410 2
27411 3
27414 3
27415 3
27417 4
27418 4
27419 3
27420 1
27422 1
27424 1
27425 2
27427 2
27428 1
27429 2
27430 3
27431 1
27432 2
27433 1
27434 1
27435 2
27436 3
27438 1
27439 1
27440 2
27441 3
27445 1
27446 3
27447 1
27448 1
27449 1
27450 1
27451 5
27452 3
27453 1
27454 1
27455 4
27456 2
27458 1
27459 2
27460 1
27461 1
27462 1
27463 2
27464 1
27465 1
27467 4
27468 1
27469 1
27471 2
27472 4
27473 1
27474 1
27475 1
27476 1
27477 1
27479 1
27481 2
27482 2
27485 1
27486 2
27487 2
27488 3
27489 2
27490 1
27491 2
27493 1
27494 1
27496 2
27497 3
27499 1
27500 2
27501 1
27503 1
27505 1
27507 1
27508 1
27509 1
27510 2
27511 1
27512 2
27514 1
27515 2
27518 2
27519 2
27520 1
27521 2
27522 2
27523 1
27525 2
27526 2
27527 2
27528 3
27529 2
27530 2
27531 1
27532 4
27534 1
27535 3
27536 2
27537 3
27539 2
27540 1
27541 1
27542 1
27544 1
27545 2
27547 1
27548 2
27549 1
27550 1
27551 1
27552 1
27554 2
27555 1
27556 1
27557 1
27560 3
27562 1
27563 2
27564 3
27565 1
27566 4
27567 2
27568 4
27569 2
27570 1
27572 1
27574 1
27575 2
27576 3
27578 1
27579 1
27580 1
27581 4
27585 1
27586 3
27587 1
27588 1
27589 2
27594 1
27596 1
27597 2
27598 1
27599 1
27600 1
27602 4
27603 2
27604 2
27605 1
27607 2
27609 1
27610 1
27611 4
27612 3
27613 3
27614 1
27615 4
27616 2
27617 2
27618 1
27619 2
27620 5
27621 3
27622 2
27623 2
27624 2
27625 1
27626 1
27627 1
27628 1
27629 1
27632 1
27633 1
27636 2
27637 1
27639 1
27640 4
27642 2
27643 1
27645 1
27649 2
27650 1
27652 3
27653 1
27654 1
27656 1
27658 1
27660 5
27661 1
27662 2
27664 2
27665 1
27666 1
27667 2
27668 1
27670 1
27671 3
27672 1
27673 1
27674 1
27675 2
27676 1
27677 2
27678 1
27679 1
27681 1
27682 1
27685 1
27686 3
27687 1
27689 2
27691 2
27692 2
27693 3
27694 1
27696 2
27699 1
27700 2
27701 1
27702 1
27703 2
27704 2
27705 1
27711 6
27712 2
27713 3
27714 1
27716 2
27718 1
27719 2
27720 1
27722 2
27723 1
27724 2
27726 2
27729 1
27730 1
27731 1
27733 1
27734 1
27735 1
27736 1
27737 1
27740 1
27741 1
27742 1
27743 3
27744 1
27745 3
27747 2
27748 1
27749 2
27750 1
27752 3
27754 1
27755 2
27758 2
27759 1
27760 2
27762 2
27763 1
27764 2
27766 1
27769 2
27770 1
27771 2
27772 3
27774 3
27775 1
27780 3
27782 1
27783 1
27784 1
27786 2
27787 1
27788 1
27791 2
27792 2
27794 2
27798 2
27799 1
27800 2
27802 2
27803 1
27804 1
27805 3
27808 2
27809 1
27812 1
27813 1
27814 1
27815 2
27817 3
27821 1
27823 1
27824 3
27825 2
27826 1
27828 1
27830 3
27831 2
27832 1
27833 1
27834 1
27836 2
27840 1
27841 2
27842 2
27843 3
27844 1
27846 2
27847 1
27849 2
27850 3
27854 1
27855 2
27858 1
27859 1
27861 3
27862 4
27864 2
27867 2
27869 2
27870 2
27871 1
27872 1
27873 2
27874 1
27875 1
27876 1
27877 1
27879 2
27881 2
27883 3
27884 2
27885 1
27886 1
27888 1
27889 1
27890 3
27892 1
27893 2
27895 2
27896 2
27899 1
27901 1
27902 1
27903 3
27904 3
27905 2
27907 2
27908 5
27911 2
27912 1
27915 2
27916 4
27917 1
27918 1
27921 1
27922 1
27923 1
27924 1
27925 1
27926 1
27928 1
27931 2
27933 2
27934 1
27935 2
27936 1
27937 1
27939 1
27941 1
27942 1
27943 1
27945 3
27948 1
27949 2
27950 1
27954 2
27955 1
27956 2
27957 2
27959 3
27961 1
27962 3
27964 3
27965 2
27966 4
27968 2
27970 1
27972 2
27973 1
27974 2
27975 1
27976 2
27979 2
27980 1
27981 3
27982 2
27983 3
27984 2
27985 2
27986 2
27988 3
27989 4
27991 1
27992 1
27993 3
27994 1
27995 1
27996 1
27997 3
28000 2
28001 2
28002 1
28005 2
28009 2
28011 1
28013 2
28014 2
28015 1
28016 2
28017 2
28018 1
28019 3
28020 2
28021 1
28023 1
28024 2
28025 1
28028 1
28030 3
28032 1
28033 1
28034 1
28035 1
28037 1
28039 3
28042 2
28044 1
28045 1
28049 1
28050 1
28052 1
28053 1
28054 2
28055 1
28056 1
28057 2
28058 1
28059 2
28062 1
28064 3
28065 4
28066 2
28069 1
28070 1
28071 2
28072 1
28073 2
28074 3
28075 1
28076 1
28077 1
28078 4
28079 3
28081 1
28082 2
28083 1
28084 2
28085 1
28087 2
28088 2
28090 2
28091 1
28095 1
28098 2
28100 3
28102 1
28103 3
28104 1
28105 3
28106 1
28107 2
28110 3
28112 1
28113 1
28114 2
28116 1
28117 1
28118 1
28119 1
28120 2
28121 1
28122 1
28124 5
28125 3
28127 1
28128 1
28129 2
28131 2
28132 1
28133 3
28136 2
28137 2
28138 1
28139 4
28140 2
28141 1
28142 3
28143 2
28145 2
28146 5
28147 2
28148 2
28149 2
28150 2
28151 3
28154 2
28155 1
28157 1
28158 2
28159 2
28160 2
28161 1
28162 3
28163 2
28164 1
28165 3
28166 2
28167 3
28168 1
28170 1
28171 1
28172 2
28174 5
28177 3
28178 1
28179 3
28180 2
28182 1
28184 3
28185 1
28186 4
28187 1
28188 1
28189 1
28190 1
28194 2
28196 1
28198 1
28199 3
28200 1
28201 1
28202 1
28203 1
28204 1
28205 2
28206 2
28207 1
28208 2
28210 1
28211 3
28212 2
28213 3
28215 1
28217 3
28218 3
28219 2
28224 1
28226 1
28227 1
28228 3
28230 1
28232 1
28233 2
28235 3
28237 1
28238 1
28239 1
28240 1
28241 1
28243 2
28245 1
28246 1
28248 2
28249 1
28250 2
28251 1
28252 2
28253 4
28254 3
28255 1
28257 1
28258 2
28261 1
28262 1
28268 1
28269 1
28273 1
28274 1
28275 2
28276 2
28277 2
28278 1
28279 2
28281 1
28283 1
28284 1
28285 1
28286 1
28287 3
28288 1
28289 1
28290 2
28291 4
28292 2
28294 2
28297 1
28299 1
28301 1
28302 2
28303 1
28304 2
28305 2
28306 2
28307 2
28309 2
28310 1
28311 1
28312 1
28314 2
28315 1
28317 2
28318 1
28320 1
28322 2
28323 2
28326 2
28327 1
28328 2
28329 2
28331 1
28332 1
28333 2
28334 1
28337 2
28338 2
28339 1
28341 2
28342 2
28343 1
28344 2
28346 1
28347 3
28349 2
28351 4
28354 2
28355 1
28356 1
28357 2
28359 1
28361 3
28363 2
28365 3
28367 1
28368 2
28369 1
28370 1
28372 1
28373 1
28374 1
28376 1
28378 1
28379 1
28380 2
28383 2
28388 2
28389 1
28390 1
28391 1
28392 1
28393 1
28394 1
28395 1
28396 1
28397 1
28398 1
28399 2
28400 1
28404 1
28405 1
28406 1
28407 3
28408 1
28409 1
28410 3
28412 1
28414 2
28415 1
28417 1
28419 2
28420 2
28421 1
28422 1
28423 2
28425 2
28426 2
28427 1
28428 1
28430 3
28432 3
28434 1
28435 2
28440 2
28441 1
28442 1
28444 1
28447 1
28448 1
28451 2
28452 1
28453 2
28454 1
28456 1
28459 1
28460 1
28462 2
28463 2
28465 2
28466 1
28467 1
28468 2
28470 2
28471 1
28472 1
28473 1
28474 3
28475 2
28476 1
28479 2
28480 1
28483 1
28485 3
28486 1
28488 1
28489 1
28490 1
28492 1
28493 1
28495 1
28496 2
28499 2
28500 2
28501 2
28502 2
28503 2
28504 1
28505 2
28506 1
28507 1
28509 1
28510 1
28511 1
28513 1
28515 2
28516 2
28518 1
28519 1
28520 1
28522 1
28523 2
28524 1
28525 3
28526 1
28528 1
28530 1
28531 1
28532 1
28533 2
28534 2
28541 1
28542 2
28545 3
28546 1
28548 2
28550 3
28551 1
28552 1
28555 3
28557 1
28558 1
28560 1
28561 1
28562 1
28563 1
28567 2
28569 1
28570 1
28571 1
28572 1
28573 1
28574 1
28575 3
28576 4
28578 1
28581 1
28582 1
28583 2
28585 4
28590 1
28593 5
28595 1
28596 1
28597 2
28598 3
28599 2
28600 3
28602 3
28603 1
28604 1
28605 1
28607 1
28608 2
28609 3
28610 1
28611 1
28615 2
28617 3
28620 1
28621 1
28623 1
28624 2
28625 1
28628 1
28629 2
28632 1
28633 2
28634 1
28636 2
28639 2
28640 2
28642 2
28643 4
28645 2
28648 1
28649 2
28653 2
28654 1
28656 2
28657 1
28662 2
28663 1
28664 1
28666 2
28667 1
28668 1
28669 1
28673 1
28674 1
28675 2
28676 1
28677 2
28678 2
28680 1
28681 1
28683 1
28684 1
28686 1
28687 2
28688 1
28690 4
28691 1
28693 1
28694 2
28695 1
28697 1
28701 1
28702 2
28703 2
28704 2
28705 1
28706 1
28708 1
28711 1
28712 3
28713 1
28714 2
28715 1
28716 3
28719 1
28720 2
28722 3
28725 3
28726 1
28728 1
28731 1
28732 1
28733 2
28734 1
28735 1
28737 2
28738 1
28739 2
28740 3
28743 4
28744 1
28745 2
28746 2
28748 1
28749 1
28751 1
28752 3
28753 1
28754 1
28755 1
28758 1
28759 1
28760 1
28761 1
28763 2
28765 2
28767 3
28769 1
28770 2
28773 2
28774 1
28775 1
28776 2
28777 1
28778 1
28780 2
28781 3
28783 1
28785 1
28786 3
28788 1
28789 1
28792 1
28794 3
28795 1
28796 2
28797 4
28798 1
28799 1
28802 1
28804 1
28805 1
28807 3
28810 1
28811 1
28812 2
28813 4
28815 1
28817 2
28818 1
28823 1
28824 1
28825 2
28828 2
28829 1
28832 3
28833 1
28836 1
28837 1
28840 4
28841 3
28844 1
28846 1
28847 1
28849 1
28850 1
28852 1
28853 1
28854 4
28856 1
28857 2
28859 1
28862 1
28863 1
28864 1
28867 3
28868 2
28869 1
28870 2
28873 1
28874 1
28875 1
28876 1
28877 1
28879 2
28880 2
28881 2
28882 1
28883 1
28884 1
28885 1
28887 1
28888 1
28889 1
28890 1
28891 1
28892 1
28893 1
28894 1
28897 1
28900 1
28901 1
28903 1
28904 2
28905 4
28907 1
28908 3
28909 1
28910 1
28911 3
28914 1
28916 2
28917 1
28920 1
28922 1
28923 2
28925 1
28926 1
28927 2
28928 1
28929 1
28930 1
28932 1
28933 1
28935 1
28937 3
28938 1
28939 1
28940 1
28942 1
28944 2
28945 3
28946 1
28947 1
28948 1
28952 1
28953 2
28954 4
28956 2
28958 1
28960 2
28961 1
28963 1
28964 1
28967 1
28970 1
28971 1
28973 2
28974 1
28975 2
28976 1
28982 1
28983 2
28984 1
28985 3
28989 1
28990 1
28991 1
28992 1
28994 1
28996 2
28997 1
29002 3
29003 3
29007 3
29008 5
29010 1
29011 2
29012 1
29015 2
29016 2
29018 2
29019 1
29020 1
29024 4
29025 2
29026 3
29029 1
29033 1
29037 1
29038 1
29039 2
29040 2
29041 2
29042 2
29043 3
29045 1
29046 2
29047 1
29048 1
29049 3
29051 2
29052 2
29053 1
29057 1
29058 1
29060 1
29062 2
29063 3
29066 1
29067 2
29068 2
29071 2
29072 4
29073 2
29075 2
29076 2
29078 1
29079 1
29080 1
29082 1
29083 1
29084 5
29086 2
29093 1
29094 2
29097 1
29102 1
29103 2
29104 2
29107 1
29110 1
29111 2
29112 1
29113 2
29114 1
29115 2
29116 1
29117 1
29118 2
29119 1
29121 2
29122 1
29123 3
29124 1
29126 1
29128 2
29130 2
29131 2
29132 2
29133 2
29134 1
29135 1
29136 1
29138 1
29140 1
29141 1
29143 1
29144 1
29145 1
29147 3
29148 2
29149 1
29150 1
29151 2
29155 4
29158 2
29160 1
29161 1
29163 1
29164 2
29165 1
29167 1
29168 3
29169 2
29171 1
29174 1
29175 2
29176 1
29177 4
29178 1
29179 1
29181 2
29183 2
29184 3
29185 6
29186 1
29189 2
29191 3
29193 2
29196 1
29197 3
29201 2
29202 1
29203 1
29204 1
29205 1
29206 1
29207 1
29209 2
29210 1
29212 1
29213 1
29218 2
29219 1
29227 2
29228 1
29230 1
29231 2
29232 3
29233 1
29234 3
29236 1
29238 1
29239 3
29240 1
29241 1
29243 1
29247 3
29248 2
29250 1
29252 1
29253 2
29254 1
29255 1
29256 2
29258 1
29260 1
29262 2
29264 1
29265 3
29266 2
29269 4
29270 3
29271 4
29273 2
29274 2
29277 1
29278 1
29279 1
29281 1
29282 1
29283 1
29284 2
29287 1
29289 5
29290 1
29291 2
29292 2
29293 2
29294 3
29300 1
29301 1
29302 1
29303 2
29304 2
29305 2
29308 1
29310 3
29312 2
29315 1
29316 1
29321 2
29322 2
29323 2
29324 2
29328 1
29331 1
29333 1
29334 2
29336 1
29338 2
29339 3
29341 2
29342 1
29343 1
29345 1
29346 2
29348 2
29349 1
29351 1
29352 3
29353 1
29354 1
29357 2
29360 1
29361 1
29363 1
29364 3
29365 2
29369 2
29370 1
29371 1
29372 2
29373 1
29374 1
29375 1
29377 2
29379 1
29380 1
29382 2
29386 1
29387 2
29388 1
29390 1
29391 3
29394 1
29395 2
29396 1
29397 2
29398 1
29399 5
29400 1
29401 2
29403 1
29405 1
29408 1
29410 1
29411 1
29412 1
29413 1
29415 1
29419 3
29420 1
29423 2
29425 3
29426 2
29427 2
29429 1
29432 1
29433 1
29435 1
29436 1
29437 1
29438 1
29439 1
29440 3
29441 2
29442 1
29445 3
29446 1
29447 2
29448 1
29451 1
29455 2
29456 1
29458 2
29461 1
29462 1
29463 1
29464 1
29466 2
29467 1
29469 2
29470 1
29471 2
29472 2
29474 1
29475 1
29476 3
29477 1
29481 1
29483 1
29485 2
29487 1
29488 2
29489 1
29490 1
29493 3
29494 2
29496 1
29497 2
29500 1
29501 1
29503 2
29504 1
29505 1
29506 2
29507 3
29509 2
29510 1
29511 2
29512 1
29517 2
29518 1
29520 1
29521 2
29522 2
29523 2
29525 2
29527 1
29533 1
29534 1
29535 1
29536 1
29539 2
29543 2
29545 2
29546 1
29548 1
29550 1
29552 3
29553 1
29554 1
29555 2
29556 1
29557 3
29558 4
29559 1
29560 1
29561 1
29563 1
29564 1
29567 2
29569 3
29570 2
29571 2
29572 1
29573 1
29575 4
29576 3
29578 2
29579 1
29581 1
29582 1
29583 2
29584 2
29587 1
29588 1
29590 1
29591 3
29592 1
29593 2
29594 1
29596 4
29598 1
29599 2
29600 1
29602 1
29603 1
29604 2
29605 2
29606 3
29610 1
29611 2
29612 3
29614 3
29617 2
29618 2
29619 1
29620 1
29621 1
29622 2
29624 1
29625 1
29626 2
29630 2
29633 2
29635 2
29636 1
29638 2
29640 1
29641 1
29642 1
29643 3
29645 1
29646 2
29647 2
29648 2
29649 1
29650 1
29651 2
29652 1
29654 2
29655 1
29656 1
29657 2
29658 1
29661 2
29662 2
29663 1
29665 1
29668 1
29671 1
29672 1
29673 1
29675 1
29676 1
29677 1
29679 1
29680 2
29681 1
29683 1
29685 1
29686 1
29687 3
29688 1
29689 1
29690 1
29691 1
29693 1
29694 2
29697 1
29698 3
29699 1
29700 1
29702 1
29704 1
29706 1
29708 2
29711 1
29712 2
29714 1
29718 2
29719 2
29720 1
29721 1
29722 1
29723 1
29724 2
29725 1
29727 2
29728 1
29730 1
29733 1
29734 1
29735 1
29736 1
29737 1
29738 1
29740 2
29741 2
29742 3
29744 4
29745 2
29746 2
29747 1
29749 1
29750 1
29751 1
29755 2
29756 1
29757 1
29758 1
29760 2
29766 3
29767 2
29771 2
29772 1
29777 2
29778 2
29779 1
29781 1
29782 4
29784 2
29785 1
29786 1
29787 3
29788 1
29789 1
29793 1
29794 1
29795 2
29796 1
29797 1
29798 1
29800 1
29801 1
29802 1
29803 1
29805 2
29806 2
29807 1
29808 1
29810 3
29811 2
29812 1
29814 1
29815 2
29817 1
29818 1
29820 1
29824 1
29825 1
29826 1
29827 1
29828 1
29834 1
29835 1
29836 2
29837 1
29839 1
29841 2
29842 1
29844 3
29845 1
29846 1
29847 1
29851 3
29852 3
29853 1
29854 1
29855 2
29858 1
29859 2
29860 2
29862 1
29865 2
29866 1
29867 1
29869 2
29871 1
29873 1
29874 1
29875 1
29877 1
29879 1
29880 1
29881 1
29882 1
29883 3
29885 1
29886 1
29889 1
29890 1
29891 2
29892 4
29893 4
29896 2
29897 2
29900 2
29902 1
29905 1
29906 2
29907 1
29909 1
29910 1
29912 6
29914 2
29916 1
29917 1
29918 3
29919 3
29921 1
29924 2
29927 1
29928 1
29929 2
29930 1
29931 4
29933 1
29934 2
29940 2
29941 1
29942 1
29943 1
29944 1
29945 1
29947 1
29948 2
29949 3
29950 1
29951 1
29953 1
29954 1
29955 3
29957 3
29958 2
29960 1
29963 1
29964 1
29965 1
29966 1
29968 2
29969 1
29970 3
29972 1
29973 1
29974 3
29977 1
29979 1
29980 1
29981 2
29982 1
29983 3
29986 1
29987 2
29988 1
29990 1
29991 2
29993 1
29994 1
29995 1
29997 1
29998 6
29999 1
30001 2
30003 3
30004 1
30005 1
30007 1
30009 1
30010 1
30011 3
30012 5
30013 1
30015 2
30018 1
30019 1
30022 1
30024 1
30027 1
30028 1
30030 1
30031 2
30032 1
30034 1
30036 1
30037 1
30038 1
30039 2
30040 1
30042 1
30043 1
30044 3
30045 1
30047 2
30049 2
30050 1
30052 1
30054 3
30055 1
30057 2
30058 5
30059 1
30060 1
30061 5
30063 2
30068 2
30069 1
30070 1
30072 2
30074 2
30081 1
30085 2
30086 4
30088 2
30089 1
30093 1
30094 1
30095 1
30096 1
30097 3
30098 1
30101 2
30102 2
30103 1
30104 2
30105 1
30108 1
30111 3
30113 1
30114 2
30115 1
30116 1
30120 1
30121 2
30123 2
30124 1
30127 1
30128 2
30129 2
30130 1
30131 1
30133 2
30134 2
30135 1
30136 2
30138 1
30139 1
30140 1
30142 1
30143 2
30146 4
30147 1
30148 1
30150 2
30151 1
30155 2
30156 3
30158 1
30159 1
30160 1
30161 2
30162 1
30165 2
30167 3
30168 1
30170 1
30172 2
30177 2
30178 2
30179 1
30180 1
30181 2
30186 2
30188 1
30189 1
30192 1
30193 1
30194 2
30197 1
30198 1
30200 1
30202 3
30203 1
30204 1
30205 1
30207 1
30209 2
30210 1
30211 1
30212 2
30215 2
30216 1
30218 2
30219 1
30221 1
30222 1
30224 1
30225 2
30227 1
30229 2
30230 2
30231 2
30232 1
30233 3
30234 1
30235 1
30237 2
30238 4
30240 2
30242 2
30243 2
30244 1
30245 1
30250 2
30251 3
30252 3
30253 1
30254 2
30255 1
30257 1
30258 3
30259 1
30260 1
30261 1
30264 1
30265 1
30269 1
30270 3
30272 1
30273 1
30279 1
30281 1
30284 1
30285 3
30287 1
30289 1
30293 1
30294 2
30296 1
30297 4
30300 1
30304 1
30305 2
30306 3
30307 3
30309 1
30311 1
30312 1
30313 1
30315 1
30316 1
30317 2
30321 1
30322 2
30324 1
30325 1
30327 1
30328 3
30330 1
30331 2
30332 4
30334 1
30339 1
30340 2
30349 1
30350 1
30353 2
30354 1
30355 2
30357 2
30359 1
30360 1
30361 2
30365 1
30366 1
30367 1
30368 1
30370 1
30372 1
30373 1
30376 1
30377 1
30380 1
30381 1
30382 3
30384 1
30386 4
30389 2
30391 2
30392 3
30393 2
30395 1
30401 1
30403 1
30404 1
30405 1
30406 1
30407 3
30408 4
30409 3
30410 1
30411 1
30412 1
30420 1
30421 2
30424 2
30425 2
30427 1
30428 4
30429 1
30433 4
30434 3
30437 1
30438 1
30439 2
30440 1
30443 2
30446 2
30447 1
30448 1
30450 1
30452 1
30453 1
30455 1
30459 2
30460 2
30461 3
30463 2
30464 1
30465 1
30466 2
30469 1
30471 3
30472 2
30474 2
30475 1
30478 1
30479 3
30482 1
30483 1
30484 1
30485 1
30486 1
30487 1
30489 1
30490 1
30495 1
30496 2
30497 1
30498 1
30499 1
30500 1
30501 2
30503 1
30505 4
30506 1
30507 1
30508 1
30510 1
30511 3
30512 1
30513 4
30515 3
30519 2
30520 1
30521 2
30522 1
30525 1
30526 1
30527 1
30528 1
30529 1
30530 1
30533 1
30534 3
30537 1
30538 2
30542 1
30543 1
30545 1
30546 1
30548 1
30549 1
30550 1
30551 2
30552 1
30554 1
30556 1
30557 2
30558 1
30560 3
30565 1
30570 1
30571 1
30572 1
30573 1
30576 1
30578 1
30579 2
30583 1
30586 2
30587 1
30589 1
30590 1
30591 1
30592 2
30594 1
30595 2
30597 1
30599 1
30602 3
30603 1
30605 1
30606 1
30607 2
30609 2
30612 2
30617 2
30619 1
30621 1
30623 2
30624 3
30626 1
30627 3
30630 1
30631 1
30633 1
30638 1
30639 2
30640 2
30641 2
30643 2
30644 1
30645 1
30646 1
30648 1
30650 1
30652 4
30653 2
30655 1
30657 1
30659 1
30660 3
30662 1
30663 1
30664 1
30665 4
30666 3
30667 1
30669 1
30670 1
30671 1
30672 1
30674 2
30675 1
30677 1
30678 3
30679 1
30681 1
30682 1
30683 2
30684 3
30685 2
30686 2
30687 1
30688 1
30690 1
30694 1
30695 1
30699 1
30700 1
30701 3
30703 1
30705 2
30706 1
30708 2
30709 3
30710 1
30711 2
30713 2
30714 1
30716 1
30717 2
30718 1
30722 2
30723 1
30724 1
30726 1
30727 2
30729 2
30730 1
30733 3
30734 2
30735 1
30736 1
30737 1
30738 3
30739 1
30740 1
30741 1
30742 3
30744 2
30745 1
30746 1
30748 1
30750 2
30753 1
30754 1
30755 1
30756 3
30758 1
30760 1
30763 1
30765 2
30767 1
30768 2
30769 3
30771 1
30773 1
30774 1
30775 1
30776 3
30777 1
30780 1
30783 2
30784 1
30785 2
30790 1
30793 1
30795 1
30797 3
30799 2
30800 2
30801 2
30802 1
30803 1
30804 2
30808 1
30809 1
30810 1
30811 4
30813 2
30814 3
30816 2
30819 2
30821 3
30822 3
30824 1
30825 1
30827 1
30828 1
30829 2
30830 3
30835 1
30836 1
30837 1
30838 2
30839 2
30841 2
30844 1
30848 1
30849 2
30850 1
30852 1
30854 2
30855 1
30858 1
30860 1
30861 1
30862 3
30864 2
30866 3
30867 2
30868 3
30870 2
30872 1
30873 1
30874 2
30877 1
30880 1
30882 1
30883 1
30884 2
30886 1
30887 2
30890 1
30892 1
30894 1
30895 1
30896 2
30897 1
30899 1
30900 1
30901 1
30902 1
30903 1
30904 2
30905 1
30911 1
30912 1
30913 3
30914 1
30917 1
30919 1
30920 1
30921 2
30924 2
30925 2
30926 1
30927 1
30928 1
30934 1
30936 1
30938 1
30939 1
30941 1
30944 1
30945 2
30946 1
30950 3
30951 2
30952 2
30953 2
30955 1
30956 3
30960 2
30963 1
30964 2
30965 2
30967 3
30968 3
30973 2
30976 1
30977 2
30978 1
30984 1
30985 2
30986 3
30987 1
30990 2
30992 1
30993 1
30997 1
30998 1
30999 1
31000 1
31004 2
31005 1
31007 1
31008 1
31010 1
31011 1
31012 1
31013 1
31014 1
31015 1
31018 1
31019 2
31021 3
31022 1
31023 2
31024 1
31025 4
31027 2
31028 1
31029 3
31030 1
31032 1
31036 1
31037 2
31041 1
31042 1
31043 4
31044 2
31046 1
31049 3
31051 1
31053 1
31054 1
31055 3
31056 2
31058 1
31060 1
31062 2
31063 2
31064 2
31066 2
31067 1
31070 1
31074 1
31079 5
31081 2
31082 4
31083 1
31084 1
31086 3
31089 1
31090 2
31093 1
31094 3
31095 2
31098 1
31099 2
31100 4
31102 2
31104 1
31105 2
31106 2
31107 1
31108 1
31109 2
31111 2
31112 2
31113 1
31115 1
31116 2
31120 1
31121 2
31122 1
31123 1
31124 1
31127 2
31129 1
31130 1
31131 1
31133 3
31136 1
31139 2
31141 2
31142 2
31144 2
31146 2
31149 3
31150 1
31152 2
31155 1
31158 1
31159 1
31160 2
31162 1
31163 1
31164 1
31165 1
31167 1
31168 1
31169 1
31170 1
31172 3
31173 1
31175 1
31177 1
31179 3
31180 1
31181 1
31182 3
31183 2
31187 1
31191 1
31192 2
31195 1
31199 1
31200 1
31203 1
31204 1
31205 4
31206 1
31207 4
31209 3
31210 1
31212 1
31214 1
31215 4
31216 1
31217 1
31218 3
31219 1
31220 1
31221 3
31222 3
31224 1
31225 1
31227 2
31229 1
31230 1
31231 1
31232 1
31233 1
31236 1
31238 2
31239 1
31240 2
31241 1
31242 1
31244 2
31245 2
31246 1
31247 1
31248 1
31249 1
31251 1
31252 4
31253 2
31254 1
31256 1
31257 1
31258 1
31261 1
31262 2
31263 1
31264 2
31268 1
31270 1
31271 1
31272 2
31273 1
31274 1
31275 1
31280 1
31281 2
31285 4
31286 1
31287 2
31288 1
31289 1
31292 2
31293 1
31294 1
31297 1
31302 2
31303 2
31305 4
31306 1
31308 1
31309 2
31310 2
31314 1
31315 1
31318 2
31320 1
31321 1
31323 3
31325 1
31326 2
31331 2
31332 4
31333 1
31334 1
31337 1
31339 1
31340 1
31342 2
31343 1
31345 2
31346 3
31348 2
31350 2
31352 2
31353 1
31357 1
31358 1
31359 2
31361 2
31363 2
31367 1
31368 1
31369 3
31371 1
31372 2
31373 2
31374 2
31377 1
31378 1
31379 1
31382 1
31384 1
31387 1
31388 2
31396 2
31397 1
31401 2
31404 1
31405 2
31407 3
31408 1
31409 1
31413 1
31415 1
31416 1
31417 1
31418 1
31419 1
31420 1
31421 1
31423 1
31424 1
31425 1
31427 1
31429 2
31430 1
31431 1
31432 2
31434 1
31436 1
31437 1
31439 2
31440 2
31443 2
31444 1
31447 4
31448 1
31450 1
31452 3
31454 3
31456 1
31459 2
31460 1
31463 1
31465 1
31466 3
31467 1
31468 1
31470 1
31471 1
31472 1
31475 1
31476 3
31479 2
31480 1
31485 2
31487 1
31488 1
31491 2
31493 1
31494 2
31497 1
31498 1
31499 3
31500 1
31502 1
31504 1
31505 1
31506 1
31510 2
31512 2
31515 1
31518 1
31519 1
31522 2
31523 1
31524 1
31525 1
31526 2
31528 1
31530 1
31531 2
31533 2
31534 1
31535 2
31536 2
31538 2
31539 3
31545 1
31546 1
31547 1
31549 1
31550 1
31552 1
31554 2
31556 1
31557 2
31559 3
31560 1
31561 1
31562 3
31563 1
31566 2
31568 1
31569 1
31571 1
31573 1
31574 1
31575 1
31577 1
31579 1
31580 2
31581 2
31584 2
31585 2
31586 2
31589 1
31590 3
31592 1
31593 1
31594 1
31599 1
31600 1
31601 1
31603 1
31605 1
31606 1
31610 1
31615 1
31616 2
31617 1
31618 1
31619 1
31620 1
31622 1
31624 3
31625 1
31626 2
31627 1
31628 1
31629 1
31630 1
31633 2
31637 1
31638 2
31639 2
31640 2
31641 1
31644 1
31645 1
31647 5
31648 1
31649 1
31651 1
31652 1
31653 1
31654 1
31655 2
31657 2
31658 1
31659 1
31661 1
31662 1
31664 1
31665 1
31667 2
31668 2
31669 2
31670 1
31674 1
31676 1
31677 1
31678 1
31681 1
31682 1
31683 1
31686 1
31687 1
31688 1
31689 1
31692 2
31694 1
31695 1
31697 1
31698 1
31700 1
31701 1
31702 3
31704 1
31706 2
31711 1
31715 1
31717 3
31719 1
31721 2
31722 1
31725 1
31727 1
31728 3
31730 2
31731 2
31732 1
31735 1
31736 3
31737 1
31738 2
31740 1
31741 1
31743 1
31744 1
31746 1
31748 2
31749 3
31750 1
31755 3
31758 3
31760 1
31761 1
31762 2
31763 2
31765 1
31767 1
31768 1
31769 1
31770 2
31775 1
31776 1
31777 3
31778 1
31783 1
31786 2
31790 1
31791 1
31792 2
31793 1
31795 1
31796 1
31797 1
31798 1
31801 1
31802 1
31803 1
31804 1
31806 1
31808 1
31812 2
31813 1
31814 1
31816 1
31817 1
31819 1
31821 2
31822 1
31824 2
31825 1
31828 1
31830 2
31833 1
31838 1
31839 1
31840 1
31843 1
31845 1
31846 1
31849 1
31852 2
31853 3
31856 1
31858 1
31860 1
31861 1
31862 1
31863 1
31865 2
31868 1
31869 1
31870 2
31871 1
31876 2
31878 1
31880 1
31881 2
31883 1
31884 1
31885 1
31887 2
31889 1
31890 2
31891 2
31892 2
31893 1
31894 2
31895 1
31896 2
31899 1
31900 2
31903 1
31904 1
31906 1
31907 1
31911 1
31912 2
31913 1
31914 3
31917 2
31921 1
31923 2
31924 1
31925 1
31926 1
31927 1
31928 1
31931 1
31933 1
31936 1
31940 1
31942 1
31944 1
31945 1
31946 1
31947 2
31948 2
31949 1
31950 2
31951 1
31952 2
31953 1
31955 1
31957 1
31958 3
31960 4
31963 3
31964 1
31966 1
31970 1
31974 1
31975 1
31978 1
31982 1
31983 1
31986 1
31987 2
31993 1
31995 1
31996 2
31997 2
31998 1
31999 1
32001 1
32003 1
32004 1
32005 1
32006 1
32007 2
32012 1
32013 4
32017 1
32018 1
32021 1
32024 1
32025 3
32026 1
32027 1
32028 1
32032 1
32035 1
32036 1
32037 1
32038 1
32040 2
32041 2
32042 1
32044 1
32046 2
32048 1
32049 1
32050 1
32052 2
32054 2
32059 1
32062 2
32063 1
32064 1
32065 1
32066 1
32068 1
32069 1
32071 1
32072 3
32073 1
32075 1
32078 1
32079 2
32082 2
32083 1
32084 2
32085 1
32086 1
32087 1
32091 1
32093 1
32095 1
32097 1
32099 1
32100 2
32102 1
32103 1
32104 1
32105 1
32106 1
32107 1
32110 1
32111 1
32116 1
32118 1
32119 1
32120 1
32124 1
32126 1
32128 1
32129 2
32130 1
32133 2
32135 1
32136 1
32137 1
32138 1
32142 1
32143 1
32147 1
32152 2
32154 1
32156 2
32157 2
32160 1
32163 1
32165 1
32166 1
32167 1
32169 1
32171 2
32175 1
32180 2
32181 1
32182 1
32183 1
32184 2
32185 1
32188 1
32190 2
32191 1
32197 1
32201 1
32203 1
32204 1
32208 1
32209 1
32210 2
32212 2
32214 1
32215 1
32220 1
32221 1
32222 1
32224 1
32225 1
32230 1
32232 1
32241 1
32244 1
32246 1
32247 1
32248 1
32250 1
32254 1
32258 3
32260 1
32262 1
32263 2
32265 1
32267 1
32269 1
32272 1
32273 2
32281 1
32283 1
32287 2
32292 1
32293 1
32296 1
32297 1
32303 1
32305 2
32308 1
32310 1
32315 1
32316 3
32321 1
32322 1
32323 1
32328 3
32335 1
32338 2
32339 2
32342 1
32345 1
32346 1
32347 1
32348 1
32351 2
32353 1
32354 1
32358 2
32359 1
32369 1
32374 2
32375 2
32377 1
32378 1
32379 1
32383 2
32385 1
32387 1
32388 2
32390 1
32391 1
32393 1
32395 1
32398 2
32399 1
32405 2
32408 2
32409 1
32410 1
32411 1
32412 1
32413 2
32414 1
32415 1
32416 1
32417 1
32420 2
32422 2
32428 1
32429 1
32430 1
32431 1
32435 2
32436 3
32439 1
32444 1
32446 1
32447 2
32449 1
32452 1
32453 2
32458 2
32461 1
32465 1
32466 2
32470 1
32471 1
32477 1
32478 2
32479 1
32484 1
32486 2
32491 1
32494 3
32496 1
32497 2
32498 1
32500 1
32501 1
32505 1
32508 2
32509 1
32511 1
32514 1
32515 1
32516 1
32517 1
32519 2
32525 1
32526 2
32529 1
32530 1
32531 2
32533 2
32534 1
32535 2
32538 1
32539 2
32540 1
32541 3
32542 1
32544 1
32545 1
32546 1
32549 1
32550 3
32552 1
32553 2
32556 1
32557 2
32558 1
32560 1
32563 1
32566 3
32567 1
32568 2
32569 1
32572 1
32574 1
32578 1
32579 1
32581 1
32582 1
32586 1
32587 2
32595 1
32596 1
32598 2
32599 3
32601 2
32604 1
32605 1
32606 1
32607 1
32608 1
32610 1
32613 1
32618 1
32619 1
32623 1
32626 2
32627 1
32628 1
32632 1
32635 2
32638 1
32639 1
32641 1
32642 1
32643 1
32648 2
32649 1
32650 2
32654 1
32659 2
32660 2
32661 2
32667 1
32673 2
32675 1
32679 1
32680 1
32683 2
32686 1
32687 1
32688 1
32689 1
32691 1
32692 1
32695 1
32696 2
32698 1
32699 1
32702 1
32704 1
32705 1
32709 1
32712 1
32713 1
32714 1
32719 1
32724 1
32725 1
32727 3
32732 1
32734 4
32735 2
32737 2
32740 2
32742 2
32743 1
32745 1
32747 1
32748 1
32751 1
32752 1
32754 4
32755 1
32756 1
32758 2
32760 1
32761 1
32762 3
32763 1
32764 1
32765 1
32768 1
32769 3
32770 1
32775 2
32781 1
32787 1
32791 1
32792 1
32794 2
32795 1
32796 1
32797 1
32798 1
32800 1
32805 2
32806 1
32807 2
32808 2
32810 1
32811 1
32813 1
32817 1
32818 1
32819 1
32820 2
32823 1
32825 1
32828 1
32830 1
32831 1
32833 1
32834 1
32837 2
32839 2
32840 2
32844 2
32845 1
32848 1
32849 1
32850 1
32851 1
32852 1
32854 1
32855 2
32860 1
32861 1
32863 1
32864 1
32868 1
32870 3
32871 2
32873 1
32874 1
32875 2
32878 1
32879 2
32881 1
32883 1
32884 1
32885 1
32887 2
32888 2
32890 2
32892 1
32894 1
32895 1
32899 1
32903 1
32907 1
32909 4
32910 2
32912 1
32915 1
32916 2
32918 2
32921 1
32922 2
32923 1
32926 2
32927 2
32928 1
32929 1
32930 2
32933 1
32934 1
32935 1
32938 1
32939 2
32940 1
32942 1
32944 1
32945 1
32946 1
32947 1
32948 2
32949 2
32950 1
32952 1
32954 1
32956 1
32957 1
32960 1
32961 5
32962 1
32965 1
32967 1
32969 2
32970 1
32974 1
32977 1
32979 3
32982 1
32983 1
32984 1
32986 2
32987 1
32988 1
32990 1
32992 1
32994 2
32995 1
32997 1
32998 1
33000 1
33003 1
33005 2
33006 1
33007 1
33009 1
33010 1
33011 1
33012 1
33013 1
33015 1
33017 2
33020 1
33023 1
33025 2
33026 1
33029 1
33031 2
33033 1
33035 2
33036 4
33038 1
33039 2
33040 2
33041 1
33044 1
33047 1
33052 1
33053 1
33055 1
33057 2
33060 1
33061 1
33062 2
33063 1
33066 1
33067 1
33069 2
33072 5
33075 1
33081 2
33084 1
33085 1
33086 1
33088 2
33089 1
33090 3
33091 1
33093 1
33095 4
33096 1
33100 2
33101 3
33103 1
33105 3
33107 2
33110 1
33112 3
33115 2
33116 2
33124 1
33126 1
33131 3
33138 3
33140 1
33142 1
33143 1
33144 1
33145 1
33150 2
33153 2
33155 2
33156 2
33157 2
33161 2
33164 1
33165 1
33167 1
33168 1
33169 2
33171 1
33172 2
33173 1
33175 1
33177 1
33178 2
33180 1
33181 1
33184 1
33187 1
33192 1
33195 1
33196 1
33197 1
33199 2
33200 1
33201 1
33202 1
33204 1
33207 1
33208 1
33210 1
33211 1
33213 1
33214 1
33216 1
33217 2
33218 1
33220 1
33223 2
33224 1
33225 2
33227 2
33228 1
33230 1
33231 1
33233 1
33234 1
33236 1
33245 1
33246 1
33253 2
33255 1
33256 1
33257 1
33259 1
33260 1
33261 2
33262 1
33263 1
33264 1
33269 1
33284 1
33287 1
33291 1
33297 1
33302 2
33303 2
33305 1
33307 1
33308 1
33309 1
33312 1
33313 1
33315 1
33317 3
33319 1
33324 1
33325 1
33333 2
33335 1
33337 1
33339 1
33340 3
33343 1
33344 1
33348 3
33350 2
33351 1
33352 1
33356 1
33357 1
33358 2
33360 2
33361 1
33364 3
33374 1
33377 2
33379 1
33381 2
33383 1
33391 1
33394 1
33396 1
33399 1
33402 1
33403 1
33405 1
33406 1
33407 1
33411 2
33413 1
33414 1
33415 1
33416 1
33417 2
33418 1
33419 1
33422 2
33427 1
33428 1
33433 1
33435 1
33436 1
33437 1
33438 1
33440 1
33441 1
33442 1
33444 1
33447 4
33448 1
33450 1
33452 2
33455 1
33457 1
33463 2
33464 1
33465 1
33466 1
33468 1
33472 1
33473 1
33474 1
33476 1
33479 1
33480 3
33482 1
33485 2
33486 2
33487 1
33489 1
33491 1
33492 1
33496 1
33498 2
33499 1
33502 1
33503 1
33504 1
33506 1
33508 1
33513 1
33515 1
33517 1
33524 1
33525 2
33528 1
33529 1
33530 1
33531 1
33533 1
33536 1
33537 2
33538 1
33539 2
33546 3
33548 1
33554 2
33563 1
33565 1
33567 1
33571 1
33577 3
33579 1
33580 1
33583 1
33584 2
33593 2
33595 2
33596 1
33599 1
33601 2
33605 1
33608 2
33614 1
33615 1
33616 1
33617 1
33619 1
33622 1
33626 1
33629 3
33636 1
33637 1
33640 1
33641 1
33642 1
33644 1
33651 1
33656 1
33658 1
33659 1
33661 2
33662 3
33666 1
33668 1
33671 1
33673 1
33674 2
33675 3
33679 2
33682 2
33685 2
33686 1
33688 1
33690 1
33696 1
33700 1
33701 1
33704 1
33706 1
33707 1
33709 1
33710 1
33715 1
33716 1
33718 1
33719 1
33720 1
33722 1
33723 1
33724 1
33727 1
33728 1
33729 2
33730 2
33731 1
33733 1
33735 1
33738 1
33741 1
33749 2
33750 1
33753 1
33757 1
33760 3
33761 1
33762 2
33767 3
33768 1
33769 2
33774 1
33777 1
33779 1
33780 1
33781 1
33786 1
33787 1
33791 1
33795 1
33800 1
33813 1
33815 1
33818 1
33819 1
33822 1
33825 1
33826 2
33828 1
33829 3
33832 2
33833 2
33834 1
33835 1
33838 1
33840 1
33841 1
33842 1
33845 2
33849 1
33851 2
33855 1
33856 1
33857 1
33862 2
33863 1
33866 1
33870 1
33875 1
33878 5
33880 1
33886 1
33887 1
33890 2
33891 1
33894 1
33895 1
33896 1
33901 1
33903 1
33904 1
33907 5
33908 2
33912 1
33914 1
33917 1
33921 1
33927 1
33931 1
33934 2
33939 1
33941 1
33942 1
33944 2
33945 1
33950 1
33951 1
33954 1
33955 1
33957 1
33962 3
33965 1
33966 1
33971 1
33973 1
33976 2
33978 1
33979 2
33980 2
33982 1
33984 1
33985 1
33992 1
33996 1
33997 1
34001 1
34003 1
34004 1
34005 1
34006 2
34007 1
34009 1
34013 1
34014 1
34020 1
34022 1
34023 1
34024 1
34028 1
34029 1
34032 1
34033 1
34034 1
34044 1
34049 1
34050 1
34053 1
34054 1
34055 2
34058 3
34063 1
34065 1
34067 1
34069 1
34077 1
34078 1
34081 2
34082 2
34084 1
34086 1
34087 1
34088 1
34089 2
34090 1
34091 2
34092 1
34093 1
34095 1
34096 2
34097 1
34099 1
34102 1
34105 1
34106 1
34111 2
34114 2
34115 1
34118 1
34122 3
34126 1
34128 1
34135 2
34139 3
34140 1
34142 1
34147 1
34148 1
34150 3
34151 1
34158 2
34159 1
34160 1
34163 1
34167 1
34171 1
34172 1
34173 1
34174 2
34177 1
34179 1
34181 2
34189 2
34190 1
34198 1
34200 1
34203 3
34206 1
34207 2
34208 1
34209 1
34214 1
34217 1
34221 1
34222 1
34223 1
34224 1
34225 1
34227 1
34228 1
34231 1
34232 1
34235 2
34236 1
34237 1
34238 2
34243 1
34245 1
34247 1
34251 1
34252 1
34253 1
34255 1
34258 1
34261 1
34263 1
34264 1
34265 1
34267 1
34272 1
34276 1
34279 2
34280 1
34282 1
34285 2
34287 1
34288 1
34291 1
34297 2
34298 1
34301 1
34302 1
34304 1
34307 1
34311 1
34312 1
34314 1
34315 2
34317 1
34318 1
34319 1
34323 1
34324 1
34326 1
34327 1
34328 2
34330 2
34331 2
34332 2
34334 1
34339 1
34342 1
34343 1
34345 2
34346 1
34350 3
34354 1
34355 1
34358 2
34361 2
34362 1
34364 1
34365 1
34373 4
34374 2
34376 1
34379 2
34380 1
34383 1
34388 1
34389 2
34395 2
34397 1
34399 1
34400 1
34401 2
34403 1
34408 1
34409 2
34412 1
34414 2
34416 1
34418 3
34423 1
34424 1
34430 1
34432 1
34437 1
34440 1
34442 1
34444 1
34446 1
34447 1
34448 1
34455 1
34458 1
34461 1
34463 1
34465 2
34467 1
34470 2
34473 1
34476 1
34478 1
34479 1
34481 2
34482 1
34490 1
34493 1
34494 1
34497 2
34498 1
34502 2
34503 2
34504 2
34512 2
34515 1
34518 1
34519 1
34522 1
34527 1
34533 1
34534 1
34537 1
34538 2
34540 1
34544 2
34546 1
34547 1
34548 2
34549 2
34550 1
34552 1
34557 1
34559 1
34560 1
34561 1
34562 1
34563 1
34566 1
34568 2
34569 1
34570 1
34571 1
34578 1
34579 1
34580 1
34581 1
34582 1
34583 4
34584 1
34585 1
34587 2
34589 1
34590 1
34591 1
34593 2
34594 1
34595 1
34598 1
34602 1
34604 1
34605 1
34606 2
34608 3
34611 1
34614 1
34616 1
34617 2
34619 1
34624 2
34629 1
34631 1
34632 1
34635 1
34637 1
34638 3
34641 1
34643 1
34649 1
34651 2
34653 2
34656 1
34661 1
34662 1
34664 1
34667 2
34668 1
34669 1
34673 1
34674 1
34676 1
34677 1
34679 1
34681 1
34683 1
34687 1
34690 2
34691 1
34693 1
34695 1
34696 1
34697 2
34698 2
34706 1
34707 1
34711 2
34713 1
34723 2
34724 1
34727 1
34733 1
34738 1
34741 1
34742 1
34745 1
34748 1
34751 1
34755 1
34756 1
34760 2
34763 1
34765 4
34766 1
34769 2
34770 2
34772 2
34775 1
34777 1
34778 2
34782 1
34784 1
34786 1
34787 1
34793 1
34794 1
34796 1
34798 1
34801 1
34803 1
34808 1
34810 1
34815 1
34816 2
34818 1
34819 2
34823 1
34824 1
34825 1
34827 2
34829 1
34831 3
34835 1
34838 3
34839 1
34843 1
34850 1
34851 1
34857 2
34859 1
34861 2
34867 3
34871 2
34872 1
34875 1
34876 1
34878 2
34881 1
34883 1
34884 1
34892 2
34899 1
34901 1
34904 1
34905 1
34906 2
34912 2
34914 1
34917 2
34921 1
34923 1
34924 1
34925 2
34927 1
34932 1
34933 1
34935 1
34937 2
34938 1
34949 2
34953 1
34954 1
34962 1
34965 1
34968 2
34969 2
34972 1
34973 2
34974 1
34983 1
34987 1
34995 2
35000 1
35002 1
35009 1
35012 2
35014 1
35020 2
35023 1
35024 1
35031 1
35033 1
35034 2
35038 1
35042 1
35044 1
35047 4
35051 1
35056 2
35058 1
35063 1
35065 1
35070 1
35072 1
35078 1
35079 1
35081 1
35083 2
35084 1
35088 1
35090 1
35094 2
35095 2
35096 1
35097 2
35099 1
35100 1
35102 2
35104 2
35107 1
35109 1
35110 1
35111 1
35113 2
35120 2
35123 1
35135 1
35137 1
35142 1
35144 1
35145 1
35146 1
35147 1
35149 1
35150 1
35153 1
35155 1
35161 1
35162 1
35163 1
35166 1
35168 1
35169 1
35173 2
35181 1
35184 1
35185 1
35186 1
35187 3
35189 1
35194 1
35195 1
35196 1
35197 2
35201 1
35203 2
35205 1
35206 1
35208 1
35213 1
35217 1
35220 2
35227 1
35228 1
35229 1
35230 2
35232 1
35236 2
35237 1
35239 1
35243 1
35246 2
35250 1
35251 1
35255 2
35256 2
35257 1
35259 2
35261 1
35262 1
35267 1
35270 3
35273 1
35275 1
35277 1
35279 1
35281 1
35283 3
35289 1
35293 2
35295 1
35296 1
35302 1
35304 3
35306 1
35307 1
35308 1
35311 2
35313 1
35314 1
35318 1
35321 1
35322 1
35327 1
35331 2
35332 1
35336 1
35340 1
35342 1
35343 2
35344 1
35345 1
35349 1
35351 1
35353 1
35355 1
35358 1
35359 1
35364 1
35366 1
35367 1
35368 5
35369 1
35370 1
35375 1
35376 1
35381 2
35383 1
35387 1
35388 1
35394 1
35396 2
35398 1
35401 1
35402 1
35405 1
35406 1
35409 1
35410 2
35415 1
35417 1
35420 1
35424 2
35426 1
35428 1
35433 1
35434 2
35436 1
35438 2
35443 1
35444 1
35449 1
35450 1
35452 1
35454 1
35455 1
35456 1
35457 1
35459 2
35460 1
35462 1
35464 2
35465 1
35466 1
35467 2
35473 3
35477 1
35481 1
35483 1
35485 3
35491 1
35495 1
35496 4
35497 1
35499 1
35507 1
35510 1
35513 2
35518 1
35522 1
35523 1
35526 1
35528 1
35531 1
35532 1
35534 1
35537 1
35538 2
35540 1
35543 1
35549 1
35552 2
35554 1
35555 2
35556 1
35557 1
35558 2
35559 2
35561 1
35563 2
35564 3
35569 1
35570 1
35572 1
35573 1
35576 1
35579 1
35580 1
35581 3
35582 1
35585 3
35589 1
35590 2
35593 1
35597 2
35598 2
35602 2
35603 1
35608 1
35610 3
35611 2
35612 1
35614 1
35616 1
35620 1
35622 1
35623 1
35628 1
35630 1
35632 2
35636 1
35637 2
35639 1
35640 1
35641 1
35642 1
35648 2
35649 2
35650 2
35655 2
35656 1
35661 1
35662 1
35665 2
35666 3
35669 1
35674 1
35675 1
35685 2
35687 1
35689 2
35694 1
35695 1
35699 1
35701 1
35706 1
35707 2
35710 1
35711 1
35713 2
35714 1
35717 2
35721 3
35724 1
35726 1
35729 1
35731 1
35733 1
35735 1
35738 1
35739 1
35740 1
35743 2
35745 1
35746 1
35748 1
35756 1
35757 2
35760 2
35764 2
35766 1
35767 2
35769 3
35770 2
35771 1
35773 3
35774 3
35776 2
35778 1
35779 2
35783 1
35785 1
35786 1
35788 1
35789 2
35797 2
35798 2
35799 1
35801 1
35807 1
35811 2
35813 1
35816 1
35818 1
35819 1
35820 1
35821 1
35828 2
35830 1
35833 1
35838 1
35839 1
35843 1
35846 2
35847 1
35851 1
35854 1
35856 1
35858 1
35859 1
35860 1
35863 1
35865 1
35866 2
35868 1
35869 2
35873 1
35874 2
35876 1
35877 1
35881 1
35882 3
35883 1
35884 1
35885 2
35888 1
35890 1
35891 1
35893 1
35895 1
35897 1
35898 1
35902 2
35903 2
35904 2
35907 1
35908 1
35909 1
35910 1
35911 1
35916 4
35917 1
35918 2
35921 1
35922 1
35923 1
35924 1
35925 2
35933 1
35934 1
35937 1
35945 1
35946 1
35950 2
35952 1
35953 1
35954 1
35955 1
35956 1
35957 2
35960 2
35962 1
35963 1
35967 2
35968 1
35969 1
35972 1
35973 1
35975 1
35976 1
35978 2
35979 2
35980 1
35981 2
35982 1
35985 1
35988 1
35991 1
35992 1
35994 1
35995 1
35996 2
36001 1
36005 1
36007 2
36008 3
36011 1
36014 1
36019 1
36021 1
36024 1
36027 2
36029 1
36030 1
36031 1
36033 1
36037 1
36040 1
36047 3
36050 2
36054 2
36055 1
36056 1
36057 1
36064 1
36067 1
36072 1
36075 1
36076 1
36077 1
36080 2
36081 1
36082 3
36083 2
36091 1
36092 1
36095 2
36096 1
36102 1
36107 1
36110 2
36113 2
36115 1
36116 1
36117 1
36118 1
36120 1
36121 1
36122 1
36123 1
36125 1
36126 1
36128 2
36129 1
36132 1
36134 1
36136 1
36137 1
36139 3
36143 1
36145 1
36146 2
36147 1
36149 1
36150 1
36151 1
36153 2
36155 1
36158 2
36159 1
36160 2
36161 1
36162 1
36170 1
36173 1
36176 1
36177 1
36180 1
36182 1
36184 1
36189 1
36191 1
36193 1
36194 1
36195 1
36197 1
36198 2
36204 2
36206 2
36207 1
36208 2
36209 4
36213 1
36216 1
36218 2
36220 2
36221 1
36224 1
36225 1
36226 1
36227 2
36228 1
36231 2
36234 1
36236 2
36241 2
36244 1
36248 2
36251 1
36253 1
36258 1
36261 1
36262 1
36264 1
36265 1
36267 3
36269 1
36270 2
36271 1
36272 2
36278 1
36279 2
36280 1
36282 1
36284 2
36286 1
36287 1
36288 1
36290 1
36292 2
36300 1
36301 1
36302 2
36304 1
36306 1
36307 1
36308 1
36309 1
36310 2
36311 1
36315 1
36317 1
36318 1
36319 1
36320 1
36321 1
36324 1
36325 2
36326 1
36328 1
36333 1
36334 2
36337 1
36340 1
36341 1
36344 2
36349 2
36350 1
36352 2
36354 1
36356 3
36357 1
36358 2
36362 2
36365 1
36366 1
36367 1
36369 1
36373 1
36375 1
36377 1
36380 2
36382 1
36386 1
36387 1
36391 2
36392 2
36396 2
36397 1
36402 1
36406 1
36408 2
36409 2
36411 1
36414 1
36415 1
36416 1
36422 1
36425 1
36428 1
36434 1
36435 2
36436 2
36437 1
36438 1
36440 1
36443 1
36444 1
36445 1
36446 1
36447 1
36449 1
36450 1
36454 1
36456 2
36458 2
36460 3
36466 1
36467 2
36468 1
36469 1
36470 1
36471 1
36473 1
36474 1
36475 1
36476 1
36477 1
36479 1
36480 1
36481 1
36482 1
36488 2
36489 2
36492 1
36494 1
36496 1
36497 2
36498 1
36499 2
36500 1
36503 1
36505 1
36507 1
36514 1
36517 1
36519 1
36521 2
36526 2
36527 1
36530 2
36534 1
36535 2
36538 1
36542 1
36544 1
36547 1
36549 1
36550 1
36552 1
36555 1
36556 1
36558 4
36559 3
36563 1
36567 1
36568 1
36575 1
36578 3
36580 1
36581 1
36586 1
36587 1
36589 2
36590 1
36592 2
36594 1
36597 1
36600 1
36606 1
36607 3
36608 1
36609 1
36610 4
36618 1
36619 1
36620 1
36621 1
36624 1
36631 2
36633 1
36636 1
36637 1
36638 2
36640 2
36641 1
36642 2
36648 1
36654 1
36660 1
36662 2
36666 1
36667 1
36670 1
36671 2
36675 2
36676 1
36678 1
36681 1
36683 2
36684 1
36690 1
36693 1
36694 1
36696 1
36702 2
36712 1
36713 1
36715 1
36716 1
36718 1
36720 3
36722 1
36723 1
36724 1
36728 1
36733 1
36735 1
36742 2
36743 1
36747 2
36748 3
36752 1
36754 1
36757 2
36766 2
36767 1
36768 1
36770 1
36772 2
36773 2
36775 1
36776 1
36777 1
36779 1
36782 2
36783 1
36784 1
36786 1
36787 2
36793 1
36795 2
36796 1
36801 1
36803 1
36807 3
36808 1
36809 1
36811 1
36813 1
36814 4
36816 2
36817 2
36818 1
36819 2
36822 1
36826 2
36827 2
36832 1
36833 1
36834 2
36838 1
36839 1
36840 2
36842 1
36845 2
36846 1
36855 1
36861 1
36862 1
36863 2
36866 1
36867 1
36868 1
36869 1
36870 2
36873 1
36875 1
36877 1
36881 1
36886 1
36887 1
36894 1
36901 1
36905 1
36907 1
36909 2
36911 3
36913 1
36917 1
36920 1
36924 1
36925 1
36930 1
36932 1
36933 1
36936 1
36937 1
36939 1
36940 1
36942 1
36945 1
36948 1
36950 1
36952 1
36953 3
36959 1
36960 2
36961 1
36963 1
36966 1
36967 1
36968 1
36971 1
36977 1
36978 1
36980 1
36981 1
36984 2
36985 1
36987 1
36988 1
36990 1
36993 1
36994 1
36997 1
36999 1
37002 1
37007 1
37009 1
37016 1
37017 1
37019 1
37022 1
37024 1
37025 2
37027 1
37030 1
37032 1
37036 1
37037 1
37040 1
37049 1
37052 1
37054 1
37056 1
37057 1
37059 1
37063 1
37065 1
37067 1
37070 1
37074 1
37080 2
37083 1
37085 1
37089 1
37090 1
37094 1
37095 2
37096 1
37097 1
37098 1
37099 2
37100 1
37103 1
37108 1
37110 1
37111 1
37114 1
37115 1
37116 1
37117 2
37120 1
37127 1
37128 1
37129 1
37130 1
37133 1
37134 1
37135 1
37140 1
37144 1
37149 2
37151 1
37159 1
37164 2
37170 1
37172 2
37173 1
37179 1
37182 1
37183 1
37187 1
37192 1
37193 1
37194 1
37195 1
37198 1
37199 1
37202 2
37204 1
37205 1
37211 1
37213 2
37215 1
37217 1
37218 1
37219 1
37222 1
37223 1
37224 2
37225 1
37227 1
37229 1
37230 1
37232 1
37239 1
37245 2
37247 1
37250 2
37251 1
37255 1
37256 1
37260 1
37261 1
37263 1
37266 1
37269 1
37272 1
37273 1
37275 2
37277 1
37278 1
37279 1
37282 2
37283 1
37284 2
37290 2
37291 1
37293 1
37294 1
37296 1
37299 2
37300 1
37303 1
37305 2
37311 1
37312 1
37313 1
37319 1
37326 1
37329 1
37332 2
37335 2
37336 1
37339 2
37340 1
37346 1
37349 1
37350 1
37354 1
37358 3
37359 1
37360 3
37365 1
37366 1
37376 1
37377 1
37380 1
37384 1
37385 1
37388 1
37394 2
37395 1
37399 2
37400 1
37402 3
37403 1
37404 1
37406 1
37407 1
37409 2
37414 3
37415 1
37417 1
37419 1
37420 1
37421 1
37424 1
37425 1
37429 1
37433 1
37436 1
37437 1
37438 1
37443 1
37445 1
37447 1
37453 1
37455 1
37457 2
37458 1
37459 1
37464 1
37465 1
37467 1
37468 1
37471 1
37474 1
37480 1
37483 2
37487 1
37488 2
37489 1
37491 2
37497 1
37499 1
37500 1
37501 1
37503 1
37505 1
37506 2
37508 1
37511 1
37513 1
37514 2
37516 1
37517 1
37518 1
37520 1
37521 1
37522 1
37523 2
37524 2
37526 1
37527 1
37528 1
37531 1
37534 1
37536 1
37540 1
37542 1
37543 1
37548 1
37552 1
37553 1
37554 1
37556 1
37557 1
37559 2
37560 1
37562 1
37563 1
37571 5
37572 2
37574 1
37577 1
37578 1
37583 1
37586 1
37587 1
37589 2
37595 1
37599 1
37601 1
37603 1
37604 1
37613 1
37615 2
37616 1
37617 1
37619 1
37620 2
37621 1
37622 2
37623 1
37627 1
37628 1
37631 1
37633 2
37635 1
37637 2
37638 1
37649 1
37654 1
37657 1
37660 1
37661 1
37665 2
37666 1
37668 1
37674 1
37675 1
37676 1
37677 1
37681 2
37686 1
37688 1
37693 3
37694 1
37696 1
37698 1
37704 1
37705 1
37706 1
37712 1
37715 1
37720 1
37722 1
37725 1
37726 1
37733 1
37735 1
37736 1
37738 1
37742 1
37743 1
37744 2
37745 3
37747 1
37750 1
37751 2
37752 1
37759 1
37760 1
37761 1
37769 1
37773 1
37775 1
37777 2
37779 1
37782 1
37783 1
37788 1
37789 1
37791 1
37793 1
37799 2
37800 1
37801 1
37802 1
37804 1
37805 1
37808 1
37809 1
37810 2
37814 1
37817 1
37820 1
37822 1
37823 1
37825 1
37828 1
37833 1
37834 1
37837 1
37838 1
37845 1
37846 1
37847 1
37849 1
37850 1
37853 2
37857 1
37861 1
37865 1
37869 1
37875 1
37878 1
37879 1
37881 1
37890 1
37893 1
37895 3
37896 1
37900 1
37901 1
37902 1
37906 1
37907 1
37908 3
37910 1
37912 3
37913 2
37917 1
37918 1
37922 1
37923 1
37925 1
37926 2
37928 2
37934 1
37935 1
37936 2
37939 1
37944 1
37953 2
37954 2
37957 1
37961 1
37962 2
37964 1
37965 2
37969 1
37970 1
37972 1
37973 1
37975 1
37977 1
37981 2
37982 1
37984 1
37986 1
37987 1
37990 1
37991 1
37992 2
37993 1
37999 1
38000 2
38008 1
38009 1
38010 1
38012 1
38017 2
38021 1
38025 1
38029 2
38030 1
38031 1
38032 1
38034 1
38035 3
38036 1
38037 1
38042 1
38046 1
38052 1
38054 2
38059 1
38060 2
38065 1
38066 1
38070 2
38071 1
38073 1
38074 1
38077 1
38078 1
38081 1
38082 1
38083 1
38085 1
38087 1
38088 2
38091 1
38093 1
38094 3
38097 1
38099 2
38101 1
38104 2
38114 1
38115 1
38116 1
38117 1
38121 1
38123 1
38126 1
38128 1
38129 2
38131 1
38132 2
38134 1
38136 1
38137 1
38139 1
38141 2
38146 1
38147 1
38148 1
38150 1
38151 1
38154 2
38155 1
38156 1
38159 1
38160 1
38162 1
38164 1
38169 1
38171 1
38172 1
38174 2
38176 1
38177 1
38178 1
38183 1
38187 1
38188 1
38189 1
38191 2
38197 2
38199 1
38200 1
38201 1
38203 1
38206 1
38208 1
38210 1
38212 1
38214 1
38215 1
38221 1
38224 1
38229 1
38233 1
38237 1
38241 1
38243 2
38244 1
38245 2
38247 2
38248 1
38249 3
38250 2
38254 1
38255 1
38256 2
38257 1
38258 1
38259 2
38260 1
38262 1
38268 1
38269 1
38270 1
38271 2
38273 1
38274 3
38275 2
38276 1
38277 1
38279 1
38280 1
38282 1
38283 1
38285 1
38287 1
38289 2
38291 1
38292 2
38296 1
38304 1
38311 2
38313 1
38316 1
38327 1
38330 1
38332 1
38333 1
38337 1
38338 1
38345 1
38348 1
38349 1
38354 1
38364 1
38366 3
38369 1
38373 1
38375 1
38376 1
38389 1
38390 2
38391 1
38393 1
38395 1
38398 1
38400 1
38401 1
38406 1
38408 1
38409 1
38414 1
38415 1
38416 1
38417 1
38419 1
38423 2
38424 1
38427 1
38430 1
38431 2
38434 2
38437 1
38438 1
38440 1
38443 1
38445 1
38449 2
38452 3
38454 1
38458 1
38460 2
38463 2
38464 2
38470 2
38473 1
38477 1
38478 1
38480 1
38481 1
38488 2
38490 1
38492 1
38495 1
38497 1
38498 1
38499 1
38501 2
38504 1
38505 1
38506 1
38507 1
38511 1
38512 2
38513 2
38518 1
38519 1
38520 1
38522 1
38523 2
38529 1
38530 1
38535 2
38537 2
38538 1
38541 2
38542 1
38547 1
38550 1
38551 1
38555 3
38560 1
38561 1
38565 1
38567 1
38569 1
38570 1
38573 2
38575 1
38576 1
38584 1
38585 3
38586 1
38588 1
38589 2
38594 1
38595 2
38598 3
38599 1
38604 2
38607 2
38611 1
38612 1
38613 2
38619 1
38620 1
38622 2
38624 1
38627 1
38629 1
38630 2
38631 1
38636 1
38637 2
38639 1
38642 1
38644 1
38645 1
38647 1
38648 2
38655 1
38658 1
38659 1
38662 1
38664 1
38667 2
38669 1
38670 1
38675 1
38680 2
38681 2
38683 2
38684 1
38685 1
38689 1
38691 1
38692 1
38693 1
38701 2
38702 1
38705 2
38706 2
38708 1
38711 1
38712 1
38714 2
38716 1
38720 1
38721 1
38722 2
38724 3
38725 1
38726 2
38727 1
38728 1
38733 1
38739 1
38740 1
38743 1
38744 1
38747 2
38748 3
38751 2
38753 1
38757 1
38758 1
38762 1
38767 1
38768 1
38771 1
38773 1
38775 1
38778 2
38780 1
38781 1
38782 2
38785 1
38786 2
38788 1
38797 1
38798 1
38801 1
38803 1
38807 1
38808 1
38810 1
38816 1
38826 1
38829 1
38833 1
38835 1
38837 1
38849 1
38855 1
38859 1
38860 1
38864 1
38865 1
38867 2
38868 1
38871 1
38872 1
38873 2
38878 2
38880 1
38882 1
38883 1
38884 1
38888 1
38889 1
38891 1
38897 2
38898 1
38903 1
38904 1
38908 1
38910 1
38911 1
38915 1
38917 1
38919 2
38922 1
38931 1
38932 2
38934 1
38936 1
38938 1
38943 3
38944 2
38948 1
38950 1
38953 1
38955 1
38956 1
38958 1
38961 4
38962 1
38963 1
38966 1
38969 2
38971 1
38972 1
38973 1
38975 2
38980 1
38981 3
38982 2
38983 1
38985 1
38986 2
38989 1
38992 1
38995 2
39000 2
39001 1
39002 1
39004 1
39011 1
39013 2
39014 1
39015 1
39016 2
39019 1
39023 1
39032 1
39033 1
39035 2
39042 1
39046 3
39047 1
39048 1
39049 1
39051 2
39055 1
39057 1
39059 1
39062 2
39066 1
39067 1
39069 2
39071 3
39072 1
39073 1
39076 1
39077 1
39078 1
39084 1
39085 1
39087 1
39089 1
39090 1
39096 1
39097 3
39099 2
39102 2
39105 2
39107 1
39109 1
39112 1
39113 1
39114 2
39115 2
39117 1
39118 1
39120 1
39126 1
39127 1
39129 2
39132 1
39133 1
39135 2
39136 1
39137 2
39138 2
39139 1
39140 1
39141 1
39142 1
39145 1
39146 1
39150 1
39151 2
39153 1
39154 2
39161 1
39162 1
39163 1
39165 1
39166 1
39170 1
39175 1
39178 1
39181 1
39185 1
39187 1
39190 1
39191 3
39194 1
39197 1
39198 1
39199 1
39203 1
39205 1
39206 2
39207 2
39210 1
39212 1
39214 1
39218 1
39219 1
39220 1
39222 1
39223 1
39224 1
39227 1
39229 1
39235 1
39237 2
39241 1
39246 2
39252 2
39253 1
39254 1
39258 1
39260 1
39263 1
39267 1
39269 1
39270 1
39272 1
39278 1
39280 1
39284 1
39285 1
39287 1
39288 1
39290 1
39291 1
39293 1
39300 1
39305 1
39306 1
39308 1
39309 1
39310 1
39315 1
39316 1
39319 1
39320 2
39322 2
39327 1
39330 1
39335 1
39336 1
39343 1
39350 1
39351 1
39355 1
39357 2
39358 2
39361 1
39364 2
39365 1
39366 2
39370 1
39373 1
39375 2
39376 1
39380 1
39381 2
39384 1
39385 2
39391 1
39394 1
39396 1
39398 1
39399 1
39404 3
39408 1
39409 1
39410 2
39412 1
39416 1
39417 1
39425 1
39426 2
39427 1
39428 1
39432 1
39446 1
39447 2
39449 1
39451 1
39454 1
39457 2
39459 1
39462 1
39475 2
39479 1
39480 1
39486 3
39489 2
39491 3
39493 1
39500 1
39503 1
39504 1
39506 1
39509 1
39514 1
39518 2
39520 1
39522 2
39530 1
39534 1
39535 1
39539 1
39545 1
39546 1
39549 1
39555 1
39557 1
39558 1
39560 1
39561 2
39562 1
39564 1
39565 1
39566 1
39567 1
39569 2
39571 2
39574 1
39576 1
39577 1
39584 1
39585 1
39590 3
39592 1
39594 1
39595 1
39597 1
39598 1
39601 1
39603 2
39604 2
39610 1
39612 1
39614 1
39616 1
39617 1
39619 2
39621 1
39622 1
39624 1
39625 1
39629 1
39630 1
39633 1
39635 3
39638 1
39639 1
39640 1
39643 3
39646 1
39647 1
39651 1
39656 2
39658 1
39659 1
39663 1
39665 3
39666 1
39670 2
39672 1
39674 1
39675 1
39680 1
39681 1
39682 1
39688 1
39689 1
39692 1
39696 1
39702 1
39710 1
39712 1
39713 1
39716 2
39717 1
39721 2
39722 1
39724 1
39726 2
39728 1
39734 1
39735 1
39737 1
39744 1
39745 2
39748 1
39749 1
39750 1
39752 1
39757 1
39759 2
39761 1
39765 1
39767 1
39768 2
39769 1
39771 1
39775 1
39776 2
39778 1
39779 1
39781 1
39785 2
39786 2
39788 1
39798 1
39804 1
39807 1
39813 2
39814 1
39817 1
39818 1
39819 2
39822 2
39824 1
39825 2
39832 1
39835 1
39836 1
39838 1
39839 1
39842 1
39844 2
39851 1
39852 1
39865 1
39866 1
39867 1
39869 2
39872 1
39873 1
39880 2
39882 1
39883 2
39884 2
39888 1
39890 1
39891 1
39895 1
39896 2
39898 1
39901 1
39902 1
39910 1
39921 2
39922 1
39923 1
39930 1
39932 1
39935 1
39937 1
39940 1
39941 2
39942 1
39946 1
39952 1
39953 1
39961 1
39963 1
39965 1
39973 1
39975 2
39977 2
39980 1
39982 1
39983 2
39985 1
39986 2
39987 1
39991 1
39992 1
39998 1
40006 1
40011 2
40012 2
40014 1
40016 1
40019 2
40024 1
40025 1
40032 2
40035 1
40037 1
40038 1
40039 1
40040 1
40042 4
40043 1
40048 2
40055 1
40056 1
40058 1
40060 1
40064 2
40067 2
40069 1
40070 1
40073 1
40078 1
40082 1
40083 1
40086 1
40087 1
40091 1
40097 1
40103 1
40110 2
40115 1
40116 1
40121 2
40126 1
40129 1
40134 1
40135 2
40139 1
40140 2
40141 1
40143 1
40144 1
40148 1
40150 2
40151 1
40157 1
40163 1
40165 2
40166 1
40167 1
40169 2
40172 2
40173 1
40177 1
40180 1
40182 2
40183 1
40186 1
40187 1
40188 1
40190 1
40191 1
40192 1
40195 1
40198 1
40201 3
40202 1
40203 1
40204 2
40205 1
40206 1
40208 2
40209 1
40211 1
40215 1
40217 1
40223 2
40225 3
40226 1
40227 1
40229 1
40230 1
40231 2
40233 1
40235 1
40241 2
40243 1
40245 1
40246 1
40248 1
40249 1
40256 1
40258 1
40266 2
40269 2
40270 1
40271 2
40272 1
40277 4
40281 1
40282 1
40285 1
40291 2
40294 2
40295 1
40302 1
40304 2
40306 1
40308 1
40318 1
40321 1
40325 1
40326 2
40332 2
40334 1
40336 3
40338 1
40348 1
40351 1
40352 1
40354 1
40355 1
40356 1
40358 2
40361 1
40364 1
40365 1
40372 1
40378 1
40382 1
40383 2
40384 1
40386 1
40388 1
40397 1
40399 1
40404 1
40406 1
40408 1
40410 1
40411 1
40412 1
40416 1
40419 1
40422 1
40428 1
40429 1
40430 1
40432 2
40450 1
40451 2
40452 1
40455 2
40456 1
40458 1
40459 1
40462 1
40463 1
40465 2
40468 1
40472 1
40478 1
40486 1
40489 1
40492 2
40502 1
40508 1
40510 1
40513 1
40518 1
40523 1
40526 1
40529 1
40534 1
40539 1
40541 1
40546 1
40548 1
40551 1
40556 1
40562 1
40563 1
40564 2
40565 1
40567 1
40575 1
40577 1
40578 1
40580 1
40581 1
40584 1
40585 1
40589 1
40592 1
40593 1
40596 1
40599 1
40607 1
40614 1
40615 1
40617 1
40622 1
40623 4
40624 1
40625 1
40627 1
40631 1
40634 1
40639 1
40642 1
40655 1
40657 1
40658 1
40665 1
40666 1
40667 2
40668 1
40672 1
40678 2
40679 1
40683 2
40684 1
40690 1
40691 1
40693 2
40698 1
40699 2
40701 1
40702 3
40704 1
40706 2
40712 1
40715 1
40716 1
40717 1
40720 1
40721 3
40722 1
40724 1
40728 1
40731 2
40733 1
40735 2
40736 2
40743 1
40747 1
40748 2
40752 1
40753 1
40757 1
40758 1
40759 3
40764 1
40765 1
40766 2
40767 1
40776 1
40777 1
40785 1
40789 1
40790 1
40792 1
40794 1
40795 1
40796 1
40797 1
40802 1
40804 1
40807 1
40808 3
40809 1
40813 1
40817 1
40823 1
40828 2
40832 1
40833 1
40836 1
40837 1
40846 1
40847 1
40849 1
40850 1
40852 1
40855 1
40859 3
40861 1
40867 1
40870 1
40876 4
40881 1
40882 1
40890 3
40896 1
40901 1
40906 1
40911 1
40913 1
40916 2
40920 2
40921 1
40922 1
40924 1
40929 1
40930 1
40932 1
40933 1
40937 1
40950 1
40958 1
40962 1
40964 1
40965 1
40968 1
40969 1
40972 1
40975 1
40981 1
40983 1
40985 1
40986 1
40987 1
40989 2
40995 1
40998 1
41000 2
41003 1
41004 1
41013 1
41020 1
41022 1
41026 2
41035 1
41038 2
41040 1
41046 1
41052 1
41055 1
41056 1
41059 1
41060 1
41061 1
41067 1
41069 1
41073 1
41076 1
41077 1
41080 1
41083 1
41086 1
41093 3
41102 1
41115 1
41118 2
41119 1
41121 1
41122 1
41123 1
41125 1
41126 1
41129 1
41130 1
41135 1
41143 1
41144 2
41151 1
41154 1
41157 1
41162 1
41166 1
41168 2
41171 1
41172 1
41174 2
41177 1
41178 2
41179 1
41188 1
41196 1
41198 1
41201 1
41203 1
41204 1
41206 1
41209 1
41211 1
41216 1
41217 1
41219 1
41226 2
41235 1
41237 1
41239 1
41245 1
41247 1
41248 2
41255 2
41257 1
41262 1
41263 1
41264 1
41265 1
41266 1
41274 1
41275 1
41277 1
41280 1
41283 1
41285 2
41289 1
41290 1
41292 1
41299 1
41302 1
41307 2
41311 1
41312 1
41314 1
41317 1
41321 1
41325 1
41327 1
41328 1
41336 1
41337 1
41338 1
41345 1
41350 1
41351 1
41359 2
41362 1
41365 1
41366 1
41368 1
41369 1
41370 1
41371 1
41376 1
41378 1
41382 1
41387 1
41389 1
41390 1
41392 1
41393 2
41395 1
41398 1
41402 1
41403 1
41405 1
41408 1
41409 1
41410 1
41411 1
41417 1
41421 3
41422 1
41423 1
41425 1
41426 1
41427 2
41432 1
41433 1
41440 1
41441 1
41442 1
41445 1
41447 1
41448 1
41454 1
41455 1
41457 1
41458 1
41460 1
41461 1
41464 1
41467 1
41468 3
41469 1
41470 1
41475 1
41476 1
41478 1
41484 1
41489 1
41493 1
41496 1
41497 1
41499 1
41501 1
41502 1
41504 3
41505 1
41509 1
41518 1
41534 1
41542 1
41543 1
41544 1
41545 1
41547 1
41548 1
41550 1
41551 1
41553 1
41557 1
41560 1
41562 2
41565 1
41566 1
41573 3
41578 1
41583 1
41584 2
41586 1
41587 1
41588 2
41589 1
41595 1
41598 1
41599 1
41603 1
41605 1
41607 1
41609 1
41616 1
41620 1
41621 1
41629 1
41631 1
41636 1
41639 1
41643 1
41648 2
41649 1
41651 1
41652 1
41654 1
41655 1
41657 1
41658 2
41659 1
41661 1
41663 1
41664 1
41667 1
41668 1
41669 1
41672 1
41675 1
41677 2
41679 1
41683 1
41684 1
41686 1
41687 3
41690 1
41691 1
41692 1
41694 1
41697 1
41700 1
41710 1
41713 1
41716 1
41717 1
41722 2
41727 1
41729 1
41736 1
41742 1
41744 2
41747 1
41748 1
41758 1
41763 1
41765 1
41768 1
41772 1
41773 1
41776 1
41779 1
41783 1
41790 2
41792 1
41795 1
41807 1
41811 2
41815 1
41816 1
41818 1
41819 1
41821 1
41823 1
41824 2
41825 1
41828 1
41831 1
41834 1
41837 1
41841 1
41842 1
41843 1
41847 1
41851 2
41853 1
41857 1
41858 1
41859 1
41863 1
41865 1
41866 1
41871 1
41872 1
41875 1
41878 1
41879 1
41883 1
41884 1
41888 1
41889 1
41892 1
41894 3
41896 1
41902 1
41903 1
41906 1
41913 2
41921 1
41922 1
41923 1
41925 2
41928 1
41936 1
41937 1
41938 2
41939 1
41953 1
41954 1
41955 1
41956 1
41957 2
41958 1
41959 1
41962 1
41963 1
41965 1
41970 1
41981 1
41985 1
41988 1
41989 1
41991 2
41996 1
41997 1
42002 1
42003 1
42009 2
42012 1
42013 2
42018 1
42023 2
42025 1
42027 1
42028 1
42029 2
42035 1
42038 1
42040 1
42044 1
42045 2
42053 1
42054 1
42055 1
42062 1
42074 1
42078 1
42080 3
42084 1
42085 1
42089 1
42090 1
42091 1
42092 1
42098 3
42100 3
42102 1
42109 1
42110 1
42112 1
42115 1
42116 1
42118 2
42119 1
42128 1
42134 1
42137 3
42141 1
42147 1
42152 1
42154 1
42157 1
42163 1
42164 1
42167 1
42169 1
42170 1
42173 2
42179 1
42180 1
42182 1
42183 2
42187 1
42188 2
42192 1
42195 1
42197 1
42205 1
42208 1
42212 2
42223 1
42225 1
42227 2
42230 1
42238 1
42239 1
42240 1
42242 1
42251 1
42255 1
42259 1
42261 1
42262 2
42264 1
42267 1
42268 1
42272 3
42274 1
42275 1
42276 1
42277 1
42278 1
42279 2
42283 1
42287 1
42290 1
42292 1
42294 1
42298 2
42303 1
42304 1
42307 1
42311 2
42316 1
42317 1
42319 1
42320 1
42321 1
42322 1
42328 2
42329 1
42334 1
42337 1
42339 1
42340 1
42343 1
42346 1
42348 2
42351 2
42353 1
42354 1
42358 1
42362 2
42364 1
42367 1
42372 1
42373 1
42374 2
42378 1
42379 1
42380 1
42382 2
42391 1
42409 2
42411 1
42415 1
42416 1
42421 1
42423 1
42427 1
42428 1
42429 1
42432 1
42433 1
42434 1
42439 1
42444 1
42446 1
42449 1
42458 1
42459 1
42460 1
42462 1
42464 1
42470 1
42471 1
42473 1
42475 1
42476 1
42481 2
42485 1
42488 1
42489 2
42490 1
42491 1
42493 1
42495 1
42498 2
42504 1
42508 1
42513 1
42516 1
42521 1
42522 2
42523 1
42533 1
42536 2
42537 2
42543 2
42544 1
42545 1
42547 1
42550 1
42551 1
42554 1
42556 1
42557 2
42565 1
42569 1
42571 1
42573 1
42582 1
42590 1
42592 1
42595 1
42599 1
42600 1
42603 1
42605 1
42606 1
42607 1
42609 1
42613 1
42614 1
42615 2
42616 1
42618 1
42620 2
42623 1
42625 1
42628 1
42633 2
42635 1
42651 2
42655 1
42657 1
42660 1
42663 1
42667 2
42673 2
42674 1
42677 1
42678 1
42679 1
42685 1
42687 1
42688 2
42690 1
42693 3
42699 1
42704 1
42705 1
42707 1
42711 2
42714 1
42715 1
42716 2
42717 2
42718 1
42725 1
42727 1
42730 2
42731 1
42737 1
42739 1
42741 1
42742 1
42749 1
42750 1
42753 1
42754 1
42755 2
42757 1
42759 1
42760 1
42761 1
42763 1
42775 1
42787 1
42791 1
42797 1
42803 1
42805 2
42811 1
42814 1
42816 1
42821 1
42822 2
42825 1
42827 1
42833 2
42838 1
42840 1
42843 1
42847 1
42850 1
42851 1
42860 1
42861 1
42871 1
42873 1
42874 1
42875 2
42878 1
42880 1
42881 1
42882 1
42883 2
42887 3
42888 1
42889 1
42893 1
42895 2
42896 1
42900 1
42903 1
42904 1
42909 1
42911 1
42916 1
42917 2
42918 2
42919 1
42920 1
42922 1
42924 2
42929 1
42930 1
42937 1
42939 1
42940 1
42943 1
42951 1
42953 1
42954 1
42956 2
42957 1
42958 1
42961 1
42962 1
42966 1
42967 1
42968 1
42970 1
42981 1
42982 1
42985 1
42986 1
42987 1
42993 1
43001 1
43002 1
43005 1
43008 1
43009 1
43019 1
43022 1
43024 1
43025 1
43028 1
43037 1
43039 1
43040 1
43044 1
43052 1
43054 1
43069 2
43074 1
43086 1
43087 1
43088 1
43090 1
43091 3
43102 1
43110 1
43113 2
43115 1
43119 1
43128 1
43130 1
43131 1
43133 1
43135 1
43137 2
43140 1
43142 2
43144 3
43145 2
43146 2
43147 1
43148 1
43151 1
43152 1
43153 1
43154 1
43158 2
43159 1
43160 1
43161 1
43167 2
43170 1
43172 1
43178 1
43179 2
43183 1
43191 1
43192 2
43193 2
43196 2
43200 1
43205 1
43206 2
43209 1
43210 1
43211 1
43216 1
43218 2
43226 1
43230 1
43231 1
43234 1
43235 1
43236 1
43237 1
43239 1
43244 1
43245 1
43248 2
43250 1
43252 1
43255 1
43264 1
43265 1
43266 1
43268 1
43271 1
43278 1
43279 1
43281 1
43285 1
43287 2
43292 2
43293 1
43297 1
43298 2
43303 1
43304 1
43305 1
43306 1
43307 1
43309 1
43310 1
43311 1
43312 1
43315 1
43318 1
43320 1
43326 1
43327 2
43330 1
43332 2
43333 1
43334 1
43337 1
43339 1
43341 1
43346 1
43361 1
43366 1
43370 2
43372 1
43379 1
43383 1
43387 2
43393 1
43396 2
43399 1
43400 1
43405 1
43411 1
43413 1
43418 2
43421 1
43423 1
43426 1
43427 1
43428 2
43430 1
43431 1
43436 1
43447 1
43449 1
43453 1
43454 1
43456 1
43457 1
43464 2
43479 1
43482 1
43486 1
43487 1
43488 1
43491 1
43492 1
43496 1
43498 1
43499 1
43502 1
43505 1
43506 1
43509 1
43512 1
43514 1
43515 1
43517 1
43518 1
43521 1
43528 1
43534 1
43536 1
43537 1
43541 1
43546 2
43548 2
43549 2
43551 1
43554 2
43558 1
43559 1
43564 1
43571 2
43572 1
43575 1
43580 1
43581 1
43582 1
43585 1
43587 1
43588 1
43591 1
43604 1
43609 1
43612 1
43614 1
43618 2
43620 1
43627 2
43634 1
43638 1
43641 1
43642 1
43645 1
43651 1
43655 1
43656 1
43657 1
43661 1
43663 1
43668 2
43673 1
43676 1
43677 1
43684 1
43687 4
43688 1
43691 1
43694 1
43696 1
43697 1
43698 1
43700 1
43702 1
43705 1
43708 1
43710 1
43711 2
43712 1
43713 1
43718 2
43719 1
43726 1
43732 1
43734 1
43737 1
43741 2
43743 1
43750 1
43752 1
43753 1
43754 1
43758 1
43761 1
43766 1
43767 1
43770 1
43778 1
43782 1
43783 2
43785 1
43791 1
43792 2
43793 1
43799 1
43801 1
43802 1
43805 1
43807 3
43808 1
43809 1
43811 2
43814 1
43815 1
43817 1
43821 3
43822 1
43823 1
43826 2
43827 2
43828 1
43832 2
43836 1
43840 1
43841 1
43843 1
43847 1
43848 1
43849 1
43851 1
43858 1
43861 1
43862 1
43863 1
43864 1
43872 1
43873 1
43882 1
43885 2
43886 1
43888 1
43889 1
43891 1
43894 1
43896 1
43898 1
43902 1
43907 1
43911 1
43912 1
43913 1
43918 1
43919 1
43921 1
43922 1
43926 1
43933 1
43935 1
43938 1
43939 2
43942 2
43945 1
43946 1
43948 1
43950 2
43951 1
43952 1
43960 1
43964 1
43967 1
43969 1
43977 3
43980 1
43986 1
43987 1
43988 1
43989 1
43993 1
43994 1
43995 2
44000 1
44001 1
44005 2
44007 3
44009 2
44013 1
44016 1
44018 1
44026 1
44027 1
44029 1
44031 1
44032 2
44045 1
44051 1
44055 1
44056 2
44058 1
44061 1
44063 1
44067 1
44072 1
44075 1
44076 1
44080 1
44082 1
44083 1
44088 1
44089 1
44091 1
44092 1
44096 1
44101 1
44102 1
44103 1
44111 1
44112 1
44113 1
44116 1
44119 1
44120 1
44124 1
44125 1
44131 1
44132 1
44135 1
44136 1
44137 1
44141 1
44145 1
44148 1
44153 1
44154 1
44155 1
44159 1
44163 1
44165 2
44167 1
44168 1
44169 2
44173 1
44180 1
44181 1
44189 2
44193 1
44194 1
44195 1
44203 1
44204 1
44205 1
44207 1
44211 1
44214 2
44215 2
44218 1
44220 2
44221 1
44223 1
44224 1
44227 1
44228 1
44236 1
44239 1
44244 1
44246 3
44247 2
44249 1
44250 1
44251 1
44254 2
44263 1
44267 1
44268 1
44272 2
44274 1
44276 2
44278 1
44285 1
44286 1
44293 2
44294 2
44297 1
44302 2
44304 2
44311 2
44314 1
44321 1
44329 1
44337 2
44339 1
44341 2
44342 1
44345 1
44347 2
44348 2
44350 1
44356 1
44358 2
44362 1
44365 1
44372 1
44375 2
44377 1
44379 1
44381 1
44383 1
44384 1
44392 1
44401 1
44402 1
44403 1
44411 1
44413 1
44418 1
44419 1
44426 1
44429 1
44431 1
44433 1
44436 1
44440 1
44441 1
44451 1
44457 2
44460 1
44462 1
44463 1
44466 1
44470 1
44476 1
44480 1
44482 1
44483 2
44484 1
44486 1
44488 3
44490 1
44492 1
44495 1
44496 1
44497 2
44500 1
44502 2
44505 1
44506 2
44507 1
44508 1
44509 1
44510 1
44511 2
44514 1
44515 1
44520 1
44522 1
44523 1
44525 1
44528 1
44530 1
44537 1
44543 1
44544 1
44549 1
44551 1
44564 1
44566 1
44567 1
44570 1
44571 2
44572 1
44577 1
44583 1
44586 1
44587 2
44591 2
44593 1
44595 1
44598 1
44599 1
44600 1
44603 2
44604 1
44605 1
44606 1
44607 1
44608 1
44609 1
44611 1
44612 1
44613 1
44614 1
44615 2
44621 2
44622 1
44624 1
44628 1
44629 1
44630 1
44637 1
44638 1
44641 2
44645 1
44647 1
44650 1
44656 1
44659 1
44660 1
44663 1
44664 1
44667 1
44673 1
44675 1
44676 1
44681 1
44682 1
44684 1
44686 1
44687 1
44688 2
44692 1
44694 1
44695 1
44699 1
44700 1
44703 1
44705 1
44709 1
44710 1
44715 1
44721 1
44725 2
44726 1
44732 1
44735 2
44737 1
44738 1
44740 2
44741 1
44742 1
44744 1
44747 1
44750 1
44751 1
44754 1
44755 1
44757 1
44763 1
44774 1
44775 1
44777 1
44780 1
44781 1
44786 1
44787 2
44795 1
44796 1
44798 2
44799 1
44801 2
44806 1
44807 1
44810 1
44814 2
44816 1
44825 1
44829 2
44832 1
44835 1
44837 2
44838 2
44846 1
44849 1
44850 2
44851 1
44853 1
44855 1
44861 1
44863 1
44869 1
44875 1
44878 1
44880 1
44884 1
44887 1
44888 2
44896 1
44897 1
44903 1
44905 1
44907 1
44910 1
44916 2
44920 1
44923 1
44928 1
44929 1
44935 1
44939 2
44944 2
44945 1
44947 1
44949 2
44950 1
44955 1
44962 1
44965 2
44967 1
44970 1
44971 1
44972 1
44977 2
44979 1
44980 1
44981 1
44982 1
44984 1
44991 2
44994 1
45006 1
45008 2
45011 1
45014 1
45015 1
45018 1
45020 1
45022 1
45032 1
45035 1
45040 2
45047 1
45050 1
45053 2
45054 1
45055 1
45057 2
45061 1
45068 2
45069 2
45071 1
45076 1
45078 1
45086 1
45087 1
45091 1
45094 1
45095 1
45096 1
45102 1
45104 1
45106 1
45110 2
45111 1
45112 1
45113 1
45123 1
45129 1
45130 1
45134 1
45137 1
45141 1
45157 1
45161 2
45163 1
45165 1
45167 1
45170 2
45176 2
45177 1
45183 1
45185 2
45188 1
45191 1
45194 1
45195 1
45199 1
45201 1
45204 2
45207 1
45208 1
45214 1
45226 1
45229 1
45231 1
45233 1
45236 1
45237 2
45238 1
45242 1
45244 2
45246 1
45255 1
45256 1
45259 1
45261 1
45263 2
45264 1
45269 3
45271 2
45277 1
45279 1
45282 2
45283 2
45289 1
45290 1
45293 1
45297 1
45305 1
45310 1
45314 1
45316 1
45318 1
45319 1
45323 1
45325 1
45327 1
45328 1
45332 1
45334 1
45336 1
45340 2
45343 1
45345 1
45346 1
45347 1
45348 1
45357 1
45358 2
45373 2
45382 1
45384 1
45388 2
45390 1
45398 1
45404 1
45407 2
45413 1
45414 1
45417 2
45419 2
45429 1
45430 1
45438 1
45444 1
45445 2
45446 1
45448 1
45449 1
45450 1
45452 1
45455 1
45457 1
45458 1
45461 1
45463 1
45467 1
45472 2
45473 2
45477 2
45478 1
45480 2
45481 1
45482 1
45494 2
45495 1
45500 2
45502 3
45509 2
45512 1
45520 1
45522 1
45524 1
45526 1
45531 1
45532 1
45535 1
45536 1
45540 1
45551 1
45554 1
45555 1
45556 1
45558 1
45559 1
45564 1
45565 1
45568 1
45570 1
45575 1
45576 2
45577 1
45582 1
45584 1
45588 1
45590 1
45591 1
45592 1
45600 1
45602 1
45606 1
45608 1
45609 2
45611 1
45612 2
45616 1
45620 1
45621 1
45622 1
45624 1
45628 2
45629 1
45631 1
45632 1
45634 1
45641 1
45651 1
45654 1
45655 1
45662 1
45666 2
45668 1
45670 2
45673 1
45681 2
45687 1
45690 1
45694 1
45706 1
45711 1
45713 1
45716 1
45721 1
45725 1
45729 1
45733 1
45736 1
45739 2
45741 2
45749 1
45750 1
45752 1
45753 1
45761 1
45764 1
45765 1
45770 1
45779 1
45780 1
45782 1
45783 1
45784 1
45786 1
45788 1
45789 1
45794 1
45796 1
45801 2
45814 1
45825 2
45828 1
45831 1
45832 1
45834 2
45839 1
45843 2
45844 1
45849 1
45868 1
45884 1
45889 1
45890 1
45894 1
45895 1
45898 1
45906 1
45913 2
45918 1
45919 1
45924 1
45926 1
45928 1
45930 2
45931 1
45932 1
45938 1
45940 1
45943 1
45944 1
45946 1
45947 1
45950 2
45954 2
45956 1
45964 1
45970 1
45971 1
45979 1
45980 1
45982 1
45986 1
45993 1
45995 1
45996 1
45998 1
46000 1
46003 1
46006 1
46010 2
46012 1
46016 1
46017 1
46024 1
46032 1
46037 1
46039 1
46040 1
46042 1
46045 1
46051 1
46055 1
46059 1
46068 1
46075 2
46082 1
46083 1
46087 1
46096 1
46097 1
46099 1
46103 1
46106 1
46111 1
46115 1
46124 1
46125 1
46127 1
46129 1
46139 1
46142 1
46143 1
46144 1
46146 1
46148 1
46152 1
46153 1
46155 1
46157 2
46162 1
46175 1
46177 1
46178 2
46191 1
46204 3
46207 1
46209 1
46219 1
46227 1
46229 1
46230 1
46232 1
46235 1
46236 1
46242 1
46246 1
46250 1
46251 1
46262 1
46272 1
46274 1
46275 1
46279 1
46281 2
46283 1
46286 1
46291 1
46293 1
46301 1
46310 1
46313 1
46314 1
46315 1
46316 1
46319 1
46321 1
46324 1
46325 1
46326 1
46327 1
46329 1
46332 1
46337 1
46338 3
46341 1
46343 2
46350 1
46351 1
46357 1
46360 1
46362 1
46373 1
46377 1
46382 1
46394 2
46397 1
46404 2
46407 1
46408 3
46410 1
46412 1
46415 1
46422 1
46424 1
46429 1
46433 1
46439 2
46445 1
46449 1
46457 1
46464 1
46465 1
46466 1
46468 1
46469 1
46470 1
46475 1
46477 1
46484 1
46487 1
46491 1
46493 1
46506 1
46509 1
46511 1
46513 1
46514 1
46517 1
46521 1
46523 1
46524 1
46525 1
46528 2
46531 1
46538 1
46543 1
46550 1
46553 1
46555 1
46556 1
46568 1
46569 1
46575 1
46578 1
46582 1
46584 2
46591 2
46593 1
46601 1
46602 1
46603 1
46608 1
46609 1
46610 1
46612 3
46617 1
46621 1
46622 1
46624 2
46627 1
46634 2
46642 1
46650 1
46652 1
46653 1
46659 2
46663 1
46668 1
46672 1
46674 3
46677 2
46684 1
46693 1
46696 1
46697 1
46699 1
46701 1
46713 3
46721 1
46723 1
46728 1
46736 1
46742 1
46752 1
46755 1
46761 1
46766 1
46771 1
46776 1
46781 1
46782 1
46793 1
46805 1
46818 1
46820 1
46821 2
46827 1
46829 1
46830 1
46840 1
46843 1
46848 1
46849 2
46850 1
46852 1
46853 1
46859 1
46870 1
46876 1
46877 1
46886 1
46888 1
46890 1
46893 1
46905 1
46911 1
46916 1
46917 1
46922 1
46923 2
46924 1
46928 1
46930 1
46932 1
46937 1
46946 3
46950 1
46951 1
46954 2
46955 1
46956 1
46962 1
46966 1
46971 1
46973 1
46977 1
46979 2
46984 1
46986 1
46989 1
46996 1
46997 1
46999 1
47001 1
47005 1
47008 1
47013 2
47017 1
47018 1
47019 1
47021 1
47025 1
47026 1
47042 1
47046 1
47051 2
47054 1
47055 1
47056 1
47069 2
47076 1
47077 1
47089 1
47092 1
47096 1
47097 1
47105 1
47110 1
47115 1
47117 1
47120 1
47126 1
47137 1
47148 1
47150 1
47152 1
47157 1
47159 2
47162 1
47163 1
47166 1
47171 1
47178 1
47183 1
47187 2
47191 1
47192 1
47208 2
47213 1
47221 1
47222 1
47223 1
47225 1
47229 2
47235 1
47239 1
47240 1
47254 1
47256 1
47263 1
47264 1
47265 1
47267 1
47282 3
47288 1
47292 3
47296 2
47298 1
47304 1
47310 1
47311 1
47312 2
47314 1
47317 1
47341 1
47348 1
47353 1
47362 2
47363 1
47368 1
47369 1
47376 1
47392 1
47396 1
47398 1
47408 1
47413 1
47419 1
47422 1
47429 1
47439 1
47441 1
47442 3
47443 1
47449 1
47453 2
47459 1
47462 1
47464 1
47466 1
47469 1
47479 1
47480 2
47489 2
47490 2
47492 1
47504 1
47505 1
47510 1
47511 1
47513 1
47517 2
47527 1
47532 1
47537 1
47541 1
47544 1
47550 2
47551 1
47553 1
47555 1
47558 3
47563 1
47566 2
47571 1
47573 1
47579 2
47580 1
47585 1
47590 1
47591 1
47592 2
47594 1
47595 1
47597 1
47604 1
47609 1
47610 1
47612 1
47617 1
47620 1
47625 1
47626 1
47628 1
47630 1
47631 1
47633 1
47634 1
47637 1
47639 1
47645 1
47647 1
47649 2
47654 1
47660 1
47663 1
47672 1
47677 1
47681 2
47692 1
47696 1
47698 1
47712 1
47713 1
47715 1
47717 1
47718 1
47719 1
47722 1
47725 1
47734 1
47739 1
47758 1
47759 2
47761 1
47769 2
47771 1
47772 1
47775 1
47785 1
47791 1
47794 1
47795 2
47801 1
47802 1
47804 1
47815 1
47817 1
47820 1
47823 1
47824 1
47826 1
47829 1
47830 1
47831 2
47834 1
47839 1
47841 1
47842 1
47843 1
47844 1
47848 1
47852 1
47854 1
47857 1
47860 1
47870 1
47871 1
47874 1
47879 1
47884 1
47885 1
47890 1
47893 2
47902 1
47906 1
47920 1
47921 1
47922 1
47924 1
47930 1
47934 1
47940 1
47944 1
47949 1
47954 2
47959 2
47961 1
47970 2
47972 1
47973 1
47976 1
47985 1
47987 1
47999 1
48000 1
48001 2
48003 1
48007 1
48009 3
48011 2
48015 1
48019 1
48021 1
48027 1
48028 1
48029 1
48032 1
48035 1
48037 1
48038 2
48048 1
48049 1
48057 1
48062 1
48063 1
48065 1
48066 1
48073 1
48075 1
48076 1
48079 1
48088 1
48092 1
48093 1
48094 1
48100 1
48110 1
48113 1
48114 2
48115 1
48122 1
48124 1
48125 1
48130 1
48131 1
48136 1
48138 1
48140 1
48147 1
48164 1
48167 2
48168 1
48174 1
48180 1
48183 2
48190 1
48192 2
48193 2
48199 2
48206 1
48218 1
48222 1
48223 1
48224 1
48226 2
48228 1
48230 1
48239 1
48241 1
48243 1
48249 1
48252 1
48262 1
48266 1
48269 1
48275 1
48281 1
48290 1
48292 2
48296 1
48297 2
48299 1
48301 1
48310 1
48311 2
48314 1
48316 1
48318 2
48321 1
48325 1
48327 2
48330 1
48331 1
48332 1
48337 1
48343 2
48345 1
48350 1
48352 1
48361 1
48365 2
48371 1
48373 1
48375 1
48378 1
48384 1
48387 1
48398 1
48404 1
48408 1
48412 1
48413 1
48415 1
48418 1
48419 1
48420 1
48424 1
48425 1
48426 1
48428 1
48430 2
48432 1
48434 1
48437 2
48438 1
48444 1
48447 1
48457 1
48458 1
48462 1
48465 1
48469 2
48472 2
48474 1
48476 1
48482 1
48488 1
48489 2
48490 1
48491 1
48493 1
48494 1
48495 1
48500 1
48506 1
48510 1
48512 1
48513 1
48514 1
48524 1
48528 1
48536 2
48538 1
48550 1
48552 1
48565 1
48570 1
48572 2
48574 1
48582 1
48584 1
48599 1
48601 1
48617 1
48618 1
48620 1
48625 1
48631 2
48633 1
48638 1
48647 1
48654 1
48655 2
48660 1
48664 1
48666 1
48676 1
48684 1
48689 1
48694 1
48696 2
48698 1
48699 1
48700 1
48706 1
48712 1
48714 1
48717 1
48721 1
48723 1
48733 1
48738 1
48740 1
48743 1
48751 1
48752 1
48755 1
48756 1
48776 1
48777 1
48780 1
48781 1
48802 1
48804 1
48813 1
48814 1
48826 1
48829 1
48833 1
48846 1
48853 1
48854 1
48860 1
48874 1
48887 1
48892 1
48897 2
48914 1
48921 1
48924 1
48927 1
48932 1
48935 1
48936 1
48947 1
48956 1
48957 1
48960 2
48973 1
48985 1
48994 1
49001 1
49009 1
49010 1
49014 1
49015 1
49029 1
49038 1
49042 1
49045 1
49046 1
49049 1
49053 1
49056 1
49061 1
49069 1
49073 1
49074 1
49079 1
49081 1
49085 1
49086 1
49091 1
49094 1
49099 2
49105 1
49119 1
49122 2
49129 1
49131 1
49134 3
49140 1
49141 1
49145 1
49146 1
49163 1
49165 1
49167 1
49172 1
49180 1
49183 1
49184 1
49187 1
49190 1
49202 3
49208 1
49209 1
49210 2
49229 1
49230 1
49233 1
49235 1
49236 1
49237 1
49243 1
49246 1
49256 1
49258 2
49261 1
49265 1
49269 1
49271 1
49274 1
49278 1
49284 2
49285 1
49290 1
49294 2
49296 1
49297 1
49301 1
49330 1
49333 1
49336 1
49345 1
49347 1
49348 2
49350 2
49358 1
49359 1
49360 1
49362 1
49368 1
49370 1
49372 1
49379 1
49382 1
49384 1
49390 1
49395 1
49401 1
49403 1
49415 2
49430 1
49432 1
49434 1
49450 1
49452 1
49454 1
49457 1
49462 1
49470 1
49475 1
49477 1
49480 1
49486 2
49488 1
49508 1
49520 1
49523 1
49532 1
49534 1
49553 1
49554 1
49559 1
49565 1
49571 1
49575 1
49580 1
49582 1
49583 1
49588 2
49593 1
49597 1
49599 1
49617 1
49620 1
49621 1
49631 1
49637 1
49641 1
49643 1
49646 1
49648 2
49650 1
49651 1
49656 3
49666 1
49676 1
49678 1
49679 1
49699 1
49700 1
49701 2
49703 1
49708 1
49710 1
49711 1
49712 1
49713 1
49719 1
49731 1
49732 1
49733 1
49734 2
49739 1
49747 1
49751 1
49753 1
49760 2
49774 1
49784 1
49792 1
49795 1
49800 2
49804 1
49805 1
49806 2
49811 1
49819 1
49820 1
49821 3
49826 1
49829 1
49834 1
49837 1
49840 1
49841 2
49844 2
49846 1
49847 1
49848 1
49849 1
49857 2
49864 1
49867 1
49872 1
49873 1
49878 1
49879 1
49881 1
49896 1
49910 1
49915 1
49921 1
49929 1
49940 1
49941 1
49944 1
49948 1
49952 1
49953 1
49954 1
49966 1
49967 1
49970 1
49972 1
49977 2
49978 1
49982 2
49984 1
49991 1
49994 1
49996 1
50004 1
50005 2
50008 1
50013 1
50022 1
50024 1
50030 1
50031 1
50049 1
50053 1
50060 1
50066 1
50070 1
50071 1
50078 1
50102 1
50108 1
50109 1
50111 1
50112 1
50117 1
50126 1
50139 1
50141 1
50143 1
50149 2
50152 1
50159 1
50162 1
50164 1
50167 1
50168 1
50174 1
50179 1
50189 1
50194 2
50197 1
50198 1
50199 1
50213 1
50214 1
50216 1
50217 1
50224 1
50226 1
50240 1
50244 1
50248 1
50254 2
50257 1
50265 1
50275 2
50276 2
50284 1
50285 1
50296 1
50309 1
50316 2
50323 1
50329 1
50331 1
50333 1
50336 1
50342 1
50345 2
50349 1
50350 1
50354 1
50355 1
50361 1
50363 1
50369 1
50370 1
50371 1
50388 1
50389 1
50390 1
50395 1
50407 1
50408 1
50418 1
50419 2
50429 1
50435 1
50436 1
50447 1
50450 1
50454 1
50455 1
50464 1
50467 1
50474 1
50477 1
50478 1
50480 1
50481 1
50484 1
50485 1
50490 1
50496 1
50513 1
50517 1
50519 1
50529 1
50533 1
50534 1
50539 1
50542 1
50549 1
50553 1
50555 1
50560 2
50569 1
50570 1
50575 1
50578 1
50579 1
50585 1
50593 1
50595 1
50603 1
50605 1
50609 1
50612 1
50625 1
50630 1
50638 1
50641 1
50643 1
50649 1
50655 1
50659 1
50663 1
50673 1
50675 1
50677 1
50682 1
50691 1
50693 1
50698 1
50704 2
50715 1
50722 1
50725 1
50733 1
50735 2
50744 1
50747 1
50749 1
50764 1
50773 1
50776 1
50780 2
50797 1
50806 1
50807 1
50810 1
50824 1
50830 2
50831 1
50837 1
50840 1
50841 1
50850 1
50862 1
50863 1
50871 1
50878 1
50881 1
50882 1
50893 1
50894 1
50895 1
50907 1
50920 1
50927 1
50928 1
50932 1
50933 1
50943 1
50956 1
50958 1
50960 1
50963 1
50964 1
50965 1
50967 1
50978 1
50982 1
50990 1
50994 1
50996 1
50998 1
51000 1
51009 1
51011 1
51015 1
51016 1
51026 2
51028 1
51048 1
51049 1
51058 1
51059 1
51061 1
51064 1
51066 1
51071 1
51078 1
51080 1
51081 1
51099 1
51103 1
51105 1
51108 1
51116 2
51117 3
51120 1
51121 1
51125 1
51130 1
51143 1
51144 1
51149 1
51166 1
51169 1
51178 1
51179 1
51190 1
51192 1
51193 2
51194 1
51197 1
51207 1
51209 1
51215 1
51225 1
51226 1
51229 1
51231 1
51237 2
51242 1
51249 1
51254 1
51259 2
51266 1
51267 2
51282 1
51292 1
51295 1
51298 1
51303 1
51305 2
51311 1
51315 2
51323 1
51324 1
51327 1
51333 1
51348 1
51350 1
51354 1
51358 1
51361 1
51365 1
51367 1
51371 1
51373 1
51375 1
51384 1
51389 1
51391 1
51396 1
51399 1
51400 1
51409 1
51414 2
51418 1
51423 1
51428 1
51431 1
51432 1
51433 1
51437 1
51442 1
51454 1
51462 1
51466 2
51469 2
51471 1
51477 1
51482 1
51496 1
51504 1
51508 1
51514 1
51520 1
51527 1
51528 2
51532 1
51550 1
51582 1
51583 1
51584 1
51590 1
51595 1
51597 2
51599 1
51601 1
51614 1
51623 1
51633 1
51648 1
51654 1
51658 1
51659 1
51670 1
51674 1
51678 1
51679 1
51684 1
51697 1
51700 1
51703 1
51706 1
51707 1
51710 1
51714 1
51728 1
51758 1
51768 1
51775 1
51776 1
51781 1
51783 2
51784 1
51794 1
51812 1
51821 2
51832 1
51837 1
51846 1
51848 1
51860 1
51861 1
51863 1
51864 1
51866 1
51871 1
51874 1
51876 1
51880 1
51883 1
51890 1
51892 1
51893 1
51901 1
51903 1
51908 1
51915 1
51916 1
51917 1
51921 1
51924 1
51925 1
51933 1
51951 1
51952 1
51953 1
51963 1
51965 1
51982 1
51985 1
51987 1
51991 1
51997 1
52002 1
52005 1
52008 1
52019 1
52023 1
52024 2
52034 1
52035 1
52042 1
52045 1
52048 1
52051 1
52054 1
52058 1
52061 2
52069 1
52072 1
52075 2
52081 1
52084 1
52085 1
52088 1
52093 1
52110 1
52122 1
52127 1
52130 1
52136 1
52155 1
52188 1
52190 1
52201 1
52205 1
52206 1
52214 2
52219 1
52222 1
52225 1
52226 1
52229 1
52230 1
52239 1
52240 1
52251 1
52252 1
52253 2
52255 1
52258 1
52261 1
52263 1
52267 1
52268 1
52270 1
52275 1
52278 1
52282 1
52286 1
52288 2
52290 1
52294 1
52305 1
52309 2
52312 1
52317 1
52320 1
52340 1
52343 1
52347 1
52349 1
52350 1
52365 1
52372 1
52374 1
52375 2
52377 1
52391 1
52410 1
52412 1
52422 2
52431 1
52439 1
52440 1
52454 1
52455 1
52460 1
52480 1
52481 2
52482 1
52487 1
52488 1
52490 1
52499 1
52504 1
52525 1
52529 1
52543 1
52546 1
52552 1
52566 1
52569 1
52575 1
52577 1
52578 1
52579 1
52592 1
52593 1
52595 1
52602 1
52613 2
52627 1
52630 1
52646 1
52651 1
52660 1
52662 1
52667 1
52676 1
52678 1
52683 1
52686 1
52696 1
52700 1
52703 1
52709 1
52714 1
52716 1
52720 1
52722 1
52724 1
52730 1
52738 1
52743 1
52753 2
52770 1
52803 1
52805 3
52807 1
52811 1
52824 1
52846 1
52858 1
52861 1
52871 1
52872 1
52877 1
52880 3
52882 1
52883 1
52900 1
52908 1
52910 2
52914 1
52920 1
52923 1
52928 1
52934 2
52950 1
52958 1
52967 1
52979 1
52991 1
52995 1
53002 1
53010 1
53019 1
53026 1
53027 1
53040 1
53049 1
53057 1
53073 1
53074 1
53075 1
53083 1
53084 1
53087 1
53098 1
53105 1
53107 1
53110 1
53112 1
53117 1
53133 2
53135 1
53138 1
53149 1
53150 1
53153 1
53160 1
53167 1
53186 1
53188 1
53199 1
53205 1
53207 1
53210 1
53220 1
53227 1
53229 1
53233 1
53237 1
53242 1
53243 2
53244 1
53245 2
53247 1
53250 1
53251 2
53261 1
53268 1
53269 1
53272 2
53274 1
53275 2
53276 1
53279 1
53290 1
53295 1
53296 1
53298 1
53299 1
53302 2
53307 1
53311 1
53328 1
53329 1
53339 1
53340 1
53346 1
53348 1
53349 1
53351 2
53352 1
53357 1
53363 1
53367 1
53381 1
53385 1
53394 1
53397 1
53399 1
53401 1
53411 1
53424 1
53434 1
53436 1
53449 1
53453 1
53459 1
53460 1
53463 1
53464 1
53465 1
53466 1
53476 2
53477 1
53484 1
53488 1
53497 1
53499 1
53500 2
53504 1
53524 1
53528 1
53537 2
53539 1
53540 1
53541 2
53547 1
53548 1
53549 1
53552 1
53553 2
53555 1
53557 1
53561 1
53567 1
53570 1
53572 1
53575 1
53592 1
53604 1
53608 1
53611 1
53613 1
53620 2
53621 1
53636 1
53638 1
53639 1
53640 1
53642 1
53647 3
53648 1
53649 2
53651 2
53658 1
53664 1
53665 1
53698 1
53700 2
53705 1
53725 1
53731 1
53732 2
53733 2
53738 1
53746 1
53756 1
53758 1
53759 1
53763 1
53765 1
53768 1
53770 1
53771 1
53772 1
53775 1
53778 1
53781 1
53785 1
53787 1
53796 1
53797 1
53799 1
53800 1
53801 1
53803 1
53813 1
53818 1
53834 2
53837 1
53838 1
53844 1
53848 1
53852 1
53854 1
53859 1
53860 1
53862 1
53866 1
53869 1
53871 1
53874 2
53878 1
53879 1
53881 1
53886 1
53888 1
53892 2
53917 1
53929 1
53939 1
53951 1
53953 1
53958 1
53959 1
53960 2
53967 1
53969 1
53975 1
53978 1
53981 1
53987 1
53988 1
53993 1
53994 1
53996 2
54012 1
54013 1
54019 1
54020 1
54027 2
54033 1
54036 2
54037 1
54049 1
54052 1
54061 1
54067 1
54068 3
54072 1
54078 1
54080 1
54089 1
54094 1
54104 1
54116 2
54128 1
54130 1
54141 1
54147 1
54152 1
54156 1
54163 1
54166 2
54176 1
54180 1
54181 1
54185 1
54195 2
54196 2
54202 1
54203 1
54208 2
54213 1
54215 1
54230 1
54232 2
54237 1
54239 1
54241 1
54243 1
54244 1
54247 1
54251 1
54257 1
54268 1
54269 1
54276 1
54277 1
54295 3
54304 1
54314 1
54316 1
54321 1
54327 1
54335 1
54338 1
54339 1
54346 2
54347 1
54356 1
54359 1
54364 1
54365 1
54369 1
54372 1
54382 1
54386 1
54388 1
54390 2
54394 1
54405 1
54407 1
54409 1
54415 1
54420 1
54422 1
54428 2
54431 1
54433 1
54438 1
54439 1
54446 1
54452 1
54456 1
54457 1
54462 2
54472 1
54482 1
54510 1
54517 1
54519 1
54524 1
54528 1
54534 1
54538 1
54547 1
54549 1
54552 1
54561 1
54562 2
54567 1
54571 1
54578 1
54586 1
54587 1
54597 1
54599 1
54603 2
54604 1
54607 1
54614 2
54618 1
54619 2
54621 1
54627 1
54628 2
54632 1
54634 2
54636 1
54642 1
54650 1
54655 1
54661 1
54663 1
54672 1
54674 1
54675 1
54710 1
54711 1
54714 1
54716 1
54724 1
54725 1
54726 1
54733 1
54736 1
54739 1
54742 2
54747 1
54767 2
54768 1
54771 1
54789 1
54796 1
54799 1
54806 1
54809 1
54814 1
54821 1
54837 1
54843 1
54848 1
54849 1
54852 1
54855 1
54857 2
54858 1
54862 1
54865 1
54868 1
54869 1
54870 1
54875 1
54878 1
54879 1
54882 1
54887 1
54890 1
54891 1
54900 1
54901 1
54907 1
54909 1
54918 1
54926 1
54928 1
54937 2
54941 1
54945 1
54957 2
54970 1
54975 1
54983 1
54987 1
54989 1
54996 1
55006 1
55010 1
55012 1
55022 1
55035 1
55038 1
55045 1
55062 1
55064 1
55070 1
55071 1
55073 1
55085 1
55106 1
55108 1
55112 3
55114 1
55127 1
55131 1
55135 1
55148 1
55153 1
55155 1
55162 1
55174 1
55175 1
55176 1
55182 1
55186 1
55195 1
55196 1
55206 1
55210 1
55226 1
55227 1
55228 1
55229 1
55236 1
55237 1
55239 1
55243 1
55246 1
55254 1
55264 1
55270 1
55281 1
55282 1
55284 2
55285 1
55291 1
55294 1
55309 1
55312 1
55313 1
55322 1
55335 1
55338 2
55341 2
55343 1
55347 1
55350 2
55359 1
55363 1
55370 1
55394 1
55396 1
55402 1
55403 2
55413 1
55414 1
55418 2
55425 1
55430 1
55435 1
55438 1
55440 1
55460 2
55474 1
55483 1
55486 1
55488 1
55491 1
55496 1
55497 1
55498 1
55500 1
55501 1
55508 1
55510 1
55518 1
55527 1
55528 1
55531 1
55532 1
55538 1
55543 1
55546 1
55548 1
55550 1
55558 2
55576 1
55579 1
55580 1
55583 1
55608 1
55611 1
55615 1
55618 1
55624 1
55626 1
55635 1
55637 1
55642 1
55644 1
55648 1
55650 1
55654 2
55667 1
55668 1
55674 1
55677 1
55679 2
55686 1
55687 1
55693 1
55697 1
55703 2
55704 1
55711 1
55713 1
55715 1
55718 1
55736 1
55737 1
55743 1
55745 2
55754 1
55757 1
55760 1
55773 1
55781 1
55790 1
55796 1
55798 1
55805 1
55806 1
55821 1
55823 2
55825 1
55835 1
55844 1
55845 1
55851 1
55854 1
55855 1
55858 1
55860 1
55861 1
55862 2
55869 1
55874 1
55878 1
55880 1
55890 2
55894 1
55899 1
55914 1
55919 1
55923 1
55925 1
55927 1
55932 1
55942 1
55943 1
55947 1
55950 1
55951 1
55952 1
55961 1
55971 1
55973 1
55974 1
55975 1
55977 1
55987 1
55988 1
55991 1
55999 1
56006 1
56013 1
56019 1
56023 1
56026 2
56033 1
56035 2
56039 1
56040 1
56042 1
56043 1
56049 1
56051 1
56054 1
56065 1
56068 1
56072 2
56076 1
56078 1
56080 1
56087 1
56092 1
56094 1
56098 1
56099 1
56107 1
56108 1
56113 3
56115 1
56122 1
56126 2
56128 1
56132 1
56136 2
56143 1
56147 1
56148 1
56150 1
56161 1
56166 2
56169 1
56177 1
56182 1
56195 1
56200 1
56214 1
56219 1
56221 1
56231 1
56232 1
56233 1
56247 1
56250 1
56255 1
56257 1
56259 2
56268 1
56280 1
56286 1
56296 1
56298 1
56315 1
56316 1
56318 1
56338 3
56339 2
56344 1
56347 3
56352 1
56365 1
56369 1
56380 1
56390 1
56391 1
56406 1
56410 1
56411 1
56420 1
56423 1
56425 1
56439 2
56455 1
56456 1
56463 1
56467 1
56468 1
56480 1
56483 1
56490 1
56497 1
56515 1
56516 2
56521 1
56527 2
56532 1
56534 2
56541 1
56543 1
56552 1
56554 1
56561 1
56563 1
56565 1
56566 1
56567 1
56572 1
56576 1
56580 1
56581 1
56582 2
56590 1
56595 1
56605 1
56606 1
56608 1
56611 1
56623 1
56626 1
56629 1
56631 1
56641 1
56642 1
56643 1
56655 1
56658 1
56659 1
56663 2
56668 1
56674 1
56677 1
56678 1
56680 2
56681 1
56684 1
56693 1
56696 1
56714 3
56721 2
56724 1
56730 1
56735 1
56744 1
56746 1
56747 1
56748 1
56749 1
56752 1
56767 1
56769 1
56770 1
56771 2
56776 1
56783 2
56790 1
56811 1
56812 1
56822 1
56823 1
56829 1
56830 1
56835 2
56845 1
56876 2
56877 1
56883 1
56884 1
56887 1
56895 2
56901 1
56910 1
56914 1
56916 1
56920 2
56926 1
56933 1
56940 1
56942 1
56948 1
56966 1
56973 1
56978 1
56995 1
56996 1
56999 1
57008 1
57009 1
57018 1
57045 1
57049 1
57067 1
57070 1
57080 1
57083 1
57084 1
57088 1
57089 1
57095 1
57099 1
57101 1
57104 1
57105 1
57106 1
57136 1
57145 1
57154 1
57174 1
57210 1
57219 1
57225 1
57250 1
57264 1
57280 1
57284 1
57293 1
57297 1
57302 1
57320 1
57322 1
57328 1
57333 1
57334 1
57337 1
57353 1
57354 1
57364 1
57374 1
57388 1
57392 1
57397 1
57401 2
57407 1
57428 1
57430 1
57435 1
57438 1
57442 1
57444 1
57450 1
57466 1
57495 1
57496 1
57503 1
57506 1
57512 1
57521 1
57526 2
57541 1
57559 2
57568 1
57570 1
57577 1
57582 1
57599 1
57609 1
57617 1
57622 1
57623 1
57644 1
57655 1
57660 1
57663 1
57664 1
57670 1
57673 1
57684 1
57689 1
57703 1
57715 1
57724 1
57727 1
57731 1
57732 2
57737 1
57740 1
57744 1
57750 1
57754 1
57758 1
57760 1
57761 1
57766 1
57768 3
57772 1
57773 1
57774 1
57786 1
57799 2
57807 1
57808 1
57818 1
57820 2
57825 1
57828 1
57834 1
57844 1
57845 1
57851 1
57854 1
57855 2
57867 1
57872 2
57877 1
57888 2
57890 1
57891 1
57901 1
57910 1
57933 1
57940 1
57943 1
57945 1
57954 1
57959 1
57970 1
57996 1
58000 1
58003 1
58004 1
58006 1
58009 1
58026 1
58029 1
58030 1
58054 1
58061 1
58076 1
58099 1
58111 1
58114 2
58120 1
58125 1
58126 1
58127 1
58128 2
58133 1
58140 1
58142 1
58158 1
58166 1
58173 1
58176 1
58180 3
58181 1
58183 1
58184 1
58194 1
58203 1
58211 1
58214 1
58217 1
58222 1
58223 1
58234 1
58235 1
58239 1
58240 1
58242 1
58255 1
58269 1
58273 1
58274 1
58281 1
58290 1
58291 1
58298 1
58306 1
58318 1
58323 2
58326 2
58327 2
58328 1
58329 1
58332 1
58335 1
58339 1
58343 1
58350 1
58352 1
58361 1
58375 1
58378 1
58396 1
58397 1
58398 1
58402 1
58421 1
58426 1
58441 1
58442 1
58450 1
58459 1
58465 1
58467 1
58474 1
58480 1
58484 1
58488 1
58489 1
58492 1
58495 1
58508 1
58510 1
58512 1
58518 1
58531 1
58546 1
58549 1
58552 1
58562 1
58570 1
58571 1
58587 1
58589 1
58592 1
58598 1
58599 1
58602 2
58615 1
58621 1
58626 1
58643 1
58658 1
58660 1
58661 1
58671 1
58672 1
58673 1
58676 1
58702 1
58715 1
58717 1
58719 1
58720 1
58728 1
58730 1
58737 1
58755 1
58760 1
58771 1
58775 1
58783 1
58787 1
58788 1
58793 1
58799 1
58803 2
58812 1
58824 2
58828 1
58837 1
58839 1
58845 1
58850 1
58851 1
58860 1
58862 1
58867 1
58868 1
58877 1
58878 1
58883 1
58887 1
58895 1
58898 1
58905 1
58910 1
58914 1
58926 1
58935 1
58937 1
58939 1
58951 1
58961 1
58962 1
58965 1
58983 1
58992 1
59013 1
59014 1
59020 1
59033 1
59047 1
59067 1
59084 1
59093 1
59106 1
59108 1
59111 1
59138 1
59142 1
59148 1
59154 1
59161 1
59169 1
59179 1
59180 1
59186 1
59191 1
59196 1
59198 1
59201 1
59202 1
59212 1
59221 1
59227 2
59253 1
59276 1
59286 1
59287 1
59311 1
59317 1
59325 1
59327 1
59328 1
59330 1
59331 2
59346 1
59348 1
59349 1
59357 1
59378 2
59385 2
59389 1
59400 1
59403 1
59410 1
59416 2
59427 1
59436 2
59442 2
59448 1
59452 1
59464 1
59486 2
59487 1
59496 1
59499 1
59504 1
59508 1
59515 1
59518 1
59519 1
59522 1
59524 1
59529 1
59533 1
59544 1
59583 1
59584 1
59586 2
59598 1
59599 1
59604 1
59606 1
59608 1
59615 1
59642 1
59645 1
59656 1
59671 1
59672 1
59675 1
59676 1
59681 1
59686 1
59692 1
59698 1
59706 1
59716 1
59722 1
59723 1
59725 1
59728 1
59746 1
59760 1
59767 1
59778 1
59779 1
59781 1
59786 1
59788 1
59789 2
59797 1
59798 1
59799 1
59809 2
59814 1
59817 1
59828 1
59831 1
59880 1
59886 1
59891 1
59892 1
59904 1
59905 1
59907 1
59911 1
59913 1
59917 2
59920 1
59934 1
59943 1
59948 1
59950 1
59959 1
59975 2
59989 1
59997 1
59998 1
60021 1
60025 1
60042 2
60044 1
60047 1
60053 1
60054 1
60063 1
60073 1
60076 1
60078 1
60080 1
60084 1
60085 1
60089 1
60091 1
60096 1
60104 1
60115 1
60122 1
60127 1
60131 1
60136 1
60138 1
60146 2
60147 1
60158 1
60160 1
60168 1
60178 1
60189 1
60193 1
60201 1
60202 1
60203 1
60205 1
60207 1
60212 1
60213 1
60221 1
60225 1
60228 1
60229 1
60273 1
60288 2
60289 1
60294 1
60316 1
60321 1
60328 1
60355 1
60367 1
60369 1
60381 1
60388 1
60390 1
60398 1
60405 1
60410 1
60413 1
60438 1
60441 1
60447 1
60451 1
60465 1
60469 1
60482 1
60505 1
60512 1
60522 1
60533 1
60535 1
60549 1
60551 1
60555 1
60562 1
60565 1
60585 1
60595 1
60597 1
60607 1
60608 1
60641 1
60652 1
60662 1
60673 1
60685 1
60695 1
60704 1
60706 1
60707 1
60724 1
60726 1
60735 1
60737 1
60749 1
60754 1
60757 1
60760 1
60763 1
60780 1
60782 1
60785 1
60799 1
60808 1
60810 1
60811 1
60819 1
60839 2
60840 1
60851 1
60856 1
60862 1
60882 1
60888 1
60908 1
60914 1
60920 1
60921 1
60925 3
60940 1
60947 1
60963 1
60976 1
60978 1
60981 1
61014 2
61017 1
61019 1
61033 1
61041 1
61047 1
61051 1
61057 1
61062 1
61073 1
61091 1
61094 1
61106 2
61114 1
61119 1
61133 1
61143 1
61156 1
61161 2
61162 1
61163 1
61168 1
61174 1
61188 1
61219 1
61226 1
61234 1
61236 1
61237 1
61243 1
61244 1
61248 1
61253 1
61256 1
61259 1
61263 1
61279 1
61280 1
61293 1
61295 1
61299 1
61314 1
61328 1
61335 1
61336 1
61339 1
61349 1
61370 2
61371 1
61378 1
61394 1
61410 1
61411 1
61412 1
61418 1
61439 2
61441 1
61446 1
61459 1
61463 1
61472 1
61477 2
61479 1
61488 1
61496 1
61497 1
61502 1
61506 2
61521 1
61525 1
61528 1
61532 1
61539 1
61547 1
61568 1
61571 1
61572 1
61594 1
61603 1
61604 1
61607 1
61611 1
61624 1
61628 1
61631 1
61634 1
61635 1
61657 1
61666 1
61670 2
61675 1
61676 1
61684 1
61687 1
61689 1
61700 1
61707 1
61717 1
61730 1
61735 1
61745 1
61749 1
61752 2
61759 1
61769 1
61773 1
61778 1
61782 1
61788 1
61797 1
61798 1
61800 1
61821 1
61834 1
61837 1
61838 1
61841 1
61843 1
61848 1
61855 1
61857 1
61862 1
61864 1
61865 1
61866 1
61873 1
61908 1
61911 1
61912 1
61916 1
61918 1
61924 1
61926 1
61937 1
61948 1
61971 1
61983 1
61990 1
61991 1
61996 1
62010 1
62019 1
62038 1
62051 1
62057 1
62060 1
62064 1
62077 1
62118 1
62125 1
62132 1
62135 1
62160 1
62182 1
62193 1
62210 1
62239 1
62243 1
62253 1
62256 1
62257 1
62263 1
62266 1
62268 1
62271 1
62274 1
62275 1
62278 1
62283 1
62287 1
62302 1
62306 1
62319 1
62322 1
62347 1
62365 1
62378 1
62397 1
62403 1
62405 1
62408 1
62436 1
62447 1
62464 1
62497 1
62505 1
62511 1
62524 1
62528 1
62540 1
62550 1
62551 1
62556 1
62570 1
62579 1
62588 1
62595 1
62602 1
62609 1
62612 1
62614 1
62615 1
62629 1
62635 1
62636 1
62638 1
62644 1
62658 1
62665 1
62666 1
62667 1
62688 1
62689 1
62696 1
62697 1
62706 1
62711 1
62712 1
62726 1
62727 1
62742 1
62744 1
62765 1
62770 1
62776 1
62782 1
62785 1
62792 1
62794 1
62809 1
62815 1
62830 1
62834 1
62851 1
62855 1
62865 2
62867 1
62875 1
62887 1
62895 1
62896 1
62899 1
62905 1
62909 1
62911 1
62914 1
62916 1
62917 1
62919 1
62925 1
62947 1
62953 1
62962 1
62967 1
62996 1
63018 1
63028 1
63032 1
63033 1
63037 1
63039 1
63047 1
63054 1
63095 1
63099 1
63100 1
63106 1
63109 1
63111 2
63139 1
63147 1
63148 1
63153 1
63215 1
63224 1
63254 1
63255 1
63256 1
63258 1
63261 1
63271 1
63279 2
63281 1
63288 1
63292 1
63296 1
63307 1
63308 1
63314 1
63320 1
63359 1
63381 1
63389 1
63428 2
63431 2
63435 1
63440 1
63448 1
63468 1
63476 1
63478 1
63522 1
63542 1
63548 1
63552 1
63567 1
63587 1
63593 1
63611 1
63623 1
63629 2
63645 1
63651 1
63672 1
63681 1
63683 1
63710 1
63717 1
63761 1
63762 1
63779 1
63805 1
63831 1
63835 1
63837 1
63855 1
63858 1
63859 1
63886 1
63906 1
63908 1
63912 1
63919 1
63922 1
63933 1
63965 1
63970 1
63979 1
64005 1
64008 1
64025 1
64039 1
64046 1
64049 1
64052 1
64073 1
64084 1
64113 1
64122 1
64128 1
64137 1
64145 1
64150 1
64167 1
64178 1
64187 1
64208 1
64222 1
64235 1
64237 1
64251 1
64252 1
64270 1
64287 2
64289 1
64303 1
64310 2
64333 1
64336 1
64338 1
64351 1
64362 1
64364 1
64396 1
64400 1
64408 1
64426 1
64442 1
64453 1
64454 1
64459 1
64466 1
64475 1
64495 1
64505 1
64515 1
64520 1
64522 1
64540 1
64546 1
64557 1
64560 1
64588 1
64591 1
64592 1
64608 1
64611 1
64630 1
64631 1
64654 1
64672 1
64675 1
64682 1
64683 1
64706 1
64726 1
64742 1
64747 1
64753 1
64760 1
64770 1
64788 1
64801 1
64803 1
64819 1
64831 1
64856 1
64864 1
64865 1
64877 1
64879 1
64900 1
64901 1
64909 1
64910 1
64911 1
64920 1
64922 1
64928 1
64934 1
64943 1
64958 1
64978 1
64982 1
64989 1
64990 1
64992 1
65001 1
65012 1
65042 1
65049 1
65066 1
65067 1
65083 1
65084 1
65109 1
65116 1
65126 1
65140 2
65141 1
65142 1
65143 1
65158 1
65163 1
65165 1
65174 1
65179 1
65181 1
65184 1
65201 1
65227 1
65236 1
65241 1
65245 1
65269 1
65280 1
65281 1
65292 1
65296 1
65325 1
65327 1
65330 1
65331 1
65363 1
65377 2
65386 1
65387 1
65391 1
65392 1
65410 1
65411 1
65420 1
65440 1
65441 1
65442 1
65458 1
65463 1
65470 1
65476 1
65480 1
65492 1
65507 1
65516 1
65529 1
65530 1
65539 1
65546 1
65557 1
65560 1
65562 1
65569 1
65570 1
65599 1
65610 1
65616 1
65617 1
65628 1
65632 1
65638 1
65640 2
65646 1
65650 1
65652 1
65657 1
65663 1
65716 1
65720 1
65721 1
65725 1
65733 1
65740 1
65745 1
65789 1
65792 1
65810 2
65830 1
65833 1
65839 1
65847 1
65892 1
65894 1
65899 1
65927 1
65931 1
65948 1
65949 1
65956 1
65994 2
66006 1
66013 1
66025 1
66046 1
66051 1
66074 1
66089 1
66090 1
66094 1
66102 1
66106 1
66108 1
66117 1
66138 2
66139 1
66161 1
66176 1
66182 1
66192 1
66215 1
66224 1
66228 1
66231 1
66238 1
66240 1
66243 1
66262 1
66271 1
66280 1
66285 1
66305 1
66312 1
66313 1
66322 1
66323 1
66324 1
66328 1
66330 1
66343 1
66354 1
66364 1
66367 1
66371 1
66383 1
66390 1
66408 1
66419 1
66422 1
66448 1
66452 1
66490 1
66491 1
66496 1
66532 1
66535 1
66540 1
66542 1
66560 1
66576 1
66579 1
66587 1
66598 2
66627 1
66633 1
66637 1
66647 1
66649 1
66676 1
66691 1
66705 1
66722 1
66745 2
66746 1
66747 1
66757 1
66759 1
66761 1
66769 1
66772 1
66777 1
66780 1
66810 1
66816 1
66835 1
66838 1
66860 1
66867 1
66875 1
66876 1
66884 1
66895 1
66920 1
66933 1
66944 2
66948 2
66955 1
66970 1
66973 1
66977 1
66994 1
67008 1
67019 1
67026 1
67044 1
67048 1
67050 1
67076 1
67085 1
67095 1
67101 2
67114 1
67135 1
67137 1
67138 1
67145 1
67150 1
67155 1
67156 1
67157 1
67161 2
67166 1
67168 1
67175 1
67181 1
67192 1
67193 1
67219 1
67222 1
67242 1
67245 1
67248 1
67277 1
67287 1
67303 1
67307 1
67319 1
67320 1
67321 1
67338 1
67345 1
67347 1
67362 1
67371 1
67372 1
67373 1
67375 1
67422 1
67446 1
67457 1
67471 1
67472 1
67474 2
67482 1
67485 1
67489 1
67492 1
67495 1
67517 1
67543 1
67558 1
67564 1
67565 1
67568 1
67575 1
67578 1
67580 1
67593 1
67607 1
67657 1
67666 1
67673 1
67683 1
67715 1
67720 1
67750 1
67770 1
67783 1
67799 1
67809 1
67838 1
67842 1
67844 1
67848 1
67849 1
67887 1
67892 1
67907 1
67923 1
67939 1
67947 1
68001 1
68025 1
68039 1
68052 1
68056 1
68060 1
68063 1
68067 1
68068 1
68069 1
68071 1
68112 1
68116 1
68133 1
68148 1
68160 1
68176 1
68183 1
68189 1
68197 1
68215 1
68220 1
68238 1
68254 1
68260 1
68277 1
68280 1
68295 1
68300 1
68315 1
68378 1
68391 1
68424 1
68434 2
68436 1
68449 1
68465 1
68573 1
68586 1
68590 1
68594 1
68597 1
68598 1
68613 1
68617 1
68632 1
68636 1
68640 1
68667 1
68683 2
68684 1
68715 1
68720 1
68738 1
68759 1
68767 1
68781 1
68786 1
68790 1
68808 1
68815 1
68839 1
68874 1
68882 1
68895 1
68924 1
68930 1
68953 1
68955 1
68958 1
68970 1
68972 1
68999 1
69007 1
69011 1
69013 1
69037 1
69042 1
69044 1
69046 1
69050 1
69074 1
69081 2
69101 1
69104 1
69116 1
69125 1
69139 1
69153 1
69162 1
69175 1
69181 2
69190 1
69198 1
69204 1
69222 2
69230 1
69241 1
69249 1
69251 1
69260 1
69291 1
69294 1
69301 1
69318 1
69326 1
69334 1
69350 1
69400 1
69410 1
69431 2
69432 1
69442 1
69446 1
69458 1
69463 1
69470 1
69484 1
69518 1
69521 1
69529 1
69535 1
69553 1
69574 1
69577 1
69582 1
69591 1
69612 2
69617 1
69620 1
69627 2
69639 1
69654 1
69691 1
69694 1
69701 1
69713 1
69714 1
69720 1
69731 1
69746 1
69752 1
69755 1
69757 1
69759 2
69779 1
69781 1
69795 1
69816 1
69826 1
69844 1
69849 1
69860 1
69864 1
69885 1
69887 1
69895 1
69902 1
69907 1
69912 1
69924 1
69932 1
69965 1
69981 1
69983 1
69984 1
69994 1
69995 1
69998 1
70003 1
70018 1
70029 1
70036 1
70040 1
70130 1
70137 2
70146 1
70169 1
70189 1
70202 1
70215 1
70231 1
70235 1
70241 1
70247 1
70251 1
70292 1
70306 1
70309 1
70321 1
70335 1
70347 1
70377 1
70402 1
70403 1
70416 1
70420 1
70422 1
70425 1
70445 1
70451 1
70463 1
70478 1
70480 1
70482 1
70485 1
70494 1
70495 1
70496 1
70501 1
70509 1
70535 1
70537 1
70558 1
70560 1
70567 1
70571 1
70575 1
70576 1
70580 1
70581 1
70584 1
70588 1
70612 1
70622 2
70626 1
70628 1
70637 1
70639 1
70672 1
70680 1
70693 1
70711 1
70724 1
70730 1
70733 1
70758 1
70770 1
70781 2
70818 1
70823 1
70833 1
70863 1
70865 1
70881 1
70916 1
70925 1
70935 1
70943 1
70973 1
70994 2
70996 1
71007 1
71027 1
71028 1
71052 1
71060 1
71067 1
71082 1
71098 1
71111 1
71112 1
71114 1
71120 1
71134 1
71135 1
71141 1
71145 1
71148 1
71153 1
71155 1
71169 1
71175 1
71183 1
71188 1
71194 1
71198 1
71218 1
71227 1
71242 1
71249 1
71268 1
71277 1
71301 1
71302 1
71305 1
71324 1
71325 1
71338 1
71342 2
71353 1
71359 1
71372 1
71415 1
71433 1
71439 1
71441 1
71442 1
71443 2
71444 1
71460 1
71469 1
71491 1
71496 1
71509 1
71512 1
71519 1
71533 1
71534 1
71536 1
71546 1
71556 1
71567 1
71583 1
71637 1
71644 1
71647 1
71652 1
71661 1
71670 2
71677 1
71682 1
71713 1
71714 1
71718 1
71730 1
71743 1
71747 1
71753 1
71761 1
71774 1
71783 1
71793 1
71802 1
71805 1
71807 1
71808 1
71818 1
71826 1
71833 1
71838 1
71844 1
71877 1
71884 1
71909 1
71920 1
71921 1
71924 1
71933 1
71940 1
71947 1
71953 1
71955 2
71962 2
71968 1
71969 1
71979 1
71983 1
72005 1
72009 1
72010 1
72014 1
72031 1
72040 1
72042 1
72048 1
72055 1
72059 1
72073 1
72075 1
72120 1
72122 1
72127 1
72131 1
72140 1
72143 1
72156 1
72159 1
72164 1
72172 1
72189 1
72195 2
72205 1
72216 1
72233 1
72237 1
72239 1
72251 1
72256 1
72284 1
72295 1
72301 1
72303 1
72307 1
72312 1
72313 1
72317 1
72318 1
72329 1
72333 1
72336 2
72349 1
72356 2
72365 1
72367 1
72370 1
72381 1
72385 1
72417 1
72422 2
72423 1
72426 1
72438 1
72450 1
72457 1
72466 1
72487 1
72500 1
72502 1
72507 1
72530 1
72532 1
72533 1
72536 1
72540 1
72544 1
72577 1
72592 1
72594 1
72601 1
72604 1
72609 1
72621 1
72627 2
72630 1
72636 1
72643 1
72644 1
72671 1
72695 1
72697 1
72707 1
72743 1
72745 1
72764 1
72769 1
72781 2
72785 1
72808 1
72809 1
72828 1
72836 1
72837 1
72875 1
72876 1
72884 1
72886 1
72892 1
72894 1
72910 1
72917 1
72955 1
72956 1
72957 1
72963 1
72966 1
72967 1
72992 1
73016 1
73018 1
73047 1
73052 1
73056 1
73060 1
73066 1
73097 1
73101 1
73116 1
73117 1
73124 1
73126 1
73141 1
73149 1
73157 1
73158 1
73175 1
73182 1
73186 1
73192 2
73202 1
73234 1
73236 1
73242 1
73247 1
73255 1
73269 1
73274 1
73279 1
73289 1
73304 1
73310 1
73314 1
73328 2
73329 1
73334 1
73336 1
73347 1
73360 1
73375 1
73377 1
73383 1
73385 1
73410 1
73448 1
73461 1
73474 1
73495 1
73501 1
73510 1
73516 1
73518 1
73524 1
73525 1
73533 1
73557 1
73559 1
73568 1
73573 1
73582 1
73597 1
73634 1
73645 1
73663 1
73664 1
73666 1
73681 1
73685 1
73725 1
73736 1
73770 1
73774 1
73775 1
73786 1
73788 1
73790 1
73793 1
73797 1
73810 1
73811 2
73821 1
73827 1
73831 1
73832 1
73844 1
73854 1
73856 1
73858 1
73876 1
73882 1
73898 1
73921 1
73925 1
73927 1
73939 1
73961 1
73965 1
73970 1
73971 1
74001 1
74008 1
74012 1
74023 1
74034 1
74037 1
74038 1
74039 1
74041 1
74065 1
74068 1
74074 1
74076 1
74087 1
74090 1
74092 1
74094 1
74098 1
74099 1
74100 1
74114 1
74130 2
74133 1
74149 1
74151 1
74152 1
74154 1
74176 1
74184 1
74186 1
74187 2
74220 1
74221 1
74233 1
74240 1
74241 1
74250 1
74251 1
74275 1
74289 1
74292 2
74295 1
74299 2
74303 1
74304 1
74312 1
74321 1
74343 1
74359 2
74363 1
74396 1
74403 1
74427 1
74434 1
74436 1
74442 1
74446 1
74461 1
74482 1
74492 1
74506 2
74508 1
74509 1
74513 1
74516 1
74531 1
74534 1
74539 1
74545 1
74557 1
74558 1
74560 1
74583 2
74592 1
74597 1
74622 1
74628 1
74635 1
74646 1
74656 1
74658 1
74668 1
74686 1
74693 1
74707 1
74708 1
74727 1
74737 1
74756 1
74758 1
74764 1
74765 1
74781 1
74784 1
74804 1
74813 1
74816 1
74825 1
74829 1
74835 1
74837 1
74839 1
74840 1
74854 1
74862 1
74873 1
74881 2
74895 1
74905 1
74918 1
74933 1
74955 1
74958 1
74981 1
74993 1
75004 1
75006 1
75009 1
75017 1
75105 1
75114 1
75123 1
75128 1
75131 1
75139 1
75141 2
75151 1
75175 1
75183 1
75184 1
75197 1
75201 1
75230 1
75238 1
75240 1
75261 1
75269 1
75270 1
75271 1
75274 1
75306 1
75331 1
75336 1
75356 1
75362 1
75368 1
75370 1
75390 1
75406 1
75446 1
75465 1
75469 1
75477 1
75490 2
75492 1
75496 1
75528 1
75543 1
75549 1
75564 1
75572 1
75573 1
75574 1
75577 1
75582 1
75586 1
75587 2
75592 1
75593 1
75596 1
75617 1
75631 1
75652 1
75666 1
75683 1
75689 1
75703 1
75716 1
75730 1
75733 1
75739 1
75751 1
75753 1
75770 1
75775 1
75786 1
75816 1
75835 1
75844 1
75849 1
75856 1
75879 1
75886 1
75912 1
75918 1
75930 1
75943 1
75945 1
75951 1
75959 1
75961 1
75963 1
75970 1
75973 1
75976 1
75984 1
75987 1
75992 1
76024 1
76031 1
76046 1
76065 1
76070 1
76073 1
76080 1
76085 1
76090 1
76110 1
76125 1
76128 1
76158 1
76171 1
76173 1
76193 2
76214 1
76263 1
76275 1
76295 1
76309 1
76336 1
76341 1
76385 1
76401 1
76418 1
76466 1
76468 1
76477 1
76486 1
76494 1
76499 1
76501 1
76505 1
76520 2
76521 1
76530 2
76537 1
76553 1
76571 1
76577 1
76585 1
76606 1
76620 1
76628 2
76630 1
76636 1
76643 2
76646 1
76649 1
76661 2
76683 1
76723 1
76733 1
76745 1
76759 1
76774 1
76787 1
76791 1
76796 1
76797 1
76807 1
76808 1
76811 1
76823 2
76824 1
76842 1
76845 1
76849 1
76862 1
76870 1
76875 1
76879 1
76883 1
76896 1
76910 1
76929 1
76931 1
76935 1
76947 1
76967 1
76972 1
76973 1
76987 1
77016 1
77022 1
77045 1
77054 3
77082 1
77097 2
77124 1
77130 2
77132 1
77133 1
77135 1
77136 1
77147 1
77149 1
77188 1
77213 1
77226 1
77236 1
77246 1
77248 1
77261 1
77262 1
77276 1
77281 1
77283 1
77287 1
77301 1
77322 1
77324 1
77374 1
77389 1
77391 1
77393 1
77402 1
77406 1
77424 1
77427 1
77464 1
77467 1
77470 1
77479 1
77499 1
77503 1
77516 1
77539 1
77553 1
77563 2
77574 1
77593 1
77598 1
77603 1
77608 1
77612 1
77624 1
77644 1
77670 2
77684 1
77688 2
77708 1
77744 1
77764 1
77784 1
77786 1
77799 1
77803 1
77806 1
77866 1
77869 1
77889 1
77891 1
77909 1
77933 1
77936 1
77937 1
77946 1
77948 1
77961 1
78000 1
78006 1
78017 1
78031 1
78040 2
78053 1
78055 1
78056 1
78059 1
78061 1
78067 1
78070 1
78073 1
78074 1
78083 1
78114 1
78117 1
78121 1
78123 1
78129 1
78147 1
78174 1
78189 1
78213 1
78215 1
78229 1
78230 1
78234 1
78240 1
78241 1
78244 1
78269 1
78287 1
78289 1
78296 1
78297 1
78332 1
78334 1
78335 1
78341 2
78350 1
78355 1
78360 2
78386 1
78393 1
78396 1
78409 1
78421 1
78424 1
78430 1
78431 1
78445 1
78458 1
78460 1
78476 1
78481 1
78483 1
78498 1
78538 1
78549 1
78550 1
78571 1
78593 1
78599 1
78605 3
78606 2
78613 1
78630 1
78665 1
78693 2
78698 1
78700 1
78703 1
78705 1
78718 1
78726 1
78729 1
78759 1
78760 1
78761 1
78772 1
78773 1
78776 1
78778 1
78780 1
78816 1
78817 1
78825 1
78848 1
78857 1
78858 1
78868 1
78895 1
78897 1
78907 1
78948 1
78984 1
79001 1
79019 1
79047 1
79060 1
79082 1
79090 1
79101 1
79114 1
79118 1
79138 1
79154 1
79162 1
79184 1
79208 1
79212 1
79218 1
79234 1
79238 1
79300 2
79315 1
79316 1
79326 1
79329 1
79340 1
79376 1
79382 1
79388 1
79394 1
79410 1
79467 1
79473 1
79475 1
79491 1
79494 1
79560 1
79568 1
79582 1
79584 1
79624 1
79643 1
79645 1
79664 1
79668 1
79671 1
79686 1
79707 1
79730 1
79746 1
79759 1
79760 1
79785 1
79796 1
79800 1
79844 1
79867 1
79876 1
79903 1
79947 1
79954 2
79960 1
79967 1
79974 1
80002 1
80007 1
80008 1
80012 1
80033 1
80041 1
80044 1
80076 1
80077 1
80097 1
80100 1
80131 1
80133 1
80135 1
80137 1
80139 1
80147 1
80161 1
80172 1
80181 1
80200 1
80209 1
80216 1
80235 1
80245 1
80251 1
80252 1
80265 1
80268 1
80291 1
80295 3
80296 1
80297 1
80314 1
80319 1
80346 1
80358 1
80362 1
80394 1
80406 1
80410 1
80450 1
80455 1
80459 1
80475 1
80484 1
80485 1
80503 1
80521 1
80526 1
80534 1
80576 1
80592 1
80622 1
80632 1
80640 1
80665 1
80678 1
80686 1
80691 1
80693 1
80696 1
80754 1
80776 1
80803 1
80839 1
80843 1
80883 1
80886 1
80904 1
80913 1
80916 1
80921 1
80932 1
80953 1
80960 1
80964 1
80965 1
80998 1
81008 1
81065 1
81097 1
81112 1
81144 1
81163 1
81168 1
81186 1
81195 1
81205 1
81218 1
81235 1
81251 1
81272 1
81281 1
81319 1
81340 1
81371 1
81376 1
81399 1
81430 1
81436 1
81438 1
81440 1
81449 1
81484 2
81495 1
81542 1
81560 1
81628 1
81655 1
81704 1
81767 1
81797 1
81800 1
81824 1
81831 1
81833 1
81864 1
81886 2
81906 1
81927 1
81928 1
81939 1
81940 1
81944 1
81970 1
81974 1
81979 1
81983 1
82041 1
82050 1
82067 1
82073 1
82097 1
82135 1
82137 1
82202 1
82242 1
82254 1
82283 1
82288 1
82317 1
82341 1
82373 1
82403 1
82407 1
82435 1
82437 1
82447 1
82459 1
82473 1
82480 1
82495 1
82504 1
82510 1
82523 1
82557 1
82559 1
82572 1
82573 1
82612 1
82616 1
82642 1
82648 1
82650 1
82652 1
82654 1
82695 1
82738 1
82746 1
82752 1
82760 1
82770 1
82784 1
82795 1
82805 1
82812 1
82813 1
82832 1
82844 1
82858 1
82874 1
82877 1
82887 1
82911 1
82942 1
82946 1
82951 1
82959 1
82972 1
82981 1
82993 1
83010 1
83013 1
83014 1
83036 1
83055 1
83076 1
83084 1
83085 1
83088 1
83105 1
83111 1
83114 1
83149 1
83216 1
83249 1
83260 2
83267 1
83282 1
83301 1
83318 1
83320 1
83344 1
83377 1
83386 1
83392 1
83397 1
83399 1
83411 1
83414 1
83422 1
83426 1
83451 2
83452 1
83467 1
83476 1
83487 1
83506 1
83547 1
83576 2
83590 1
83595 1
83647 1
83656 2
83667 1
83704 1
83729 1
83749 1
83753 1
83792 1
83823 1
83829 1
83917 2
83924 1
83953 1
83981 1
84002 1
84004 1
84107 1
84118 2
84150 1
84179 1
84189 2
84221 1
84226 1
84257 1
84378 1
84391 1
84420 1
84433 1
84446 1
84462 1
84480 1
84507 1
84520 1
84535 1
84555 1
84564 1
84624 1
84640 1
84651 1
84681 2
84710 1
84711 1
84725 1
84732 1
84749 1
84750 1
84818 1
84823 1
84851 1
84857 1
84864 1
84868 1
84898 1
84935 1
84937 1
84940 1
84953 1
85036 1
85043 1
85046 1
85055 1
85068 1
85070 1
85083 1
85091 1
85095 1
85099 1
85123 1
85159 1
85192 1
85203 1
85204 1
85210 1
85239 1
85255 1
85262 1
85292 1
85301 1
85318 1
85328 1
85333 1
85360 1
85364 1
85368 1
85378 1
85381 1
85392 1
85399 1
85431 1
85474 1
85493 2
85494 1
85550 1
85554 1
85560 1
85599 1
85604 1
85631 1
85635 1
85638 1
85644 1
85655 1
85666 1
85692 1
85693 1
85698 1
85699 1
85710 1
85722 1
85757 1
85758 1
85789 1
85813 1
85816 2
85823 1
85824 1
85827 1
85828 1
85855 1
85927 1
85938 1
85941 1
85945 1
85975 1
85992 1
85997 1
86018 1
86036 1
86077 1
86081 1
86129 1
86149 1
86161 1
86162 1
86176 1
86187 1
86220 1
86246 1
86248 1
86252 1
86258 1
86264 1
86268 1
86307 1
86340 1
86354 1
86447 1
86472 1
86582 1
86593 1
86603 1
86653 1
86686 1
86763 1
86799 1
86810 1
86820 1
86842 1
86852 1
86854 1
86876 1
86950 1
86975 1
86976 1
86978 1
87000 1
87014 1
87020 1
87038 1
87051 1
87061 1
87068 1
87072 1
87078 1
87103 1
87133 1
87168 1
87203 1
87207 1
87230 1
87260 1
87263 1
87266 1
87273 1
87338 1
87358 1
87372 1
87373 1
87380 1
87383 1
87398 1
87402 1
87410 1
87419 1
87447 1
87450 1
87451 1
87464 1
87467 1
87471 1
87476 1
87495 2
87532 1
87534 1
87536 1
87556 1
87570 1
87618 1
87625 1
87635 1
87675 1
87680 1
87694 1
87696 1
87731 1
87745 1
87769 1
87770 1
87772 1
87779 1
87780 1
87783 1
87806 1
87810 1
87813 1
87843 1
87860 1
87866 1
87877 1
87884 1
87888 1
87892 1
87901 1
87905 1
87919 1
87957 1
87983 1
87996 1
88016 2
88020 1
88028 1
88032 1
88043 1
88050 1
88065 1
88084 1
88103 1
88142 1
88143 1
88152 1
88157 1
88159 1
88167 1
88208 1
88219 1
88288 1
88293 1
88306 1
88318 1
88320 1
88378 1
88397 1
88431 1
88440 1
88484 1
88490 1
88492 1
88495 2
88500 1
88565 1
88571 1
88590 1
88639 1
88651 1
88666 1
88669 1
88671 1
88672 1
88684 1
88687 1
88716 1
88730 2
88732 1
88740 1
88753 1
88771 1
88777 1
88829 1
88831 1
88839 1
88855 1
88863 1
88872 1
88904 1
88907 1
88908 1
88940 1
88947 1
88966 1
88973 1
88974 1
88986 1
88988 1
88999 1
89008 1
89031 1
89039 1
89046 1
89094 1
89115 1
89140 1
89151 1
89166 1
89175 1
89176 1
89177 1
89179 1
89186 1
89194 1
89195 1
89197 1
89199 1
89240 1
89279 1
89341 1
89344 1
89348 1
89350 1
89354 1
89363 1
89365 1
89368 1
89369 1
89406 1
89415 1
89417 1
89422 1
89428 1
89449 1
89450 1
89468 1
89473 1
89495 1
89550 1
89564 1
89588 1
89605 1
89632 1
89644 1
89658 1
89673 1
89691 1
89721 1
89728 1
89738 1
89784 1
89809 1
89814 1
89861 1
89864 1
89884 1
89903 1
89918 1
89929 1
89960 1
89985 1
89986 1
90044 1
90052 1
90109 1
90110 1
90114 1
90177 1
90188 1
90194 1
90202 1
90241 1
90244 1
90259 1
90290 1
90300 1
90303 1
90314 1
90341 1
90351 1
90367 1
90375 1
90382 1
90383 1
90397 1
90404 1
90410 1
90414 1
90433 1
90453 1
90471 1
90477 1
90505 1
90513 1
90523 1
90565 1
90569 1
90576 1
90616 1
90620 2
90650 1
90662 1
90689 1
90738 1
90742 1
90784 1
90788 1
90807 1
90824 1
90844 1
90854 1
90901 1
90913 1
90916 1
90922 1
90935 1
91031 1
91078 1
91085 1
91145 1
91147 1
91175 1
91180 1
91193 1
91232 1
91233 1
91243 1
91266 1
91286 1
91336 1
91362 1
91377 1
91381 1
91385 1
91395 1
91396 1
91398 1
91443 1
91473 1
91474 1
91485 1
91505 1
91521 1
91554 1
91581 1
91588 1
91626 1
91640 1
91641 1
91644 1
91650 1
91661 1
91668 1
91672 1
91729 1
91736 1
91765 1
91766 1
91785 1
91790 1
91794 1
91802 1
91826 1
91832 1
91852 1
91861 1
91863 1
91876 1
91879 1
91884 1
91887 1
91891 1
91893 1
91901 1
91904 1
91927 1
91944 1
91965 1
91980 1
91990 1
92002 1
92029 1
92036 1
92045 1
92079 1
92123 1
92125 1
92158 1
92163 1
92174 1
92187 1
92195 1
92210 1
92285 1
92289 1
92348 1
92359 1
92372 1
92378 1
92383 1
92410 1
92415 1
92423 1
92456 1
92457 1
92467 1
92468 1
92475 1
92483 1
92489 1
92491 1
92531 1
92536 1
92539 1
92568 1
92599 1
92617 1
92656 1
92660 1
92701 1
92705 1
92769 1
92775 1
92812 1
92860 1
92867 1
92879 1
92886 1
92903 1
92908 1
92955 1
92978 1
92987 1
93026 1
93044 1
93045 1
93047 1
93050 1
93063 1
93077 1
93081 2
93085 1
93096 1
93117 1
93136 1
93139 1
93157 1
93177 1
93184 1
93277 1
93279 1
93307 1
93334 1
93336 1
93351 1
93377 1
93397 1
93410 1
93457 1
93468 1
93488 1
93523 1
93544 1
93545 1
93554 1
93589 1
93625 1
93655 1
93677 1
93695 1
93723 1
93749 1
93757 1
93771 1
93794 1
93802 1
93803 1
93814 1
93819 1
93845 1
93851 1
93853 1
93857 1
93859 1
93879 1
93887 1
93894 1
93898 1
93900 2
93906 1
93912 1
93926 1
93939 1
93958 1
93970 1
94041 1
94046 1
94054 1
94090 1
94094 1
94119 1
94144 1
94147 2
94167 1
94190 1
94213 1
94234 1
94239 1
94266 1
94277 1
94291 1
94296 2
94306 1
94344 1
94392 1
94397 1
94408 1
94448 1
94451 1
94452 1
94469 1
94471 1
94499 1
94506 1
94543 1
94584 1
94593 1
94636 1
94643 2
94742 1
94774 1
94793 1
94795 1
94799 1
94816 1
94830 1
94850 1
94875 1
94893 1
94928 1
94949 1
95045 1
95104 1
95121 1
95147 1
95234 1
95282 1
95294 1
95331 1
95365 1
95414 1
95447 1
95461 1
95477 1
95488 1
95507 1
95532 1
95687 1
95718 1
95724 1
95745 1
95795 1
95814 1
95829 1
95858 1
95862 1
95899 1
95905 1
95957 1
96007 1
96011 1
96036 1
96037 1
96054 1
96056 1
96066 1
96101 1
96116 1
96151 1
96168 1
96207 1
96254 1
96255 1
96385 1
96389 1
96430 1
96461 1
96471 1
96497 1
96547 1
96567 1
96569 1
96573 1
96587 1
96595 1
96601 1
96615 1
96638 1
96673 1
96709 1
96719 1
96730 1
96733 1
96752 1
96789 1
96844 1
96953 1
96957 1
96978 1
97021 1
97029 1
97033 1
97034 2
97071 1
97076 1
97120 1
97127 1
97154 1
97168 1
97169 1
97190 1
97195 1
97229 1
97244 1
97252 1
97275 1
97297 1
97312 1
97324 1
97331 1
97360 1
97374 1
97420 1
97438 1
97441 1
97448 1
97526 2
97716 1
97736 1
97780 1
97800 1
97833 1
97850 1
97894 1
97901 1
97908 1
97926 1
98048 1
98070 1
98154 1
98166 1
98177 1
98184 1
98190 1
98224 1
98273 1
98298 1
98337 1
98338 1
98347 1
98394 1
98419 1
98424 1
98440 1
98468 1
98470 1
98523 1
98550 1
98618 1
98655 1
98668 1
98696 1
98699 1
98743 1
98746 1
98752 1
98756 1
98770 1
98791 1
98816 1
98825 1
98866 1
98896 1
98928 1
98999 1
99031 1
99134 1
99291 1
99300 1
99304 1
99329 1
99339 1
99352 1
99356 1
99391 2
99446 1
99464 1
99471 1
99487 1
99500 1
99506 1
99510 1
99526 1
99530 1
99574 1
99578 1
99588 1
99600 1
99622 1
99664 1
99700 1
99712 1
99724 1
99758 1
99778 1
99781 1
99799 1
99841 1
99842 1
99870 1
99886 1
99893 1
99905 1
99917 1
99946 1
99948 1
99953 1
99954 1
99976 1
99978 1
100012 1
100032 1
100086 1
100093 1
100099 1
100102 1
100116 1
100119 1
100220 1
100222 1
100263 1
100315 1
100338 1
100341 1
100370 1
100374 1
100396 1
100428 1
100466 1
100475 1
100477 1
100478 1
100546 1
100599 1
100622 1
100645 1
100664 1
100673 1
100685 1
100689 1
100724 1
100735 1
100740 1
100749 1
100774 1
100781 1
100783 1
100808 1
100828 1
100849 1
100854 1
100905 1
100936 1
100979 1
100991 1
100995 1
100999 1
101018 1
101028 1
101048 1
101114 1
101128 1
101186 1
101202 1
101203 1
101258 1
101285 1
101344 1
101386 1
101424 1
101433 1
101439 1
101440 1
101471 1
101509 1
101580 1
101584 1
101606 1
101608 1
101609 1
101620 1
101636 1
101674 1
101693 1
101720 1
101722 1
101742 1
101810 1
101893 1
101915 1
101919 1
101956 1
101969 1
101997 1
102070 1
102072 1
102162 1
102193 1
102227 1
102256 1
102262 1
102275 1
102300 1
102341 1
102354 1
102358 1
102361 1
102475 1
102510 1
102528 1
102529 2
102539 1
102566 1
102586 1
102636 1
102694 1
102700 1
102727 1
102738 1
102771 1
102779 1
102791 1
102806 1
102810 1
102839 1
102870 1
102874 1
102908 1
102919 1
102971 1
102991 1
102994 1
103013 1
103068 1
103071 1
103072 1
103074 1
103093 1
103173 1
103174 1
103254 1
103278 1
103284 1
103339 1
103396 1
103397 1
103403 1
103416 1
103439 1
103452 1
103526 1
103533 1
103620 1
103631 1
103637 1
103641 1
103688 1
103691 1
103844 1
103889 1
103929 1
103962 1
104008 1
104054 1
104170 1
104182 1
104188 1
104229 1
104255 1
104262 1
104357 1
104406 2
104510 1
104567 1
104568 1
104690 1
104745 1
104751 1
104788 1
104803 1
104835 1
104838 1
104861 1
104863 1
104896 1
104940 1
104941 1
104991 1
105031 1
105097 2
105114 1
105116 1
105137 1
105163 1
105205 1
105208 1
105226 1
105378 2
105410 1
105425 1
105428 1
105463 1
105467 1
105528 1
105561 1
105602 1
105607 1
105649 1
105651 1
105672 1
105725 1
105732 1
105770 1
105775 1
105793 1
105818 1
105820 1
105956 1
105959 1
105987 1
106030 1
106066 1
106087 1
106114 1
106136 1
106165 1
106174 1
106175 1
106197 1
106209 1
106257 1
106265 1
106274 1
106275 1
106292 1
106302 1
106313 1
106331 1
106340 1
106410 1
106504 1
106528 1
106642 1
106672 1
106683 1
106718 1
106742 1
106745 1
106790 1
106820 1
106835 1
106863 1
106870 1
106878 1
106889 1
106902 1
106915 1
106940 1
106960 1
107048 1
107051 1
107061 1
107070 1
107126 1
107130 1
107133 1
107138 1
107154 1
107178 2
107194 1
107273 1
107276 1
107285 1
107299 1
107358 1
107369 1
107371 1
107400 1
107425 1
107465 1
107505 1
107546 1
107554 1
107624 1
107696 1
107705 1
107843 1
107849 1
107850 1
107896 1
107908 1
107942 1
108084 1
108102 1
108122 1
108177 1
108193 1
108194 1
108226 1
108244 1
108294 1
108404 1
108447 1
108476 1
108491 1
108521 1
108525 1
108609 1
108621 1
108657 1
108762 1
108832 1
108889 1
108935 1
108988 1
109061 1
109083 1
109103 1
109139 1
109148 1
109163 1
109287 1
109292 1
109357 1
109435 1
109468 1
109487 1
109625 1
109666 1
109689 1
109723 1
109791 1
109817 1
109843 1
109860 1
109876 1
109971 1
109975 1
110047 1
110049 1
110054 1
110079 1
110193 1
110202 1
110209 1
110233 1
110298 1
110304 1
110340 1
110344 1
110370 1
110397 1
110442 1
110450 1
110489 1
110493 1
110532 1
110625 1
110644 1
110723 1
110732 1
110770 1
110788 1
110840 1
110863 1
110864 1
110879 1
110881 1
110899 1
110906 2
111133 1
111155 1
111165 1
111201 1
111213 1
111241 1
111303 1
111329 1
111348 1
111371 1
111397 1
111477 1
111501 1
111528 1
111589 1
111635 1
111640 1
111684 1
111692 1
111707 1
111717 1
111808 1
111852 1
111894 1
111927 1
111946 1
112030 1
112037 1
112039 1
112106 1
112175 1
112271 1
112317 1
112337 1
112449 1
112467 1
112484 1
112522 1
112524 1
112555 1
112580 1
112585 1
112704 1
112758 1
112809 1
113007 1
113016 1
113043 1
113063 1
113125 1
113149 1
113161 1
113211 1
113218 1
113283 1
113333 1
113383 1
113395 1
113402 1
113452 1
113466 1
113512 1
113542 1
113580 1
113631 1
113673 1
113678 1
113710 1
113820 1
113839 1
113884 1
113887 1
113898 1
113918 1
113937 1
113960 1
114038 1
114061 1
114080 1
114187 1
114207 1
114245 1
114247 1
114327 1
114354 2
114422 1
114427 1
114437 1
114511 1
114579 1
114627 1
114638 1
114651 1
114719 1
114743 1
114767 1
114788 1
114849 1
114916 1
114968 1
115222 1
115339 1
115373 1
115374 1
115382 1
115384 1
115427 1
115455 1
115484 1
115542 1
115599 1
115603 1
115717 1
115747 1
115802 1
115837 1
115879 1
115939 1
115963 1
116019 1
116065 1
116075 1
116099 1
116108 1
116131 1
116142 1
116203 1
116225 1
116233 1
116272 1
116430 1
116435 1
116478 1
116494 1
116537 1
116544 1
116568 1
116605 1
116618 1
116633 1
116648 1
116751 1
116774 1
116777 1
116783 1
116854 1
116876 1
116884 1
116890 1
116898 1
116939 1
116967 1
116973 1
117004 1
117031 1
117051 1
117061 1
117066 1
117128 1
117144 1
117185 1
117213 1
117316 1
117325 1
117367 1
117431 1
117496 1
117497 1
117503 1
117505 1
117535 1
117551 1
117553 1
117778 1
117797 1
117887 1
117961 1
118017 1
118080 1
118170 1
118206 1
118210 1
118211 1
118243 1
118306 1
118310 1
118339 1
118345 1
118408 1
118413 1
118421 1
118529 1
118584 1
118634 1
118645 1
118789 1
118913 1
118923 1
118929 1
119001 1
119005 1
119023 1
119035 1
119070 1
119148 1
119222 1
119348 1
119395 1
119445 1
119519 1
119541 1
119628 1
119668 1
119732 1
119821 1
119837 1
119849 1
119885 1
119898 1
120103 1
120141 1
120280 1
120283 1
120340 1
120378 1
120461 1
120472 1
120573 1
120612 1
120661 1
120704 1
120771 1
120860 1
120873 1
120946 1
121057 1
121069 1
121185 1
121199 1
121272 1
121306 1
121354 1
121393 1
121513 1
121530 1
121534 1
121552 1
121597 1
121607 1
121667 1
121685 1
121707 1
121716 1
121734 1
121740 1
121774 1
121798 1
121805 1
121844 1
121898 1
121927 1
121940 1
121942 1
121947 1
121961 1
121962 1
122036 2
122146 1
122234 1
122316 1
122392 1
122408 1
122432 1
122459 1
122505 1
122508 1
122565 1
122576 1
122637 1
122639 1
122672 1
122725 1
122735 1
122745 1
122765 1
122901 1
122941 1
123015 1
123041 1
123066 1
123071 2
123077 1
123121 1
123169 1
123180 1
123223 1
123230 1
123278 1
123338 1
123348 1
123359 1
123360 1
123386 1
123612 1
123617 1
123634 1
123802 1
123807 1
123826 1
123903 1
123932 1
123942 1
123947 1
124036 1
124070 1
124111 1
124136 1
124152 1
124163 1
124197 1
124257 1
124331 1
124348 1
124406 1
124432 1
124463 1
124476 1
124552 1
124573 1
124613 1
124628 1
124652 1
124701 1
124711 1
124712 1
124718 1
124732 1
124738 1
124748 1
124781 1
124787 1
124810 1
124848 1
124863 1
124972 1
124978 1
125011 1
125030 1
125037 1
125038 1
125055 1
125070 1
125132 1
125191 1
125281 1
125322 1
125337 1
125342 1
125350 1
125408 1
125415 1
125447 1
125464 1
125502 1
125536 1
125557 1
125575 1
125588 1
125610 1
125611 1
125632 1
125729 1
125736 1
125743 1
125774 1
125853 1
125887 1
125949 1
125957 1
126013 1
126041 1
126109 1
126276 1
126305 1
126329 1
126369 1
126427 1
126468 1
126498 1
126508 1
126577 1
126600 1
126673 1
126677 1
126708 1
126752 1
126777 1
126888 1
126918 1
127018 1
127137 1
127157 1
127193 1
127315 1
127317 1
127326 1
127342 1
127370 1
127396 1
127457 1
127467 1
127534 1
127545 1
127590 1
127603 1
127630 1
127709 1
127748 1
127773 1
127818 1
127943 1
127944 1
128007 1
128034 1
128054 1
128091 1
128106 1
128142 1
128211 1
128286 1
128350 1
128367 1
128413 1
128532 1
128535 1
128621 1
128665 1
128797 1
128819 1
128867 1
128913 1
129011 1
129013 1
129028 1
129066 1
129140 1
129208 1
129226 1
129285 1
129339 1
129435 1
129577 1
129594 1
129643 1
129677 1
129760 1
129784 1
129842 1
129849 1
129862 1
130020 1
130082 1
130180 1
130241 1
130264 1
130284 1
130360 1
130367 1
130554 1
130556 1
130723 1
130726 1
130857 1
130938 1
130964 1
131005 1
131107 1
131167 1
131213 1
131237 1
131241 1
131263 1
131323 1
131331 1
131356 1
131409 1
131419 1
131600 1
131755 1
131789 1
132075 1
132312 1
132454 1
132524 1
132591 1
132782 1
132807 1
132825 1
132840 1
132909 1
133102 1
133181 1
133226 1
133227 1
133252 1
133259 1
133358 1
133378 1
133451 1
133484 1
133505 1
133635 1
133722 1
133780 1
133786 1
133847 1
133877 1
133921 1
133952 1
133994 1
134015 1
134083 1
134191 1
134228 1
134332 1
134683 1
134687 1
134723 1
134803 1
134806 1
134833 1
134884 1
134922 1
134938 1
134968 1
134979 1
135028 1
135219 1
135312 1
135446 1
135454 1
135457 1
135521 1
135590 1
135591 1
135615 1
135727 1
135763 1
135774 1
135789 1
135853 1
135866 1
135907 1
135939 1
135973 1
136187 1
136231 1
136299 1
136313 1
136407 1
136447 1
136523 1
136610 1
136635 1
136676 1
136748 1
136855 1
136929 1
136958 1
137016 1
137052 1
137085 1
137160 1
137204 1
137250 1
137313 1
137343 1
137452 1
137483 1
137491 1
137514 1
137545 1
137550 1
137608 1
137774 1
137940 1
138014 1
138082 1
138110 2
138295 1
138374 1
138415 1
138432 1
138491 1
138619 1
138740 1
138760 1
138797 1
138854 1
138962 1
139009 1
139023 1
139064 1
139171 1
139185 1
139291 1
139298 1
139381 1
139400 1
139416 1
139428 1
139638 1
139753 1
139792 1
139896 1
139909 1
139923 1
139999 1
140142 1
140169 1
140292 1
140390 1
140506 1
140529 1
140539 1
140600 1
140604 1
140660 1
140671 1
140747 1
140784 1
140790 1
140875 1
140949 1
141058 1
141118 1
141162 1
141182 1
141270 1
141345 1
141375 1
141381 1
141393 1
141441 1
141491 1
141537 1
141590 1
141631 1
141688 1
141756 1
141782 1
141864 1
141936 1
141939 1
141966 1
141968 1
141994 1
142152 1
142297 1
142315 1
142330 1
142387 1
142462 1
142499 1
142534 1
142577 1
142608 1
142724 1
142775 1
142836 1
142868 1
142956 1
142973 1
142999 1
143053 1
143074 1
143128 1
143160 1
143167 1
143168 1
143195 1
143200 1
143252 1
143286 1
143287 1
143294 1
143316 1
143364 1
143379 1
143489 1
143577 1
143626 1
143631 1
143792 1
143823 1
143981 1
144062 1
144117 1
144155 1
144219 1
144236 1
144307 1
144318 1
144398 1
144406 1
144456 1
144469 1
144499 1
144560 1
144607 1
144626 1
144768 1
144839 1
144869 1
144906 1
145034 1
145171 1
145206 1
145244 1
145303 1
145373 1
145512 1
145519 1
145548 1
145634 1
145697 1
145793 1
145862 1
145924 1
146007 1
146036 1
146304 1
146320 1
146326 1
146347 1
146348 1
146390 1
146437 1
146442 1
146458 1
146517 1
146580 1
146677 1
146685 1
146753 1
146850 1
146873 1
146893 1
146896 1
147054 1
147055 1
147058 1
147129 1
147262 1
147272 1
147418 1
147439 1
147465 1
147492 1
147516 1
147596 1
147623 1
147632 1
147636 1
147679 1
147690 1
147709 1
147727 1
147756 1
147759 1
147764 1
147773 1
147779 1
147866 1
147869 1
147888 1
147889 1
147911 1
147946 1
147962 1
147973 1
147989 1
148081 1
148092 1
148126 1
148138 1
148140 1
148234 1
148362 1
148437 1
148457 1
148585 1
148808 1
148947 1
148968 1
148986 1
149039 1
149223 1
149255 1
149333 1
149360 1
149361 1
149384 1
149698 1
149739 1
149932 1
149970 1
149986 1
149987 1
150079 1
150104 1
150135 1
150271 1
150523 1
150596 1
150922 1
150936 1
150987 1
151001 1
151025 1
151058 1
151089 1
151135 1
151365 1
151406 1
151457 1
151469 1
151476 1
151487 1
151576 1
151584 1
151618 1
151657 1
151659 1
151760 1
151814 1
151879 1
151949 1
152003 1
152066 1
152157 1
152219 1
152224 1
152244 1
152257 1
152261 1
152307 1
152309 1
152389 1
152408 1
152444 1
152456 1
152505 1
152515 1
152713 1
152715 1
152747 1
152765 1
152768 1
152772 1
152795 1
152867 1
152935 1
153068 1
153101 1
153110 2
153133 1
153134 1
153185 1
153234 1
153289 1
153336 1
153362 1
153411 1
153450 1
153515 1
153549 1
153582 1
153742 1
153761 1
153766 1
153783 1
153789 1
153846 1
153863 1
153888 1
153966 1
154028 1
154042 1
154077 1
154099 1
154143 1
154250 1
154294 1
154407 1
154574 1
154676 1
154798 1
154806 1
154825 1
154896 1
155047 1
155120 1
155211 1
155248 1
155458 1
155808 1
155815 1
155963 1
156226 1
156329 1
156342 1
156418 1
156537 1
156647 1
156708 1
156756 1
156871 1
156964 1
157003 1
157083 1
157091 1
157184 1
157338 1
157517 1
157586 1
157607 1
157701 1
157722 1
157774 1
157796 1
157907 1
158213 1
158260 1
158269 1
158276 1
158323 1
158376 1
158400 1
158422 1
158473 1
158513 1
158575 1
158592 1
158717 1
158766 1
158804 1
158805 1
158863 1
158872 1
159353 1
159485 1
159507 1
159521 1
159579 1
159630 1
159655 1
159730 1
159764 1
159847 1
159895 1
160093 1
160124 2
160145 1
160168 1
160190 1
160213 1
160214 1
160233 1
160267 1
160549 1
160631 1
160660 1
160694 1
160716 1
160728 1
160748 1
160749 1
160766 1
160794 1
160805 1
160813 1
160982 1
161037 1
161072 1
161126 1
161167 1
161170 1
161466 1
161611 1
161642 1
161663 1
161767 1
161857 1
161862 1
162091 1
162179 1
162202 1
162226 1
162342 1
162437 1
162518 1
162611 1
162683 1
162776 1
162894 1
162898 1
162950 1
163007 1
163104 1
163130 1
163166 1
163206 1
163265 1
163429 1
163476 1
163492 1
163514 1
163579 1
163604 1
163618 1
163703 1
163714 1
163814 1
163834 1
164028 1
164035 1
164146 1
164160 1
164165 1
164168 1
164181 1
164262 1
164287 1
164288 1
164307 1
164322 1
164400 1
164401 1
164414 1
164420 1
164608 1
164941 1
164986 1
164995 1
165101 1
165150 1
165216 1
165236 1
165273 1
165275 1
165294 1
165342 1
165497 1
165510 1
165512 1
165534 1
165538 1
165557 1
165579 1
165629 1
165668 1
165718 1
165732 1
165817 1
166101 1
166226 1
166331 1
166360 1
166383 1
166440 1
166460 1
166464 1
166501 1
166516 1
166587 1
166608 1
166697 1
166842 1
166923 1
166981 1
167010 1
167084 1
167158 1
167246 1
167385 1
167404 1
167559 1
167566 1
167646 1
167707 1
167709 1
167712 1
167743 1
167778 1
167836 1
167891 1
167960 1
168038 1
168067 1
168105 1
168372 1
168497 1
168509 1
168583 1
168682 1
168717 1
168831 1
168857 1
168867 1
168870 1
168878 1
169034 1
169052 1
169288 1
169326 1
169391 1
169439 1
169523 1
169545 1
169612 1
169770 1
169864 1
169888 1
169929 1
170096 1
170164 1
170321 1
170411 1
170423 1
170438 1
170550 1
170617 1
170705 1
170836 1
170864 1
170906 1
170966 1
171046 1
171050 1
171116 1
171165 1
171174 1
171258 1
171276 1
171368 2
171494 1
171495 1
171659 1
171711 1
171724 1
171977 1
172148 1
172172 1
172223 1
172341 1
172534 1
172550 1
172714 1
172726 1
172733 1
172928 1
172995 1
173048 1
173084 1
173112 1
173120 1
173160 1
173194 1
173234 1
173235 1
173240 1
173362 1
173371 1
173382 1
173463 1
173529 1
173542 1
173553 1
173588 1
173679 1
173714 1
173755 1
173763 1
173772 1
173778 1
173788 1
173802 1
173808 1
173814 1
173871 1
173923 1
173934 1
173948 1
173974 2
173987 1
174024 1
174041 1
174043 1
174045 1
174061 1
174067 1
174081 1
174158 1
174202 1
174228 1
174296 1
174300 1
174403 1
174510 1
174566 1
174604 1
174656 1
174687 1
174814 1
174876 1
174877 1
174926 1
174932 1
174945 1
174982 1
175059 1
175069 1
175163 1
175258 1
175312 1
175351 1
175354 1
175527 1
175532 1
175575 1
175580 1
175619 1
175711 1
175723 1
175732 1
175758 1
175760 1
175831 1
176023 1
176379 1
176390 1
176444 1
176481 1
176505 1
176634 1
176789 1
176845 1
176925 1
177088 1
177137 1
177198 1
177234 1
177426 1
177497 1
177718 1
177984 1
178010 1
178061 1
178157 1
178221 1
178223 1
178422 1
178448 1
178449 1
178487 1
178637 1
178744 1
178772 1
178952 1
178995 1
179073 1
179151 1
179180 1
179230 1
179340 1
179360 1
179362 1
179377 1
179429 1
179457 1
179571 1
179604 1
179634 1
179669 1
179682 1
179684 1
179704 1
179852 1
179901 1
179904 1
179931 1
179961 1
179965 1
180040 1
180116 1
180117 1
180144 1
180157 1
180235 1
180238 1
180319 1
180337 1
180361 1
180452 1
180489 1
180524 1
180537 1
180724 1
180845 1
180887 1
180992 1
181011 1
181075 1
181266 1
181374 1
181376 1
181450 1
181488 1
181580 1
181711 1
181738 1
181769 1
181772 1
181798 1
181821 1
181834 1
181958 1
182001 1
182028 1
182092 1
182108 1
182192 1
182526 1
182719 1
182906 1
182995 1
183013 1
183364 1
183383 1
183397 1
183447 1
183580 1
183691 1
183785 1
183796 1
183894 1
183901 1
183911 1
183967 1
183987 1
184069 1
184168 1
184383 1
184552 1
184640 1
184989 1
185145 1
185408 1
185469 1
185556 1
185571 1
185792 1
185922 1
186053 1
186171 1
186373 1
186481 1
186946 1
187177 1
187474 1
187855 1
187940 1
188097 1
188479 1
188485 1
188489 1
188596 1
188730 1
188773 1
188786 1
189160 1
189239 1
189421 1
189483 1
189597 1
189951 1
190634 1
190636 1
190638 1
190911 1
191312 1
191864 1
192066 2
192422 1
192630 1
192718 1
192740 2
192753 1
193268 1
193386 2
193587 1
193850 1
194064 1
194154 1
194200 1
194227 1
194246 1
194290 1
194421 1
194477 1
194751 1
194813 1
195104 1
195258 1
195315 1
195320 1
195403 1
195653 1
195758 1
195771 1
195828 1
195867 1
196033 1
196092 1
196252 1
196509 1
196593 1
196863 1
196885 1
197471 1
197611 1
197857 1
197911 1
197976 1
198109 1
198113 1
198136 1
198424 1
198444 1
198601 1
198614 1
198732 1
198830 1
198838 1
198913 1
198944 1
199102 1
199430 1
199494 1
199708 1
199893 1
199907 1
199989 1
200000 1
200225 1
200347 1
200674 1
201079 1
201210 1
201232 1
201255 1
201282 1
201435 1
201564 1
201795 1
201927 1
202038 1
202211 1
202330 1
202353 1
202387 1
202409 1
202560 1
203083 1
203187 1
203482 1
203602 1
203813 1
203851 1
204035 1
204155 1
204166 1
204195 1
204213 1
204365 1
204442 1
204547 1
204606 1
204884 1
204989 1
205023 1
205079 1
205081 1
205128 1
205216 1
205244 1
205302 1
205439 1
205492 1
205502 1
205541 1
205612 1
205705 1
205837 1
205986 1
206047 1
206217 1
206462 1
206509 1
206529 1
206640 1
206683 1
206771 1
206791 1
206822 1
206983 1
207038 1
207118 1
207123 1
207317 1
207479 1
207577 1
207627 1
207888 1
208005 1
208017 1
208106 1
208309 1
208531 1
208748 1
209127 1
209237 1
209333 1
209342 1
209379 1
209437 1
209587 1
209638 1
209673 1
209995 1
210137 1
210496 1
210542 1
210799 1
211182 1
211196 1
211560 1
211584 1
211627 1
211817 1
211960 1
212148 1
212160 1
212354 1
212509 1
212554 1
212968 1
213066 1
213096 1
213181 1
213300 1
213343 1
213444 1
213507 1
213649 1
213924 1
213971 1
213973 1
214082 1
214278 1
214432 1
214610 1
214952 1
215033 1
215079 1
215136 1
215143 1
215161 1
215202 1
215371 1
215467 1
215559 1
215601 1
215762 1
215778 1
215860 1
216048 1
216722 1
216852 1
216918 1
217016 1
217112 1
217272 1
217302 1
217350 1
217611 1
217698 1
217751 1
217884 1
218017 1
218027 1
218029 1
218078 1
218583 1
218878 1
219458 1
219488 1
219838 1
219873 1
220443 1
220493 1
220516 1
220736 1
220813 1
220960 1
221029 1
221054 1
221080 1
221167 1
221367 1
221588 1
221663 1
221693 1
221936 1
222027 1
222350 1
222413 1
222486 1
222541 1
222575 1
222627 1
222673 1
222707 1
222896 1
222970 1
223128 1
223136 1
223165 1
223296 1
223361 1
223536 1
223730 1
223917 1
224050 1
224052 1
224130 1
224230 1
224304 1
224399 1
224446 1
224549 1
224558 1
224612 1
224672 1
224881 1
224919 1
225142 1
225474 1
225487 1
225530 1
225735 1
225861 1
225960 1
226079 1
226121 1
226190 1
226307 1
226559 1
226625 1
226870 1
226947 1
227095 1
227288 1
227362 1
227492 1
227530 1
227606 1
227641 1
227671 1
227957 1
227976 1
227992 1
228080 1
228211 1
228409 1
228428 1
228533 1
228658 1
228769 1
228927 1
228986 1
229337 1
229355 1
229384 1
229577 1
229794 1
229830 1
229963 1
230004 1
230089 1
230449 1
230616 1
230751 1
231242 1
231347 1
231373 1
231466 1
231475 1
231677 1
231939 1
231955 1
232189 1
232296 1
232409 1
232413 1
232447 1
232473 1
232611 1
232896 1
232973 1
233171 1
233243 1
233386 1
233387 1
233936 1
234036 1
234086 1
234162 1
234197 1
234200 1
234208 1
234213 1
234312 1
234379 1
234608 1
234805 1
234851 1
235357 1
235399 1
235459 1
235660 1
235970 1
236226 1
236256 1
236348 1
236354 1
236367 1
236451 1
236486 1
236526 1
236620 1
236725 1
236753 1
236863 1
236924 1
237042 1
237413 1
237422 1
237663 1
237913 1
238158 1
238160 1
238366 1
238406 1
238630 1
238812 1
238817 1
238898 1
239057 1
239137 1
239238 1
239395 1
239417 1
239509 1
239762 1
240098 1
240230 1
240959 1
241362 1
241443 1
241469 1
241615 1
241618 1
241729 1
241742 1
241762 1
241795 1
241799 1
241821 1
241959 1
242045 1
242188 1
242282 1
242378 1
242424 1
242447 1
242485 1
242921 1
243080 1
243123 1
243197 1
243207 1
243224 1
243587 1
243752 1
243829 1
243843 1
243990 1
244069 1
244225 1
244262 1
244313 1
244356 1
244417 1
244432 1
244747 1
244933 1
245315 1
245709 1
245944 1
246270 1
246278 1
246820 1
246880 1
247033 1
247041 1
247120 1
247312 1
247395 1
247605 1
247691 1
247763 1
247946 1
248026 1
248063 1
248186 1
248302 1
248500 1
248629 1
248961 1
249097 1
249109 1
249124 1
249292 1
249412 1
249514 1
249754 1
249802 1
249868 1
249922 1
250061 1
250126 1
250171 1
250201 1
250222 1
250235 1
250414 1
250467 1
250475 1
250543 1
250608 1
250609 2
250665 1
250896 1
250899 1
250978 1
251168 1
251172 1
251224 1
251332 1
251388 1
251639 1
251725 1
251883 1
251923 1
252170 1
252595 1
252711 1
252775 1
252976 1
253094 1
253135 1
253155 1
253211 1
253294 1
253298 1
253437 1
253525 1
253565 1
253700 1
254373 1
254573 1
254669 1
254750 1
254801 1
255461 1
255466 1
255504 1
255964 1
255969 1
256433 1
256474 1
256614 1
256678 1
256733 1
256889 1
256919 1
256945 1
256950 1
256992 1
257168 1
257223 1
257237 1
257382 1
257405 1
257440 1
257472 1
257597 1
257618 1
257691 1
257725 1
258354 1
258455 1
258709 1
258764 1
258848 1
258907 1
258979 1
259150 1
259181 1
259183 1
259220 1
259446 1
259509 1
259518 1
259866 1
259904 1
259956 1
260005 1
260151 1
260152 1
260514 1
260579 1
260785 1
260908 1
261075 1
261077 1
261114 1
261132 1
261167 1
261232 1
261479 1
261485 1
261508 1
261877 1
262016 1
262070 1
262114 1
262326 1
262567 1
262758 1
262829 1
262872 1
262922 1
263032 1
263089 1
263287 1
263467 1
263487 1
263559 1
263583 1
263649 1
263749 1
263840 1
263856 1
263974 1
264325 1
264423 1
264622 1
264732 1
264780 1
264793 1
264807 1
264812 1
265104 1
265154 1
265223 1
265562 1
265565 1
265568 1
265618 1
265918 1
266033 1
266288 1
266324 1
266541 1
266547 1
266576 1
266723 1
266870 1
267022 1
267056 1
267128 1
267412 1
267549 1
267568 1
267765 1
267867 1
267955 1
267978 1
268019 1
268091 1
268291 1
268443 1
268627 1
268878 1
268879 1
268880 1
268947 1
269254 1
269268 1
270502 1
270699 1
270739 1
270937 1
271106 1
271378 1
271579 1
271671 1
271674 1
271828 1
271913 1
272067 1
272231 1
272264 1
272508 1
272671 1
272797 1
272807 1
272826 1
273115 1
273235 1
273462 1
273645 1
273772 1
274207 1
274221 1
274494 1
274505 1
274597 1
274604 1
274656 1
275060 1
275246 1
275281 1
275451 1
275791 1
276158 1
276817 1
276969 1
277418 1
277519 1
277572 1
277871 1
278534 1
278593 1
278854 1
279072 1
280140 1
280190 1
280252 1
280329 1
280434 1
280456 1
280477 1
280576 1
280593 1
280848 1
280998 1
281312 1
281698 1
281906 1
281975 1
282194 1
282704 1
282915 1
283066 1
283898 1
284054 1
284175 1
285404 1
285584 1
285605 1
285946 1
286111 1
286294 1
286345 1
286410 1
287154 1
287380 1
287397 1
287430 1
287505 1
287570 1
287629 1
287630 1
287969 1
288101 1
288252 1
288260 1
288320 1
288858 1
289033 1
289047 1
289090 1
289202 1
289365 1
289604 1
289627 1
289683 1
289783 1
289856 1
290780 1
290832 1
290934 1
290997 1
291070 1
291665 1
291715 1
291972 1
292092 1
292125 1
292276 1
292486 1
292683 1
292713 1
293107 1
293132 1
293420 1
293429 1
293540 1
294002 1
294278 1
294400 1
294467 1
294479 1
294531 1
294825 1
294851 1
294927 1
294946 1
294995 1
295110 1
295114 1
295262 1
295479 1
296050 1
296218 1
296404 1
296492 1
296676 1
296767 1
296927 1
296942 1
297230 1
297828 1
298092 1
298479 1
299421 1
299751 1
299940 1
300159 1
300246 1
301051 1
301077 1
301186 1
301296 1
301563 1
301576 1
301896 1
301914 1
302167 1
302185 1
302249 1
302265 1
303350 1
304181 1
304345 1
304543 1
304647 1
304680 1
304791 1
304908 1
304928 1
305038 1
305388 1
305540 1
306208 1
306522 1
306788 1
307187 1
307244 1
307330 1
307459 1
307922 1
308000 1
308104 1
308386 1
308429 1
308962 1
309057 1
309358 1
309520 1
309539 1
309760 1
310249 1
310703 1
311442 1
311885 1
312321 1
312381 1
312800 1
312943 1
312994 1
313075 1
313557 1
313836 1
313946 1
314394 1
314604 1
315315 1
315468 1
315651 1
315675 1
315724 1
315775 1
315835 1
316202 1
316668 1
316669 1
316813 1
317035 1
317451 1
317549 1
317614 1
318062 1
318324 1
318456 1
318669 1
318743 1
319141 1
319316 1
319361 1
319574 1
319779 1
319831 1
320113 1
320140 1
320253 1
320392 1
320573 1
320574 1
320623 1
320751 1
320773 1
320864 1
320960 1
321418 1
321462 1
321731 1
322283 1
322532 1
323172 1
323680 1
323794 1
324501 1
324611 1
324640 1
324872 1
325168 1
325645 1
325853 1
326062 1
326127 1
326911 1
327092 1
327094 1
327101 1
327102 1
327775 1
327794 1
327879 1
327893 1
328232 1
328495 1
328591 1
329417 1
329531 1
329616 1
330301 1
330342 1
330751 1
330907 1
331504 1
331810 1
332044 1
332504 1
332651 1
332777 1
332950 1
332991 1
333207 1
333306 1
333557 1
333740 1
334242 1
334755 1
334926 1
335030 1
335168 1
335171 1
335499 1
335797 1
335850 1
336223 1
336994 1
337001 1
337035 1
337269 1
337289 1
337591 1
337814 1
338661 1
338793 1
339086 1
339562 1
340091 1
340181 1
340246 1
340466 1
340568 1
340604 1
340849 1
341887 1
341933 1
342235 1
342236 1
342980 1
343199 1
343493 1
343962 1
344148 1
344316 1
344860 1
345052 1
345239 1
345862 1
346449 1
347628 1
348241 1
348342 1
348516 1
348539 1
348548 1
351089 1
351186 1
351424 1
351541 1
351641 1
352210 1
352400 1
353303 1
354191 1
354487 1
354523 1
354632 1
355126 1
355525 1
355815 1
356512 1
356586 1
356994 2
357199 1
357714 1
357829 1
357891 1
358139 1
358186 1
358343 1
358808 1
359038 1
359585 1
359854 1
360580 1
360586 1
361276 1
361665 1
363162 1
363548 1
363628 1
363918 1
365657 1
367564 1
368662 1
369218 1
369394 1
369493 1
369521 1
369736 1
369858 1
370139 1
370356 1
370581 1
370764 1
371300 1
372032 1
372503 1
372723 1
373213 1
373300 1
373650 1
374080 1
374748 1
374925 1
375696 1
375955 1
376438 1
377124 1
377184 1
378557 1
378765 1
380039 1
380217 1
380781 1
380877 1
381330 1
381701 1
381959 1
383765 1
384412 1
385090 1
385783 1
386206 1
387272 1
387652 1
389030 1
389788 1
390208 1
392722 1
395504 1
398430 1
398975 1
399256 1
399332 1
399589 1
399824 1
401123 1
401225 1
401462 1
401945 1
403298 1
403411 1
404637 1
404676 1
408966 1
409252 1
409850 1
411355 1
412312 1
412332 1
413148 1
414355 1
415636 1
416736 1
420768 1
422556 1
422657 1
422702 1
423654 1
426144 1
426378 1
427057 1
427954 1
428407 1
428542 1
429018 1
429594 1
430042 1
430500 1
430525 1
430875 1
430957 1
431815 1
435834 1
435952 1
437677 1
438105 1
438400 1
438640 1
439234 1
439660 1
440873 1
441924 1
444476 1
444956 1
445515 1
454229 1
456991 1
468222 1
471042 1
471724 1
480282 1
481206 1
485814 1
486971 1
493036 1
494134 1
495702 1
496686 1
500235 1
500392 1
502071 1
502518 1
504897 1
506165 1
506845 1
507630 1
510953 1
511302 1
511538 1
513154 1
516595 1
528515 1
529335 1
530095 1
531755 1
533152 1
534448 1
537695 1
539941 1
541708 1
541992 1
543263 1
543543 1
544642 1
547709 1
551220 1
558113 1
569041 1
571525 1
576314 1
590920 1
591401 1
591483 1
598264 1
602643 1
608226 1
632260 1
645362 1
647595 1
648438 1
648729 1
651044 1
654219 1
655987 1
658451 1
661138 1
661742 1
661894 1
664853 1
665182 1
666810 1
670416 1
671793 1
674527 1
678161 1
679191 1
681862 1
683618 1
683667 1
684851 1
686050 1
687896 1
690520 1
692194 1
692347 1
692613 1
693083 1
693159 1
694667 1
704329 1
704750 1
706058 1
706592 1
712472 1
724964 1
729732 1
735441 1
737513 1
738742 1
739528 1
740574 1
741409 1
743087 1
747966 1
756840 1
758238 1
758454 1
759771 1
764026 1
773119 1
804535 1
810875 1
888638 1
911810 1
914152 1
916399 1
918287 1
987726 1
1058480 1
1068332 1
3688139 1
6059170 1
