# Supplementary material for: Whole Genome Assembly of the Snout Otter Clam, Lutraria rhynchaena, Using Nanopore and Illumina Data, Benchmarked Against Bivalve Genome Assemblies
Source: Front Genet. 2019 Nov 20;10:1158. doi: 10.3389/fgene.2019.01158 (PMC6880199; doi:10.3389/fgene.2019.01158)
Supplement: Data Sheet 4 — 19-, 21-, 25-mer histograms generated by Jellyfish. [file DataSheet_4.zip › SuppData.Histograms/jellyfish_25mer.jf.hist]

1 3547275131
2 183327573
3 30645791
4 9925887
5 4215273
6 2385838
7 1431494
8 989657
9 713521
10 552342
11 444529
12 381405
13 337925
14 316865
15 313152
16 328148
17 363646
18 422867
19 505508
20 612198
21 749250
22 919426
23 1120111
24 1352709
25 1622401
26 1926480
27 2266317
28 2634834
29 3033060
30 3446362
31 3886670
32 4337529
33 4791559
34 5252682
35 5704482
36 6134924
37 6549709
38 6933767
39 7297747
40 7619709
41 7899106
42 8131971
43 8321006
44 8462022
45 8550163
46 8589831
47 8583120
48 8519765
49 8421984
50 8284089
51 8108938
52 7919229
53 7692408
54 7450715
55 7200484
56 6944841
57 6688133
58 6430514
59 6183237
60 5940550
61 5722706
62 5518795
63 5329412
64 5158370
65 5007506
66 4888459
67 4795493
68 4722319
69 4674007
70 4645189
71 4633863
72 4641785
73 4673518
74 4716234
75 4768564
76 4830301
77 4911488
78 4985569
79 5077131
80 5171044
81 5269584
82 5355130
83 5451670
84 5537565
85 5618432
86 5697852
87 5776286
88 5838907
89 5894694
90 5937954
91 5973938
92 6004592
93 6009736
94 6010465
95 6008381
96 5984427
97 5950972
98 5903756
99 5851427
100 5780654
101 5702405
102 5613511
103 5518139
104 5411312
105 5300023
106 5176304
107 5044638
108 4907853
109 4771530
110 4624798
111 4474784
112 4319775
113 4170681
114 4009761
115 3854712
116 3692702
117 3533904
118 3379160
119 3220672
120 3067873
121 2914769
122 2767129
123 2617350
124 2479207
125 2345508
126 2215390
127 2088993
128 1961622
129 1844338
130 1729730
131 1622164
132 1519010
133 1420359
134 1329510
135 1242259
136 1157670
137 1080863
138 1009184
139 940154
140 876027
141 814951
142 759365
143 708762
144 659676
145 615726
146 573689
147 537633
148 502710
149 469440
150 439355
151 412506
152 387250
153 365918
154 343135
155 326232
156 307550
157 291120
158 275801
159 262225
160 250075
161 239164
162 228205
163 218338
164 210168
165 201585
166 194184
167 187092
168 182025
169 176012
170 170656
171 165967
172 162009
173 157997
174 153646
175 150523
176 148344
177 144152
178 141804
179 138910
180 136961
181 134392
182 132008
183 128763
184 126943
185 125637
186 123743
187 121432
188 119649
189 118493
190 116834
191 115418
192 113893
193 111834
194 111166
195 110203
196 108421
197 107829
198 106212
199 105078
200 104116
201 102448
202 102121
203 100610
204 99042
205 98348
206 97777
207 96002
208 95938
209 95205
210 93195
211 91703
212 90985
213 90068
214 89272
215 88568
216 87543
217 86390
218 85637
219 84345
220 83616
221 82574
222 82188
223 81120
224 80480
225 79330
226 78474
227 77218
228 75791
229 75540
230 74492
231 73840
232 73043
233 71848
234 71342
235 70020
236 69569
237 68813
238 67268
239 66355
240 65417
241 65000
242 63986
243 63137
244 62470
245 61867
246 60919
247 59948
248 59699
249 58630
250 58432
251 57262
252 56669
253 56215
254 55622
255 54665
256 54397
257 53439
258 52798
259 52305
260 52081
261 50869
262 50600
263 49616
264 49348
265 48986
266 48685
267 48220
268 47134
269 46625
270 46710
271 45758
272 45272
273 44444
274 43734
275 43895
276 43902
277 43006
278 42770
279 42187
280 41864
281 41381
282 40632
283 40432
284 40198
285 39702
286 39135
287 39215
288 38670
289 38670
290 38126
291 37437
292 37497
293 37232
294 37013
295 36472
296 36099
297 36308
298 35709
299 35385
300 34955
301 34845
302 34275
303 34169
304 33768
305 33532
306 33402
307 33134
308 32657
309 32333
310 32222
311 32112
312 31712
313 31431
314 31365
315 30991
316 30711
317 30435
318 30004
319 29909
320 29713
321 29632
322 29203
323 29401
324 29036
325 28634
326 28327
327 28483
328 28085
329 27877
330 27538
331 27331
332 26893
333 26809
334 26578
335 26558
336 26373
337 26068
338 26005
339 25857
340 25490
341 25601
342 25177
343 25190
344 24847
345 24724
346 24757
347 24596
348 24169
349 24169
350 24001
351 23893
352 23534
353 23628
354 23411
355 23342
356 23178
357 22899
358 22728
359 22466
360 22484
361 22299
362 22336
363 22238
364 22082
365 21741
366 21601
367 21622
368 21254
369 21263
370 21203
371 20932
372 20962
373 20753
374 20303
375 20576
376 19923
377 20065
378 20031
379 20059
380 19548
381 19574
382 19514
383 19547
384 19572
385 19066
386 19005
387 18702
388 18627
389 18555
390 18462
391 18546
392 18039
393 18437
394 18097
395 18010
396 17753
397 17821
398 17556
399 17652
400 17474
401 17400
402 17224
403 17147
404 17203
405 17069
406 16933
407 16860
408 17240
409 16604
410 16813
411 16561
412 16374
413 16608
414 16322
415 16087
416 16130
417 15656
418 15849
419 15599
420 15761
421 15565
422 15377
423 15291
424 15203
425 15057
426 15000
427 15152
428 14904
429 14721
430 14591
431 14666
432 14676
433 14425
434 14492
435 14279
436 14138
437 14108
438 13939
439 13724
440 13917
441 14127
442 13662
443 13743
444 13481
445 13562
446 13451
447 13703
448 13542
449 13528
450 13419
451 13345
452 13225
453 13152
454 13138
455 13037
456 13021
457 12991
458 12828
459 12945
460 12861
461 12641
462 12906
463 12563
464 12543
465 12474
466 12375
467 12326
468 12277
469 12272
470 12291
471 12198
472 12035
473 11766
474 12077
475 11780
476 12008
477 11781
478 11709
479 11900
480 11582
481 11404
482 11612
483 11537
484 11599
485 11549
486 11161
487 11423
488 11253
489 11049
490 11044
491 11276
492 11009
493 10817
494 10850
495 10696
496 10719
497 10661
498 10698
499 10577
500 10515
501 10568
502 10455
503 10347
504 10292
505 10245
506 10198
507 10176
508 10122
509 10183
510 10206
511 9965
512 9838
513 9956
514 9722
515 9866
516 9754
517 9661
518 9733
519 9751
520 9715
521 9539
522 9687
523 9411
524 9358
525 9352
526 9398
527 9258
528 9081
529 9139
530 9151
531 8958
532 9062
533 9010
534 9082
535 8986
536 8826
537 8806
538 8971
539 8862
540 8924
541 8837
542 8788
543 8871
544 8821
545 8773
546 8738
547 8670
548 8637
549 8361
550 8479
551 8353
552 8472
553 8567
554 8428
555 8297
556 8281
557 8323
558 8140
559 8134
560 8225
561 8229
562 8348
563 8211
564 8120
565 8037
566 8013
567 7994
568 7903
569 7985
570 7969
571 7832
572 7723
573 7699
574 7796
575 7842
576 7761
577 7573
578 7614
579 7479
580 7541
581 7370
582 7395
583 7292
584 7389
585 7369
586 7215
587 7303
588 7358
589 7256
590 7029
591 7184
592 7037
593 7198
594 7184
595 7213
596 6999
597 6958
598 7064
599 7103
600 6943
601 6823
602 6970
603 6940
604 6869
605 6849
606 6824
607 6877
608 6816
609 6635
610 6852
611 6762
612 6588
613 6597
614 6738
615 6549
616 6478
617 6553
618 6428
619 6588
620 6434
621 6486
622 6182
623 6328
624 6292
625 6242
626 6131
627 6229
628 6124
629 6281
630 6118
631 6108
632 6198
633 6101
634 6089
635 6047
636 6062
637 6233
638 5908
639 6076
640 5916
641 5979
642 5906
643 5883
644 5887
645 5957
646 5974
647 5753
648 5790
649 5821
650 5757
651 5697
652 5826
653 5777
654 5659
655 5691
656 5856
657 5618
658 5581
659 5509
660 5586
661 5523
662 5370
663 5667
664 5338
665 5435
666 5526
667 5431
668 5388
669 5490
670 5417
671 5278
672 5335
673 5328
674 5241
675 5225
676 5345
677 5271
678 5235
679 5275
680 5022
681 5173
682 5187
683 5241
684 5172
685 5053
686 5172
687 5084
688 4944
689 5124
690 4953
691 5091
692 4941
693 4964
694 5101
695 5025
696 4913
697 4803
698 4854
699 4871
700 4887
701 4854
702 4932
703 4796
704 4891
705 4838
706 4675
707 4791
708 4809
709 4767
710 4754
711 4770
712 4661
713 4676
714 4544
715 4673
716 4670
717 4649
718 4689
719 4633
720 4668
721 4619
722 4580
723 4693
724 4623
725 4496
726 4459
727 4518
728 4376
729 4503
730 4439
731 4547
732 4441
733 4396
734 4399
735 4464
736 4351
737 4377
738 4322
739 4226
740 4310
741 4296
742 4232
743 4255
744 4397
745 4211
746 4341
747 4231
748 4163
749 4297
750 4295
751 4222
752 4090
753 4197
754 4061
755 4113
756 4068
757 4026
758 4074
759 4059
760 4135
761 4115
762 4033
763 4054
764 4059
765 4093
766 4017
767 3969
768 4039
769 3999
770 3956
771 3948
772 4045
773 3951
774 3859
775 3815
776 3964
777 3830
778 3790
779 3867
780 3851
781 3800
782 3811
783 3865
784 3746
785 3875
786 3804
787 3769
788 3832
789 3689
790 3734
791 3713
792 3706
793 3620
794 3515
795 3660
796 3653
797 3532
798 3618
799 3634
800 3605
801 3577
802 3645
803 3643
804 3592
805 3582
806 3576
807 3553
808 3647
809 3586
810 3570
811 3494
812 3493
813 3678
814 3503
815 3556
816 3562
817 3450
818 3368
819 3471
820 3378
821 3388
822 3395
823 3453
824 3359
825 3407
826 3495
827 3327
828 3446
829 3432
830 3348
831 3412
832 3333
833 3351
834 3208
835 3214
836 3260
837 3217
838 3314
839 3286
840 3243
841 3211
842 3214
843 3198
844 3321
845 3041
846 3155
847 3170
848 3092
849 3135
850 3141
851 3168
852 3031
853 3137
854 3081
855 3065
856 3012
857 3045
858 2982
859 3096
860 2985
861 3053
862 3017
863 3145
864 3108
865 3037
866 3006
867 2994
868 2975
869 2982
870 2947
871 3027
872 2966
873 2868
874 2945
875 2963
876 2907
877 2949
878 2930
879 2972
880 2916
881 2869
882 2937
883 2853
884 3005
885 2945
886 2881
887 2947
888 2915
889 2800
890 2847
891 2882
892 2889
893 2917
894 2848
895 2777
896 2837
897 2861
898 2771
899 2790
900 2667
901 2764
902 2679
903 2770
904 2723
905 2676
906 2731
907 2692
908 2699
909 2779
910 2784
911 2716
912 2815
913 2647
914 2677
915 2746
916 2591
917 2586
918 2638
919 2590
920 2565
921 2710
922 2664
923 2630
924 2585
925 2639
926 2545
927 2488
928 2638
929 2530
930 2546
931 2554
932 2529
933 2560
934 2546
935 2473
936 2471
937 2437
938 2408
939 2515
940 2372
941 2424
942 2541
943 2457
944 2499
945 2453
946 2484
947 2435
948 2405
949 2362
950 2333
951 2356
952 2496
953 2351
954 2351
955 2415
956 2450
957 2444
958 2280
959 2310
960 2330
961 2236
962 2358
963 2287
964 2343
965 2341
966 2336
967 2265
968 2335
969 2280
970 2276
971 2276
972 2316
973 2282
974 2364
975 2175
976 2209
977 2278
978 2319
979 2267
980 2269
981 2254
982 2188
983 2180
984 2196
985 2179
986 2172
987 2183
988 2125
989 2188
990 2220
991 2188
992 2152
993 2109
994 2228
995 2218
996 2171
997 2147
998 2165
999 2177
1000 2163
1001 2193
1002 2141
1003 2144
1004 2087
1005 2073
1006 2049
1007 2097
1008 2175
1009 2161
1010 1970
1011 2014
1012 2116
1013 1973
1014 2043
1015 2079
1016 2120
1017 2010
1018 2035
1019 2065
1020 2037
1021 2020
1022 2040
1023 1954
1024 1936
1025 2049
1026 1957
1027 2035
1028 1964
1029 1935
1030 1927
1031 1915
1032 1909
1033 1959
1034 2030
1035 1846
1036 1954
1037 1967
1038 1895
1039 1897
1040 1930
1041 1931
1042 1930
1043 1808
1044 1944
1045 1945
1046 1823
1047 1868
1048 1818
1049 1906
1050 1885
1051 1859
1052 1856
1053 1840
1054 1857
1055 1887
1056 1830
1057 1767
1058 1854
1059 1797
1060 1865
1061 1831
1062 1919
1063 1829
1064 1840
1065 1848
1066 1888
1067 1806
1068 1853
1069 1784
1070 1869
1071 1830
1072 1809
1073 1735
1074 1721
1075 1661
1076 1800
1077 1735
1078 1801
1079 1741
1080 1728
1081 1749
1082 1751
1083 1706
1084 1750
1085 1644
1086 1680
1087 1665
1088 1601
1089 1740
1090 1737
1091 1718
1092 1696
1093 1693
1094 1726
1095 1593
1096 1655
1097 1692
1098 1671
1099 1602
1100 1738
1101 1690
1102 1569
1103 1614
1104 1666
1105 1686
1106 1632
1107 1604
1108 1634
1109 1687
1110 1658
1111 1627
1112 1648
1113 1573
1114 1654
1115 1685
1116 1586
1117 1592
1118 1594
1119 1652
1120 1708
1121 1611
1122 1590
1123 1635
1124 1531
1125 1550
1126 1607
1127 1495
1128 1500
1129 1560
1130 1640
1131 1560
1132 1545
1133 1500
1134 1466
1135 1607
1136 1520
1137 1545
1138 1516
1139 1550
1140 1464
1141 1543
1142 1490
1143 1478
1144 1435
1145 1521
1146 1452
1147 1475
1148 1469
1149 1421
1150 1434
1151 1467
1152 1393
1153 1393
1154 1460
1155 1445
1156 1433
1157 1439
1158 1383
1159 1452
1160 1399
1161 1453
1162 1433
1163 1443
1164 1420
1165 1338
1166 1424
1167 1380
1168 1401
1169 1374
1170 1397
1171 1423
1172 1379
1173 1326
1174 1423
1175 1402
1176 1446
1177 1399
1178 1393
1179 1324
1180 1378
1181 1335
1182 1334
1183 1317
1184 1397
1185 1339
1186 1418
1187 1319
1188 1330
1189 1432
1190 1378
1191 1267
1192 1274
1193 1367
1194 1333
1195 1312
1196 1329
1197 1320
1198 1326
1199 1260
1200 1327
1201 1305
1202 1331
1203 1249
1204 1318
1205 1324
1206 1330
1207 1312
1208 1284
1209 1311
1210 1250
1211 1245
1212 1291
1213 1310
1214 1324
1215 1212
1216 1248
1217 1312
1218 1276
1219 1219
1220 1339
1221 1246
1222 1214
1223 1247
1224 1231
1225 1177
1226 1267
1227 1258
1228 1210
1229 1217
1230 1230
1231 1284
1232 1253
1233 1253
1234 1225
1235 1193
1236 1244
1237 1218
1238 1222
1239 1209
1240 1242
1241 1210
1242 1268
1243 1180
1244 1244
1245 1121
1246 1156
1247 1170
1248 1203
1249 1283
1250 1209
1251 1140
1252 1186
1253 1175
1254 1208
1255 1157
1256 1153
1257 1157
1258 1134
1259 1156
1260 1169
1261 1124
1262 1191
1263 1181
1264 1054
1265 1147
1266 1104
1267 1134
1268 1176
1269 1177
1270 1108
1271 1140
1272 1121
1273 1156
1274 1079
1275 1066
1276 1064
1277 1119
1278 1039
1279 1123
1280 1103
1281 1121
1282 1078
1283 1114
1284 1106
1285 1041
1286 1064
1287 1044
1288 1013
1289 1063
1290 1047
1291 1057
1292 1046
1293 1072
1294 1088
1295 1069
1296 1065
1297 1051
1298 1051
1299 981
1300 1067
1301 978
1302 1033
1303 1059
1304 1057
1305 1033
1306 1062
1307 1091
1308 1039
1309 1034
1310 947
1311 1081
1312 1017
1313 986
1314 1002
1315 1003
1316 1002
1317 1065
1318 1007
1319 995
1320 1004
1321 1016
1322 1016
1323 959
1324 1027
1325 971
1326 1019
1327 979
1328 1014
1329 969
1330 958
1331 1007
1332 1030
1333 1038
1334 952
1335 981
1336 897
1337 1014
1338 988
1339 988
1340 956
1341 932
1342 960
1343 999
1344 954
1345 907
1346 952
1347 905
1348 927
1349 886
1350 896
1351 971
1352 982
1353 901
1354 893
1355 920
1356 936
1357 970
1358 955
1359 912
1360 916
1361 885
1362 879
1363 945
1364 934
1365 940
1366 964
1367 915
1368 892
1369 959
1370 995
1371 847
1372 897
1373 859
1374 859
1375 952
1376 942
1377 890
1378 939
1379 947
1380 942
1381 854
1382 864
1383 879
1384 923
1385 900
1386 922
1387 881
1388 889
1389 856
1390 863
1391 890
1392 919
1393 872
1394 900
1395 899
1396 931
1397 858
1398 877
1399 861
1400 882
1401 887
1402 851
1403 841
1404 800
1405 856
1406 880
1407 875
1408 896
1409 892
1410 890
1411 881
1412 833
1413 800
1414 860
1415 835
1416 852
1417 813
1418 827
1419 825
1420 807
1421 777
1422 853
1423 812
1424 848
1425 822
1426 837
1427 790
1428 900
1429 772
1430 845
1431 857
1432 802
1433 831
1434 795
1435 813
1436 812
1437 749
1438 774
1439 790
1440 806
1441 773
1442 812
1443 784
1444 794
1445 830
1446 831
1447 753
1448 776
1449 758
1450 791
1451 730
1452 740
1453 753
1454 774
1455 758
1456 748
1457 783
1458 765
1459 707
1460 762
1461 746
1462 808
1463 800
1464 840
1465 795
1466 725
1467 729
1468 717
1469 720
1470 705
1471 717
1472 759
1473 701
1474 775
1475 733
1476 735
1477 704
1478 763
1479 719
1480 697
1481 735
1482 728
1483 723
1484 719
1485 704
1486 757
1487 717
1488 729
1489 720
1490 686
1491 707
1492 718
1493 680
1494 699
1495 696
1496 745
1497 708
1498 692
1499 743
1500 672
1501 720
1502 690
1503 746
1504 697
1505 659
1506 681
1507 735
1508 697
1509 671
1510 692
1511 723
1512 688
1513 740
1514 708
1515 709
1516 687
1517 728
1518 673
1519 670
1520 706
1521 668
1522 736
1523 738
1524 680
1525 687
1526 725
1527 693
1528 675
1529 685
1530 674
1531 638
1532 706
1533 658
1534 729
1535 637
1536 686
1537 675
1538 695
1539 602
1540 671
1541 658
1542 688
1543 649
1544 677
1545 631
1546 723
1547 664
1548 679
1549 624
1550 656
1551 674
1552 669
1553 673
1554 642
1555 654
1556 661
1557 594
1558 676
1559 649
1560 647
1561 647
1562 650
1563 655
1564 631
1565 625
1566 653
1567 639
1568 659
1569 679
1570 666
1571 650
1572 648
1573 669
1574 643
1575 645
1576 628
1577 640
1578 613
1579 628
1580 663
1581 661
1582 654
1583 668
1584 647
1585 618
1586 613
1587 608
1588 648
1589 621
1590 638
1591 639
1592 606
1593 628
1594 656
1595 636
1596 613
1597 611
1598 605
1599 597
1600 622
1601 577
1602 652
1603 566
1604 622
1605 607
1606 603
1607 607
1608 594
1609 584
1610 668
1611 611
1612 596
1613 630
1614 567
1615 585
1616 597
1617 604
1618 618
1619 587
1620 563
1621 550
1622 541
1623 575
1624 588
1625 588
1626 538
1627 574
1628 579
1629 569
1630 542
1631 571
1632 566
1633 586
1634 566
1635 588
1636 577
1637 581
1638 588
1639 609
1640 560
1641 575
1642 551
1643 571
1644 589
1645 583
1646 547
1647 543
1648 560
1649 564
1650 566
1651 560
1652 557
1653 571
1654 535
1655 498
1656 532
1657 580
1658 562
1659 503
1660 563
1661 571
1662 540
1663 526
1664 553
1665 525
1666 562
1667 567
1668 551
1669 514
1670 534
1671 567
1672 574
1673 587
1674 573
1675 549
1676 495
1677 533
1678 531
1679 534
1680 564
1681 504
1682 516
1683 552
1684 476
1685 525
1686 513
1687 482
1688 537
1689 483
1690 521
1691 536
1692 523
1693 560
1694 523
1695 532
1696 525
1697 497
1698 548
1699 490
1700 543
1701 527
1702 544
1703 525
1704 488
1705 469
1706 526
1707 529
1708 521
1709 509
1710 480
1711 528
1712 496
1713 527
1714 478
1715 528
1716 506
1717 518
1718 466
1719 501
1720 464
1721 506
1722 484
1723 508
1724 510
1725 520
1726 524
1727 489
1728 469
1729 470
1730 511
1731 499
1732 429
1733 468
1734 501
1735 496
1736 498
1737 516
1738 478
1739 500
1740 455
1741 496
1742 496
1743 496
1744 467
1745 493
1746 461
1747 491
1748 489
1749 459
1750 475
1751 464
1752 459
1753 478
1754 461
1755 441
1756 470
1757 442
1758 474
1759 474
1760 465
1761 447
1762 429
1763 454
1764 485
1765 460
1766 423
1767 456
1768 481
1769 507
1770 468
1771 463
1772 460
1773 466
1774 468
1775 458
1776 452
1777 461
1778 441
1779 454
1780 458
1781 463
1782 479
1783 499
1784 425
1785 465
1786 431
1787 448
1788 486
1789 457
1790 469
1791 482
1792 534
1793 485
1794 427
1795 429
1796 457
1797 449
1798 458
1799 422
1800 494
1801 408
1802 421
1803 455
1804 483
1805 428
1806 463
1807 472
1808 457
1809 470
1810 403
1811 429
1812 432
1813 487
1814 408
1815 441
1816 442
1817 388
1818 458
1819 429
1820 438
1821 481
1822 425
1823 434
1824 451
1825 430
1826 457
1827 439
1828 415
1829 400
1830 425
1831 427
1832 404
1833 435
1834 415
1835 445
1836 429
1837 457
1838 438
1839 435
1840 426
1841 418
1842 421
1843 449
1844 420
1845 433
1846 457
1847 481
1848 444
1849 429
1850 409
1851 444
1852 409
1853 442
1854 456
1855 445
1856 406
1857 443
1858 418
1859 433
1860 418
1861 414
1862 369
1863 414
1864 450
1865 443
1866 426
1867 427
1868 408
1869 379
1870 430
1871 401
1872 396
1873 418
1874 409
1875 430
1876 391
1877 370
1878 421
1879 432
1880 393
1881 417
1882 372
1883 369
1884 381
1885 425
1886 367
1887 408
1888 395
1889 375
1890 376
1891 386
1892 413
1893 410
1894 387
1895 367
1896 394
1897 415
1898 420
1899 361
1900 395
1901 358
1902 404
1903 403
1904 363
1905 385
1906 433
1907 383
1908 396
1909 344
1910 358
1911 411
1912 394
1913 403
1914 376
1915 359
1916 378
1917 356
1918 401
1919 357
1920 373
1921 386
1922 405
1923 351
1924 360
1925 389
1926 352
1927 351
1928 348
1929 350
1930 363
1931 358
1932 370
1933 350
1934 360
1935 391
1936 360
1937 372
1938 366
1939 382
1940 368
1941 368
1942 346
1943 359
1944 359
1945 340
1946 410
1947 361
1948 380
1949 358
1950 375
1951 364
1952 383
1953 360
1954 378
1955 331
1956 383
1957 348
1958 357
1959 391
1960 367
1961 378
1962 321
1963 382
1964 393
1965 341
1966 373
1967 364
1968 350
1969 347
1970 348
1971 345
1972 348
1973 375
1974 343
1975 301
1976 356
1977 337
1978 369
1979 335
1980 344
1981 301
1982 310
1983 373
1984 331
1985 334
1986 319
1987 348
1988 356
1989 360
1990 314
1991 340
1992 349
1993 340
1994 339
1995 331
1996 355
1997 341
1998 323
1999 320
2000 329
2001 361
2002 356
2003 369
2004 371
2005 294
2006 336
2007 335
2008 324
2009 310
2010 375
2011 371
2012 313
2013 322
2014 338
2015 309
2016 326
2017 328
2018 312
2019 324
2020 324
2021 336
2022 307
2023 317
2024 327
2025 290
2026 331
2027 331
2028 318
2029 322
2030 343
2031 324
2032 342
2033 322
2034 323
2035 299
2036 318
2037 320
2038 348
2039 306
2040 317
2041 340
2042 314
2043 313
2044 317
2045 306
2046 325
2047 311
2048 306
2049 325
2050 297
2051 323
2052 303
2053 348
2054 283
2055 298
2056 332
2057 294
2058 325
2059 321
2060 309
2061 312
2062 313
2063 303
2064 334
2065 286
2066 315
2067 297
2068 311
2069 302
2070 324
2071 317
2072 303
2073 298
2074 321
2075 302
2076 306
2077 305
2078 285
2079 275
2080 324
2081 345
2082 299
2083 293
2084 303
2085 321
2086 318
2087 316
2088 328
2089 313
2090 311
2091 297
2092 292
2093 306
2094 303
2095 295
2096 273
2097 307
2098 273
2099 281
2100 310
2101 339
2102 281
2103 308
2104 292
2105 300
2106 315
2107 314
2108 280
2109 302
2110 300
2111 301
2112 325
2113 320
2114 265
2115 282
2116 286
2117 293
2118 289
2119 289
2120 295
2121 285
2122 302
2123 275
2124 290
2125 283
2126 303
2127 293
2128 298
2129 302
2130 291
2131 305
2132 310
2133 272
2134 305
2135 310
2136 288
2137 301
2138 275
2139 295
2140 291
2141 302
2142 277
2143 307
2144 268
2145 284
2146 279
2147 302
2148 302
2149 270
2150 316
2151 312
2152 280
2153 264
2154 290
2155 285
2156 272
2157 273
2158 305
2159 289
2160 259
2161 312
2162 265
2163 289
2164 328
2165 259
2166 285
2167 260
2168 271
2169 264
2170 289
2171 304
2172 253
2173 256
2174 279
2175 302
2176 276
2177 274
2178 277
2179 249
2180 275
2181 267
2182 254
2183 275
2184 282
2185 285
2186 277
2187 268
2188 259
2189 255
2190 270
2191 275
2192 279
2193 272
2194 254
2195 277
2196 298
2197 256
2198 277
2199 280
2200 263
2201 272
2202 300
2203 269
2204 251
2205 267
2206 253
2207 232
2208 253
2209 287
2210 290
2211 258
2212 264
2213 279
2214 261
2215 275
2216 278
2217 243
2218 282
2219 276
2220 275
2221 264
2222 278
2223 263
2224 266
2225 278
2226 243
2227 245
2228 239
2229 259
2230 243
2231 212
2232 272
2233 269
2234 253
2235 252
2236 276
2237 268
2238 240
2239 253
2240 267
2241 247
2242 246
2243 251
2244 253
2245 255
2246 240
2247 252
2248 265
2249 267
2250 244
2251 268
2252 265
2253 255
2254 266
2255 259
2256 252
2257 243
2258 275
2259 267
2260 253
2261 250
2262 251
2263 231
2264 246
2265 250
2266 259
2267 247
2268 230
2269 244
2270 255
2271 265
2272 252
2273 242
2274 261
2275 252
2276 232
2277 261
2278 232
2279 234
2280 247
2281 217
2282 258
2283 256
2284 245
2285 246
2286 236
2287 248
2288 255
2289 241
2290 247
2291 243
2292 237
2293 256
2294 210
2295 261
2296 238
2297 251
2298 240
2299 253
2300 236
2301 228
2302 226
2303 211
2304 273
2305 201
2306 233
2307 239
2308 228
2309 234
2310 228
2311 227
2312 251
2313 244
2314 230
2315 254
2316 208
2317 195
2318 212
2319 223
2320 260
2321 231
2322 219
2323 220
2324 255
2325 220
2326 247
2327 244
2328 259
2329 251
2330 236
2331 227
2332 235
2333 224
2334 243
2335 227
2336 202
2337 241
2338 229
2339 230
2340 220
2341 223
2342 218
2343 238
2344 227
2345 212
2346 217
2347 233
2348 245
2349 238
2350 242
2351 239
2352 243
2353 248
2354 222
2355 232
2356 227
2357 223
2358 217
2359 221
2360 254
2361 205
2362 201
2363 210
2364 212
2365 224
2366 218
2367 237
2368 230
2369 216
2370 212
2371 239
2372 207
2373 199
2374 206
2375 226
2376 207
2377 215
2378 224
2379 216
2380 226
2381 223
2382 228
2383 204
2384 232
2385 195
2386 206
2387 230
2388 192
2389 197
2390 228
2391 223
2392 238
2393 251
2394 217
2395 239
2396 229
2397 196
2398 213
2399 194
2400 216
2401 230
2402 207
2403 226
2404 203
2405 204
2406 225
2407 220
2408 207
2409 213
2410 188
2411 231
2412 192
2413 223
2414 218
2415 234
2416 221
2417 218
2418 204
2419 208
2420 240
2421 180
2422 212
2423 202
2424 225
2425 206
2426 215
2427 216
2428 194
2429 230
2430 201
2431 191
2432 200
2433 223
2434 210
2435 217
2436 209
2437 192
2438 194
2439 198
2440 224
2441 224
2442 190
2443 222
2444 207
2445 201
2446 196
2447 217
2448 200
2449 177
2450 194
2451 171
2452 212
2453 186
2454 183
2455 185
2456 202
2457 193
2458 196
2459 205
2460 188
2461 202
2462 227
2463 215
2464 188
2465 184
2466 204
2467 227
2468 198
2469 189
2470 181
2471 219
2472 194
2473 177
2474 197
2475 212
2476 199
2477 192
2478 185
2479 186
2480 197
2481 196
2482 215
2483 200
2484 215
2485 173
2486 183
2487 209
2488 190
2489 206
2490 197
2491 196
2492 213
2493 180
2494 177
2495 185
2496 177
2497 187
2498 175
2499 203
2500 187
2501 205
2502 168
2503 187
2504 175
2505 184
2506 201
2507 213
2508 181
2509 177
2510 173
2511 183
2512 199
2513 188
2514 202
2515 174
2516 174
2517 203
2518 181
2519 202
2520 204
2521 176
2522 175
2523 189
2524 199
2525 192
2526 195
2527 181
2528 184
2529 171
2530 177
2531 182
2532 196
2533 194
2534 194
2535 199
2536 180
2537 185
2538 196
2539 175
2540 194
2541 168
2542 172
2543 145
2544 192
2545 184
2546 184
2547 189
2548 189
2549 195
2550 172
2551 174
2552 178
2553 181
2554 192
2555 204
2556 181
2557 185
2558 211
2559 186
2560 179
2561 183
2562 198
2563 166
2564 195
2565 198
2566 157
2567 202
2568 178
2569 165
2570 186
2571 167
2572 155
2573 192
2574 182
2575 160
2576 185
2577 182
2578 168
2579 187
2580 163
2581 171
2582 181
2583 187
2584 162
2585 182
2586 184
2587 177
2588 167
2589 160
2590 171
2591 165
2592 170
2593 168
2594 162
2595 196
2596 171
2597 165
2598 169
2599 181
2600 175
2601 168
2602 162
2603 182
2604 168
2605 180
2606 179
2607 167
2608 167
2609 170
2610 165
2611 173
2612 162
2613 192
2614 182
2615 154
2616 182
2617 160
2618 167
2619 158
2620 165
2621 153
2622 187
2623 174
2624 149
2625 165
2626 174
2627 152
2628 142
2629 156
2630 170
2631 155
2632 166
2633 168
2634 168
2635 155
2636 175
2637 171
2638 172
2639 155
2640 165
2641 148
2642 149
2643 149
2644 153
2645 164
2646 142
2647 178
2648 157
2649 157
2650 150
2651 156
2652 193
2653 175
2654 163
2655 175
2656 149
2657 158
2658 154
2659 141
2660 182
2661 161
2662 150
2663 164
2664 160
2665 193
2666 136
2667 159
2668 141
2669 180
2670 160
2671 166
2672 146
2673 156
2674 181
2675 174
2676 158
2677 178
2678 145
2679 168
2680 194
2681 150
2682 186
2683 161
2684 166
2685 155
2686 161
2687 160
2688 167
2689 144
2690 140
2691 179
2692 163
2693 142
2694 165
2695 160
2696 152
2697 173
2698 147
2699 163
2700 165
2701 157
2702 172
2703 169
2704 146
2705 154
2706 172
2707 162
2708 125
2709 137
2710 159
2711 143
2712 154
2713 170
2714 158
2715 173
2716 183
2717 142
2718 144
2719 130
2720 144
2721 151
2722 166
2723 145
2724 146
2725 149
2726 150
2727 174
2728 139
2729 164
2730 133
2731 158
2732 158
2733 156
2734 148
2735 135
2736 167
2737 155
2738 190
2739 145
2740 164
2741 154
2742 145
2743 143
2744 146
2745 153
2746 159
2747 144
2748 125
2749 128
2750 138
2751 154
2752 147
2753 151
2754 162
2755 149
2756 157
2757 136
2758 140
2759 133
2760 144
2761 146
2762 127
2763 128
2764 145
2765 173
2766 167
2767 152
2768 139
2769 144
2770 161
2771 133
2772 163
2773 131
2774 131
2775 113
2776 141
2777 158
2778 161
2779 167
2780 149
2781 150
2782 163
2783 151
2784 143
2785 153
2786 132
2787 148
2788 147
2789 119
2790 122
2791 150
2792 142
2793 141
2794 148
2795 134
2796 146
2797 138
2798 134
2799 144
2800 134
2801 144
2802 130
2803 125
2804 155
2805 135
2806 142
2807 149
2808 127
2809 140
2810 132
2811 129
2812 133
2813 116
2814 159
2815 125
2816 140
2817 130
2818 125
2819 136
2820 133
2821 133
2822 151
2823 156
2824 148
2825 142
2826 142
2827 153
2828 156
2829 143
2830 138
2831 146
2832 122
2833 133
2834 114
2835 130
2836 103
2837 117
2838 128
2839 133
2840 136
2841 137
2842 138
2843 130
2844 122
2845 145
2846 134
2847 144
2848 109
2849 142
2850 139
2851 129
2852 123
2853 142
2854 118
2855 146
2856 150
2857 140
2858 139
2859 128
2860 126
2861 162
2862 136
2863 122
2864 133
2865 143
2866 135
2867 111
2868 151
2869 124
2870 151
2871 131
2872 130
2873 118
2874 118
2875 129
2876 125
2877 120
2878 133
2879 152
2880 140
2881 142
2882 141
2883 151
2884 143
2885 145
2886 130
2887 141
2888 124
2889 128
2890 137
2891 136
2892 122
2893 144
2894 131
2895 131
2896 130
2897 126
2898 139
2899 125
2900 125
2901 125
2902 130
2903 120
2904 113
2905 121
2906 126
2907 111
2908 133
2909 103
2910 125
2911 121
2912 129
2913 127
2914 156
2915 107
2916 131
2917 132
2918 129
2919 112
2920 130
2921 120
2922 139
2923 137
2924 144
2925 125
2926 148
2927 126
2928 110
2929 128
2930 129
2931 146
2932 99
2933 102
2934 126
2935 125
2936 133
2937 141
2938 111
2939 136
2940 128
2941 127
2942 116
2943 117
2944 125
2945 125
2946 126
2947 140
2948 128
2949 130
2950 146
2951 105
2952 134
2953 129
2954 134
2955 125
2956 120
2957 129
2958 128
2959 115
2960 124
2961 138
2962 120
2963 108
2964 124
2965 130
2966 110
2967 108
2968 119
2969 129
2970 123
2971 136
2972 127
2973 110
2974 111
2975 121
2976 117
2977 131
2978 115
2979 124
2980 132
2981 141
2982 127
2983 124
2984 108
2985 130
2986 127
2987 105
2988 131
2989 129
2990 114
2991 116
2992 122
2993 120
2994 126
2995 106
2996 127
2997 120
2998 131
2999 100
3000 114
3001 131
3002 112
3003 127
3004 126
3005 117
3006 113
3007 140
3008 127
3009 108
3010 125
3011 118
3012 116
3013 100
3014 129
3015 117
3016 112
3017 97
3018 120
3019 102
3020 141
3021 131
3022 110
3023 118
3024 100
3025 104
3026 99
3027 120
3028 103
3029 114
3030 121
3031 111
3032 121
3033 116
3034 107
3035 120
3036 104
3037 116
3038 102
3039 111
3040 98
3041 107
3042 112
3043 104
3044 109
3045 122
3046 109
3047 103
3048 114
3049 109
3050 107
3051 119
3052 92
3053 123
3054 107
3055 98
3056 100
3057 103
3058 115
3059 115
3060 96
3061 103
3062 106
3063 118
3064 98
3065 103
3066 95
3067 119
3068 117
3069 93
3070 109
3071 112
3072 93
3073 100
3074 132
3075 102
3076 130
3077 135
3078 107
3079 111
3080 113
3081 127
3082 120
3083 101
3084 109
3085 106
3086 122
3087 123
3088 101
3089 94
3090 106
3091 111
3092 112
3093 108
3094 114
3095 138
3096 106
3097 110
3098 107
3099 116
3100 126
3101 102
3102 101
3103 103
3104 123
3105 120
3106 102
3107 118
3108 106
3109 104
3110 92
3111 95
3112 104
3113 111
3114 111
3115 98
3116 104
3117 93
3118 125
3119 99
3120 120
3121 119
3122 98
3123 101
3124 101
3125 114
3126 118
3127 93
3128 107
3129 70
3130 98
3131 102
3132 109
3133 100
3134 93
3135 102
3136 98
3137 100
3138 93
3139 108
3140 111
3141 103
3142 109
3143 89
3144 119
3145 117
3146 78
3147 119
3148 104
3149 102
3150 92
3151 105
3152 97
3153 95
3154 107
3155 99
3156 98
3157 97
3158 110
3159 103
3160 99
3161 99
3162 111
3163 86
3164 106
3165 98
3166 106
3167 86
3168 99
3169 100
3170 94
3171 93
3172 102
3173 106
3174 82
3175 112
3176 103
3177 126
3178 102
3179 76
3180 105
3181 109
3182 98
3183 108
3184 90
3185 102
3186 86
3187 114
3188 103
3189 85
3190 108
3191 103
3192 95
3193 92
3194 103
3195 77
3196 95
3197 98
3198 90
3199 101
3200 107
3201 88
3202 85
3203 109
3204 124
3205 94
3206 76
3207 109
3208 96
3209 85
3210 88
3211 80
3212 99
3213 102
3214 92
3215 97
3216 120
3217 104
3218 102
3219 112
3220 105
3221 106
3222 100
3223 95
3224 90
3225 114
3226 98
3227 94
3228 85
3229 87
3230 91
3231 92
3232 103
3233 105
3234 92
3235 92
3236 96
3237 105
3238 100
3239 100
3240 70
3241 96
3242 100
3243 93
3244 111
3245 111
3246 94
3247 102
3248 98
3249 100
3250 91
3251 93
3252 85
3253 84
3254 86
3255 98
3256 108
3257 96
3258 100
3259 96
3260 100
3261 98
3262 90
3263 97
3264 78
3265 93
3266 84
3267 93
3268 84
3269 108
3270 88
3271 113
3272 94
3273 85
3274 100
3275 103
3276 90
3277 94
3278 103
3279 98
3280 89
3281 99
3282 100
3283 106
3284 92
3285 92
3286 90
3287 86
3288 108
3289 93
3290 100
3291 102
3292 82
3293 106
3294 80
3295 105
3296 95
3297 94
3298 115
3299 82
3300 106
3301 99
3302 102
3303 100
3304 107
3305 85
3306 107
3307 91
3308 90
3309 80
3310 87
3311 91
3312 116
3313 96
3314 91
3315 87
3316 109
3317 106
3318 96
3319 100
3320 73
3321 104
3322 86
3323 89
3324 98
3325 89
3326 100
3327 100
3328 82
3329 99
3330 97
3331 97
3332 112
3333 77
3334 81
3335 95
3336 96
3337 82
3338 74
3339 94
3340 90
3341 72
3342 103
3343 99
3344 84
3345 87
3346 88
3347 106
3348 105
3349 106
3350 94
3351 83
3352 96
3353 93
3354 99
3355 93
3356 87
3357 68
3358 95
3359 88
3360 91
3361 88
3362 84
3363 95
3364 85
3365 102
3366 92
3367 95
3368 93
3369 89
3370 100
3371 96
3372 85
3373 81
3374 88
3375 108
3376 101
3377 80
3378 77
3379 78
3380 94
3381 94
3382 72
3383 93
3384 87
3385 78
3386 87
3387 109
3388 85
3389 97
3390 93
3391 92
3392 96
3393 85
3394 92
3395 96
3396 87
3397 100
3398 90
3399 99
3400 88
3401 96
3402 91
3403 90
3404 91
3405 80
3406 83
3407 96
3408 108
3409 75
3410 88
3411 70
3412 96
3413 98
3414 95
3415 91
3416 97
3417 84
3418 85
3419 84
3420 88
3421 89
3422 91
3423 81
3424 99
3425 100
3426 95
3427 95
3428 81
3429 99
3430 103
3431 87
3432 86
3433 72
3434 83
3435 78
3436 89
3437 88
3438 101
3439 103
3440 71
3441 96
3442 99
3443 100
3444 70
3445 78
3446 77
3447 89
3448 80
3449 63
3450 91
3451 87
3452 85
3453 82
3454 91
3455 95
3456 80
3457 101
3458 89
3459 90
3460 104
3461 76
3462 99
3463 95
3464 102
3465 75
3466 81
3467 86
3468 91
3469 86
3470 93
3471 86
3472 87
3473 95
3474 78
3475 71
3476 92
3477 87
3478 91
3479 82
3480 71
3481 89
3482 79
3483 90
3484 81
3485 76
3486 80
3487 95
3488 84
3489 83
3490 89
3491 85
3492 84
3493 81
3494 96
3495 89
3496 83
3497 71
3498 95
3499 72
3500 61
3501 85
3502 86
3503 88
3504 65
3505 90
3506 80
3507 82
3508 83
3509 83
3510 84
3511 70
3512 91
3513 72
3514 90
3515 66
3516 89
3517 94
3518 69
3519 89
3520 85
3521 74
3522 72
3523 81
3524 75
3525 65
3526 85
3527 82
3528 73
3529 73
3530 81
3531 90
3532 79
3533 97
3534 87
3535 75
3536 87
3537 85
3538 90
3539 64
3540 87
3541 86
3542 87
3543 76
3544 80
3545 80
3546 90
3547 79
3548 82
3549 69
3550 80
3551 92
3552 71
3553 71
3554 74
3555 75
3556 84
3557 77
3558 61
3559 74
3560 85
3561 70
3562 91
3563 91
3564 82
3565 82
3566 83
3567 80
3568 90
3569 76
3570 67
3571 74
3572 68
3573 67
3574 78
3575 65
3576 73
3577 90
3578 88
3579 73
3580 80
3581 67
3582 77
3583 87
3584 75
3585 74
3586 89
3587 85
3588 84
3589 88
3590 83
3591 62
3592 74
3593 73
3594 62
3595 73
3596 88
3597 84
3598 76
3599 85
3600 75
3601 73
3602 92
3603 79
3604 85
3605 78
3606 52
3607 77
3608 78
3609 83
3610 72
3611 84
3612 77
3613 74
3614 57
3615 71
3616 72
3617 81
3618 76
3619 71
3620 76
3621 80
3622 78
3623 78
3624 86
3625 84
3626 95
3627 81
3628 76
3629 65
3630 66
3631 68
3632 69
3633 79
3634 75
3635 78
3636 69
3637 75
3638 75
3639 74
3640 70
3641 77
3642 78
3643 78
3644 87
3645 72
3646 79
3647 89
3648 70
3649 88
3650 67
3651 64
3652 72
3653 64
3654 69
3655 69
3656 78
3657 84
3658 77
3659 57
3660 74
3661 72
3662 66
3663 79
3664 58
3665 95
3666 79
3667 67
3668 74
3669 64
3670 76
3671 72
3672 71
3673 79
3674 67
3675 71
3676 59
3677 77
3678 73
3679 74
3680 61
3681 81
3682 61
3683 77
3684 87
3685 64
3686 76
3687 77
3688 62
3689 74
3690 69
3691 71
3692 78
3693 66
3694 72
3695 63
3696 81
3697 68
3698 66
3699 74
3700 72
3701 78
3702 80
3703 70
3704 64
3705 64
3706 86
3707 71
3708 70
3709 67
3710 68
3711 83
3712 61
3713 69
3714 84
3715 71
3716 82
3717 79
3718 67
3719 68
3720 68
3721 73
3722 70
3723 68
3724 65
3725 66
3726 73
3727 69
3728 63
3729 67
3730 70
3731 66
3732 78
3733 70
3734 87
3735 66
3736 58
3737 64
3738 84
3739 64
3740 70
3741 70
3742 67
3743 59
3744 79
3745 73
3746 57
3747 64
3748 69
3749 84
3750 68
3751 73
3752 65
3753 63
3754 77
3755 72
3756 61
3757 79
3758 69
3759 64
3760 75
3761 77
3762 75
3763 63
3764 65
3765 72
3766 50
3767 84
3768 78
3769 61
3770 61
3771 65
3772 60
3773 71
3774 65
3775 76
3776 73
3777 79
3778 64
3779 67
3780 61
3781 66
3782 61
3783 59
3784 67
3785 62
3786 79
3787 58
3788 53
3789 45
3790 69
3791 69
3792 67
3793 65
3794 72
3795 64
3796 66
3797 67
3798 81
3799 56
3800 72
3801 65
3802 65
3803 62
3804 58
3805 55
3806 77
3807 65
3808 57
3809 47
3810 59
3811 65
3812 67
3813 70
3814 59
3815 73
3816 58
3817 56
3818 66
3819 66
3820 60
3821 67
3822 74
3823 65
3824 78
3825 75
3826 73
3827 60
3828 67
3829 63
3830 74
3831 65
3832 74
3833 58
3834 79
3835 73
3836 70
3837 74
3838 60
3839 89
3840 68
3841 70
3842 55
3843 69
3844 62
3845 59
3846 65
3847 83
3848 77
3849 64
3850 75
3851 73
3852 81
3853 64
3854 64
3855 76
3856 65
3857 76
3858 56
3859 59
3860 65
3861 54
3862 77
3863 45
3864 56
3865 62
3866 56
3867 58
3868 62
3869 51
3870 59
3871 71
3872 68
3873 64
3874 54
3875 73
3876 62
3877 65
3878 60
3879 65
3880 55
3881 66
3882 55
3883 67
3884 67
3885 56
3886 77
3887 59
3888 70
3889 69
3890 48
3891 61
3892 63
3893 65
3894 67
3895 71
3896 56
3897 68
3898 55
3899 69
3900 65
3901 60
3902 59
3903 56
3904 66
3905 59
3906 60
3907 80
3908 54
3909 71
3910 62
3911 73
3912 64
3913 53
3914 52
3915 55
3916 55
3917 51
3918 54
3919 66
3920 60
3921 69
3922 61
3923 61
3924 66
3925 47
3926 61
3927 55
3928 57
3929 54
3930 50
3931 57
3932 63
3933 62
3934 64
3935 52
3936 60
3937 64
3938 56
3939 53
3940 58
3941 51
3942 56
3943 57
3944 64
3945 54
3946 49
3947 59
3948 62
3949 67
3950 55
3951 56
3952 52
3953 57
3954 52
3955 62
3956 60
3957 50
3958 43
3959 57
3960 58
3961 66
3962 74
3963 54
3964 53
3965 49
3966 74
3967 67
3968 49
3969 55
3970 50
3971 65
3972 62
3973 72
3974 58
3975 59
3976 58
3977 63
3978 54
3979 54
3980 60
3981 52
3982 85
3983 76
3984 69
3985 50
3986 56
3987 48
3988 60
3989 60
3990 67
3991 48
3992 55
3993 67
3994 60
3995 60
3996 53
3997 53
3998 49
3999 67
4000 53
4001 47
4002 58
4003 60
4004 53
4005 54
4006 46
4007 62
4008 78
4009 69
4010 54
4011 47
4012 58
4013 69
4014 56
4015 47
4016 60
4017 59
4018 59
4019 52
4020 49
4021 59
4022 52
4023 52
4024 55
4025 58
4026 44
4027 57
4028 60
4029 53
4030 53
4031 62
4032 56
4033 69
4034 62
4035 74
4036 54
4037 61
4038 49
4039 61
4040 59
4041 56
4042 59
4043 54
4044 51
4045 47
4046 47
4047 46
4048 63
4049 57
4050 45
4051 63
4052 42
4053 41
4054 43
4055 61
4056 66
4057 50
4058 55
4059 66
4060 61
4061 64
4062 58
4063 54
4064 48
4065 64
4066 61
4067 48
4068 59
4069 60
4070 51
4071 60
4072 53
4073 45
4074 54
4075 57
4076 42
4077 61
4078 63
4079 38
4080 50
4081 62
4082 58
4083 68
4084 56
4085 49
4086 51
4087 57
4088 56
4089 54
4090 53
4091 48
4092 56
4093 44
4094 58
4095 54
4096 64
4097 40
4098 46
4099 57
4100 51
4101 50
4102 51
4103 60
4104 61
4105 58
4106 59
4107 66
4108 56
4109 55
4110 70
4111 55
4112 59
4113 43
4114 44
4115 65
4116 42
4117 39
4118 42
4119 54
4120 66
4121 50
4122 52
4123 45
4124 65
4125 40
4126 52
4127 45
4128 55
4129 51
4130 49
4131 52
4132 42
4133 39
4134 54
4135 50
4136 58
4137 52
4138 51
4139 44
4140 58
4141 63
4142 60
4143 57
4144 49
4145 51
4146 44
4147 61
4148 47
4149 61
4150 51
4151 52
4152 59
4153 51
4154 51
4155 61
4156 43
4157 53
4158 51
4159 48
4160 50
4161 57
4162 46
4163 46
4164 48
4165 50
4166 56
4167 56
4168 55
4169 56
4170 54
4171 55
4172 41
4173 52
4174 45
4175 48
4176 53
4177 47
4178 50
4179 45
4180 51
4181 59
4182 48
4183 55
4184 54
4185 50
4186 44
4187 57
4188 47
4189 59
4190 48
4191 38
4192 55
4193 46
4194 54
4195 55
4196 52
4197 44
4198 50
4199 44
4200 59
4201 41
4202 43
4203 59
4204 52
4205 49
4206 66
4207 41
4208 45
4209 60
4210 49
4211 48
4212 41
4213 46
4214 56
4215 54
4216 55
4217 55
4218 51
4219 48
4220 50
4221 58
4222 52
4223 60
4224 49
4225 70
4226 48
4227 61
4228 62
4229 48
4230 44
4231 44
4232 44
4233 38
4234 44
4235 42
4236 49
4237 56
4238 44
4239 41
4240 55
4241 43
4242 56
4243 55
4244 41
4245 52
4246 57
4247 55
4248 49
4249 45
4250 50
4251 35
4252 49
4253 58
4254 48
4255 48
4256 43
4257 44
4258 45
4259 43
4260 53
4261 46
4262 51
4263 57
4264 64
4265 42
4266 49
4267 52
4268 50
4269 42
4270 58
4271 49
4272 60
4273 48
4274 49
4275 37
4276 39
4277 45
4278 53
4279 44
4280 41
4281 43
4282 51
4283 61
4284 57
4285 45
4286 57
4287 43
4288 50
4289 47
4290 57
4291 53
4292 36
4293 44
4294 54
4295 41
4296 64
4297 49
4298 47
4299 52
4300 35
4301 61
4302 44
4303 47
4304 70
4305 52
4306 51
4307 64
4308 56
4309 61
4310 53
4311 49
4312 44
4313 55
4314 51
4315 42
4316 55
4317 48
4318 56
4319 46
4320 43
4321 45
4322 40
4323 47
4324 60
4325 42
4326 63
4327 45
4328 43
4329 48
4330 47
4331 50
4332 44
4333 45
4334 62
4335 39
4336 49
4337 51
4338 61
4339 48
4340 53
4341 41
4342 56
4343 55
4344 56
4345 52
4346 47
4347 43
4348 37
4349 49
4350 51
4351 56
4352 50
4353 40
4354 48
4355 43
4356 49
4357 43
4358 32
4359 48
4360 57
4361 43
4362 55
4363 36
4364 56
4365 63
4366 57
4367 44
4368 49
4369 38
4370 45
4371 38
4372 50
4373 49
4374 52
4375 51
4376 47
4377 45
4378 50
4379 39
4380 56
4381 42
4382 61
4383 54
4384 58
4385 53
4386 49
4387 53
4388 44
4389 53
4390 40
4391 57
4392 51
4393 36
4394 52
4395 42
4396 44
4397 54
4398 65
4399 50
4400 50
4401 37
4402 51
4403 48
4404 55
4405 51
4406 39
4407 50
4408 53
4409 48
4410 49
4411 45
4412 53
4413 54
4414 52
4415 45
4416 55
4417 38
4418 45
4419 48
4420 50
4421 35
4422 45
4423 35
4424 39
4425 58
4426 39
4427 41
4428 38
4429 57
4430 48
4431 53
4432 44
4433 37
4434 48
4435 42
4436 44
4437 41
4438 61
4439 46
4440 51
4441 54
4442 45
4443 32
4444 57
4445 37
4446 51
4447 38
4448 55
4449 47
4450 42
4451 50
4452 32
4453 50
4454 51
4455 50
4456 55
4457 39
4458 47
4459 49
4460 40
4461 50
4462 29
4463 42
4464 61
4465 52
4466 49
4467 49
4468 37
4469 29
4470 41
4471 44
4472 43
4473 30
4474 41
4475 44
4476 45
4477 41
4478 36
4479 42
4480 42
4481 43
4482 54
4483 43
4484 45
4485 51
4486 43
4487 35
4488 44
4489 39
4490 46
4491 40
4492 43
4493 40
4494 50
4495 53
4496 52
4497 47
4498 49
4499 44
4500 61
4501 41
4502 48
4503 44
4504 37
4505 40
4506 47
4507 45
4508 52
4509 54
4510 47
4511 46
4512 39
4513 42
4514 41
4515 46
4516 31
4517 57
4518 44
4519 45
4520 46
4521 42
4522 55
4523 46
4524 58
4525 44
4526 33
4527 63
4528 39
4529 47
4530 50
4531 43
4532 42
4533 55
4534 47
4535 48
4536 49
4537 49
4538 45
4539 55
4540 50
4541 40
4542 40
4543 51
4544 33
4545 53
4546 41
4547 38
4548 52
4549 39
4550 42
4551 42
4552 42
4553 48
4554 39
4555 46
4556 49
4557 36
4558 46
4559 45
4560 49
4561 43
4562 50
4563 49
4564 55
4565 47
4566 41
4567 57
4568 52
4569 38
4570 36
4571 39
4572 39
4573 42
4574 44
4575 45
4576 43
4577 45
4578 52
4579 30
4580 48
4581 49
4582 41
4583 40
4584 51
4585 48
4586 45
4587 44
4588 49
4589 43
4590 40
4591 41
4592 35
4593 48
4594 53
4595 55
4596 48
4597 40
4598 54
4599 38
4600 45
4601 46
4602 37
4603 50
4604 45
4605 52
4606 43
4607 59
4608 40
4609 35
4610 56
4611 46
4612 60
4613 55
4614 43
4615 27
4616 35
4617 50
4618 42
4619 44
4620 59
4621 37
4622 48
4623 44
4624 44
4625 36
4626 42
4627 45
4628 36
4629 45
4630 58
4631 43
4632 54
4633 45
4634 36
4635 39
4636 51
4637 32
4638 37
4639 55
4640 48
4641 36
4642 34
4643 41
4644 39
4645 46
4646 36
4647 37
4648 31
4649 28
4650 44
4651 50
4652 47
4653 40
4654 47
4655 39
4656 48
4657 33
4658 39
4659 36
4660 50
4661 47
4662 44
4663 31
4664 42
4665 49
4666 32
4667 39
4668 43
4669 41
4670 39
4671 43
4672 56
4673 46
4674 34
4675 42
4676 39
4677 45
4678 38
4679 33
4680 51
4681 46
4682 38
4683 53
4684 34
4685 42
4686 32
4687 48
4688 40
4689 40
4690 48
4691 49
4692 41
4693 45
4694 44
4695 46
4696 52
4697 36
4698 29
4699 34
4700 55
4701 45
4702 46
4703 40
4704 47
4705 56
4706 46
4707 35
4708 47
4709 45
4710 36
4711 56
4712 48
4713 46
4714 42
4715 39
4716 48
4717 39
4718 41
4719 45
4720 44
4721 48
4722 39
4723 42
4724 54
4725 42
4726 41
4727 41
4728 41
4729 42
4730 41
4731 43
4732 45
4733 38
4734 35
4735 47
4736 36
4737 49
4738 37
4739 30
4740 39
4741 43
4742 42
4743 45
4744 48
4745 43
4746 40
4747 44
4748 42
4749 39
4750 31
4751 41
4752 35
4753 36
4754 25
4755 52
4756 27
4757 44
4758 42
4759 46
4760 40
4761 47
4762 34
4763 36
4764 29
4765 34
4766 39
4767 33
4768 48
4769 41
4770 55
4771 48
4772 28
4773 37
4774 40
4775 45
4776 45
4777 48
4778 46
4779 41
4780 45
4781 48
4782 36
4783 49
4784 48
4785 34
4786 28
4787 43
4788 46
4789 40
4790 54
4791 39
4792 48
4793 39
4794 43
4795 37
4796 31
4797 33
4798 32
4799 44
4800 46
4801 46
4802 27
4803 47
4804 39
4805 42
4806 23
4807 40
4808 43
4809 37
4810 43
4811 34
4812 42
4813 40
4814 36
4815 35
4816 37
4817 50
4818 50
4819 43
4820 44
4821 30
4822 42
4823 35
4824 47
4825 41
4826 44
4827 50
4828 42
4829 33
4830 43
4831 31
4832 36
4833 40
4834 40
4835 38
4836 25
4837 50
4838 37
4839 48
4840 41
4841 37
4842 53
4843 28
4844 53
4845 36
4846 38
4847 39
4848 32
4849 42
4850 32
4851 30
4852 29
4853 39
4854 38
4855 39
4856 30
4857 35
4858 35
4859 41
4860 39
4861 35
4862 42
4863 49
4864 40
4865 33
4866 39
4867 36
4868 40
4869 42
4870 30
4871 39
4872 37
4873 45
4874 31
4875 30
4876 43
4877 29
4878 32
4879 38
4880 33
4881 32
4882 29
4883 36
4884 42
4885 41
4886 24
4887 42
4888 31
4889 43
4890 39
4891 36
4892 29
4893 46
4894 34
4895 44
4896 27
4897 33
4898 37
4899 44
4900 48
4901 46
4902 34
4903 43
4904 39
4905 43
4906 34
4907 40
4908 47
4909 50
4910 43
4911 31
4912 38
4913 48
4914 40
4915 39
4916 33
4917 41
4918 37
4919 33
4920 41
4921 39
4922 37
4923 34
4924 35
4925 30
4926 30
4927 37
4928 40
4929 47
4930 48
4931 38
4932 42
4933 36
4934 37
4935 24
4936 25
4937 40
4938 35
4939 33
4940 42
4941 43
4942 45
4943 37
4944 43
4945 27
4946 43
4947 44
4948 33
4949 25
4950 29
4951 45
4952 36
4953 24
4954 33
4955 35
4956 41
4957 38
4958 41
4959 41
4960 47
4961 38
4962 41
4963 35
4964 45
4965 39
4966 39
4967 45
4968 30
4969 34
4970 37
4971 40
4972 40
4973 46
4974 39
4975 42
4976 30
4977 39
4978 28
4979 40
4980 39
4981 33
4982 30
4983 43
4984 31
4985 34
4986 44
4987 31
4988 36
4989 33
4990 40
4991 39
4992 29
4993 32
4994 37
4995 39
4996 34
4997 31
4998 39
4999 37
5000 43
5001 35
5002 29
5003 42
5004 43
5005 42
5006 37
5007 32
5008 40
5009 31
5010 34
5011 36
5012 29
5013 44
5014 32
5015 45
5016 25
5017 29
5018 29
5019 33
5020 29
5021 36
5022 43
5023 30
5024 37
5025 34
5026 32
5027 34
5028 37
5029 32
5030 31
5031 28
5032 29
5033 40
5034 27
5035 35
5036 39
5037 38
5038 38
5039 45
5040 36
5041 29
5042 32
5043 26
5044 30
5045 42
5046 32
5047 35
5048 29
5049 41
5050 41
5051 35
5052 33
5053 35
5054 31
5055 33
5056 32
5057 32
5058 30
5059 32
5060 28
5061 32
5062 31
5063 24
5064 24
5065 39
5066 39
5067 30
5068 27
5069 29
5070 31
5071 32
5072 30
5073 36
5074 33
5075 44
5076 34
5077 26
5078 43
5079 27
5080 35
5081 35
5082 31
5083 22
5084 35
5085 40
5086 32
5087 29
5088 32
5089 28
5090 44
5091 30
5092 36
5093 32
5094 35
5095 38
5096 23
5097 34
5098 34
5099 37
5100 25
5101 31
5102 39
5103 34
5104 29
5105 34
5106 29
5107 27
5108 39
5109 40
5110 26
5111 38
5112 34
5113 28
5114 31
5115 36
5116 29
5117 30
5118 32
5119 46
5120 39
5121 35
5122 41
5123 29
5124 42
5125 40
5126 37
5127 35
5128 39
5129 37
5130 50
5131 26
5132 40
5133 30
5134 27
5135 38
5136 42
5137 20
5138 33
5139 40
5140 35
5141 32
5142 22
5143 31
5144 28
5145 31
5146 34
5147 44
5148 37
5149 25
5150 38
5151 37
5152 25
5153 31
5154 31
5155 34
5156 34
5157 39
5158 33
5159 27
5160 47
5161 30
5162 35
5163 36
5164 30
5165 38
5166 36
5167 33
5168 22
5169 27
5170 25
5171 27
5172 39
5173 36
5174 40
5175 29
5176 34
5177 36
5178 38
5179 38
5180 31
5181 34
5182 37
5183 32
5184 27
5185 36
5186 45
5187 27
5188 28
5189 30
5190 28
5191 28
5192 42
5193 27
5194 28
5195 31
5196 27
5197 27
5198 35
5199 38
5200 36
5201 40
5202 30
5203 31
5204 26
5205 27
5206 32
5207 41
5208 33
5209 28
5210 27
5211 31
5212 23
5213 47
5214 32
5215 18
5216 39
5217 36
5218 35
5219 29
5220 34
5221 38
5222 36
5223 33
5224 28
5225 32
5226 40
5227 24
5228 30
5229 38
5230 30
5231 32
5232 32
5233 29
5234 45
5235 36
5236 35
5237 34
5238 30
5239 42
5240 26
5241 24
5242 31
5243 36
5244 25
5245 29
5246 30
5247 34
5248 31
5249 26
5250 28
5251 34
5252 23
5253 31
5254 34
5255 26
5256 40
5257 38
5258 27
5259 40
5260 25
5261 29
5262 34
5263 29
5264 27
5265 36
5266 34
5267 37
5268 40
5269 29
5270 32
5271 25
5272 34
5273 45
5274 25
5275 27
5276 30
5277 28
5278 28
5279 40
5280 39
5281 23
5282 30
5283 35
5284 38
5285 30
5286 33
5287 27
5288 31
5289 30
5290 30
5291 26
5292 37
5293 30
5294 33
5295 35
5296 33
5297 26
5298 36
5299 35
5300 25
5301 25
5302 29
5303 27
5304 29
5305 37
5306 41
5307 31
5308 28
5309 26
5310 33
5311 24
5312 29
5313 30
5314 32
5315 32
5316 34
5317 24
5318 30
5319 34
5320 34
5321 33
5322 27
5323 36
5324 33
5325 27
5326 32
5327 32
5328 37
5329 37
5330 34
5331 25
5332 34
5333 24
5334 39
5335 28
5336 23
5337 58
5338 21
5339 30
5340 29
5341 32
5342 37
5343 29
5344 34
5345 20
5346 31
5347 25
5348 23
5349 38
5350 27
5351 33
5352 19
5353 26
5354 33
5355 33
5356 29
5357 51
5358 31
5359 28
5360 39
5361 30
5362 26
5363 30
5364 28
5365 30
5366 21
5367 31
5368 31
5369 32
5370 25
5371 33
5372 36
5373 30
5374 25
5375 23
5376 21
5377 28
5378 28
5379 32
5380 36
5381 26
5382 33
5383 26
5384 30
5385 34
5386 36
5387 23
5388 30
5389 27
5390 34
5391 30
5392 48
5393 24
5394 31
5395 27
5396 40
5397 33
5398 39
5399 24
5400 25
5401 26
5402 37
5403 24
5404 40
5405 37
5406 32
5407 27
5408 25
5409 24
5410 35
5411 30
5412 21
5413 25
5414 35
5415 41
5416 28
5417 28
5418 34
5419 34
5420 30
5421 28
5422 28
5423 32
5424 32
5425 23
5426 28
5427 34
5428 30
5429 32
5430 34
5431 27
5432 33
5433 42
5434 38
5435 30
5436 31
5437 36
5438 30
5439 35
5440 25
5441 39
5442 30
5443 29
5444 31
5445 36
5446 41
5447 27
5448 33
5449 26
5450 32
5451 31
5452 30
5453 28
5454 21
5455 27
5456 34
5457 27
5458 31
5459 29
5460 37
5461 29
5462 28
5463 39
5464 31
5465 41
5466 22
5467 34
5468 37
5469 36
5470 29
5471 34
5472 32
5473 32
5474 33
5475 27
5476 26
5477 32
5478 27
5479 38
5480 27
5481 32
5482 33
5483 37
5484 35
5485 29
5486 26
5487 35
5488 45
5489 30
5490 37
5491 30
5492 35
5493 29
5494 31
5495 29
5496 29
5497 31
5498 28
5499 26
5500 36
5501 48
5502 29
5503 28
5504 25
5505 27
5506 30
5507 29
5508 20
5509 34
5510 24
5511 28
5512 26
5513 24
5514 24
5515 32
5516 31
5517 23
5518 36
5519 27
5520 28
5521 31
5522 42
5523 29
5524 36
5525 37
5526 29
5527 34
5528 40
5529 36
5530 29
5531 35
5532 23
5533 28
5534 42
5535 25
5536 26
5537 31
5538 34
5539 35
5540 29
5541 26
5542 26
5543 41
5544 33
5545 35
5546 39
5547 29
5548 31
5549 38
5550 25
5551 40
5552 33
5553 35
5554 27
5555 32
5556 34
5557 36
5558 34
5559 27
5560 35
5561 33
5562 35
5563 38
5564 29
5565 24
5566 32
5567 32
5568 34
5569 30
5570 33
5571 29
5572 25
5573 31
5574 30
5575 35
5576 29
5577 27
5578 34
5579 31
5580 34
5581 31
5582 36
5583 30
5584 31
5585 34
5586 33
5587 34
5588 28
5589 31
5590 24
5591 33
5592 36
5593 32
5594 29
5595 28
5596 32
5597 27
5598 36
5599 36
5600 32
5601 37
5602 38
5603 34
5604 26
5605 34
5606 24
5607 25
5608 20
5609 20
5610 36
5611 35
5612 33
5613 26
5614 31
5615 18
5616 29
5617 40
5618 27
5619 33
5620 23
5621 27
5622 32
5623 38
5624 29
5625 36
5626 32
5627 31
5628 34
5629 30
5630 28
5631 32
5632 29
5633 28
5634 33
5635 30
5636 31
5637 39
5638 23
5639 24
5640 26
5641 21
5642 38
5643 31
5644 28
5645 30
5646 28
5647 26
5648 23
5649 30
5650 35
5651 27
5652 25
5653 28
5654 23
5655 27
5656 19
5657 36
5658 29
5659 26
5660 28
5661 34
5662 32
5663 28
5664 28
5665 38
5666 23
5667 29
5668 28
5669 24
5670 35
5671 37
5672 33
5673 32
5674 36
5675 31
5676 24
5677 20
5678 31
5679 38
5680 35
5681 21
5682 22
5683 29
5684 28
5685 44
5686 34
5687 34
5688 27
5689 27
5690 33
5691 25
5692 28
5693 31
5694 30
5695 32
5696 30
5697 26
5698 21
5699 29
5700 29
5701 37
5702 38
5703 29
5704 30
5705 28
5706 34
5707 25
5708 28
5709 33
5710 35
5711 28
5712 27
5713 23
5714 26
5715 40
5716 35
5717 38
5718 41
5719 30
5720 36
5721 33
5722 23
5723 31
5724 29
5725 32
5726 41
5727 25
5728 33
5729 33
5730 49
5731 33
5732 30
5733 30
5734 23
5735 34
5736 24
5737 32
5738 28
5739 29
5740 19
5741 30
5742 25
5743 31
5744 15
5745 29
5746 31
5747 22
5748 39
5749 24
5750 28
5751 31
5752 27
5753 33
5754 29
5755 26
5756 24
5757 34
5758 32
5759 22
5760 29
5761 32
5762 32
5763 34
5764 29
5765 26
5766 24
5767 30
5768 24
5769 22
5770 25
5771 24
5772 31
5773 28
5774 24
5775 33
5776 40
5777 37
5778 27
5779 34
5780 36
5781 33
5782 37
5783 25
5784 30
5785 33
5786 26
5787 26
5788 28
5789 19
5790 33
5791 19
5792 37
5793 33
5794 25
5795 38
5796 18
5797 23
5798 21
5799 35
5800 31
5801 30
5802 37
5803 25
5804 30
5805 30
5806 27
5807 30
5808 37
5809 27
5810 34
5811 31
5812 25
5813 27
5814 28
5815 20
5816 24
5817 27
5818 29
5819 18
5820 36
5821 23
5822 34
5823 25
5824 27
5825 34
5826 26
5827 40
5828 30
5829 27
5830 29
5831 29
5832 27
5833 23
5834 32
5835 21
5836 26
5837 23
5838 19
5839 26
5840 38
5841 32
5842 29
5843 21
5844 35
5845 19
5846 29
5847 17
5848 28
5849 24
5850 21
5851 30
5852 20
5853 26
5854 27
5855 25
5856 29
5857 27
5858 34
5859 27
5860 19
5861 28
5862 16
5863 23
5864 21
5865 29
5866 21
5867 29
5868 34
5869 21
5870 19
5871 27
5872 41
5873 20
5874 35
5875 24
5876 23
5877 29
5878 26
5879 26
5880 24
5881 39
5882 28
5883 26
5884 37
5885 27
5886 41
5887 31
5888 28
5889 40
5890 30
5891 33
5892 29
5893 27
5894 28
5895 22
5896 31
5897 23
5898 30
5899 22
5900 27
5901 32
5902 27
5903 26
5904 30
5905 24
5906 33
5907 27
5908 20
5909 23
5910 22
5911 30
5912 29
5913 30
5914 24
5915 23
5916 27
5917 24
5918 30
5919 27
5920 25
5921 29
5922 34
5923 27
5924 25
5925 31
5926 28
5927 27
5928 26
5929 23
5930 24
5931 26
5932 23
5933 26
5934 31
5935 28
5936 35
5937 26
5938 27
5939 27
5940 26
5941 22
5942 29
5943 34
5944 25
5945 27
5946 30
5947 24
5948 23
5949 39
5950 36
5951 26
5952 27
5953 28
5954 25
5955 31
5956 22
5957 30
5958 25
5959 24
5960 25
5961 19
5962 32
5963 17
5964 31
5965 36
5966 23
5967 29
5968 31
5969 23
5970 22
5971 33
5972 34
5973 31
5974 26
5975 19
5976 30
5977 21
5978 24
5979 26
5980 36
5981 33
5982 21
5983 28
5984 24
5985 30
5986 29
5987 23
5988 24
5989 26
5990 21
5991 26
5992 30
5993 35
5994 20
5995 19
5996 36
5997 38
5998 33
5999 30
6000 17
6001 30
6002 25
6003 27
6004 33
6005 28
6006 30
6007 30
6008 26
6009 22
6010 29
6011 25
6012 20
6013 21
6014 36
6015 25
6016 33
6017 31
6018 28
6019 21
6020 27
6021 19
6022 32
6023 28
6024 23
6025 24
6026 21
6027 28
6028 16
6029 22
6030 33
6031 25
6032 22
6033 30
6034 29
6035 34
6036 21
6037 30
6038 26
6039 37
6040 35
6041 20
6042 21
6043 23
6044 29
6045 24
6046 23
6047 29
6048 19
6049 41
6050 24
6051 33
6052 26
6053 33
6054 25
6055 31
6056 38
6057 27
6058 35
6059 21
6060 30
6061 18
6062 26
6063 22
6064 21
6065 28
6066 14
6067 19
6068 29
6069 20
6070 31
6071 34
6072 19
6073 17
6074 20
6075 26
6076 28
6077 24
6078 27
6079 27
6080 23
6081 20
6082 22
6083 22
6084 28
6085 24
6086 21
6087 25
6088 26
6089 30
6090 28
6091 34
6092 26
6093 24
6094 24
6095 31
6096 26
6097 17
6098 23
6099 21
6100 24
6101 32
6102 27
6103 25
6104 27
6105 27
6106 26
6107 26
6108 26
6109 20
6110 29
6111 31
6112 27
6113 29
6114 30
6115 31
6116 32
6117 31
6118 31
6119 31
6120 27
6121 29
6122 23
6123 30
6124 30
6125 25
6126 32
6127 26
6128 26
6129 18
6130 30
6131 32
6132 22
6133 28
6134 32
6135 35
6136 33
6137 29
6138 34
6139 33
6140 18
6141 33
6142 24
6143 33
6144 37
6145 37
6146 19
6147 16
6148 33
6149 20
6150 33
6151 30
6152 24
6153 33
6154 25
6155 20
6156 22
6157 15
6158 29
6159 27
6160 30
6161 32
6162 22
6163 27
6164 32
6165 29
6166 39
6167 38
6168 35
6169 31
6170 27
6171 30
6172 25
6173 39
6174 24
6175 26
6176 24
6177 36
6178 22
6179 37
6180 25
6181 24
6182 18
6183 34
6184 29
6185 26
6186 21
6187 28
6188 27
6189 29
6190 33
6191 28
6192 29
6193 29
6194 28
6195 23
6196 31
6197 28
6198 27
6199 31
6200 21
6201 27
6202 18
6203 16
6204 28
6205 22
6206 30
6207 31
6208 24
6209 29
6210 23
6211 22
6212 21
6213 29
6214 29
6215 24
6216 34
6217 18
6218 25
6219 30
6220 28
6221 24
6222 22
6223 23
6224 28
6225 37
6226 17
6227 31
6228 23
6229 29
6230 26
6231 18
6232 22
6233 25
6234 23
6235 24
6236 39
6237 23
6238 26
6239 28
6240 24
6241 19
6242 28
6243 28
6244 32
6245 24
6246 17
6247 22
6248 27
6249 26
6250 28
6251 30
6252 23
6253 23
6254 27
6255 23
6256 27
6257 23
6258 24
6259 19
6260 20
6261 23
6262 30
6263 27
6264 22
6265 26
6266 24
6267 18
6268 27
6269 24
6270 27
6271 28
6272 25
6273 18
6274 33
6275 28
6276 16
6277 20
6278 26
6279 27
6280 23
6281 27
6282 26
6283 20
6284 25
6285 20
6286 26
6287 25
6288 27
6289 21
6290 26
6291 29
6292 29
6293 32
6294 32
6295 32
6296 23
6297 24
6298 23
6299 24
6300 24
6301 24
6302 21
6303 27
6304 28
6305 30
6306 24
6307 30
6308 32
6309 14
6310 27
6311 31
6312 22
6313 32
6314 25
6315 17
6316 23
6317 20
6318 25
6319 24
6320 24
6321 34
6322 30
6323 27
6324 25
6325 16
6326 17
6327 25
6328 30
6329 27
6330 20
6331 29
6332 24
6333 21
6334 29
6335 24
6336 18
6337 19
6338 27
6339 34
6340 21
6341 32
6342 25
6343 20
6344 30
6345 24
6346 17
6347 14
6348 18
6349 18
6350 26
6351 21
6352 22
6353 24
6354 28
6355 29
6356 25
6357 24
6358 26
6359 23
6360 20
6361 22
6362 15
6363 20
6364 25
6365 30
6366 22
6367 22
6368 23
6369 25
6370 21
6371 26
6372 18
6373 15
6374 21
6375 16
6376 24
6377 22
6378 19
6379 23
6380 21
6381 25
6382 20
6383 15
6384 24
6385 26
6386 17
6387 27
6388 18
6389 28
6390 29
6391 32
6392 24
6393 22
6394 26
6395 22
6396 26
6397 24
6398 26
6399 35
6400 25
6401 33
6402 23
6403 22
6404 27
6405 27
6406 26
6407 22
6408 26
6409 18
6410 21
6411 24
6412 25
6413 26
6414 28
6415 24
6416 20
6417 22
6418 25
6419 18
6420 25
6421 30
6422 19
6423 22
6424 27
6425 27
6426 35
6427 23
6428 22
6429 31
6430 23
6431 20
6432 26
6433 14
6434 29
6435 31
6436 24
6437 21
6438 28
6439 30
6440 25
6441 32
6442 22
6443 22
6444 23
6445 19
6446 22
6447 19
6448 19
6449 28
6450 20
6451 30
6452 33
6453 23
6454 21
6455 29
6456 22
6457 22
6458 24
6459 25
6460 32
6461 17
6462 20
6463 26
6464 24
6465 33
6466 25
6467 21
6468 23
6469 18
6470 38
6471 23
6472 20
6473 24
6474 20
6475 24
6476 24
6477 19
6478 22
6479 31
6480 22
6481 21
6482 26
6483 20
6484 23
6485 20
6486 24
6487 22
6488 23
6489 23
6490 22
6491 17
6492 27
6493 31
6494 19
6495 29
6496 20
6497 27
6498 15
6499 29
6500 20
6501 22
6502 25
6503 20
6504 22
6505 20
6506 20
6507 35
6508 22
6509 25
6510 21
6511 19
6512 18
6513 15
6514 21
6515 18
6516 32
6517 25
6518 20
6519 23
6520 24
6521 27
6522 15
6523 17
6524 20
6525 21
6526 31
6527 15
6528 24
6529 24
6530 26
6531 31
6532 19
6533 24
6534 18
6535 26
6536 27
6537 21
6538 16
6539 26
6540 35
6541 17
6542 17
6543 20
6544 24
6545 24
6546 26
6547 20
6548 35
6549 33
6550 27
6551 21
6552 27
6553 22
6554 24
6555 16
6556 17
6557 21
6558 25
6559 26
6560 25
6561 32
6562 20
6563 27
6564 28
6565 23
6566 17
6567 25
6568 30
6569 23
6570 32
6571 22
6572 33
6573 34
6574 29
6575 31
6576 24
6577 24
6578 22
6579 32
6580 17
6581 18
6582 24
6583 25
6584 24
6585 29
6586 21
6587 20
6588 28
6589 27
6590 22
6591 15
6592 22
6593 25
6594 21
6595 26
6596 16
6597 27
6598 27
6599 25
6600 22
6601 23
6602 21
6603 22
6604 17
6605 29
6606 25
6607 27
6608 31
6609 34
6610 28
6611 31
6612 25
6613 23
6614 35
6615 24
6616 26
6617 28
6618 27
6619 19
6620 24
6621 26
6622 24
6623 25
6624 13
6625 29
6626 25
6627 26
6628 24
6629 30
6630 33
6631 28
6632 31
6633 19
6634 23
6635 25
6636 25
6637 22
6638 33
6639 25
6640 25
6641 20
6642 27
6643 22
6644 33
6645 30
6646 18
6647 21
6648 33
6649 22
6650 34
6651 28
6652 21
6653 27
6654 23
6655 27
6656 19
6657 31
6658 36
6659 30
6660 27
6661 29
6662 28
6663 24
6664 32
6665 35
6666 34
6667 18
6668 18
6669 26
6670 32
6671 24
6672 24
6673 23
6674 28
6675 23
6676 25
6677 25
6678 36
6679 29
6680 28
6681 33
6682 36
6683 28
6684 28
6685 24
6686 21
6687 26
6688 25
6689 30
6690 28
6691 20
6692 43
6693 16
6694 15
6695 25
6696 20
6697 29
6698 30
6699 25
6700 22
6701 23
6702 21
6703 25
6704 23
6705 33
6706 19
6707 40
6708 23
6709 25
6710 24
6711 24
6712 24
6713 30
6714 35
6715 29
6716 29
6717 28
6718 21
6719 34
6720 37
6721 12
6722 18
6723 31
6724 25
6725 33
6726 38
6727 30
6728 25
6729 22
6730 27
6731 26
6732 29
6733 28
6734 21
6735 27
6736 23
6737 16
6738 27
6739 23
6740 31
6741 24
6742 41
6743 19
6744 21
6745 29
6746 27
6747 23
6748 24
6749 22
6750 25
6751 23
6752 22
6753 32
6754 24
6755 34
6756 25
6757 24
6758 36
6759 20
6760 15
6761 39
6762 26
6763 24
6764 34
6765 25
6766 24
6767 30
6768 18
6769 21
6770 22
6771 33
6772 19
6773 29
6774 30
6775 28
6776 29
6777 18
6778 27
6779 24
6780 22
6781 22
6782 20
6783 21
6784 28
6785 26
6786 27
6787 25
6788 22
6789 26
6790 21
6791 24
6792 28
6793 18
6794 36
6795 28
6796 27
6797 21
6798 22
6799 34
6800 20
6801 30
6802 33
6803 29
6804 37
6805 19
6806 26
6807 31
6808 27
6809 20
6810 24
6811 26
6812 20
6813 32
6814 26
6815 31
6816 28
6817 33
6818 17
6819 30
6820 20
6821 25
6822 35
6823 16
6824 26
6825 27
6826 29
6827 21
6828 23
6829 28
6830 28
6831 23
6832 28
6833 18
6834 23
6835 25
6836 28
6837 16
6838 25
6839 29
6840 22
6841 31
6842 23
6843 29
6844 24
6845 28
6846 18
6847 30
6848 34
6849 20
6850 19
6851 30
6852 26
6853 23
6854 17
6855 26
6856 32
6857 20
6858 26
6859 26
6860 26
6861 22
6862 33
6863 27
6864 27
6865 23
6866 20
6867 22
6868 32
6869 20
6870 28
6871 19
6872 23
6873 28
6874 30
6875 21
6876 33
6877 21
6878 26
6879 18
6880 35
6881 19
6882 16
6883 19
6884 22
6885 24
6886 25
6887 28
6888 24
6889 24
6890 24
6891 27
6892 19
6893 32
6894 21
6895 25
6896 21
6897 23
6898 26
6899 25
6900 20
6901 19
6902 20
6903 28
6904 21
6905 32
6906 22
6907 18
6908 17
6909 18
6910 25
6911 25
6912 18
6913 20
6914 23
6915 30
6916 18
6917 23
6918 16
6919 16
6920 21
6921 22
6922 24
6923 14
6924 19
6925 23
6926 22
6927 25
6928 19
6929 26
6930 13
6931 19
6932 19
6933 23
6934 25
6935 23
6936 19
6937 23
6938 23
6939 28
6940 19
6941 23
6942 17
6943 22
6944 21
6945 17
6946 22
6947 22
6948 33
6949 23
6950 32
6951 11
6952 15
6953 27
6954 25
6955 21
6956 32
6957 30
6958 20
6959 23
6960 21
6961 24
6962 18
6963 19
6964 27
6965 29
6966 20
6967 18
6968 21
6969 11
6970 30
6971 14
6972 39
6973 24
6974 21
6975 24
6976 23
6977 25
6978 26
6979 22
6980 28
6981 25
6982 15
6983 17
6984 22
6985 18
6986 30
6987 31
6988 19
6989 17
6990 18
6991 23
6992 20
6993 21
6994 21
6995 16
6996 30
6997 23
6998 26
6999 27
7000 22
7001 24
7002 32
7003 17
7004 24
7005 24
7006 16
7007 32
7008 25
7009 21
7010 24
7011 18
7012 31
7013 26
7014 21
7015 19
7016 19
7017 18
7018 20
7019 16
7020 19
7021 20
7022 15
7023 29
7024 28
7025 24
7026 30
7027 23
7028 28
7029 23
7030 18
7031 12
7032 28
7033 20
7034 20
7035 31
7036 28
7037 20
7038 19
7039 19
7040 18
7041 25
7042 11
7043 17
7044 18
7045 21
7046 18
7047 24
7048 25
7049 14
7050 19
7051 21
7052 30
7053 24
7054 22
7055 20
7056 21
7057 13
7058 17
7059 21
7060 23
7061 30
7062 22
7063 19
7064 17
7065 20
7066 27
7067 21
7068 32
7069 26
7070 17
7071 24
7072 19
7073 19
7074 18
7075 15
7076 28
7077 18
7078 22
7079 14
7080 22
7081 19
7082 21
7083 29
7084 26
7085 25
7086 26
7087 20
7088 20
7089 23
7090 16
7091 28
7092 27
7093 11
7094 19
7095 18
7096 22
7097 19
7098 17
7099 13
7100 15
7101 31
7102 21
7103 20
7104 26
7105 27
7106 23
7107 21
7108 19
7109 17
7110 23
7111 24
7112 19
7113 13
7114 22
7115 14
7116 26
7117 22
7118 14
7119 19
7120 22
7121 21
7122 19
7123 12
7124 21
7125 14
7126 18
7127 24
7128 13
7129 17
7130 22
7131 16
7132 14
7133 22
7134 15
7135 18
7136 26
7137 19
7138 16
7139 16
7140 18
7141 28
7142 21
7143 19
7144 21
7145 22
7146 27
7147 30
7148 19
7149 21
7150 19
7151 20
7152 19
7153 20
7154 16
7155 21
7156 25
7157 18
7158 22
7159 21
7160 21
7161 26
7162 17
7163 24
7164 19
7165 17
7166 25
7167 19
7168 22
7169 29
7170 30
7171 19
7172 27
7173 21
7174 20
7175 18
7176 13
7177 26
7178 23
7179 15
7180 26
7181 17
7182 17
7183 21
7184 21
7185 25
7186 27
7187 31
7188 21
7189 21
7190 23
7191 15
7192 26
7193 19
7194 14
7195 24
7196 21
7197 22
7198 20
7199 22
7200 20
7201 19
7202 28
7203 16
7204 23
7205 27
7206 19
7207 12
7208 30
7209 24
7210 20
7211 12
7212 24
7213 27
7214 17
7215 22
7216 22
7217 21
7218 24
7219 29
7220 26
7221 21
7222 17
7223 25
7224 21
7225 18
7226 14
7227 22
7228 21
7229 18
7230 14
7231 24
7232 31
7233 24
7234 18
7235 25
7236 26
7237 21
7238 24
7239 24
7240 22
7241 18
7242 25
7243 31
7244 26
7245 15
7246 25
7247 15
7248 14
7249 22
7250 21
7251 25
7252 17
7253 22
7254 21
7255 26
7256 26
7257 27
7258 26
7259 20
7260 26
7261 20
7262 22
7263 19
7264 16
7265 20
7266 19
7267 18
7268 17
7269 18
7270 17
7271 13
7272 20
7273 19
7274 16
7275 21
7276 26
7277 22
7278 20
7279 14
7280 23
7281 27
7282 17
7283 28
7284 20
7285 33
7286 24
7287 17
7288 24
7289 23
7290 21
7291 17
7292 11
7293 19
7294 22
7295 19
7296 22
7297 15
7298 17
7299 20
7300 19
7301 18
7302 17
7303 25
7304 14
7305 23
7306 25
7307 25
7308 19
7309 19
7310 19
7311 18
7312 21
7313 20
7314 24
7315 24
7316 25
7317 22
7318 20
7319 22
7320 17
7321 10
7322 17
7323 8
7324 15
7325 19
7326 24
7327 19
7328 13
7329 27
7330 21
7331 20
7332 25
7333 24
7334 13
7335 11
7336 23
7337 18
7338 15
7339 16
7340 18
7341 17
7342 20
7343 23
7344 15
7345 21
7346 22
7347 17
7348 22
7349 21
7350 17
7351 15
7352 32
7353 16
7354 16
7355 15
7356 24
7357 16
7358 22
7359 21
7360 13
7361 26
7362 29
7363 22
7364 21
7365 17
7366 16
7367 13
7368 19
7369 24
7370 23
7371 16
7372 27
7373 12
7374 22
7375 13
7376 13
7377 19
7378 18
7379 19
7380 8
7381 17
7382 16
7383 11
7384 14
7385 21
7386 14
7387 15
7388 24
7389 12
7390 17
7391 21
7392 15
7393 12
7394 18
7395 14
7396 19
7397 18
7398 16
7399 15
7400 21
7401 16
7402 15
7403 21
7404 21
7405 21
7406 17
7407 18
7408 22
7409 23
7410 20
7411 12
7412 16
7413 14
7414 21
7415 19
7416 17
7417 13
7418 15
7419 13
7420 18
7421 23
7422 14
7423 25
7424 24
7425 19
7426 12
7427 16
7428 16
7429 24
7430 19
7431 13
7432 14
7433 19
7434 22
7435 21
7436 18
7437 25
7438 13
7439 19
7440 21
7441 26
7442 24
7443 27
7444 25
7445 22
7446 18
7447 22
7448 25
7449 15
7450 20
7451 19
7452 17
7453 15
7454 17
7455 22
7456 19
7457 14
7458 17
7459 11
7460 17
7461 6
7462 17
7463 25
7464 25
7465 18
7466 21
7467 13
7468 18
7469 9
7470 12
7471 17
7472 18
7473 16
7474 24
7475 19
7476 22
7477 16
7478 29
7479 14
7480 17
7481 19
7482 18
7483 14
7484 24
7485 15
7486 20
7487 20
7488 24
7489 13
7490 16
7491 17
7492 16
7493 18
7494 19
7495 22
7496 17
7497 15
7498 15
7499 17
7500 12
7501 11
7502 21
7503 13
7504 10
7505 17
7506 21
7507 14
7508 17
7509 19
7510 20
7511 19
7512 15
7513 17
7514 19
7515 21
7516 18
7517 16
7518 12
7519 17
7520 14
7521 18
7522 19
7523 12
7524 25
7525 10
7526 16
7527 20
7528 24
7529 16
7530 22
7531 25
7532 13
7533 19
7534 19
7535 14
7536 21
7537 14
7538 22
7539 11
7540 20
7541 15
7542 21
7543 21
7544 17
7545 14
7546 26
7547 14
7548 10
7549 17
7550 24
7551 12
7552 16
7553 16
7554 28
7555 21
7556 21
7557 21
7558 25
7559 14
7560 14
7561 18
7562 25
7563 11
7564 22
7565 20
7566 19
7567 24
7568 19
7569 13
7570 12
7571 20
7572 21
7573 29
7574 17
7575 26
7576 16
7577 20
7578 18
7579 17
7580 24
7581 18
7582 18
7583 22
7584 19
7585 19
7586 19
7587 15
7588 19
7589 13
7590 13
7591 13
7592 15
7593 14
7594 23
7595 14
7596 19
7597 13
7598 15
7599 16
7600 31
7601 18
7602 16
7603 19
7604 16
7605 9
7606 12
7607 23
7608 24
7609 12
7610 20
7611 14
7612 18
7613 15
7614 21
7615 20
7616 12
7617 18
7618 17
7619 20
7620 16
7621 21
7622 12
7623 15
7624 14
7625 23
7626 10
7627 13
7628 9
7629 13
7630 17
7631 12
7632 21
7633 23
7634 12
7635 14
7636 27
7637 20
7638 9
7639 20
7640 16
7641 6
7642 19
7643 21
7644 16
7645 16
7646 16
7647 20
7648 16
7649 22
7650 16
7651 19
7652 29
7653 17
7654 9
7655 19
7656 25
7657 29
7658 17
7659 19
7660 13
7661 15
7662 12
7663 19
7664 16
7665 12
7666 9
7667 16
7668 14
7669 17
7670 10
7671 16
7672 15
7673 16
7674 21
7675 14
7676 19
7677 15
7678 17
7679 16
7680 22
7681 17
7682 24
7683 15
7684 14
7685 10
7686 13
7687 15
7688 19
7689 23
7690 12
7691 19
7692 18
7693 20
7694 23
7695 18
7696 19
7697 16
7698 19
7699 13
7700 17
7701 16
7702 15
7703 16
7704 12
7705 15
7706 18
7707 25
7708 14
7709 16
7710 15
7711 22
7712 13
7713 18
7714 20
7715 14
7716 18
7717 10
7718 14
7719 15
7720 17
7721 15
7722 18
7723 23
7724 13
7725 13
7726 13
7727 16
7728 20
7729 13
7730 11
7731 14
7732 12
7733 16
7734 14
7735 31
7736 19
7737 16
7738 18
7739 17
7740 20
7741 20
7742 15
7743 19
7744 20
7745 14
7746 21
7747 14
7748 17
7749 17
7750 20
7751 11
7752 22
7753 23
7754 11
7755 21
7756 16
7757 16
7758 15
7759 19
7760 15
7761 18
7762 14
7763 16
7764 18
7765 11
7766 19
7767 12
7768 16
7769 16
7770 21
7771 16
7772 18
7773 16
7774 11
7775 18
7776 23
7777 25
7778 22
7779 10
7780 17
7781 10
7782 11
7783 20
7784 23
7785 7
7786 16
7787 23
7788 24
7789 16
7790 12
7791 18
7792 14
7793 17
7794 23
7795 17
7796 29
7797 10
7798 24
7799 15
7800 27
7801 23
7802 18
7803 14
7804 19
7805 17
7806 16
7807 15
7808 20
7809 17
7810 15
7811 21
7812 22
7813 15
7814 16
7815 20
7816 10
7817 24
7818 15
7819 16
7820 14
7821 18
7822 15
7823 20
7824 16
7825 18
7826 21
7827 12
7828 18
7829 24
7830 17
7831 21
7832 18
7833 18
7834 11
7835 19
7836 21
7837 15
7838 19
7839 20
7840 23
7841 15
7842 15
7843 16
7844 19
7845 15
7846 24
7847 17
7848 18
7849 13
7850 24
7851 15
7852 20
7853 18
7854 27
7855 13
7856 15
7857 15
7858 15
7859 24
7860 14
7861 13
7862 15
7863 21
7864 10
7865 19
7866 21
7867 17
7868 17
7869 12
7870 17
7871 16
7872 20
7873 21
7874 22
7875 17
7876 22
7877 13
7878 23
7879 11
7880 18
7881 17
7882 17
7883 22
7884 16
7885 13
7886 17
7887 25
7888 19
7889 13
7890 16
7891 22
7892 17
7893 15
7894 16
7895 23
7896 19
7897 20
7898 22
7899 16
7900 13
7901 18
7902 13
7903 18
7904 11
7905 10
7906 16
7907 15
7908 14
7909 14
7910 21
7911 9
7912 17
7913 15
7914 17
7915 21
7916 18
7917 13
7918 19
7919 21
7920 18
7921 16
7922 15
7923 12
7924 18
7925 14
7926 21
7927 15
7928 22
7929 17
7930 12
7931 18
7932 18
7933 18
7934 12
7935 14
7936 16
7937 11
7938 16
7939 13
7940 14
7941 22
7942 14
7943 18
7944 18
7945 16
7946 15
7947 15
7948 23
7949 12
7950 9
7951 22
7952 12
7953 17
7954 22
7955 19
7956 26
7957 18
7958 22
7959 15
7960 23
7961 21
7962 13
7963 15
7964 14
7965 20
7966 14
7967 17
7968 23
7969 19
7970 22
7971 26
7972 22
7973 16
7974 16
7975 17
7976 14
7977 15
7978 20
7979 12
7980 14
7981 21
7982 20
7983 21
7984 12
7985 21
7986 16
7987 16
7988 22
7989 20
7990 16
7991 16
7992 15
7993 16
7994 14
7995 16
7996 13
7997 19
7998 18
7999 11
8000 15
8001 18
8002 21
8003 12
8004 16
8005 17
8006 19
8007 16
8008 19
8009 8
8010 12
8011 15
8012 14
8013 13
8014 16
8015 14
8016 19
8017 19
8018 15
8019 12
8020 13
8021 29
8022 13
8023 20
8024 11
8025 18
8026 24
8027 8
8028 17
8029 17
8030 21
8031 18
8032 16
8033 21
8034 13
8035 13
8036 21
8037 17
8038 21
8039 17
8040 13
8041 9
8042 25
8043 21
8044 14
8045 16
8046 30
8047 20
8048 13
8049 16
8050 17
8051 20
8052 14
8053 19
8054 22
8055 10
8056 18
8057 12
8058 20
8059 14
8060 20
8061 19
8062 14
8063 23
8064 14
8065 24
8066 11
8067 15
8068 16
8069 19
8070 13
8071 10
8072 19
8073 15
8074 12
8075 20
8076 13
8077 14
8078 23
8079 12
8080 14
8081 17
8082 14
8083 19
8084 16
8085 11
8086 15
8087 14
8088 16
8089 12
8090 19
8091 19
8092 25
8093 22
8094 13
8095 12
8096 16
8097 16
8098 25
8099 11
8100 18
8101 16
8102 18
8103 20
8104 23
8105 16
8106 17
8107 23
8108 21
8109 19
8110 13
8111 20
8112 17
8113 13
8114 16
8115 17
8116 15
8117 20
8118 16
8119 21
8120 14
8121 22
8122 15
8123 14
8124 14
8125 13
8126 18
8127 24
8128 11
8129 12
8130 17
8131 9
8132 20
8133 20
8134 19
8135 13
8136 13
8137 24
8138 20
8139 20
8140 17
8141 19
8142 18
8143 11
8144 12
8145 13
8146 13
8147 13
8148 17
8149 10
8150 14
8151 13
8152 10
8153 10
8154 22
8155 10
8156 14
8157 18
8158 14
8159 20
8160 19
8161 17
8162 16
8163 16
8164 16
8165 17
8166 19
8167 15
8168 18
8169 23
8170 13
8171 14
8172 19
8173 17
8174 20
8175 16
8176 17
8177 14
8178 14
8179 15
8180 18
8181 13
8182 14
8183 22
8184 16
8185 20
8186 15
8187 15
8188 13
8189 24
8190 14
8191 12
8192 14
8193 16
8194 17
8195 19
8196 13
8197 19
8198 21
8199 9
8200 15
8201 14
8202 12
8203 11
8204 18
8205 17
8206 19
8207 17
8208 11
8209 19
8210 9
8211 8
8212 11
8213 13
8214 24
8215 15
8216 21
8217 15
8218 18
8219 16
8220 18
8221 21
8222 16
8223 10
8224 15
8225 24
8226 16
8227 16
8228 15
8229 14
8230 21
8231 14
8232 10
8233 9
8234 19
8235 19
8236 7
8237 16
8238 11
8239 18
8240 18
8241 15
8242 9
8243 18
8244 17
8245 6
8246 12
8247 14
8248 14
8249 9
8250 13
8251 20
8252 17
8253 24
8254 11
8255 15
8256 18
8257 17
8258 16
8259 13
8260 19
8261 18
8262 15
8263 21
8264 10
8265 17
8266 14
8267 15
8268 22
8269 21
8270 17
8271 16
8272 17
8273 16
8274 13
8275 13
8276 11
8277 13
8278 15
8279 21
8280 18
8281 17
8282 17
8283 14
8284 16
8285 11
8286 22
8287 13
8288 16
8289 19
8290 11
8291 19
8292 17
8293 21
8294 18
8295 13
8296 10
8297 25
8298 16
8299 13
8300 19
8301 17
8302 21
8303 21
8304 19
8305 17
8306 13
8307 9
8308 19
8309 9
8310 27
8311 24
8312 17
8313 15
8314 11
8315 19
8316 26
8317 13
8318 10
8319 21
8320 18
8321 19
8322 16
8323 17
8324 15
8325 12
8326 23
8327 12
8328 18
8329 23
8330 12
8331 14
8332 17
8333 16
8334 16
8335 19
8336 13
8337 22
8338 16
8339 8
8340 18
8341 19
8342 10
8343 19
8344 12
8345 11
8346 11
8347 16
8348 15
8349 19
8350 19
8351 16
8352 14
8353 20
8354 13
8355 14
8356 12
8357 12
8358 18
8359 18
8360 16
8361 18
8362 8
8363 15
8364 17
8365 16
8366 22
8367 31
8368 17
8369 13
8370 17
8371 12
8372 23
8373 18
8374 14
8375 10
8376 16
8377 25
8378 12
8379 32
8380 11
8381 15
8382 16
8383 19
8384 17
8385 17
8386 18
8387 18
8388 14
8389 12
8390 22
8391 16
8392 19
8393 11
8394 13
8395 26
8396 14
8397 20
8398 18
8399 11
8400 8
8401 17
8402 9
8403 21
8404 17
8405 13
8406 14
8407 18
8408 16
8409 18
8410 18
8411 17
8412 16
8413 11
8414 19
8415 17
8416 19
8417 20
8418 11
8419 10
8420 7
8421 21
8422 17
8423 18
8424 12
8425 24
8426 13
8427 24
8428 11
8429 13
8430 13
8431 19
8432 7
8433 15
8434 20
8435 16
8436 15
8437 18
8438 16
8439 20
8440 18
8441 15
8442 16
8443 16
8444 20
8445 15
8446 11
8447 17
8448 24
8449 18
8450 14
8451 15
8452 24
8453 25
8454 17
8455 19
8456 8
8457 20
8458 13
8459 12
8460 11
8461 12
8462 17
8463 19
8464 17
8465 13
8466 19
8467 13
8468 18
8469 14
8470 10
8471 20
8472 17
8473 16
8474 19
8475 14
8476 12
8477 20
8478 11
8479 23
8480 13
8481 17
8482 21
8483 16
8484 12
8485 10
8486 12
8487 12
8488 11
8489 20
8490 13
8491 14
8492 13
8493 15
8494 8
8495 13
8496 16
8497 12
8498 12
8499 12
8500 12
8501 15
8502 21
8503 15
8504 16
8505 18
8506 17
8507 10
8508 14
8509 19
8510 16
8511 16
8512 15
8513 23
8514 14
8515 19
8516 15
8517 9
8518 9
8519 17
8520 11
8521 12
8522 12
8523 5
8524 10
8525 12
8526 14
8527 16
8528 15
8529 12
8530 6
8531 18
8532 23
8533 14
8534 5
8535 11
8536 16
8537 18
8538 8
8539 10
8540 13
8541 19
8542 11
8543 16
8544 22
8545 15
8546 14
8547 11
8548 14
8549 18
8550 17
8551 15
8552 11
8553 6
8554 19
8555 15
8556 15
8557 11
8558 17
8559 19
8560 20
8561 12
8562 17
8563 13
8564 18
8565 11
8566 16
8567 13
8568 16
8569 14
8570 11
8571 18
8572 17
8573 11
8574 13
8575 15
8576 14
8577 13
8578 13
8579 17
8580 24
8581 13
8582 7
8583 17
8584 18
8585 12
8586 12
8587 17
8588 15
8589 22
8590 13
8591 15
8592 13
8593 12
8594 18
8595 21
8596 15
8597 23
8598 17
8599 12
8600 15
8601 17
8602 12
8603 17
8604 19
8605 9
8606 17
8607 14
8608 22
8609 12
8610 16
8611 15
8612 19
8613 12
8614 15
8615 19
8616 12
8617 15
8618 15
8619 17
8620 10
8621 11
8622 13
8623 13
8624 11
8625 20
8626 21
8627 14
8628 14
8629 10
8630 20
8631 10
8632 12
8633 16
8634 15
8635 11
8636 13
8637 11
8638 18
8639 13
8640 16
8641 9
8642 21
8643 16
8644 19
8645 21
8646 17
8647 18
8648 17
8649 17
8650 8
8651 13
8652 24
8653 15
8654 15
8655 15
8656 13
8657 12
8658 17
8659 6
8660 18
8661 9
8662 18
8663 9
8664 10
8665 20
8666 8
8667 17
8668 17
8669 17
8670 11
8671 14
8672 14
8673 10
8674 11
8675 8
8676 17
8677 16
8678 13
8679 22
8680 24
8681 17
8682 14
8683 20
8684 13
8685 15
8686 12
8687 11
8688 23
8689 15
8690 14
8691 11
8692 18
8693 13
8694 11
8695 13
8696 21
8697 14
8698 13
8699 16
8700 21
8701 14
8702 14
8703 14
8704 12
8705 8
8706 19
8707 13
8708 17
8709 15
8710 13
8711 16
8712 16
8713 17
8714 20
8715 20
8716 14
8717 16
8718 20
8719 15
8720 5
8721 11
8722 10
8723 16
8724 12
8725 11
8726 10
8727 19
8728 24
8729 15
8730 16
8731 16
8732 14
8733 19
8734 11
8735 15
8736 12
8737 12
8738 9
8739 17
8740 12
8741 14
8742 15
8743 17
8744 8
8745 15
8746 13
8747 14
8748 13
8749 10
8750 14
8751 9
8752 18
8753 19
8754 10
8755 18
8756 23
8757 18
8758 17
8759 10
8760 21
8761 14
8762 13
8763 18
8764 15
8765 13
8766 10
8767 15
8768 15
8769 20
8770 12
8771 19
8772 18
8773 19
8774 12
8775 13
8776 17
8777 12
8778 11
8779 19
8780 14
8781 10
8782 23
8783 11
8784 10
8785 16
8786 16
8787 9
8788 8
8789 21
8790 17
8791 10
8792 21
8793 13
8794 12
8795 16
8796 9
8797 9
8798 11
8799 17
8800 7
8801 12
8802 14
8803 11
8804 18
8805 20
8806 13
8807 17
8808 16
8809 15
8810 11
8811 15
8812 11
8813 13
8814 8
8815 15
8816 20
8817 16
8818 9
8819 8
8820 14
8821 13
8822 16
8823 13
8824 15
8825 10
8826 10
8827 13
8828 9
8829 14
8830 13
8831 15
8832 22
8833 9
8834 16
8835 8
8836 11
8837 8
8838 12
8839 14
8840 20
8841 11
8842 10
8843 12
8844 20
8845 14
8846 11
8847 10
8848 18
8849 19
8850 21
8851 6
8852 12
8853 12
8854 9
8855 12
8856 20
8857 10
8858 14
8859 14
8860 19
8861 10
8862 8
8863 18
8864 19
8865 7
8866 17
8867 18
8868 13
8869 10
8870 18
8871 8
8872 14
8873 15
8874 14
8875 17
8876 10
8877 9
8878 19
8879 11
8880 13
8881 17
8882 14
8883 18
8884 11
8885 14
8886 18
8887 19
8888 16
8889 15
8890 22
8891 7
8892 10
8893 13
8894 19
8895 11
8896 6
8897 12
8898 12
8899 15
8900 13
8901 8
8902 19
8903 8
8904 16
8905 12
8906 9
8907 13
8908 12
8909 15
8910 12
8911 11
8912 15
8913 17
8914 22
8915 13
8916 15
8917 15
8918 11
8919 16
8920 18
8921 18
8922 17
8923 14
8924 16
8925 10
8926 9
8927 14
8928 18
8929 7
8930 14
8931 7
8932 12
8933 9
8934 15
8935 20
8936 16
8937 13
8938 13
8939 20
8940 20
8941 12
8942 8
8943 14
8944 13
8945 14
8946 7
8947 14
8948 11
8949 15
8950 13
8951 11
8952 12
8953 18
8954 10
8955 10
8956 12
8957 15
8958 10
8959 16
8960 16
8961 17
8962 11
8963 15
8964 13
8965 16
8966 14
8967 12
8968 7
8969 13
8970 21
8971 19
8972 6
8973 13
8974 16
8975 24
8976 12
8977 21
8978 19
8979 6
8980 11
8981 7
8982 13
8983 13
8984 11
8985 13
8986 10
8987 11
8988 10
8989 14
8990 15
8991 15
8992 20
8993 10
8994 18
8995 18
8996 12
8997 20
8998 14
8999 17
9000 11
9001 12
9002 17
9003 6
9004 12
9005 16
9006 9
9007 5
9008 11
9009 11
9010 15
9011 9
9012 15
9013 6
9014 11
9015 6
9016 11
9017 17
9018 9
9019 19
9020 16
9021 10
9022 13
9023 15
9024 11
9025 13
9026 13
9027 12
9028 9
9029 12
9030 11
9031 6
9032 7
9033 10
9034 18
9035 10
9036 19
9037 15
9038 10
9039 10
9040 16
9041 11
9042 14
9043 11
9044 10
9045 12
9046 15
9047 6
9048 13
9049 11
9050 13
9051 14
9052 13
9053 14
9054 13
9055 25
9056 12
9057 11
9058 12
9059 10
9060 15
9061 9
9062 14
9063 22
9064 12
9065 15
9066 11
9067 11
9068 4
9069 22
9070 13
9071 10
9072 9
9073 16
9074 18
9075 12
9076 12
9077 9
9078 13
9079 8
9080 20
9081 11
9082 11
9083 14
9084 14
9085 14
9086 15
9087 13
9088 9
9089 14
9090 7
9091 13
9092 9
9093 10
9094 6
9095 12
9096 12
9097 13
9098 15
9099 13
9100 14
9101 8
9102 19
9103 19
9104 8
9105 14
9106 12
9107 10
9108 11
9109 16
9110 9
9111 12
9112 18
9113 10
9114 15
9115 8
9116 10
9117 10
9118 21
9119 14
9120 12
9121 11
9122 12
9123 9
9124 7
9125 14
9126 14
9127 6
9128 15
9129 14
9130 13
9131 12
9132 13
9133 11
9134 10
9135 9
9136 12
9137 8
9138 16
9139 9
9140 10
9141 15
9142 13
9143 19
9144 8
9145 23
9146 13
9147 15
9148 10
9149 8
9150 16
9151 12
9152 10
9153 13
9154 8
9155 14
9156 16
9157 4
9158 10
9159 19
9160 13
9161 11
9162 14
9163 6
9164 11
9165 22
9166 16
9167 18
9168 15
9169 19
9170 15
9171 15
9172 10
9173 14
9174 11
9175 16
9176 11
9177 12
9178 12
9179 11
9180 6
9181 9
9182 13
9183 14
9184 8
9185 12
9186 8
9187 12
9188 15
9189 10
9190 17
9191 12
9192 8
9193 6
9194 6
9195 10
9196 12
9197 10
9198 12
9199 17
9200 17
9201 12
9202 13
9203 15
9204 11
9205 15
9206 8
9207 10
9208 12
9209 10
9210 14
9211 10
9212 12
9213 9
9214 15
9215 10
9216 10
9217 10
9218 16
9219 10
9220 11
9221 16
9222 13
9223 12
9224 6
9225 13
9226 15
9227 19
9228 7
9229 15
9230 13
9231 10
9232 12
9233 11
9234 12
9235 17
9236 10
9237 15
9238 13
9239 10
9240 10
9241 11
9242 12
9243 6
9244 11
9245 9
9246 11
9247 15
9248 11
9249 6
9250 10
9251 9
9252 13
9253 19
9254 12
9255 6
9256 7
9257 13
9258 11
9259 14
9260 8
9261 10
9262 17
9263 7
9264 8
9265 14
9266 19
9267 11
9268 18
9269 16
9270 17
9271 12
9272 19
9273 15
9274 13
9275 9
9276 11
9277 23
9278 9
9279 13
9280 11
9281 18
9282 9
9283 10
9284 12
9285 15
9286 16
9287 8
9288 8
9289 10
9290 10
9291 8
9292 8
9293 17
9294 6
9295 15
9296 11
9297 13
9298 9
9299 14
9300 6
9301 14
9302 8
9303 9
9304 18
9305 12
9306 11
9307 7
9308 11
9309 11
9310 7
9311 14
9312 4
9313 15
9314 9
9315 14
9316 8
9317 9
9318 13
9319 12
9320 6
9321 11
9322 8
9323 8
9324 17
9325 8
9326 7
9327 11
9328 12
9329 14
9330 13
9331 19
9332 16
9333 16
9334 7
9335 9
9336 16
9337 12
9338 11
9339 9
9340 6
9341 12
9342 10
9343 10
9344 10
9345 9
9346 16
9347 6
9348 7
9349 10
9350 12
9351 7
9352 16
9353 11
9354 8
9355 12
9356 9
9357 9
9358 8
9359 11
9360 10
9361 10
9362 12
9363 9
9364 11
9365 10
9366 9
9367 12
9368 10
9369 9
9370 4
9371 7
9372 5
9373 14
9374 12
9375 8
9376 12
9377 7
9378 9
9379 8
9380 7
9381 4
9382 14
9383 10
9384 11
9385 8
9386 12
9387 10
9388 7
9389 14
9390 9
9391 11
9392 8
9393 14
9394 11
9395 10
9396 14
9397 8
9398 12
9399 9
9400 10
9401 15
9402 14
9403 5
9404 10
9405 10
9406 15
9407 8
9408 8
9409 8
9410 14
9411 6
9412 7
9413 12
9414 7
9415 9
9416 4
9417 13
9418 12
9419 12
9420 8
9421 12
9422 8
9423 16
9424 11
9425 12
9426 15
9427 12
9428 9
9429 8
9430 15
9431 11
9432 14
9433 16
9434 13
9435 9
9436 5
9437 10
9438 12
9439 11
9440 9
9441 7
9442 8
9443 10
9444 7
9445 14
9446 10
9447 10
9448 3
9449 12
9450 12
9451 7
9452 12
9453 10
9454 17
9455 9
9456 8
9457 8
9458 11
9459 8
9460 14
9461 11
9462 9
9463 9
9464 9
9465 5
9466 13
9467 14
9468 6
9469 11
9470 12
9471 17
9472 11
9473 9
9474 13
9475 11
9476 12
9477 14
9478 11
9479 6
9480 10
9481 10
9482 13
9483 15
9484 14
9485 13
9486 18
9487 11
9488 11
9489 16
9490 8
9491 13
9492 13
9493 13
9494 15
9495 6
9496 14
9497 13
9498 9
9499 10
9500 18
9501 11
9502 13
9503 11
9504 9
9505 11
9506 14
9507 8
9508 11
9509 12
9510 9
9511 11
9512 13
9513 15
9514 11
9515 10
9516 11
9517 15
9518 16
9519 12
9520 9
9521 14
9522 12
9523 16
9524 14
9525 7
9526 9
9527 7
9528 6
9529 12
9530 12
9531 12
9532 15
9533 13
9534 13
9535 10
9536 9
9537 8
9538 5
9539 12
9540 11
9541 17
9542 10
9543 4
9544 11
9545 5
9546 12
9547 8
9548 8
9549 8
9550 10
9551 12
9552 12
9553 11
9554 9
9555 11
9556 10
9557 12
9558 14
9559 8
9560 12
9561 17
9562 15
9563 13
9564 12
9565 13
9566 8
9567 10
9568 10
9569 8
9570 11
9571 13
9572 8
9573 16
9574 11
9575 14
9576 7
9577 9
9578 5
9579 14
9580 9
9581 11
9582 11
9583 10
9584 10
9585 13
9586 5
9587 6
9588 16
9589 7
9590 9
9591 12
9592 13
9593 11
9594 11
9595 16
9596 11
9597 8
9598 7
9599 8
9600 8
9601 8
9602 12
9603 13
9604 10
9605 10
9606 11
9607 9
9608 7
9609 15
9610 11
9611 16
9612 5
9613 11
9614 4
9615 6
9616 6
9617 7
9618 18
9619 11
9620 8
9621 6
9622 13
9623 14
9624 7
9625 8
9626 10
9627 12
9628 12
9629 10
9630 6
9631 14
9632 8
9633 5
9634 13
9635 15
9636 10
9637 13
9638 12
9639 10
9640 9
9641 16
9642 8
9643 10
9644 7
9645 14
9646 12
9647 11
9648 13
9649 11
9650 6
9651 17
9652 8
9653 10
9654 10
9655 8
9656 11
9657 9
9658 15
9659 11
9660 9
9661 17
9662 9
9663 8
9664 10
9665 9
9666 12
9667 16
9668 6
9669 12
9670 15
9671 8
9672 14
9673 10
9674 5
9675 10
9676 9
9677 9
9678 7
9679 8
9680 6
9681 15
9682 11
9683 14
9684 12
9685 10
9686 11
9687 10
9688 7
9689 12
9690 7
9691 7
9692 15
9693 5
9694 8
9695 9
9696 13
9697 16
9698 15
9699 11
9700 9
9701 9
9702 6
9703 10
9704 4
9705 8
9706 6
9707 12
9708 16
9709 16
9710 7
9711 19
9712 9
9713 8
9714 11
9715 15
9716 10
9717 9
9718 11
9719 10
9720 10
9721 10
9722 13
9723 15
9724 13
9725 9
9726 10
9727 15
9728 5
9729 10
9730 11
9731 14
9732 8
9733 10
9734 11
9735 9
9736 8
9737 10
9738 15
9739 9
9740 12
9741 13
9742 10
9743 11
9744 14
9745 8
9746 14
9747 9
9748 7
9749 6
9750 8
9751 13
9752 18
9753 11
9754 11
9755 15
9756 17
9757 15
9758 13
9759 17
9760 8
9761 8
9762 11
9763 7
9764 12
9765 16
9766 11
9767 18
9768 18
9769 17
9770 10
9771 12
9772 15
9773 10
9774 8
9775 10
9776 17
9777 12
9778 10
9779 8
9780 8
9781 13
9782 12
9783 15
9784 12
9785 10
9786 5
9787 16
9788 13
9789 8
9790 8
9791 13
9792 15
9793 7
9794 6
9795 12
9796 5
9797 6
9798 12
9799 16
9800 19
9801 10
9802 13
9803 17
9804 13
9805 11
9806 14
9807 11
9808 6
9809 8
9810 12
9811 9
9812 12
9813 7
9814 8
9815 9
9816 17
9817 14
9818 12
9819 6
9820 15
9821 13
9822 11
9823 13
9824 5
9825 7
9826 9
9827 9
9828 9
9829 12
9830 11
9831 5
9832 5
9833 10
9834 5
9835 10
9836 9
9837 7
9838 7
9839 10
9840 10
9841 9
9842 4
9843 15
9844 6
9845 9
9846 10
9847 13
9848 19
9849 17
9850 10
9851 12
9852 5
9853 15
9854 12
9855 9
9856 12
9857 9
9858 12
9859 12
9860 16
9861 10
9862 11
9863 9
9864 13
9865 5
9866 13
9867 11
9868 5
9869 14
9870 11
9871 9
9872 13
9873 12
9874 9
9875 4
9876 8
9877 9
9878 10
9879 13
9880 10
9881 6
9882 13
9883 5
9884 8
9885 10
9886 12
9887 15
9888 14
9889 13
9890 9
9891 13
9892 12
9893 9
9894 10
9895 10
9896 8
9897 4
9898 13
9899 8
9900 9
9901 15
9902 9
9903 14
9904 4
9905 13
9906 12
9907 12
9908 10
9909 14
9910 10
9911 10
9912 10
9913 7
9914 10
9915 5
9916 10
9917 6
9918 15
9919 15
9920 8
9921 14
9922 9
9923 5
9924 10
9925 13
9926 13
9927 10
9928 16
9929 11
9930 8
9931 9
9932 11
9933 10
9934 10
9935 10
9936 12
9937 11
9938 8
9939 8
9940 10
9941 19
9942 9
9943 14
9944 17
9945 5
9946 7
9947 8
9948 15
9949 9
9950 6
9951 9
9952 13
9953 3
9954 14
9955 12
9956 11
9957 9
9958 6
9959 8
9960 8
9961 6
9962 12
9963 6
9964 12
9965 4
9966 10
9967 14
9968 13
9969 13
9970 14
9971 5
9972 11
9973 9
9974 10
9975 8
9976 6
9977 11
9978 12
9979 10
9980 16
9981 8
9982 11
9983 4
9984 11
9985 11
9986 6
9987 14
9988 13
9989 9
9990 9
9991 7
9992 11
9993 10
9994 12
9995 6
9996 6
9997 8
9998 8
9999 10
10000 12
10001 9
10002 6
10003 10
10004 14
10005 4
10006 11
10007 8
10008 9
10009 13
10010 12
10011 6
10012 15
10013 11
10014 7
10015 9
10016 13
10017 13
10018 14
10019 9
10020 9
10021 9
10022 14
10023 7
10024 14
10025 7
10026 9
10027 10
10028 7
10029 11
10030 9
10031 10
10032 7
10033 8
10034 10
10035 10
10036 12
10037 9
10038 8
10039 11
10040 12
10041 5
10042 8
10043 10
10044 7
10045 11
10046 5
10047 10
10048 10
10049 8
10050 10
10051 12
10052 3
10053 15
10054 11
10055 6
10056 7
10057 8
10058 7
10059 8
10060 10
10061 15
10062 13
10063 9
10064 15
10065 6
10066 8
10067 6
10068 9
10069 6
10070 8
10071 9
10072 8
10073 12
10074 10
10075 9
10076 8
10077 7
10078 7
10079 4
10080 13
10081 15
10082 9
10083 8
10084 13
10085 10
10086 11
10087 9
10088 3
10089 6
10090 15
10091 13
10092 7
10093 12
10094 12
10095 5
10096 8
10097 12
10098 9
10099 5
10100 7
10101 7
10102 11
10103 8
10104 13
10105 9
10106 7
10107 3
10108 8
10109 18
10110 16
10111 6
10112 10
10113 6
10114 8
10115 11
10116 9
10117 10
10118 14
10119 6
10120 5
10121 7
10122 6
10123 10
10124 13
10125 8
10126 8
10127 13
10128 6
10129 17
10130 7
10131 2
10132 8
10133 4
10134 5
10135 10
10136 11
10137 10
10138 10
10139 10
10140 6
10141 6
10142 13
10143 5
10144 4
10145 7
10146 12
10147 9
10148 7
10149 14
10150 11
10151 14
10152 9
10153 13
10154 6
10155 12
10156 3
10157 9
10158 9
10159 9
10160 8
10161 8
10162 9
10163 17
10164 9
10165 7
10166 6
10167 9
10168 10
10169 9
10170 7
10171 12
10172 6
10173 9
10174 4
10175 8
10176 13
10177 6
10178 7
10179 8
10180 12
10181 8
10182 7
10183 8
10184 6
10185 3
10186 14
10187 11
10188 10
10189 10
10190 7
10191 10
10192 15
10193 6
10194 12
10195 5
10196 3
10197 12
10198 8
10199 6
10200 9
10201 5
10202 8
10203 8
10204 10
10205 4
10206 7
10207 8
10208 6
10209 10
10210 11
10211 11
10212 13
10213 8
10214 7
10215 7
10216 8
10217 6
10218 6
10219 10
10220 8
10221 14
10222 10
10223 8
10224 5
10225 11
10226 9
10227 5
10228 9
10229 6
10230 5
10231 9
10232 11
10233 7
10234 8
10235 6
10236 12
10237 10
10238 8
10239 13
10240 12
10241 2
10242 5
10243 9
10244 10
10245 7
10246 8
10247 7
10248 7
10249 11
10250 12
10251 11
10252 11
10253 5
10254 5
10255 8
10256 8
10257 7
10258 2
10259 10
10260 7
10261 8
10262 5
10263 11
10264 12
10265 7
10266 4
10267 9
10268 6
10269 10
10270 8
10271 6
10272 7
10273 9
10274 7
10275 4
10276 8
10277 7
10278 4
10279 12
10280 5
10281 11
10282 19
10283 8
10284 6
10285 12
10286 8
10287 9
10288 12
10289 8
10290 11
10291 9
10292 8
10293 6
10294 5
10295 5
10296 9
10297 5
10298 9
10299 8
10300 4
10301 5
10302 6
10303 6
10304 6
10305 9
10306 7
10307 6
10308 6
10309 11
10310 11
10311 8
10312 6
10313 7
10314 7
10315 11
10316 3
10317 11
10318 7
10319 7
10320 10
10321 8
10322 9
10323 7
10324 8
10325 4
10326 7
10327 5
10328 5
10329 8
10330 9
10331 12
10332 4
10333 3
10334 9
10335 5
10336 17
10337 7
10338 6
10339 7
10340 8
10341 8
10342 7
10343 7
10344 9
10345 9
10346 7
10347 9
10348 6
10349 11
10350 10
10351 8
10352 11
10353 11
10354 8
10355 8
10356 11
10357 7
10358 8
10359 7
10360 10
10361 8
10362 9
10363 4
10364 9
10365 10
10366 13
10367 5
10368 9
10369 4
10370 5
10371 4
10372 5
10373 9
10374 11
10375 10
10376 9
10377 12
10378 12
10379 8
10380 6
10381 10
10382 7
10383 10
10384 10
10385 8
10386 8
10387 11
10388 6
10389 8
10390 8
10391 8
10392 11
10393 11
10394 10
10395 7
10396 17
10397 10
10398 4
10399 15
10400 13
10401 8
10402 5
10403 7
10404 3
10405 3
10406 8
10407 4
10408 10
10409 10
10410 8
10411 5
10412 6
10413 11
10414 8
10415 12
10416 7
10417 7
10418 10
10419 3
10420 8
10421 6
10422 7
10423 8
10424 7
10425 14
10426 12
10427 6
10428 13
10429 11
10430 6
10431 14
10432 6
10433 7
10434 10
10435 4
10436 9
10437 7
10438 7
10439 7
10440 9
10441 9
10442 4
10443 9
10444 8
10445 13
10446 11
10447 7
10448 10
10449 10
10450 10
10451 5
10452 7
10453 8
10454 4
10455 6
10456 8
10457 4
10458 9
10459 6
10460 9
10461 8
10462 11
10463 9
10464 12
10465 4
10466 7
10467 8
10468 6
10469 15
10470 6
10471 4
10472 4
10473 7
10474 5
10475 12
10476 8
10477 7
10478 6
10479 5
10480 5
10481 8
10482 5
10483 6
10484 7
10485 7
10486 3
10487 11
10488 8
10489 2
10490 8
10491 4
10492 8
10493 9
10494 11
10495 5
10496 11
10497 10
10498 10
10499 5
10500 3
10501 6
10502 6
10503 6
10504 7
10505 12
10506 10
10507 9
10508 7
10509 6
10510 12
10511 5
10512 4
10513 12
10514 6
10515 11
10516 7
10517 4
10518 12
10519 3
10520 8
10521 11
10522 7
10523 9
10524 5
10525 5
10526 11
10527 8
10528 3
10529 9
10530 8
10531 9
10532 7
10533 8
10534 9
10535 10
10536 7
10537 10
10538 4
10539 10
10540 9
10541 11
10542 6
10543 6
10544 6
10545 8
10546 6
10547 13
10548 6
10549 6
10550 3
10551 14
10552 8
10553 10
10554 11
10555 6
10556 6
10557 5
10558 10
10559 7
10560 3
10561 4
10562 11
10563 5
10564 9
10565 12
10566 8
10567 5
10568 5
10569 5
10570 6
10571 9
10572 7
10573 9
10574 8
10575 9
10576 8
10577 8
10578 15
10579 6
10580 7
10581 4
10582 5
10583 7
10584 9
10585 7
10586 5
10587 4
10588 4
10589 9
10590 9
10591 6
10592 5
10593 6
10594 10
10595 4
10596 9
10597 11
10598 8
10599 6
10600 7
10601 4
10602 5
10603 3
10604 10
10605 8
10606 4
10607 9
10608 10
10609 2
10610 5
10611 6
10612 12
10613 5
10614 10
10615 5
10616 12
10617 8
10618 9
10619 7
10620 9
10621 5
10622 10
10623 7
10624 5
10625 7
10626 8
10627 14
10628 10
10629 6
10630 9
10631 7
10632 9
10633 9
10634 10
10635 5
10636 8
10637 14
10638 6
10639 4
10640 5
10641 5
10642 6
10643 9
10644 10
10645 6
10646 11
10647 11
10648 8
10649 8
10650 8
10651 9
10652 3
10653 8
10654 12
10655 8
10656 6
10657 10
10658 7
10659 6
10660 10
10661 13
10662 14
10663 7
10664 7
10665 12
10666 7
10667 11
10668 5
10669 8
10670 9
10671 10
10672 7
10673 7
10674 6
10675 6
10676 8
10677 9
10678 4
10679 13
10680 4
10681 7
10682 7
10683 7
10684 10
10685 7
10686 7
10687 15
10688 8
10689 10
10690 7
10691 5
10692 6
10693 7
10694 10
10695 11
10696 4
10697 9
10698 6
10699 11
10700 8
10701 10
10702 6
10703 8
10704 7
10705 8
10706 6
10707 11
10708 10
10709 4
10710 6
10711 9
10712 8
10713 8
10714 11
10715 7
10716 6
10717 7
10718 8
10719 17
10720 4
10721 9
10722 6
10723 8
10724 5
10725 9
10726 11
10727 6
10728 9
10729 6
10730 14
10731 14
10732 7
10733 4
10734 8
10735 13
10736 10
10737 8
10738 14
10739 10
10740 10
10741 7
10742 7
10743 16
10744 8
10745 10
10746 11
10747 6
10748 8
10749 9
10750 6
10751 6
10752 9
10753 5
10754 5
10755 7
10756 8
10757 7
10758 9
10759 8
10760 5
10761 4
10762 3
10763 4
10764 6
10765 4
10766 8
10767 8
10768 10
10769 12
10770 10
10771 9
10772 18
10773 10
10774 9
10775 10
10776 10
10777 10
10778 9
10779 11
10780 9
10781 15
10782 11
10783 7
10784 9
10785 3
10786 10
10787 7
10788 8
10789 6
10790 2
10791 5
10792 5
10793 4
10794 7
10795 5
10796 5
10797 8
10798 5
10799 5
10800 6
10801 9
10802 8
10803 10
10804 8
10805 7
10806 8
10807 5
10808 9
10809 9
10810 6
10811 7
10812 5
10813 8
10814 6
10815 8
10816 8
10817 10
10818 9
10819 7
10820 11
10821 7
10822 7
10823 11
10824 8
10825 8
10826 9
10827 10
10828 8
10829 12
10830 6
10831 10
10832 9
10833 7
10834 9
10835 8
10836 10
10837 11
10838 7
10839 6
10840 7
10841 8
10842 12
10843 8
10844 9
10845 8
10846 8
10847 6
10848 5
10849 9
10850 13
10851 7
10852 7
10853 7
10854 5
10855 6
10856 11
10857 6
10858 10
10859 7
10860 8
10861 8
10862 5
10863 11
10864 5
10865 7
10866 8
10867 6
10868 4
10869 3
10870 13
10871 8
10872 8
10873 4
10874 5
10875 10
10876 10
10877 6
10878 4
10879 8
10880 8
10881 8
10882 7
10883 8
10884 5
10885 10
10886 11
10887 4
10888 8
10889 8
10890 8
10891 6
10892 8
10893 6
10894 6
10895 10
10896 6
10897 15
10898 9
10899 11
10900 12
10901 5
10902 8
10903 8
10904 7
10905 5
10906 10
10907 6
10908 6
10909 18
10910 9
10911 6
10912 5
10913 11
10914 6
10915 7
10916 15
10917 12
10918 6
10919 8
10920 6
10921 5
10922 6
10923 7
10924 8
10925 7
10926 7
10927 6
10928 12
10929 11
10930 6
10931 5
10932 5
10933 10
10934 9
10935 12
10936 4
10937 9
10938 9
10939 7
10940 8
10941 4
10942 12
10943 11
10944 10
10945 6
10946 8
10947 7
10948 8
10949 8
10950 8
10951 6
10952 10
10953 4
10954 8
10955 6
10956 6
10957 9
10958 5
10959 12
10960 8
10961 6
10962 6
10963 10
10964 11
10965 10
10966 8
10967 3
10968 9
10969 9
10970 9
10971 10
10972 7
10973 7
10974 8
10975 7
10976 6
10977 7
10978 5
10979 6
10980 6
10981 7
10982 11
10983 8
10984 8
10985 7
10986 6
10987 4
10988 6
10989 10
10990 6
10991 5
10992 10
10993 9
10994 7
10995 6
10996 12
10997 5
10998 4
10999 8
11000 7
11001 8
11002 12
11003 9
11004 8
11005 6
11006 4
11007 9
11008 6
11009 10
11010 7
11011 7
11012 6
11013 12
11014 6
11015 5
11016 8
11017 6
11018 10
11019 12
11020 8
11021 8
11022 9
11023 2
11024 8
11025 7
11026 8
11027 7
11028 5
11029 7
11030 9
11031 5
11032 11
11033 6
11034 14
11035 8
11036 8
11037 6
11038 4
11039 3
11040 12
11041 10
11042 2
11043 5
11044 11
11045 5
11046 10
11047 8
11048 9
11049 3
11050 5
11051 11
11052 9
11053 12
11054 6
11055 10
11056 4
11057 7
11058 6
11059 8
11060 13
11061 12
11062 12
11063 10
11064 6
11065 6
11066 7
11067 6
11068 3
11069 6
11070 4
11071 7
11072 8
11073 11
11074 8
11075 10
11076 10
11077 8
11078 13
11079 6
11080 8
11081 6
11082 8
11083 11
11084 7
11085 8
11086 8
11087 11
11088 14
11089 5
11090 2
11091 7
11092 6
11093 6
11094 8
11095 6
11096 9
11097 5
11098 6
11099 6
11100 7
11101 9
11102 7
11103 2
11104 4
11105 15
11106 5
11107 4
11108 11
11109 4
11110 8
11111 9
11112 6
11113 8
11114 10
11115 2
11116 7
11117 11
11118 3
11119 8
11120 4
11121 5
11122 3
11123 6
11124 4
11125 5
11126 4
11127 6
11128 11
11129 7
11130 8
11131 7
11132 12
11133 9
11134 10
11135 6
11136 9
11137 7
11138 6
11139 7
11140 13
11141 2
11142 9
11143 5
11144 2
11145 13
11146 7
11147 4
11148 7
11149 10
11150 3
11151 6
11152 9
11153 8
11154 8
11155 10
11156 7
11157 7
11158 4
11159 3
11160 4
11161 11
11162 5
11163 8
11164 6
11165 8
11166 7
11167 8
11168 3
11169 10
11170 9
11171 5
11172 7
11173 6
11174 10
11175 6
11176 5
11177 4
11178 9
11179 11
11180 3
11181 7
11182 7
11183 9
11184 5
11185 7
11186 8
11187 5
11188 10
11189 3
11190 7
11191 12
11192 6
11193 10
11194 7
11195 4
11196 5
11197 9
11198 6
11199 4
11200 5
11201 6
11202 5
11203 7
11204 6
11205 12
11206 8
11207 6
11208 14
11209 8
11210 12
11211 9
11212 5
11213 3
11214 12
11215 8
11216 9
11217 4
11218 12
11219 6
11220 9
11221 6
11222 6
11223 1
11224 3
11225 5
11226 10
11227 10
11228 7
11229 9
11230 7
11231 8
11233 8
11234 7
11235 2
11236 9
11237 11
11238 8
11239 6
11240 6
11241 3
11242 5
11243 5
11244 5
11245 9
11246 3
11247 7
11248 8
11249 7
11250 3
11251 12
11252 7
11253 7
11254 3
11255 6
11256 8
11257 5
11258 5
11259 4
11260 4
11261 7
11262 3
11263 9
11264 9
11265 6
11266 12
11267 6
11268 5
11269 2
11270 3
11271 7
11272 5
11273 4
11274 9
11275 5
11276 15
11277 3
11278 4
11279 8
11280 12
11281 8
11282 6
11283 12
11284 6
11285 8
11286 3
11287 2
11288 8
11289 5
11290 4
11291 8
11292 12
11293 9
11294 10
11295 4
11296 7
11297 8
11298 9
11299 6
11300 4
11301 9
11302 6
11303 10
11304 8
11305 6
11306 7
11307 10
11308 5
11309 10
11310 5
11311 7
11312 13
11313 3
11314 6
11315 7
11316 2
11317 9
11318 6
11319 7
11320 7
11321 6
11322 9
11323 10
11324 8
11325 6
11326 5
11327 5
11328 6
11329 9
11330 10
11331 7
11332 5
11333 6
11334 9
11335 7
11336 3
11337 10
11338 4
11339 5
11340 4
11341 4
11342 4
11343 12
11344 6
11345 7
11346 8
11347 7
11348 6
11349 8
11350 6
11351 7
11352 6
11353 7
11354 9
11355 5
11356 6
11357 1
11358 12
11359 4
11360 8
11361 9
11362 3
11363 9
11364 6
11365 6
11366 12
11367 5
11368 9
11369 4
11370 12
11371 6
11372 7
11373 3
11374 7
11375 4
11376 10
11377 11
11378 7
11379 11
11380 3
11381 4
11382 11
11383 13
11384 13
11385 4
11386 7
11387 9
11388 8
11389 8
11390 8
11391 9
11392 7
11393 6
11394 5
11395 10
11396 5
11397 6
11398 6
11399 9
11400 12
11401 6
11402 7
11403 9
11404 8
11405 7
11406 9
11407 8
11408 7
11409 6
11410 7
11411 8
11412 10
11413 10
11414 7
11415 10
11416 7
11417 4
11418 4
11419 11
11420 6
11421 5
11422 3
11423 9
11424 9
11425 4
11426 4
11427 9
11428 7
11429 10
11430 8
11431 9
11432 4
11433 4
11434 14
11435 7
11436 7
11437 9
11438 8
11439 7
11440 8
11441 9
11442 6
11443 9
11444 5
11445 4
11446 9
11447 3
11448 5
11449 8
11450 5
11451 6
11452 4
11453 7
11454 5
11455 6
11456 7
11457 6
11458 3
11459 3
11460 9
11461 5
11462 7
11463 3
11464 14
11465 8
11466 6
11467 5
11468 7
11469 6
11470 6
11471 7
11472 8
11473 8
11474 4
11475 5
11476 4
11477 9
11478 3
11479 9
11480 4
11481 9
11482 4
11483 5
11484 3
11485 7
11486 5
11487 5
11488 7
11489 2
11490 13
11491 3
11492 2
11493 5
11494 4
11495 9
11496 5
11497 9
11498 4
11499 5
11500 6
11501 5
11502 11
11503 4
11504 9
11505 7
11506 3
11507 9
11508 5
11509 10
11510 8
11511 5
11512 2
11513 5
11514 8
11515 10
11516 8
11517 6
11518 11
11519 4
11520 6
11521 8
11522 7
11523 8
11524 4
11525 9
11526 4
11527 5
11528 7
11529 8
11530 7
11531 5
11532 7
11533 8
11534 6
11535 7
11536 9
11537 8
11538 7
11539 2
11540 4
11541 11
11542 6
11543 4
11544 5
11545 12
11546 6
11547 5
11548 7
11549 6
11550 6
11551 8
11552 7
11553 4
11554 3
11555 4
11556 6
11557 7
11558 9
11559 9
11560 3
11561 6
11562 6
11563 7
11564 5
11565 4
11566 5
11567 4
11568 6
11569 3
11570 4
11571 7
11572 3
11573 4
11574 7
11575 5
11576 8
11577 6
11578 10
11579 9
11580 6
11581 6
11582 13
11583 8
11584 4
11585 8
11586 5
11587 7
11588 4
11589 3
11590 6
11591 5
11592 8
11593 6
11594 6
11595 9
11596 7
11597 8
11598 3
11599 5
11600 6
11601 9
11602 7
11603 9
11604 8
11605 11
11606 4
11607 2
11608 10
11609 2
11610 6
11611 9
11612 6
11613 7
11614 11
11615 5
11616 7
11617 5
11618 6
11619 7
11620 4
11621 5
11622 3
11623 8
11624 4
11625 9
11626 7
11627 7
11628 8
11629 8
11630 6
11631 9
11632 13
11633 6
11634 11
11635 6
11636 6
11637 8
11638 6
11639 9
11640 4
11641 9
11642 4
11643 5
11644 8
11645 9
11646 6
11647 7
11648 5
11649 3
11650 5
11651 7
11652 11
11653 9
11654 11
11655 10
11656 9
11657 12
11658 2
11659 9
11660 7
11661 3
11662 6
11663 6
11664 4
11665 8
11666 6
11667 4
11668 8
11669 13
11670 2
11671 4
11672 7
11673 10
11674 7
11675 4
11676 3
11677 11
11678 8
11679 8
11680 5
11681 11
11682 9
11683 8
11684 6
11685 10
11686 6
11687 5
11688 7
11689 9
11690 8
11691 15
11692 8
11693 14
11694 8
11695 5
11696 7
11697 9
11698 7
11699 6
11700 6
11701 6
11702 9
11703 7
11704 9
11705 3
11706 10
11707 4
11708 8
11709 4
11710 7
11711 11
11712 7
11713 9
11714 7
11715 9
11716 7
11717 7
11718 9
11719 9
11720 9
11721 8
11722 9
11723 4
11724 3
11725 4
11726 4
11727 8
11728 5
11729 9
11730 4
11731 7
11732 3
11733 5
11734 4
11735 8
11736 13
11737 7
11738 5
11739 6
11740 4
11741 4
11742 6
11743 6
11744 9
11745 14
11746 10
11747 7
11748 6
11749 7
11750 8
11751 4
11752 3
11754 6
11755 4
11756 3
11757 6
11758 6
11759 7
11760 4
11761 6
11762 4
11763 5
11764 9
11765 7
11766 3
11767 4
11768 8
11769 3
11770 8
11771 8
11772 7
11773 3
11774 5
11775 6
11776 6
11777 11
11778 5
11779 4
11780 9
11781 2
11782 5
11783 8
11784 6
11785 11
11786 5
11787 2
11788 9
11789 10
11790 9
11791 5
11792 5
11793 9
11794 7
11795 10
11796 7
11797 4
11798 8
11799 2
11800 8
11801 10
11802 2
11803 7
11804 8
11805 5
11806 5
11807 4
11808 8
11809 7
11810 5
11811 7
11812 2
11813 4
11814 3
11815 5
11816 5
11817 8
11818 6
11819 5
11820 6
11821 9
11822 5
11823 4
11824 10
11825 6
11826 2
11827 11
11828 10
11829 5
11830 11
11831 4
11832 4
11833 4
11834 9
11835 4
11836 8
11837 5
11838 7
11839 7
11840 8
11841 10
11842 4
11843 10
11844 4
11845 6
11846 6
11847 4
11848 8
11849 9
11850 8
11851 10
11852 6
11853 9
11854 6
11855 3
11856 7
11857 4
11858 6
11859 11
11860 6
11861 11
11862 5
11863 6
11864 7
11865 9
11866 10
11867 5
11868 7
11869 4
11870 9
11871 6
11872 7
11873 10
11874 3
11875 8
11876 4
11877 6
11878 4
11879 2
11880 9
11881 6
11882 3
11883 8
11884 8
11885 6
11886 6
11887 6
11888 5
11889 9
11890 5
11891 7
11892 4
11893 8
11894 8
11895 10
11896 7
11897 13
11898 6
11899 14
11900 6
11901 4
11902 4
11903 4
11904 5
11905 5
11906 6
11907 3
11908 4
11909 2
11910 5
11911 5
11912 7
11913 4
11914 7
11915 7
11916 3
11917 5
11918 4
11919 5
11920 4
11921 5
11922 8
11923 10
11924 7
11925 4
11926 10
11927 8
11928 9
11929 7
11930 7
11931 5
11932 8
11933 5
11934 7
11935 7
11936 9
11937 8
11938 8
11939 8
11940 4
11941 11
11942 4
11943 7
11944 6
11945 5
11946 8
11947 5
11948 7
11949 8
11950 6
11951 4
11952 3
11953 6
11954 8
11955 7
11956 7
11957 3
11958 1
11959 14
11960 4
11961 12
11962 6
11963 11
11964 7
11965 4
11966 8
11967 5
11968 5
11969 10
11970 4
11971 5
11972 10
11973 3
11974 8
11975 7
11976 7
11977 6
11978 3
11979 7
11980 7
11981 10
11982 1
11983 6
11984 7
11985 4
11986 6
11987 6
11988 10
11989 8
11990 9
11991 5
11992 6
11993 6
11994 6
11995 6
11996 12
11997 9
11998 5
11999 5
12000 8
12001 8
12002 8
12003 13
12004 11
12005 7
12006 10
12007 11
12008 5
12009 9
12010 4
12011 4
12012 10
12013 10
12014 10
12015 9
12016 4
12017 7
12018 10
12019 7
12020 4
12021 4
12022 4
12023 9
12024 5
12025 2
12026 2
12027 7
12028 6
12029 9
12030 7
12031 6
12032 3
12033 8
12034 6
12035 4
12036 7
12037 4
12038 2
12039 9
12040 6
12041 7
12042 5
12043 4
12044 8
12045 8
12046 6
12047 6
12048 8
12049 8
12050 11
12051 11
12052 11
12053 5
12054 7
12055 8
12056 6
12057 8
12058 9
12059 4
12060 4
12061 8
12062 8
12063 10
12064 8
12065 2
12066 5
12067 9
12068 4
12069 11
12070 8
12071 2
12072 4
12073 8
12074 6
12075 13
12076 4
12077 4
12078 6
12079 8
12080 7
12081 7
12082 7
12083 7
12084 12
12085 12
12086 9
12087 5
12088 10
12089 7
12090 5
12091 6
12092 5
12093 4
12094 6
12095 8
12096 8
12097 9
12098 9
12099 8
12100 5
12101 5
12102 1
12103 9
12104 10
12105 7
12106 4
12107 9
12108 4
12109 4
12110 3
12111 4
12112 8
12113 7
12114 9
12115 8
12116 7
12117 6
12118 9
12119 7
12120 8
12121 10
12122 7
12123 11
12124 7
12125 7
12126 6
12127 6
12128 10
12129 5
12130 9
12131 5
12132 4
12133 10
12134 8
12135 9
12136 9
12137 4
12138 5
12139 7
12140 7
12141 7
12142 6
12143 15
12144 8
12145 8
12146 5
12147 3
12148 11
12149 6
12150 13
12151 6
12152 9
12153 5
12154 7
12155 7
12156 4
12157 7
12158 9
12159 6
12160 4
12161 9
12162 8
12163 5
12164 6
12165 4
12166 8
12167 3
12168 5
12169 8
12170 5
12171 9
12172 6
12173 9
12174 6
12175 4
12176 7
12177 7
12178 5
12179 2
12180 9
12181 7
12182 11
12183 6
12184 2
12185 5
12186 6
12187 3
12188 5
12189 6
12190 10
12191 11
12192 8
12193 4
12194 4
12195 2
12196 6
12197 7
12198 3
12199 4
12200 7
12201 7
12202 3
12203 4
12204 5
12205 5
12206 6
12207 12
12208 7
12209 4
12210 10
12211 7
12212 5
12213 9
12214 5
12215 7
12216 5
12217 3
12218 4
12219 7
12220 6
12221 6
12222 5
12223 5
12224 13
12225 8
12226 12
12227 8
12228 4
12229 5
12230 4
12231 18
12232 9
12233 5
12234 8
12235 7
12236 9
12238 6
12239 6
12240 8
12241 9
12242 5
12243 9
12244 7
12245 1
12246 12
12247 7
12248 6
12249 4
12250 5
12251 5
12252 4
12253 5
12254 9
12255 4
12256 4
12257 7
12258 8
12259 4
12260 6
12261 1
12262 7
12263 8
12264 8
12265 8
12266 6
12267 5
12268 7
12269 4
12270 6
12271 7
12272 11
12273 11
12274 8
12275 2
12276 3
12277 5
12278 5
12279 4
12280 9
12281 2
12282 3
12283 4
12284 6
12285 3
12286 13
12287 9
12288 6
12289 6
12290 2
12291 10
12292 3
12293 8
12294 7
12295 2
12296 5
12297 6
12298 6
12299 6
12300 4
12301 4
12302 7
12303 11
12304 5
12305 11
12306 7
12307 8
12308 7
12309 8
12310 8
12311 3
12312 3
12313 5
12314 8
12315 7
12316 5
12317 8
12318 7
12319 5
12320 3
12321 9
12322 6
12323 3
12324 3
12325 5
12326 6
12327 6
12328 4
12329 5
12330 6
12331 4
12332 6
12333 2
12334 10
12335 2
12336 7
12337 4
12338 6
12339 9
12340 4
12341 3
12342 2
12343 6
12344 6
12345 4
12346 7
12347 7
12348 5
12349 4
12350 5
12351 6
12352 5
12353 5
12354 7
12355 2
12356 2
12357 1
12358 8
12359 4
12360 5
12361 4
12362 6
12363 4
12364 4
12365 7
12366 5
12367 2
12368 10
12369 5
12370 10
12371 6
12372 7
12373 8
12374 3
12375 9
12376 1
12377 5
12378 5
12379 6
12380 7
12381 6
12382 5
12383 7
12384 5
12385 5
12386 7
12387 5
12388 5
12389 11
12390 9
12391 9
12392 5
12393 8
12394 7
12395 5
12396 5
12397 4
12398 5
12399 3
12400 8
12401 6
12402 2
12403 6
12404 7
12405 10
12406 7
12407 7
12408 4
12409 4
12410 7
12411 8
12412 7
12413 5
12414 8
12415 8
12416 8
12417 8
12418 5
12419 6
12420 6
12421 2
12422 6
12423 7
12424 7
12425 5
12426 7
12427 5
12428 6
12429 8
12430 7
12431 6
12432 2
12433 5
12434 9
12435 6
12436 6
12437 4
12438 7
12439 7
12440 2
12441 6
12442 8
12443 3
12444 7
12445 9
12446 3
12447 2
12448 5
12449 5
12450 7
12451 4
12452 1
12453 5
12454 2
12455 12
12456 5
12457 7
12458 2
12459 4
12460 5
12461 3
12462 5
12463 8
12464 5
12465 7
12466 4
12467 7
12468 4
12469 5
12470 6
12471 2
12472 10
12473 7
12474 8
12475 7
12476 4
12477 8
12478 5
12479 5
12480 5
12481 10
12482 7
12483 5
12484 8
12485 4
12486 6
12487 3
12488 4
12489 5
12490 4
12491 8
12492 10
12493 4
12494 7
12495 3
12496 5
12497 6
12498 6
12499 4
12500 6
12501 5
12502 5
12503 6
12504 5
12505 8
12506 3
12507 9
12508 5
12509 7
12510 8
12511 4
12512 9
12513 9
12514 9
12515 6
12516 10
12517 8
12518 6
12519 4
12520 5
12521 13
12522 5
12523 5
12524 5
12525 6
12526 5
12527 9
12528 5
12529 4
12530 3
12531 3
12532 12
12533 10
12534 10
12535 5
12536 6
12537 12
12538 8
12539 8
12540 6
12541 8
12542 7
12543 3
12544 6
12545 9
12546 5
12547 3
12548 4
12549 11
12550 3
12551 1
12552 6
12553 8
12554 5
12555 9
12556 6
12557 4
12558 6
12559 9
12560 5
12561 4
12562 7
12563 5
12564 5
12565 4
12566 5
12567 2
12568 3
12569 3
12570 7
12571 5
12572 8
12573 9
12574 4
12575 2
12576 4
12577 3
12578 1
12579 7
12580 3
12581 9
12582 5
12583 11
12584 7
12585 8
12586 4
12587 6
12588 3
12589 5
12590 9
12591 7
12592 4
12593 2
12594 10
12595 3
12596 6
12597 5
12598 9
12599 5
12600 7
12601 4
12602 6
12603 6
12604 6
12605 7
12606 4
12607 12
12608 3
12609 5
12610 6
12611 3
12612 6
12613 3
12614 6
12615 5
12616 8
12617 4
12618 5
12619 11
12620 5
12621 7
12622 7
12623 6
12624 6
12625 8
12626 2
12627 3
12628 6
12629 4
12630 6
12631 6
12632 7
12633 7
12634 8
12635 4
12636 4
12637 5
12638 5
12639 8
12640 5
12641 6
12642 8
12643 6
12644 3
12645 7
12646 5
12647 11
12648 8
12649 8
12650 5
12651 5
12652 4
12653 3
12654 4
12655 6
12656 10
12657 5
12658 6
12659 12
12660 5
12661 3
12662 8
12663 1
12664 4
12665 2
12666 5
12668 4
12669 5
12670 9
12671 6
12672 3
12673 5
12674 7
12675 10
12676 6
12677 8
12678 4
12679 7
12680 6
12681 4
12682 3
12683 7
12684 4
12685 5
12686 10
12687 7
12688 12
12689 6
12690 10
12691 6
12692 6
12693 6
12694 6
12695 9
12696 9
12697 7
12698 4
12699 6
12700 5
12701 10
12702 7
12703 1
12704 7
12705 9
12706 4
12707 6
12708 8
12709 6
12710 9
12711 6
12712 3
12713 6
12714 1
12715 7
12716 9
12717 3
12718 6
12719 6
12720 5
12721 8
12722 3
12723 8
12724 8
12725 5
12726 8
12727 5
12728 7
12729 8
12730 6
12731 9
12732 6
12733 11
12734 3
12735 5
12736 3
12737 1
12738 8
12739 7
12740 5
12741 6
12742 6
12743 6
12744 6
12745 6
12746 6
12747 2
12748 4
12749 11
12750 6
12751 3
12752 2
12753 5
12754 5
12755 4
12756 6
12757 4
12758 6
12759 2
12760 3
12761 4
12762 5
12763 4
12764 5
12765 6
12766 6
12767 6
12768 7
12769 1
12770 7
12771 8
12772 6
12773 4
12774 4
12775 9
12776 6
12777 5
12778 5
12779 10
12780 4
12781 3
12782 7
12783 4
12784 7
12785 3
12786 4
12787 4
12788 7
12789 11
12790 4
12791 9
12792 3
12793 2
12794 4
12795 5
12796 6
12797 9
12798 5
12799 9
12800 7
12801 8
12802 8
12803 10
12804 6
12805 7
12806 4
12807 6
12808 2
12810 2
12811 7
12812 6
12813 2
12814 6
12815 11
12816 6
12817 5
12818 4
12819 4
12820 8
12821 7
12822 3
12823 6
12824 7
12825 7
12826 2
12827 5
12828 4
12829 5
12830 8
12831 4
12832 3
12833 3
12834 4
12835 6
12836 5
12837 7
12838 7
12839 3
12840 7
12841 4
12842 6
12843 3
12844 5
12845 4
12846 6
12847 6
12848 4
12849 5
12850 5
12851 9
12852 2
12853 6
12854 5
12855 7
12856 4
12857 5
12858 10
12859 9
12860 6
12861 5
12862 5
12863 5
12864 7
12865 3
12866 4
12867 5
12868 9
12869 4
12870 8
12871 4
12872 4
12873 5
12874 3
12875 9
12876 4
12877 6
12878 3
12879 8
12880 6
12881 4
12882 7
12883 10
12884 8
12885 2
12886 5
12887 13
12888 6
12889 7
12890 3
12891 8
12892 7
12893 5
12894 4
12895 6
12896 5
12897 9
12898 2
12899 6
12900 6
12901 1
12902 6
12903 9
12904 8
12905 5
12906 2
12907 6
12908 2
12909 2
12910 8
12911 7
12912 7
12913 2
12914 7
12915 5
12916 2
12917 5
12918 6
12919 1
12920 6
12921 7
12922 4
12923 6
12924 6
12925 3
12926 3
12927 8
12928 5
12929 6
12930 4
12931 7
12932 7
12933 3
12934 5
12935 2
12936 8
12937 6
12938 8
12939 4
12940 5
12941 3
12942 4
12943 5
12944 4
12945 2
12946 5
12947 5
12948 5
12949 4
12950 9
12951 6
12952 5
12953 6
12954 3
12955 4
12956 4
12957 3
12958 6
12959 7
12960 6
12961 6
12962 6
12963 2
12964 7
12965 11
12966 9
12967 3
12968 5
12969 5
12970 5
12971 2
12972 6
12973 7
12974 5
12975 7
12976 4
12977 6
12978 2
12979 6
12980 6
12981 2
12982 1
12983 4
12984 4
12985 6
12986 6
12987 3
12988 7
12989 9
12990 6
12991 6
12992 2
12993 7
12994 1
12995 8
12996 5
12997 3
12998 4
12999 5
13000 1
13001 4
13002 3
13003 6
13004 3
13005 10
13006 3
13007 6
13008 5
13009 5
13010 7
13011 2
13012 4
13013 2
13014 8
13015 5
13016 5
13017 4
13018 7
13019 7
13020 2
13021 5
13022 6
13023 4
13024 11
13025 3
13026 8
13027 8
13028 6
13029 2
13030 7
13031 5
13032 5
13033 4
13034 3
13035 5
13036 9
13037 5
13038 7
13039 7
13040 7
13041 13
13042 4
13043 2
13044 3
13045 5
13046 6
13047 5
13048 6
13049 6
13050 5
13051 7
13052 7
13053 6
13054 5
13055 4
13056 3
13057 5
13058 5
13059 1
13060 5
13061 6
13062 6
13063 6
13064 5
13065 10
13066 5
13068 5
13069 8
13070 9
13071 9
13072 5
13073 3
13074 9
13075 9
13076 7
13077 5
13078 8
13079 5
13080 3
13081 5
13082 11
13083 6
13084 5
13085 6
13086 4
13087 11
13088 4
13089 4
13090 6
13091 6
13092 6
13093 1
13094 10
13095 8
13096 5
13097 5
13098 4
13099 2
13100 7
13101 7
13102 6
13103 5
13104 7
13105 4
13106 3
13107 9
13108 4
13109 5
13110 7
13111 3
13112 3
13113 6
13114 3
13115 11
13116 7
13117 8
13118 2
13119 5
13120 1
13121 7
13122 1
13123 10
13124 6
13125 9
13126 1
13127 8
13128 4
13129 3
13130 6
13131 2
13132 2
13133 2
13134 6
13135 6
13136 6
13137 7
13138 4
13139 11
13140 7
13141 4
13142 6
13143 5
13144 2
13145 8
13146 5
13147 7
13148 5
13149 9
13150 3
13151 7
13152 4
13153 6
13154 3
13155 4
13156 7
13157 4
13158 1
13159 5
13160 4
13161 3
13162 4
13163 4
13164 3
13165 2
13166 5
13167 6
13168 4
13169 5
13170 5
13171 11
13172 7
13173 8
13174 4
13175 9
13176 4
13177 6
13178 6
13179 3
13180 3
13181 6
13182 5
13183 6
13184 2
13185 1
13186 9
13187 5
13188 8
13189 3
13190 4
13191 5
13192 5
13193 5
13194 4
13195 5
13196 6
13197 9
13198 8
13199 11
13200 8
13201 5
13202 6
13203 5
13204 6
13205 5
13206 7
13207 3
13208 10
13209 2
13210 4
13211 3
13212 6
13213 4
13214 6
13215 7
13217 5
13218 10
13219 9
13220 11
13221 3
13222 8
13223 4
13224 10
13225 8
13226 4
13227 4
13228 3
13229 10
13230 3
13231 8
13232 3
13233 5
13234 2
13235 3
13236 5
13237 8
13238 7
13239 6
13240 9
13241 6
13242 2
13243 8
13244 7
13245 7
13246 7
13247 7
13248 6
13249 8
13250 4
13251 3
13252 6
13253 2
13254 3
13255 5
13256 9
13257 4
13258 7
13259 2
13260 7
13261 6
13262 6
13263 4
13264 6
13265 6
13266 8
13267 3
13268 5
13269 4
13270 8
13271 5
13272 4
13273 10
13274 6
13275 5
13276 6
13277 3
13278 7
13279 8
13280 4
13281 5
13282 6
13283 3
13284 3
13285 7
13286 6
13287 8
13288 3
13289 5
13290 7
13291 4
13292 5
13293 7
13294 4
13295 2
13296 10
13297 6
13298 3
13299 8
13300 2
13301 2
13302 9
13303 7
13304 8
13305 10
13306 6
13307 8
13308 10
13309 4
13310 1
13311 7
13312 2
13313 5
13314 4
13315 4
13316 5
13317 4
13318 5
13319 3
13320 4
13321 10
13322 6
13323 4
13324 4
13325 10
13326 5
13327 6
13328 8
13329 6
13330 9
13331 6
13332 8
13333 6
13334 7
13335 5
13336 10
13337 2
13338 7
13339 6
13340 7
13341 6
13342 4
13343 4
13344 1
13345 9
13346 9
13347 4
13348 5
13349 4
13350 8
13351 7
13352 5
13353 3
13354 2
13355 5
13356 6
13357 5
13358 4
13359 7
13360 7
13361 4
13362 6
13363 2
13364 5
13365 5
13366 9
13367 10
13368 6
13369 7
13370 6
13371 6
13372 7
13373 4
13374 6
13375 5
13376 7
13377 4
13378 4
13379 4
13380 3
13381 5
13382 4
13383 5
13384 7
13385 6
13386 5
13387 6
13388 7
13389 6
13390 6
13391 10
13392 6
13393 7
13394 2
13395 6
13396 4
13397 4
13398 4
13399 6
13400 4
13401 5
13402 4
13403 4
13404 4
13405 5
13406 6
13407 4
13408 4
13409 8
13410 1
13411 3
13412 5
13413 4
13414 5
13415 3
13416 5
13417 3
13418 6
13419 6
13420 7
13421 9
13422 7
13423 7
13424 9
13425 9
13426 10
13427 4
13428 5
13429 4
13430 8
13431 8
13432 5
13433 5
13434 6
13435 5
13436 4
13437 7
13438 4
13439 3
13440 3
13441 6
13442 5
13443 8
13444 6
13445 3
13446 5
13447 6
13448 2
13449 4
13450 7
13451 8
13452 3
13453 4
13454 6
13455 3
13456 1
13457 5
13458 3
13459 6
13460 5
13461 3
13462 9
13463 3
13464 5
13465 5
13466 7
13467 3
13468 9
13469 3
13470 3
13471 2
13472 4
13473 3
13475 3
13476 6
13477 5
13478 1
13479 6
13480 6
13481 7
13482 10
13483 3
13484 4
13485 4
13486 3
13487 9
13488 6
13489 7
13490 3
13491 6
13492 2
13493 12
13494 2
13495 7
13496 10
13497 6
13498 4
13499 7
13500 4
13501 3
13502 4
13503 5
13504 1
13505 8
13506 8
13507 4
13508 7
13509 5
13510 7
13511 4
13512 2
13513 9
13514 1
13515 8
13516 9
13517 6
13518 6
13519 8
13520 9
13521 5
13522 5
13523 2
13524 5
13525 3
13526 8
13527 4
13528 8
13529 3
13530 4
13531 6
13532 3
13533 6
13534 6
13535 9
13536 5
13537 2
13538 8
13539 4
13540 5
13541 3
13542 4
13543 2
13544 8
13545 4
13546 6
13547 6
13548 4
13549 2
13550 6
13551 2
13552 4
13553 5
13554 2
13555 6
13556 7
13557 5
13558 6
13559 6
13560 6
13561 2
13562 8
13563 5
13564 6
13565 6
13566 4
13567 8
13568 4
13569 7
13570 4
13571 3
13572 4
13573 7
13574 9
13575 6
13576 8
13577 9
13578 6
13579 2
13580 4
13581 5
13582 6
13583 3
13584 5
13585 3
13586 7
13587 4
13588 5
13589 3
13590 11
13591 5
13592 5
13593 5
13594 4
13595 5
13596 3
13597 5
13598 3
13599 4
13600 4
13601 10
13602 3
13603 3
13604 4
13605 2
13606 7
13607 2
13608 4
13609 8
13610 5
13611 6
13612 8
13613 4
13614 5
13615 4
13616 7
13617 10
13618 5
13619 3
13620 2
13622 8
13623 5
13624 4
13625 8
13626 7
13627 4
13628 10
13629 6
13630 7
13631 5
13632 8
13633 6
13634 6
13635 4
13636 5
13637 4
13638 3
13639 5
13640 4
13641 8
13642 1
13643 4
13644 7
13645 5
13646 2
13647 8
13648 6
13649 9
13650 8
13651 2
13652 4
13653 4
13654 6
13655 5
13656 6
13657 9
13658 4
13659 2
13660 8
13661 4
13662 1
13663 8
13664 5
13665 9
13666 5
13667 6
13668 3
13669 9
13670 9
13671 3
13672 4
13673 4
13674 5
13675 4
13676 9
13677 4
13678 8
13679 5
13680 5
13681 5
13682 5
13683 9
13684 3
13685 6
13686 6
13687 3
13688 5
13689 4
13690 6
13691 8
13692 4
13693 6
13694 2
13695 4
13696 8
13697 3
13698 2
13699 5
13700 6
13701 6
13702 3
13703 6
13704 11
13705 7
13706 4
13707 5
13708 3
13709 2
13710 9
13711 7
13712 3
13713 4
13714 5
13715 8
13716 4
13717 5
13718 6
13719 5
13720 10
13721 5
13722 5
13723 3
13724 4
13725 8
13726 4
13727 8
13728 6
13729 3
13730 4
13731 6
13732 7
13733 7
13734 9
13735 3
13736 8
13737 6
13738 8
13739 6
13740 5
13741 8
13742 9
13743 4
13744 4
13745 7
13746 5
13747 6
13748 3
13749 2
13751 7
13752 4
13753 8
13754 3
13755 6
13756 4
13757 5
13758 4
13759 5
13760 2
13761 6
13762 8
13763 4
13764 9
13765 1
13766 8
13767 3
13768 3
13769 3
13770 3
13771 4
13772 10
13773 6
13774 5
13775 5
13776 5
13777 5
13778 7
13779 6
13780 6
13781 8
13782 2
13783 5
13784 8
13785 6
13786 4
13787 8
13788 6
13789 4
13790 6
13791 3
13792 9
13793 5
13794 6
13795 4
13796 7
13797 6
13798 2
13799 5
13800 3
13801 8
13802 6
13803 9
13804 8
13805 6
13806 3
13807 1
13808 6
13809 7
13810 6
13811 3
13812 3
13813 1
13814 6
13815 5
13816 2
13817 5
13818 6
13819 8
13820 7
13821 2
13822 4
13824 3
13825 1
13826 2
13827 5
13828 6
13829 7
13830 6
13831 5
13832 3
13833 7
13834 7
13835 1
13836 7
13837 1
13838 3
13839 5
13840 7
13841 4
13842 5
13843 7
13844 4
13845 11
13846 7
13847 5
13848 5
13849 4
13850 6
13851 2
13852 9
13853 1
13854 3
13855 4
13856 9
13857 6
13858 2
13859 8
13860 10
13861 8
13862 8
13863 5
13864 8
13865 9
13866 9
13867 5
13868 2
13869 7
13870 5
13871 4
13872 7
13873 7
13874 3
13875 6
13876 4
13877 5
13878 4
13879 6
13880 4
13881 2
13882 4
13883 8
13884 6
13885 6
13886 6
13887 5
13888 6
13889 6
13890 9
13891 8
13892 5
13893 4
13894 8
13895 9
13896 4
13897 7
13898 7
13899 4
13900 5
13901 6
13902 5
13903 4
13904 5
13905 4
13906 4
13907 2
13908 9
13909 4
13910 5
13911 1
13912 6
13913 8
13914 10
13915 4
13916 3
13917 6
13918 8
13919 6
13920 3
13921 6
13922 8
13923 6
13924 4
13925 5
13926 3
13927 4
13928 4
13929 7
13930 3
13931 5
13932 5
13933 7
13934 2
13935 4
13936 6
13937 5
13938 1
13939 8
13940 9
13941 4
13942 9
13943 8
13944 6
13945 6
13946 6
13947 6
13948 7
13949 5
13950 7
13951 6
13952 7
13953 2
13954 7
13955 7
13956 4
13957 6
13958 7
13959 4
13960 7
13961 6
13962 4
13963 9
13964 6
13965 5
13966 7
13967 4
13968 4
13969 7
13970 6
13971 6
13972 5
13973 5
13974 5
13975 6
13976 4
13977 4
13978 4
13979 5
13980 2
13981 6
13982 8
13983 7
13984 5
13985 6
13986 8
13987 6
13988 6
13989 7
13990 3
13991 3
13992 6
13993 8
13994 7
13995 4
13996 3
13997 4
13998 7
13999 8
14000 6
14001 6
14002 6
14003 1
14004 8
14005 2
14006 4
14007 5
14008 9
14009 5
14010 7
14011 8
14012 5
14013 5
14014 3
14015 5
14016 6
14017 6
14018 9
14019 5
14020 4
14021 4
14022 2
14023 4
14024 7
14025 5
14026 8
14027 1
14028 3
14029 5
14030 6
14031 8
14032 4
14033 6
14034 4
14035 6
14036 5
14037 5
14038 6
14039 7
14040 3
14041 2
14042 4
14043 7
14044 2
14045 3
14046 5
14047 2
14048 7
14049 2
14050 5
14051 3
14052 9
14053 5
14054 3
14055 7
14056 3
14057 8
14058 2
14059 7
14060 4
14061 7
14062 6
14063 6
14064 5
14065 5
14066 7
14067 3
14068 1
14069 5
14070 7
14071 6
14072 6
14073 2
14074 5
14075 4
14076 5
14077 5
14078 6
14079 6
14080 4
14081 9
14082 8
14083 4
14084 3
14085 6
14086 2
14087 7
14088 4
14089 2
14090 4
14091 3
14092 6
14093 3
14094 6
14095 1
14096 8
14097 4
14098 5
14099 6
14100 4
14101 6
14102 2
14103 8
14104 4
14105 6
14106 7
14107 5
14108 2
14109 3
14110 3
14111 7
14112 7
14113 7
14114 8
14115 6
14116 8
14117 7
14118 6
14119 4
14120 7
14121 5
14122 4
14123 7
14124 10
14125 2
14126 7
14127 3
14128 5
14129 4
14130 4
14131 9
14132 7
14133 7
14134 4
14135 5
14136 6
14137 1
14138 9
14139 3
14140 2
14141 4
14142 8
14143 5
14144 3
14145 6
14146 9
14147 4
14148 5
14149 7
14150 5
14151 4
14152 4
14153 8
14154 6
14155 6
14156 5
14157 5
14158 5
14159 7
14160 5
14161 9
14162 3
14163 2
14164 3
14165 3
14166 8
14167 4
14168 4
14169 8
14170 11
14171 4
14172 4
14173 6
14174 6
14175 3
14176 4
14177 7
14178 1
14179 4
14180 5
14181 6
14182 6
14183 2
14184 7
14185 5
14186 3
14187 4
14188 3
14189 5
14190 4
14191 4
14192 3
14193 5
14194 4
14195 8
14196 6
14197 4
14198 5
14199 4
14200 3
14201 4
14202 6
14203 8
14204 5
14205 3
14206 4
14207 8
14208 5
14209 10
14210 5
14211 7
14212 3
14213 7
14214 5
14215 1
14216 9
14217 5
14218 5
14219 7
14220 4
14221 7
14222 8
14223 5
14224 6
14225 8
14226 4
14227 4
14228 9
14229 7
14230 4
14231 6
14232 5
14233 7
14234 5
14235 8
14236 3
14237 8
14238 5
14239 5
14240 4
14241 4
14242 3
14243 10
14244 10
14245 5
14246 9
14247 9
14248 3
14249 6
14250 4
14251 4
14252 9
14253 5
14254 2
14256 5
14257 4
14258 4
14259 3
14260 8
14261 8
14262 4
14263 4
14264 5
14265 3
14266 8
14267 4
14268 7
14269 9
14270 5
14271 6
14272 7
14273 7
14274 4
14275 7
14276 7
14277 7
14278 4
14279 5
14280 5
14281 7
14282 4
14283 4
14284 5
14285 8
14286 3
14287 8
14288 6
14289 3
14290 5
14291 3
14292 5
14293 8
14294 4
14295 3
14296 8
14297 3
14298 12
14299 6
14300 4
14301 5
14302 6
14303 1
14304 7
14305 6
14306 7
14307 4
14308 2
14309 4
14310 8
14311 4
14312 5
14313 7
14314 7
14315 4
14316 9
14317 6
14318 9
14319 3
14320 7
14321 8
14322 2
14323 6
14324 6
14325 2
14326 5
14327 4
14328 1
14329 5
14330 8
14331 4
14332 6
14333 3
14334 6
14335 7
14336 4
14337 9
14338 9
14339 2
14340 10
14341 9
14342 6
14343 5
14344 5
14345 7
14346 8
14347 6
14348 5
14349 6
14350 7
14351 5
14352 4
14353 4
14354 5
14355 3
14356 4
14357 5
14358 5
14359 9
14360 5
14361 5
14362 3
14363 7
14364 1
14365 6
14366 7
14367 5
14368 6
14369 4
14370 5
14371 7
14372 9
14373 2
14374 4
14375 3
14376 5
14377 6
14378 6
14379 4
14380 5
14381 2
14382 5
14383 4
14384 5
14385 3
14386 3
14387 1
14388 7
14389 7
14390 3
14391 6
14392 7
14393 4
14394 5
14395 4
14396 7
14397 7
14398 6
14399 3
14400 7
14401 6
14402 10
14403 4
14404 5
14405 8
14406 8
14407 3
14408 3
14409 5
14410 3
14411 10
14412 7
14413 4
14414 8
14415 4
14416 7
14417 4
14418 9
14419 5
14420 7
14421 6
14422 6
14423 5
14424 9
14425 2
14426 9
14427 2
14428 5
14429 5
14430 3
14431 4
14432 3
14433 11
14434 7
14435 11
14436 4
14437 11
14438 5
14439 4
14440 4
14441 7
14442 4
14443 5
14444 4
14445 2
14446 10
14447 6
14448 4
14449 7
14450 5
14451 9
14452 2
14453 6
14454 3
14455 5
14456 12
14457 4
14458 3
14459 5
14460 6
14461 7
14462 11
14463 9
14464 2
14465 4
14466 5
14467 3
14468 7
14469 5
14470 2
14471 2
14472 7
14473 4
14474 5
14475 4
14476 10
14477 8
14478 4
14479 4
14480 4
14481 6
14482 11
14483 4
14484 2
14485 8
14486 4
14487 5
14488 3
14489 6
14490 4
14491 3
14492 4
14493 12
14494 5
14495 8
14496 3
14497 3
14498 3
14499 4
14500 9
14501 5
14502 6
14503 10
14504 4
14505 5
14506 3
14507 8
14508 6
14509 7
14510 6
14511 6
14512 7
14513 6
14514 3
14515 6
14516 8
14517 2
14518 8
14519 5
14520 3
14521 6
14522 9
14523 1
14524 11
14525 7
14526 5
14527 3
14528 5
14529 6
14530 4
14531 5
14532 6
14533 5
14534 1
14535 5
14536 6
14537 8
14538 5
14539 12
14540 5
14541 5
14542 8
14543 7
14544 2
14545 9
14546 5
14547 5
14548 7
14549 3
14550 8
14551 5
14552 5
14553 4
14554 5
14555 3
14556 4
14557 11
14558 5
14559 9
14560 4
14561 6
14562 4
14563 5
14564 3
14565 5
14566 9
14567 3
14568 8
14569 2
14570 2
14571 5
14572 4
14573 1
14574 7
14575 5
14576 10
14577 6
14578 8
14579 9
14580 3
14581 4
14582 8
14583 5
14584 5
14585 5
14586 8
14587 7
14588 7
14589 9
14590 6
14591 5
14592 5
14593 4
14594 4
14595 5
14596 4
14597 5
14598 5
14599 3
14600 6
14601 9
14602 5
14603 6
14604 3
14605 8
14606 9
14607 10
14608 5
14609 6
14610 9
14611 5
14612 7
14613 6
14614 8
14615 4
14616 9
14617 5
14618 4
14619 2
14620 4
14621 3
14622 9
14623 5
14624 5
14625 9
14626 7
14627 5
14628 6
14629 6
14630 6
14631 4
14632 8
14633 3
14634 3
14635 3
14636 3
14637 8
14638 4
14639 7
14640 10
14641 7
14642 9
14643 10
14644 1
14645 7
14646 5
14647 7
14648 7
14649 5
14650 7
14651 6
14652 4
14653 9
14654 8
14655 3
14656 8
14657 9
14658 9
14659 6
14660 6
14661 5
14662 4
14663 4
14664 2
14665 3
14666 6
14667 4
14668 7
14669 6
14670 6
14671 10
14672 8
14673 8
14674 8
14675 6
14676 4
14677 6
14678 8
14679 3
14680 3
14681 6
14682 9
14683 5
14684 5
14685 3
14686 6
14687 6
14688 5
14689 2
14690 11
14691 5
14692 8
14693 5
14694 5
14695 5
14696 7
14697 7
14698 6
14699 10
14700 5
14701 8
14702 5
14703 10
14704 4
14705 4
14706 3
14707 4
14708 7
14709 6
14710 2
14711 8
14712 3
14713 4
14714 7
14715 9
14716 9
14717 7
14718 4
14719 7
14720 4
14721 6
14722 11
14723 4
14724 6
14725 9
14726 11
14727 4
14728 6
14729 7
14730 9
14731 7
14732 7
14733 4
14734 5
14735 8
14736 6
14737 9
14738 1
14739 9
14740 11
14741 4
14742 9
14743 8
14744 4
14745 5
14746 6
14747 13
14748 6
14749 4
14750 4
14751 8
14752 10
14753 9
14754 5
14755 4
14756 6
14757 1
14758 5
14759 3
14760 6
14761 11
14762 6
14763 7
14764 4
14765 6
14766 8
14767 6
14768 8
14769 6
14770 5
14771 4
14772 5
14773 4
14774 8
14775 8
14776 5
14777 12
14778 9
14779 9
14780 8
14781 8
14782 6
14783 8
14784 6
14785 8
14786 6
14787 8
14788 10
14789 7
14790 9
14791 10
14792 2
14793 7
14794 7
14795 7
14796 11
14797 8
14799 2
14800 8
14801 8
14802 3
14803 8
14804 4
14805 5
14806 5
14807 7
14808 7
14809 3
14810 11
14811 8
14812 8
14813 3
14814 6
14815 6
14816 4
14817 3
14818 4
14819 6
14820 4
14821 10
14822 7
14823 5
14824 2
14825 4
14826 5
14827 5
14828 10
14829 6
14830 4
14831 5
14832 7
14833 5
14834 10
14835 9
14836 5
14837 9
14838 11
14839 9
14840 6
14841 2
14842 5
14843 4
14844 9
14845 8
14846 3
14847 5
14848 5
14849 10
14850 7
14851 8
14852 8
14853 6
14854 4
14855 7
14856 3
14857 7
14858 5
14859 8
14860 6
14861 8
14862 4
14863 7
14864 11
14865 6
14866 9
14867 8
14868 1
14869 4
14870 5
14871 8
14872 4
14873 3
14874 9
14875 1
14876 3
14877 8
14878 7
14879 5
14880 9
14881 8
14882 8
14883 6
14884 9
14885 3
14886 5
14887 2
14888 7
14889 3
14890 6
14891 6
14892 6
14893 7
14894 8
14895 6
14896 8
14897 4
14898 9
14899 8
14900 8
14901 2
14902 8
14903 3
14904 5
14905 5
14906 8
14907 3
14908 8
14909 4
14910 4
14911 3
14912 5
14913 7
14914 5
14915 6
14916 11
14917 5
14918 4
14919 4
14920 8
14921 5
14922 7
14923 4
14924 5
14925 5
14926 6
14927 10
14928 9
14929 7
14930 8
14931 5
14932 1
14933 10
14934 6
14935 5
14936 6
14937 7
14938 3
14939 6
14940 10
14941 3
14942 6
14943 7
14944 1
14945 7
14946 3
14947 5
14948 8
14949 4
14950 7
14951 7
14952 7
14953 6
14954 5
14955 6
14956 3
14957 4
14958 11
14959 7
14960 14
14961 9
14962 6
14963 8
14964 7
14965 5
14966 3
14967 6
14968 8
14969 7
14970 3
14971 3
14972 6
14973 7
14974 12
14975 6
14976 3
14977 5
14978 6
14979 10
14980 6
14981 8
14982 7
14983 2
14984 6
14985 8
14986 8
14987 8
14988 8
14990 5
14991 5
14992 11
14993 6
14994 6
14995 3
14996 2
14997 6
14998 3
14999 6
15000 3
15001 5
15002 2
15003 2
15004 2
15005 4
15006 3
15007 6
15008 5
15009 6
15010 4
15011 1
15012 9
15013 7
15014 3
15015 6
15016 8
15017 7
15018 4
15019 7
15020 9
15021 10
15022 7
15023 4
15025 3
15026 6
15027 6
15028 5
15029 3
15030 3
15031 3
15032 5
15033 10
15034 11
15035 2
15036 5
15037 4
15038 9
15039 5
15040 7
15041 2
15042 6
15043 7
15044 3
15045 3
15046 5
15047 6
15048 1
15049 5
15050 5
15051 9
15052 4
15053 5
15054 12
15055 5
15056 4
15057 9
15058 5
15059 7
15060 3
15061 6
15062 5
15063 8
15064 4
15065 5
15066 7
15067 2
15068 5
15069 5
15070 6
15071 3
15072 4
15073 6
15074 2
15075 4
15076 5
15077 5
15078 2
15079 5
15080 3
15081 1
15082 1
15083 6
15085 2
15086 3
15087 6
15088 6
15089 5
15090 4
15091 7
15092 6
15093 8
15094 3
15095 3
15096 3
15097 3
15098 9
15099 5
15100 4
15101 4
15102 4
15103 2
15104 10
15105 8
15106 5
15107 7
15108 5
15109 5
15110 6
15111 4
15112 2
15113 6
15114 6
15115 4
15116 5
15117 3
15118 3
15119 5
15120 5
15121 6
15122 6
15123 7
15124 4
15125 5
15126 8
15127 4
15128 4
15129 6
15130 7
15131 9
15132 6
15133 10
15134 2
15135 5
15137 7
15138 9
15139 5
15140 6
15141 7
15142 3
15143 5
15144 5
15145 6
15146 5
15147 5
15148 4
15149 8
15150 5
15151 5
15152 6
15153 8
15154 15
15155 4
15156 9
15157 4
15158 10
15159 6
15160 7
15161 5
15162 5
15163 4
15164 4
15165 9
15166 5
15167 5
15168 5
15169 3
15170 7
15171 5
15172 3
15173 8
15174 4
15175 4
15176 5
15177 7
15178 4
15179 5
15180 5
15181 3
15182 7
15183 9
15184 7
15185 9
15186 4
15187 4
15188 1
15190 4
15191 8
15192 4
15193 9
15194 3
15195 5
15196 5
15197 5
15198 5
15199 6
15200 9
15201 9
15202 3
15203 5
15204 8
15205 1
15206 4
15207 4
15208 6
15209 6
15210 5
15211 8
15212 3
15213 2
15214 7
15215 7
15216 5
15217 3
15218 6
15219 7
15220 6
15221 10
15222 6
15223 10
15224 2
15225 3
15226 7
15227 8
15228 7
15229 7
15230 6
15231 6
15232 6
15233 8
15234 5
15235 4
15236 4
15237 5
15238 4
15239 7
15240 4
15241 4
15242 7
15243 7
15244 3
15245 6
15246 6
15247 6
15248 7
15249 7
15250 4
15251 5
15252 4
15253 5
15254 5
15255 5
15256 3
15257 2
15258 5
15259 6
15260 7
15261 7
15262 5
15263 2
15264 7
15265 7
15266 5
15267 10
15268 4
15269 6
15270 6
15271 5
15272 7
15273 8
15274 4
15275 6
15276 5
15277 6
15278 3
15279 6
15280 6
15281 4
15282 3
15283 3
15284 3
15285 11
15286 2
15287 3
15288 9
15289 8
15290 5
15291 2
15292 8
15293 5
15294 6
15295 6
15296 5
15297 5
15298 8
15299 5
15300 3
15301 4
15302 3
15303 3
15304 4
15305 4
15306 7
15307 4
15308 4
15309 2
15310 8
15311 3
15312 6
15313 6
15314 5
15315 2
15316 2
15317 8
15318 6
15319 4
15320 5
15321 3
15322 2
15323 6
15324 7
15325 5
15326 5
15327 4
15328 4
15329 4
15330 3
15331 2
15332 6
15333 4
15334 3
15335 6
15336 5
15337 5
15338 1
15339 4
15340 3
15341 2
15342 7
15343 4
15344 5
15345 3
15346 5
15347 4
15348 5
15349 4
15350 4
15351 5
15352 3
15353 4
15354 10
15355 6
15356 5
15357 5
15358 8
15359 6
15360 5
15361 2
15362 9
15363 5
15364 4
15365 7
15366 5
15367 6
15368 6
15369 5
15370 6
15371 8
15372 3
15373 6
15374 7
15375 5
15376 12
15377 3
15378 7
15379 8
15380 3
15381 4
15382 4
15383 7
15384 9
15385 6
15386 5
15387 4
15388 10
15389 7
15390 6
15391 3
15392 4
15393 5
15394 3
15395 3
15397 9
15398 3
15399 7
15400 4
15401 4
15402 2
15403 9
15404 6
15405 2
15406 6
15407 8
15408 3
15409 1
15410 2
15411 3
15412 7
15413 2
15414 5
15415 7
15416 4
15417 7
15418 1
15419 4
15420 5
15421 7
15422 3
15423 3
15424 4
15425 3
15426 3
15427 4
15428 10
15429 8
15430 1
15431 3
15432 7
15433 4
15434 7
15435 4
15436 3
15437 5
15438 5
15439 8
15440 4
15441 6
15442 7
15443 5
15444 1
15445 3
15446 7
15447 5
15448 5
15449 4
15450 3
15451 4
15452 5
15453 4
15454 5
15455 7
15456 2
15457 2
15458 2
15459 5
15460 9
15461 9
15462 2
15463 7
15464 3
15465 3
15466 5
15467 2
15468 4
15469 4
15470 4
15471 4
15472 9
15473 3
15474 6
15475 5
15476 6
15477 3
15478 7
15479 5
15480 4
15481 7
15482 2
15483 1
15484 2
15485 1
15486 3
15487 5
15488 4
15489 8
15490 4
15491 4
15492 5
15493 2
15494 3
15495 8
15496 7
15497 10
15498 1
15499 4
15500 4
15501 4
15502 4
15503 6
15504 5
15505 4
15506 5
15507 2
15508 2
15509 3
15510 10
15511 3
15512 4
15513 4
15515 7
15516 2
15517 1
15518 1
15519 5
15520 6
15521 2
15522 8
15523 5
15524 6
15525 6
15526 6
15527 1
15528 5
15529 4
15530 4
15531 2
15532 6
15533 4
15534 3
15535 5
15536 9
15537 2
15538 4
15539 6
15540 4
15541 5
15542 4
15543 2
15544 2
15545 6
15546 8
15547 1
15548 3
15549 5
15550 2
15551 3
15552 1
15553 4
15554 6
15555 7
15556 5
15557 4
15558 4
15559 5
15560 4
15561 4
15562 4
15563 3
15564 5
15565 4
15566 8
15567 8
15568 2
15569 5
15570 4
15571 6
15572 2
15573 4
15574 2
15575 5
15576 8
15577 4
15578 2
15579 2
15580 1
15581 3
15582 4
15583 3
15584 1
15585 7
15586 8
15588 3
15589 4
15590 6
15591 4
15592 2
15593 3
15594 5
15595 4
15596 4
15597 4
15598 5
15599 7
15600 2
15601 4
15602 5
15603 4
15604 4
15605 1
15606 4
15607 2
15608 4
15609 7
15610 2
15611 2
15612 1
15613 4
15614 5
15615 6
15616 5
15617 1
15618 6
15619 4
15620 7
15621 4
15622 6
15623 4
15624 4
15625 6
15626 5
15627 1
15628 3
15629 6
15630 4
15631 3
15632 5
15633 2
15634 4
15635 4
15636 7
15637 8
15638 3
15639 4
15640 6
15641 2
15642 4
15643 4
15644 3
15645 4
15646 5
15647 3
15648 2
15649 4
15650 9
15651 7
15652 5
15653 6
15654 6
15655 5
15656 3
15657 3
15658 5
15659 2
15660 5
15661 5
15662 4
15663 8
15664 4
15665 5
15666 3
15667 7
15668 7
15669 5
15670 5
15671 4
15672 5
15673 4
15674 10
15675 2
15676 6
15677 4
15678 1
15679 6
15680 5
15681 6
15682 4
15683 2
15684 6
15685 2
15686 7
15687 5
15688 4
15689 8
15690 3
15691 2
15692 5
15693 2
15694 6
15695 4
15696 4
15697 3
15698 8
15699 6
15700 5
15701 3
15702 4
15703 6
15704 7
15705 1
15706 5
15707 4
15708 3
15709 3
15710 6
15711 7
15712 2
15713 3
15714 3
15715 2
15716 6
15717 3
15718 5
15719 2
15720 6
15721 4
15722 6
15723 2
15724 3
15725 4
15726 6
15727 6
15728 5
15729 4
15730 3
15731 3
15732 6
15733 5
15734 5
15735 6
15736 3
15737 4
15738 7
15739 5
15740 4
15741 5
15742 3
15743 2
15744 2
15745 5
15746 5
15747 2
15748 8
15749 4
15750 5
15751 4
15752 5
15753 5
15754 4
15755 7
15756 4
15757 4
15758 3
15759 2
15760 6
15761 5
15762 4
15763 8
15764 7
15765 6
15766 4
15767 4
15768 2
15769 4
15770 8
15771 3
15772 3
15773 8
15774 7
15775 3
15776 4
15777 3
15778 4
15779 2
15780 6
15781 4
15782 7
15783 1
15784 3
15785 7
15786 5
15788 5
15789 7
15790 5
15791 3
15792 9
15793 3
15794 5
15795 6
15796 3
15797 5
15798 3
15799 8
15800 4
15801 2
15802 7
15803 2
15804 6
15805 5
15806 6
15807 8
15808 4
15809 5
15810 2
15811 3
15812 3
15813 6
15814 2
15815 5
15816 2
15817 2
15818 5
15819 7
15820 3
15821 7
15822 5
15823 6
15824 7
15825 2
15826 9
15827 2
15828 6
15829 4
15830 8
15831 5
15832 2
15833 6
15834 4
15835 7
15836 4
15837 5
15838 7
15839 4
15840 6
15841 4
15842 6
15844 4
15845 4
15846 5
15847 6
15848 4
15849 3
15850 4
15851 7
15852 1
15853 1
15854 3
15855 5
15856 1
15857 6
15858 1
15859 8
15860 7
15861 5
15862 1
15863 3
15864 5
15865 4
15866 3
15867 6
15868 4
15869 7
15870 3
15871 7
15872 3
15873 3
15874 3
15875 4
15876 6
15877 6
15878 6
15879 2
15880 3
15881 12
15882 4
15883 4
15884 4
15885 5
15886 2
15887 3
15888 6
15889 1
15890 4
15891 7
15892 5
15893 7
15894 3
15895 4
15896 1
15897 3
15898 2
15899 6
15900 2
15901 3
15902 7
15903 5
15904 2
15905 1
15906 4
15907 4
15908 4
15909 3
15910 4
15911 2
15912 4
15913 1
15914 4
15915 3
15916 4
15917 2
15918 3
15919 3
15921 3
15922 1
15923 8
15924 7
15925 3
15926 7
15927 7
15928 8
15929 6
15930 5
15931 5
15932 1
15933 3
15934 5
15935 6
15936 4
15937 3
15938 2
15939 3
15940 3
15941 9
15942 4
15943 1
15944 3
15945 8
15946 4
15947 3
15948 1
15949 2
15950 5
15951 3
15952 2
15953 4
15954 9
15955 3
15956 2
15957 5
15958 1
15959 4
15960 7
15961 6
15962 5
15963 4
15964 3
15965 4
15966 3
15967 5
15968 4
15969 5
15970 3
15971 7
15972 3
15973 5
15974 3
15975 9
15976 4
15977 6
15978 2
15979 5
15980 3
15981 3
15982 5
15983 8
15984 6
15985 8
15986 3
15987 6
15988 7
15989 7
15990 3
15991 4
15992 5
15993 6
15994 4
15995 7
15996 2
15997 6
15998 4
15999 6
16000 4
16001 4
16002 6
16003 2
16004 6
16005 8
16006 1
16007 5
16008 7
16009 4
16010 1
16012 5
16013 5
16015 2
16016 7
16017 2
16018 7
16019 4
16020 5
16021 3
16022 7
16023 2
16024 1
16026 3
16027 4
16028 2
16029 5
16030 3
16031 6
16032 3
16033 8
16034 2
16035 4
16036 2
16037 4
16038 6
16039 4
16040 6
16041 2
16042 6
16043 3
16044 2
16045 7
16046 7
16047 7
16048 7
16049 2
16051 9
16052 4
16053 8
16054 5
16055 4
16056 2
16057 5
16058 4
16059 2
16060 5
16061 6
16062 3
16063 8
16064 2
16065 4
16066 4
16067 5
16069 4
16070 4
16071 5
16072 3
16073 6
16074 3
16075 3
16076 3
16077 7
16078 4
16080 4
16081 3
16082 4
16083 7
16084 3
16085 7
16086 2
16087 7
16088 4
16089 2
16090 6
16091 4
16092 4
16093 6
16094 1
16095 3
16096 6
16097 6
16098 1
16099 9
16100 1
16101 4
16102 6
16103 3
16104 1
16105 5
16106 7
16107 6
16108 3
16109 8
16110 2
16111 3
16112 6
16113 5
16114 11
16115 4
16116 5
16117 3
16118 6
16119 3
16120 7
16121 9
16122 6
16123 4
16124 3
16125 3
16126 4
16127 10
16129 9
16130 8
16131 5
16132 2
16133 8
16134 8
16135 5
16136 3
16137 7
16138 3
16139 7
16140 5
16141 4
16142 4
16143 5
16144 2
16145 7
16146 3
16147 3
16148 5
16149 5
16150 4
16151 1
16152 3
16153 3
16154 4
16155 2
16156 3
16157 3
16158 4
16159 4
16160 7
16161 4
16162 2
16164 2
16165 8
16166 3
16167 2
16168 3
16169 3
16170 7
16171 8
16172 2
16173 1
16174 5
16175 5
16176 3
16177 6
16178 10
16179 7
16180 4
16181 4
16182 3
16183 4
16184 5
16185 6
16186 2
16187 3
16188 3
16190 5
16191 8
16192 8
16193 4
16194 4
16195 4
16196 4
16197 5
16198 4
16199 2
16200 1
16201 1
16202 5
16203 5
16204 1
16205 1
16206 3
16207 5
16208 3
16209 4
16210 10
16211 5
16212 7
16213 1
16214 7
16215 4
16216 7
16217 4
16218 2
16219 4
16220 4
16221 3
16222 13
16223 7
16224 2
16225 6
16226 7
16227 5
16228 6
16229 4
16230 2
16231 6
16232 5
16233 3
16234 4
16235 5
16236 4
16237 3
16238 3
16239 1
16240 6
16241 1
16242 6
16243 7
16244 6
16245 7
16246 8
16247 5
16248 6
16249 3
16250 6
16251 2
16252 2
16253 5
16254 5
16255 5
16256 5
16257 3
16258 4
16259 5
16260 5
16261 8
16262 8
16263 7
16264 6
16265 7
16266 4
16267 2
16268 6
16269 9
16270 5
16271 5
16272 8
16273 4
16274 1
16275 4
16276 5
16277 4
16278 3
16279 3
16280 5
16281 4
16282 4
16283 2
16284 5
16285 2
16286 4
16287 3
16288 6
16289 6
16290 3
16291 4
16292 2
16293 3
16294 5
16295 5
16296 3
16297 3
16298 4
16299 3
16300 3
16301 8
16302 1
16303 3
16304 2
16305 2
16306 6
16307 7
16308 4
16309 4
16310 4
16311 5
16312 4
16313 2
16314 5
16315 8
16316 7
16317 3
16318 4
16319 8
16320 2
16321 4
16322 5
16323 8
16324 4
16325 2
16326 6
16327 6
16328 2
16329 6
16330 5
16331 4
16332 3
16333 4
16334 5
16335 7
16336 5
16337 3
16338 2
16339 5
16340 4
16341 3
16342 3
16343 4
16344 4
16345 7
16346 5
16347 2
16348 2
16349 6
16350 4
16351 5
16352 5
16353 3
16354 2
16355 5
16356 1
16357 6
16358 3
16359 9
16360 6
16361 3
16362 5
16363 2
16364 7
16365 5
16366 9
16367 5
16368 7
16369 3
16370 1
16371 1
16372 6
16373 4
16374 5
16375 6
16376 4
16377 2
16378 3
16379 3
16380 7
16381 3
16382 6
16383 3
16384 4
16385 7
16386 4
16387 6
16388 2
16389 5
16390 3
16391 3
16392 5
16393 3
16394 7
16395 3
16396 5
16397 4
16398 4
16399 4
16400 3
16401 6
16402 7
16403 4
16404 5
16405 4
16406 10
16407 7
16409 5
16410 5
16411 4
16412 5
16413 3
16414 4
16415 4
16416 4
16417 5
16418 5
16419 4
16420 6
16421 3
16422 3
16423 5
16424 6
16425 7
16426 4
16427 3
16428 5
16429 6
16430 8
16431 4
16432 4
16433 3
16434 1
16435 6
16436 6
16437 4
16438 4
16439 6
16440 4
16441 9
16442 7
16443 6
16444 3
16445 6
16446 2
16447 11
16448 1
16449 7
16450 4
16451 3
16452 5
16453 5
16454 8
16455 6
16456 6
16457 1
16458 8
16459 8
16460 5
16461 4
16462 5
16463 3
16464 5
16465 1
16466 6
16467 9
16468 10
16469 2
16470 4
16471 4
16472 2
16473 6
16474 4
16475 5
16476 9
16477 4
16478 4
16479 6
16480 5
16481 7
16482 5
16483 5
16484 7
16485 5
16486 2
16487 6
16488 3
16489 5
16490 5
16491 7
16492 4
16493 3
16494 9
16495 6
16496 3
16497 4
16498 5
16499 7
16500 4
16501 10
16502 3
16503 5
16504 10
16505 8
16506 6
16507 3
16508 2
16509 2
16510 6
16511 4
16512 8
16513 3
16514 6
16515 5
16516 5
16517 4
16518 5
16519 5
16520 3
16521 10
16522 3
16523 10
16524 3
16525 2
16526 6
16527 6
16528 8
16529 7
16530 2
16531 10
16532 6
16533 9
16534 6
16535 6
16536 6
16537 3
16538 1
16539 6
16540 3
16541 4
16542 9
16543 4
16544 3
16545 5
16546 1
16547 7
16548 6
16549 3
16550 3
16551 2
16552 7
16553 3
16554 5
16555 6
16556 3
16557 3
16558 5
16559 5
16560 5
16561 1
16562 5
16563 10
16564 8
16565 11
16566 6
16567 8
16568 7
16569 7
16570 4
16571 4
16572 3
16573 5
16574 5
16575 4
16576 2
16577 4
16578 7
16579 2
16580 3
16581 6
16582 7
16583 4
16584 7
16585 3
16586 6
16587 3
16588 5
16589 4
16590 6
16591 9
16592 8
16593 4
16594 5
16595 3
16596 6
16597 6
16598 7
16599 3
16600 2
16601 3
16602 9
16603 7
16604 7
16605 1
16606 3
16607 3
16608 4
16609 1
16610 6
16611 10
16612 4
16613 5
16614 2
16615 6
16616 8
16617 2
16618 4
16619 4
16620 3
16621 8
16622 3
16623 2
16624 7
16625 5
16626 10
16627 4
16628 5
16629 4
16630 7
16631 4
16632 5
16633 4
16634 5
16635 6
16636 8
16637 4
16638 3
16639 2
16640 8
16641 3
16642 4
16643 2
16644 3
16645 7
16646 3
16647 5
16648 2
16649 1
16650 6
16651 8
16652 8
16653 2
16654 9
16655 8
16656 6
16657 8
16658 6
16659 4
16660 3
16661 8
16662 4
16663 3
16664 5
16665 6
16666 7
16667 7
16668 5
16669 7
16670 4
16671 5
16672 4
16673 7
16674 6
16675 7
16676 1
16677 5
16678 5
16679 3
16680 4
16681 7
16682 6
16683 5
16684 2
16685 4
16686 3
16687 4
16688 8
16689 6
16690 6
16691 2
16692 8
16693 2
16694 5
16695 5
16696 1
16697 4
16698 4
16699 4
16700 5
16701 3
16702 6
16703 7
16704 2
16705 3
16706 4
16707 7
16708 5
16709 3
16710 5
16711 9
16712 3
16713 6
16714 2
16715 7
16716 7
16717 2
16718 5
16719 8
16720 8
16721 2
16722 9
16723 5
16724 4
16725 2
16726 4
16727 6
16729 2
16730 2
16731 4
16732 4
16733 8
16734 7
16735 3
16736 6
16737 1
16738 4
16739 8
16740 5
16741 5
16742 6
16743 7
16744 5
16745 9
16746 8
16747 4
16748 9
16749 4
16750 3
16751 8
16752 1
16753 4
16754 3
16755 6
16756 6
16757 8
16758 5
16759 4
16760 8
16761 4
16762 7
16763 1
16764 5
16765 4
16766 2
16767 6
16768 4
16769 5
16770 5
16771 3
16772 4
16773 5
16774 7
16775 5
16776 5
16777 8
16778 5
16779 4
16780 3
16781 5
16782 4
16783 3
16784 6
16785 7
16786 5
16787 5
16788 4
16789 3
16790 4
16791 3
16792 1
16793 5
16794 7
16795 4
16796 8
16797 2
16798 3
16799 5
16800 6
16801 12
16802 2
16803 4
16804 1
16805 2
16806 5
16807 3
16808 4
16809 6
16810 5
16811 3
16812 7
16813 4
16814 5
16815 3
16816 5
16817 9
16818 6
16819 8
16820 3
16821 4
16823 2
16824 9
16825 9
16826 6
16827 5
16828 2
16829 1
16830 3
16831 4
16832 4
16833 2
16834 8
16835 5
16836 8
16837 5
16838 3
16839 3
16840 4
16841 4
16842 4
16843 6
16844 7
16845 3
16846 9
16847 5
16848 2
16849 5
16850 2
16851 6
16852 6
16853 4
16854 8
16855 8
16856 6
16857 13
16858 5
16859 5
16860 4
16862 3
16864 7
16865 5
16866 7
16867 4
16868 6
16869 5
16870 2
16871 5
16872 4
16873 1
16874 7
16875 5
16876 5
16877 1
16878 8
16879 4
16880 4
16881 9
16882 2
16883 5
16884 5
16885 5
16886 3
16887 6
16888 7
16889 5
16890 6
16891 4
16892 7
16893 4
16894 3
16895 3
16896 2
16897 8
16898 7
16899 4
16900 4
16901 5
16902 3
16903 6
16904 2
16905 6
16906 5
16907 3
16908 8
16909 4
16910 5
16911 3
16912 7
16913 5
16914 3
16915 3
16916 2
16917 5
16918 6
16919 9
16920 6
16921 5
16922 5
16923 2
16924 5
16925 5
16926 4
16927 4
16928 5
16929 5
16930 3
16931 4
16932 4
16933 9
16934 7
16935 1
16936 3
16937 7
16938 5
16939 6
16940 7
16941 7
16942 6
16943 3
16944 6
16945 11
16946 5
16947 3
16948 3
16949 5
16950 2
16951 4
16952 2
16953 4
16954 1
16955 7
16956 5
16957 7
16958 3
16959 6
16960 5
16961 3
16962 4
16963 8
16964 7
16965 10
16966 7
16967 4
16968 4
16969 8
16970 9
16971 3
16972 4
16973 7
16974 5
16975 8
16976 4
16977 6
16978 7
16979 1
16980 2
16981 4
16982 2
16983 9
16984 7
16985 1
16986 5
16987 5
16988 5
16989 9
16990 5
16991 8
16992 3
16993 3
16994 4
16995 8
16996 7
16997 6
16998 6
16999 3
17000 5
17001 4
17002 9
17003 4
17004 2
17005 5
17006 5
17007 7
17008 4
17009 6
17010 4
17011 6
17012 4
17013 3
17014 3
17015 4
17016 3
17017 8
17018 3
17019 7
17020 6
17021 5
17022 5
17023 3
17024 6
17025 3
17026 4
17027 2
17028 7
17029 4
17030 5
17031 4
17032 2
17033 1
17034 7
17035 5
17036 4
17037 5
17038 4
17039 4
17040 3
17041 3
17042 4
17043 2
17044 7
17045 3
17046 4
17047 6
17048 3
17049 3
17050 5
17051 5
17052 5
17053 4
17054 4
17055 5
17056 5
17057 6
17058 5
17059 6
17060 5
17061 3
17062 5
17063 2
17064 5
17065 8
17066 4
17067 6
17068 8
17069 3
17070 7
17071 2
17072 3
17073 7
17074 5
17075 7
17076 4
17077 6
17078 6
17079 3
17080 5
17081 6
17082 3
17083 10
17084 4
17085 5
17086 4
17087 1
17088 5
17089 9
17090 4
17091 8
17092 3
17093 4
17094 5
17095 5
17096 2
17097 6
17098 5
17099 8
17100 7
17101 5
17102 3
17103 4
17104 6
17105 5
17106 8
17107 4
17108 8
17109 6
17110 5
17111 2
17112 5
17113 9
17114 4
17115 5
17116 8
17117 3
17118 5
17119 7
17120 4
17121 5
17122 5
17123 6
17124 3
17125 6
17126 1
17127 7
17128 7
17129 7
17130 8
17131 5
17132 7
17133 4
17134 3
17135 4
17136 2
17137 4
17138 6
17139 6
17140 4
17142 6
17143 5
17144 5
17145 6
17146 6
17147 6
17148 7
17149 7
17150 7
17151 6
17152 6
17153 1
17154 6
17155 8
17156 1
17157 7
17158 3
17159 5
17160 2
17161 4
17162 4
17163 8
17164 6
17165 4
17166 6
17167 9
17168 3
17169 6
17170 7
17171 5
17172 5
17173 1
17174 1
17175 7
17176 5
17177 4
17178 5
17179 5
17180 2
17181 1
17182 4
17183 1
17184 7
17185 7
17186 6
17187 5
17188 7
17189 6
17190 3
17191 2
17192 4
17193 3
17194 5
17195 2
17196 8
17197 11
17198 11
17199 11
17200 4
17201 6
17202 4
17203 2
17204 3
17205 5
17206 7
17207 6
17208 7
17209 2
17210 4
17211 3
17212 4
17213 7
17214 7
17215 5
17216 7
17217 4
17218 5
17219 3
17220 6
17221 1
17222 4
17223 5
17224 5
17225 2
17226 4
17227 5
17228 9
17229 3
17230 1
17231 9
17232 3
17233 4
17234 5
17235 2
17236 6
17237 5
17238 4
17239 2
17240 4
17241 9
17242 8
17243 6
17244 3
17245 8
17246 2
17247 8
17248 6
17249 3
17250 4
17251 3
17252 4
17253 6
17254 3
17255 6
17256 9
17257 8
17258 1
17259 8
17260 11
17261 1
17262 5
17263 5
17264 4
17265 4
17266 6
17267 7
17268 3
17269 4
17270 3
17271 5
17272 3
17273 5
17274 6
17275 7
17276 4
17277 4
17278 2
17279 4
17280 6
17281 2
17282 6
17283 4
17284 4
17286 6
17287 6
17288 5
17289 5
17290 3
17291 7
17293 4
17294 4
17295 3
17296 3
17297 5
17298 6
17299 5
17300 7
17301 4
17302 5
17303 6
17304 4
17305 3
17306 2
17307 1
17308 8
17309 8
17310 2
17311 5
17312 4
17313 3
17314 5
17315 5
17316 5
17317 6
17318 9
17319 5
17320 4
17321 3
17322 4
17323 1
17324 4
17325 5
17326 5
17327 8
17328 6
17329 4
17330 9
17331 3
17332 5
17333 3
17334 9
17335 5
17336 3
17337 2
17338 3
17339 4
17340 5
17341 7
17342 1
17343 2
17344 4
17345 1
17346 2
17347 5
17348 5
17349 5
17350 3
17351 5
17352 3
17353 6
17354 5
17355 7
17356 7
17357 4
17358 6
17359 5
17360 2
17361 8
17362 4
17363 2
17364 5
17365 5
17366 2
17367 8
17368 5
17369 6
17370 6
17371 5
17372 5
17373 4
17374 3
17375 7
17376 4
17377 2
17378 5
17379 6
17380 4
17381 7
17382 5
17383 1
17384 3
17385 4
17386 6
17387 2
17388 4
17389 1
17390 2
17391 5
17392 5
17393 3
17394 5
17395 2
17396 2
17397 5
17398 3
17399 8
17400 4
17401 9
17402 1
17403 5
17404 7
17405 8
17406 7
17407 3
17408 13
17409 4
17410 6
17411 5
17412 8
17413 3
17414 7
17415 3
17416 4
17417 7
17418 8
17419 4
17420 5
17421 6
17422 8
17423 7
17424 6
17425 3
17427 1
17428 2
17429 5
17430 9
17431 3
17432 2
17433 3
17434 4
17435 7
17436 7
17438 4
17440 4
17441 6
17442 5
17444 2
17445 3
17446 9
17447 5
17448 3
17449 6
17450 3
17451 6
17452 6
17453 5
17454 6
17455 7
17456 1
17457 4
17458 3
17459 8
17460 4
17461 5
17462 7
17463 4
17464 2
17466 7
17467 7
17468 2
17469 2
17470 5
17471 4
17472 3
17473 4
17474 3
17475 2
17476 4
17477 7
17478 4
17479 3
17480 9
17481 5
17482 6
17483 8
17484 4
17485 6
17486 4
17487 7
17488 7
17489 5
17490 3
17491 4
17492 4
17493 2
17494 10
17495 5
17496 6
17497 4
17498 7
17499 3
17500 6
17501 7
17502 6
17503 3
17504 5
17505 7
17506 4
17507 7
17508 10
17509 3
17510 1
17511 2
17512 5
17513 4
17514 2
17515 4
17516 5
17517 5
17518 3
17519 8
17520 7
17521 7
17522 4
17523 5
17524 1
17525 5
17526 8
17527 5
17528 5
17529 2
17530 5
17531 8
17532 2
17533 4
17534 7
17535 2
17536 5
17537 2
17538 3
17539 6
17540 5
17541 5
17542 3
17543 6
17544 3
17545 9
17546 5
17547 5
17548 5
17549 7
17550 2
17551 4
17552 5
17553 1
17554 3
17555 8
17556 4
17557 7
17558 5
17559 7
17560 5
17561 8
17562 8
17563 3
17564 9
17565 7
17566 4
17567 2
17568 8
17569 2
17570 6
17571 9
17572 4
17573 4
17574 6
17575 2
17576 3
17577 7
17578 5
17579 7
17581 2
17582 4
17583 4
17584 6
17585 4
17586 3
17587 6
17588 9
17589 5
17590 4
17591 3
17592 1
17593 3
17594 4
17595 5
17596 5
17597 5
17598 1
17599 10
17600 1
17601 2
17602 6
17603 2
17604 5
17605 4
17606 5
17607 3
17608 7
17609 8
17610 5
17611 4
17612 1
17613 1
17614 2
17615 3
17616 3
17617 3
17618 3
17619 6
17620 6
17621 5
17622 3
17623 2
17624 2
17625 2
17626 8
17627 1
17628 4
17629 8
17630 5
17631 4
17632 3
17633 2
17634 6
17635 5
17636 3
17637 5
17638 4
17639 7
17640 7
17641 5
17642 5
17643 6
17644 9
17645 4
17646 3
17647 2
17648 3
17649 2
17650 9
17651 3
17652 4
17653 4
17654 3
17655 6
17656 6
17657 8
17658 3
17659 8
17660 4
17661 6
17662 6
17663 5
17664 8
17665 6
17666 3
17667 8
17668 5
17669 8
17670 5
17671 7
17672 2
17673 4
17674 4
17675 5
17676 4
17677 3
17678 4
17679 2
17680 9
17681 6
17682 8
17683 3
17684 3
17685 5
17686 5
17687 4
17688 9
17689 6
17690 3
17691 3
17692 4
17693 5
17694 4
17695 7
17696 5
17697 10
17698 6
17699 4
17700 5
17701 2
17702 7
17703 2
17704 4
17705 3
17706 4
17707 5
17708 1
17709 4
17710 4
17711 2
17712 8
17713 11
17714 3
17715 7
17716 6
17717 3
17718 2
17719 4
17720 6
17721 9
17722 9
17723 5
17724 2
17725 4
17726 5
17727 7
17728 2
17729 2
17730 4
17731 2
17732 5
17733 8
17734 3
17735 6
17736 12
17737 2
17738 4
17739 5
17740 4
17741 6
17742 7
17743 3
17744 9
17745 4
17746 2
17747 1
17748 6
17749 5
17750 4
17751 8
17752 2
17753 2
17754 8
17755 4
17756 4
17757 4
17758 6
17759 5
17760 5
17761 1
17762 9
17763 5
17764 3
17765 6
17766 3
17767 3
17768 5
17769 7
17770 5
17771 2
17772 2
17773 1
17774 3
17775 7
17776 3
17777 9
17778 4
17779 5
17780 2
17781 9
17782 9
17783 8
17784 4
17785 3
17786 7
17787 2
17788 4
17789 3
17790 7
17791 3
17792 3
17793 7
17794 1
17795 4
17796 6
17797 3
17798 3
17799 3
17800 5
17801 5
17802 3
17803 5
17804 5
17805 3
17806 5
17807 8
17808 3
17809 4
17810 7
17811 1
17812 2
17813 4
17814 4
17815 1
17816 3
17817 3
17818 6
17819 11
17820 5
17821 4
17822 5
17823 2
17824 6
17825 3
17826 2
17827 2
17828 9
17829 4
17830 8
17831 4
17832 8
17833 3
17834 9
17835 5
17836 2
17837 2
17838 6
17839 1
17840 1
17841 5
17842 6
17843 7
17844 3
17845 3
17846 3
17847 3
17848 2
17849 1
17850 2
17851 4
17852 7
17853 4
17854 2
17855 4
17856 6
17857 6
17858 6
17859 2
17860 6
17861 5
17862 5
17863 3
17864 9
17865 7
17866 7
17867 4
17868 3
17869 3
17870 5
17871 3
17872 1
17873 3
17874 5
17875 3
17876 5
17877 5
17878 8
17879 10
17880 4
17881 2
17882 3
17883 5
17884 5
17885 5
17886 6
17887 8
17888 2
17889 3
17891 8
17892 5
17893 4
17894 7
17895 4
17896 6
17897 3
17898 5
17899 5
17900 2
17901 5
17902 3
17903 3
17904 9
17906 5
17907 5
17908 4
17909 2
17910 2
17911 3
17912 2
17913 2
17914 3
17915 1
17916 4
17917 4
17918 7
17919 3
17920 3
17921 3
17922 5
17923 5
17924 5
17925 3
17926 3
17927 6
17928 1
17929 4
17930 1
17931 10
17932 2
17933 4
17934 4
17935 2
17936 4
17937 3
17938 7
17939 3
17940 1
17941 2
17942 3
17943 4
17944 5
17945 2
17946 5
17947 6
17948 7
17949 7
17950 4
17951 4
17952 3
17953 6
17954 7
17955 3
17956 4
17957 7
17958 7
17959 2
17960 4
17961 2
17962 6
17963 5
17964 4
17965 5
17966 1
17967 2
17968 5
17969 4
17970 8
17971 6
17972 5
17973 6
17974 2
17975 4
17976 3
17977 6
17978 6
17979 2
17980 5
17981 4
17982 3
17983 3
17984 4
17985 1
17986 6
17987 4
17988 6
17989 7
17990 2
17991 2
17992 3
17993 2
17994 1
17995 4
17996 6
17997 2
17998 2
17999 7
18000 3
18001 3
18002 4
18003 6
18004 4
18005 3
18006 2
18007 2
18008 5
18009 6
18010 2
18011 4
18012 2
18013 1
18014 9
18015 5
18016 3
18017 4
18018 8
18019 7
18020 10
18021 5
18022 2
18023 7
18024 5
18025 7
18026 1
18027 3
18028 4
18029 7
18030 6
18031 1
18032 7
18033 5
18034 3
18035 5
18036 6
18037 3
18038 4
18039 1
18040 5
18041 5
18042 4
18043 4
18044 5
18045 5
18046 6
18047 2
18048 2
18049 2
18050 3
18051 6
18052 5
18053 2
18054 5
18055 4
18056 6
18057 3
18058 3
18059 6
18060 5
18061 3
18062 1
18063 3
18064 5
18065 6
18066 5
18067 4
18068 5
18069 3
18070 3
18071 5
18072 5
18073 4
18074 2
18075 1
18076 3
18077 3
18078 4
18079 3
18080 1
18081 2
18082 2
18083 5
18084 6
18085 2
18086 4
18087 5
18088 7
18089 3
18090 2
18091 7
18092 3
18093 2
18094 10
18095 5
18096 4
18097 5
18098 5
18099 7
18100 1
18101 4
18102 3
18103 5
18104 3
18105 2
18106 6
18107 5
18108 3
18109 4
18110 1
18111 2
18112 4
18113 3
18114 3
18115 6
18116 5
18117 7
18118 1
18119 6
18120 3
18121 4
18122 3
18123 4
18124 2
18125 6
18126 5
18127 2
18128 1
18129 5
18130 5
18131 3
18132 2
18133 5
18134 5
18135 9
18136 1
18137 3
18138 5
18139 8
18140 3
18141 3
18142 4
18143 4
18144 7
18145 5
18146 5
18147 1
18148 4
18149 2
18150 4
18151 2
18152 3
18153 6
18154 3
18155 7
18156 2
18157 3
18158 5
18159 6
18160 2
18161 5
18162 4
18163 5
18164 3
18165 2
18166 4
18167 3
18168 1
18169 2
18170 5
18171 2
18172 3
18173 6
18174 4
18175 8
18176 3
18177 7
18178 5
18179 5
18180 5
18181 4
18182 3
18183 3
18184 4
18185 3
18186 2
18187 5
18188 4
18189 1
18190 4
18191 5
18192 3
18193 5
18194 8
18195 3
18196 3
18197 3
18198 4
18199 4
18201 5
18202 4
18203 4
18204 3
18205 1
18206 3
18207 5
18208 2
18209 5
18210 4
18211 5
18212 1
18213 2
18214 3
18215 5
18216 5
18217 5
18218 7
18219 8
18220 2
18221 6
18222 2
18223 2
18224 1
18225 6
18226 6
18227 1
18228 2
18229 4
18230 4
18231 6
18232 4
18233 4
18234 5
18235 4
18236 3
18237 5
18238 4
18239 4
18240 6
18241 2
18242 1
18243 3
18244 6
18245 4
18246 4
18247 3
18248 2
18249 3
18250 4
18251 4
18252 5
18253 5
18254 5
18255 4
18256 3
18257 1
18258 3
18259 1
18260 4
18261 4
18262 2
18263 4
18264 4
18265 3
18266 2
18267 3
18269 3
18270 2
18271 4
18272 1
18274 7
18275 5
18276 4
18277 5
18279 3
18280 5
18281 5
18283 4
18284 3
18285 4
18286 5
18287 3
18288 3
18289 5
18290 1
18291 5
18292 5
18293 4
18294 3
18295 3
18296 4
18297 2
18298 6
18299 5
18300 3
18301 4
18302 2
18303 6
18304 5
18305 4
18307 2
18308 4
18309 3
18310 8
18311 6
18312 1
18313 5
18314 7
18315 4
18316 2
18317 7
18318 3
18319 3
18320 6
18321 4
18322 2
18323 5
18324 3
18325 5
18326 6
18327 3
18328 8
18329 6
18330 3
18331 6
18332 3
18333 4
18334 2
18336 6
18337 3
18338 3
18339 1
18340 3
18341 3
18342 5
18343 3
18344 7
18345 4
18346 4
18347 2
18348 3
18349 3
18350 3
18351 4
18352 4
18353 3
18354 3
18355 1
18357 1
18358 2
18359 2
18360 6
18361 5
18362 2
18363 5
18364 3
18365 1
18366 5
18367 8
18368 5
18369 4
18370 4
18371 8
18372 3
18373 5
18374 3
18375 3
18376 5
18377 4
18378 2
18379 2
18380 7
18381 5
18382 4
18383 7
18384 1
18385 6
18386 7
18387 6
18388 2
18389 7
18390 6
18391 3
18392 3
18393 3
18394 5
18395 2
18396 4
18397 5
18398 5
18399 2
18400 3
18401 4
18402 4
18403 4
18404 5
18405 9
18406 2
18407 6
18408 3
18409 8
18410 8
18411 1
18412 4
18413 6
18414 7
18415 3
18416 7
18417 3
18418 5
18419 2
18420 4
18421 3
18422 3
18423 5
18424 4
18425 3
18426 3
18427 5
18429 4
18430 1
18431 5
18432 3
18433 5
18434 3
18435 4
18436 4
18437 3
18438 3
18439 3
18440 4
18441 3
18442 4
18443 1
18444 8
18445 5
18446 10
18447 10
18448 4
18449 5
18450 5
18451 3
18452 2
18453 3
18454 1
18455 6
18456 1
18457 5
18458 3
18459 1
18460 4
18461 2
18462 8
18463 2
18464 4
18465 4
18466 5
18467 4
18468 1
18469 3
18470 1
18471 4
18472 3
18473 1
18474 6
18475 2
18476 9
18477 2
18478 3
18479 5
18480 2
18481 5
18482 4
18483 4
18484 3
18485 3
18486 3
18487 5
18488 2
18489 1
18490 3
18491 4
18492 4
18493 2
18494 2
18495 6
18496 2
18497 2
18498 3
18499 3
18500 6
18502 6
18503 2
18505 3
18506 6
18507 3
18508 2
18509 9
18510 3
18511 5
18512 5
18513 1
18514 3
18515 7
18516 1
18517 2
18518 5
18519 5
18520 3
18521 5
18522 1
18523 1
18524 3
18525 4
18526 3
18527 2
18528 1
18529 6
18530 6
18531 8
18532 5
18533 1
18534 4
18535 2
18536 3
18537 4
18538 2
18539 1
18540 3
18541 8
18542 4
18543 4
18544 3
18545 5
18546 4
18547 2
18548 3
18549 4
18550 5
18551 3
18552 3
18553 2
18554 4
18555 2
18556 2
18557 2
18558 1
18559 3
18560 3
18561 4
18562 3
18563 3
18564 2
18565 6
18566 6
18567 3
18569 5
18570 1
18571 4
18572 4
18573 5
18574 6
18575 4
18576 3
18577 3
18578 3
18579 4
18580 2
18581 4
18582 3
18583 3
18584 11
18585 3
18586 5
18587 6
18588 1
18589 2
18590 4
18591 4
18592 5
18593 2
18594 2
18595 3
18596 6
18597 3
18598 7
18599 6
18600 5
18601 4
18602 4
18603 8
18604 7
18605 4
18606 9
18607 3
18608 2
18609 7
18610 4
18611 4
18612 2
18613 3
18614 4
18615 3
18616 11
18617 3
18618 4
18619 2
18620 5
18621 5
18622 7
18623 4
18624 3
18625 2
18626 10
18627 2
18628 5
18629 5
18630 3
18631 3
18632 7
18633 7
18634 4
18635 6
18636 6
18637 3
18638 4
18639 6
18640 5
18641 5
18642 5
18643 5
18644 2
18645 2
18646 3
18647 4
18648 3
18650 4
18651 1
18652 3
18653 8
18654 7
18655 4
18656 2
18657 3
18658 2
18659 5
18660 3
18661 6
18662 5
18663 5
18664 6
18665 5
18666 3
18667 6
18668 4
18669 1
18670 3
18672 3
18673 3
18674 5
18675 3
18676 13
18677 1
18678 5
18679 1
18680 3
18681 4
18682 3
18683 3
18684 6
18685 3
18686 5
18687 3
18688 3
18689 2
18690 6
18691 5
18692 3
18693 7
18694 6
18695 2
18696 4
18697 3
18698 2
18699 3
18700 3
18701 4
18702 6
18703 6
18704 6
18705 1
18706 4
18707 2
18708 3
18709 2
18710 5
18711 3
18712 2
18713 5
18714 4
18715 3
18716 2
18717 3
18718 3
18719 4
18720 3
18721 1
18722 2
18723 2
18724 3
18725 4
18726 5
18727 3
18728 1
18729 4
18730 5
18731 5
18732 5
18733 3
18734 6
18735 4
18736 4
18737 5
18738 2
18739 2
18740 3
18741 4
18742 1
18743 2
18744 4
18745 3
18746 3
18747 2
18748 8
18749 2
18750 7
18751 1
18753 3
18754 4
18755 7
18756 3
18757 4
18758 6
18759 4
18760 3
18761 2
18762 5
18764 4
18765 2
18766 4
18767 4
18768 2
18769 5
18770 2
18771 1
18772 5
18773 4
18774 3
18775 2
18776 2
18777 4
18778 1
18779 7
18780 6
18781 6
18782 4
18783 1
18784 3
18785 1
18786 3
18787 2
18788 3
18789 5
18790 3
18791 2
18792 2
18793 6
18794 3
18795 3
18796 4
18797 3
18798 5
18799 4
18800 6
18801 1
18802 5
18803 2
18804 2
18805 6
18806 2
18807 7
18808 4
18809 1
18810 4
18811 2
18813 1
18814 2
18815 2
18816 2
18818 5
18819 1
18820 5
18821 4
18822 3
18823 2
18824 2
18825 4
18826 1
18827 3
18828 4
18829 2
18830 7
18831 2
18832 4
18833 5
18834 4
18835 1
18836 3
18837 1
18838 2
18839 4
18840 4
18841 5
18842 2
18843 8
18844 1
18845 3
18846 2
18847 3
18848 1
18849 6
18850 4
18851 3
18852 5
18853 4
18854 2
18855 4
18856 1
18857 2
18858 1
18859 5
18860 2
18861 1
18862 1
18863 2
18864 2
18865 6
18866 1
18867 1
18868 4
18869 3
18870 6
18872 2
18873 2
18874 4
18875 4
18876 4
18877 5
18878 2
18879 2
18880 2
18881 2
18882 4
18883 2
18884 1
18885 2
18886 7
18887 7
18888 4
18889 4
18890 3
18891 4
18892 6
18893 4
18894 6
18895 2
18896 8
18897 2
18898 4
18899 4
18900 2
18901 2
18902 6
18903 2
18904 2
18905 3
18906 3
18907 2
18908 2
18909 4
18910 4
18911 5
18912 4
18913 5
18914 4
18915 4
18916 2
18917 2
18918 4
18919 3
18921 4
18922 5
18923 3
18924 1
18925 5
18926 3
18927 1
18928 1
18929 5
18930 2
18931 2
18932 3
18933 4
18934 5
18935 2
18936 1
18937 5
18938 3
18939 2
18940 2
18941 3
18942 4
18943 1
18944 3
18945 3
18946 3
18947 4
18948 2
18949 1
18950 3
18951 4
18952 4
18953 8
18954 5
18955 4
18956 1
18957 1
18958 4
18959 4
18960 4
18961 4
18962 5
18963 3
18964 4
18965 3
18966 6
18967 3
18968 7
18969 3
18970 3
18971 5
18972 1
18973 4
18974 1
18975 5
18976 4
18977 1
18978 1
18979 4
18980 6
18981 3
18982 2
18983 3
18984 1
18985 2
18986 2
18987 5
18988 2
18989 3
18990 3
18991 2
18992 3
18993 6
18994 2
18995 4
18996 2
18997 4
18998 2
18999 5
19000 4
19001 6
19002 1
19003 3
19004 3
19005 1
19006 5
19007 2
19008 2
19009 3
19010 4
19011 5
19012 4
19013 5
19014 3
19015 3
19016 2
19017 1
19018 2
19019 2
19020 4
19021 2
19022 3
19023 8
19024 6
19025 1
19026 1
19027 2
19028 3
19029 1
19030 4
19031 2
19032 4
19033 6
19034 3
19035 3
19036 3
19037 2
19038 5
19039 3
19040 4
19041 3
19042 6
19043 5
19044 4
19045 2
19046 4
19047 5
19048 3
19049 3
19050 7
19051 1
19052 7
19053 1
19054 5
19055 3
19057 3
19058 2
19059 3
19060 3
19061 3
19062 3
19063 6
19064 4
19065 3
19066 7
19067 2
19068 1
19069 4
19070 5
19071 2
19072 5
19073 4
19074 7
19075 1
19077 1
19078 4
19079 4
19080 2
19081 3
19082 5
19083 7
19084 4
19085 2
19086 2
19087 3
19089 4
19090 3
19091 3
19092 8
19093 7
19094 4
19095 1
19096 3
19097 3
19098 3
19099 1
19100 2
19101 2
19102 7
19103 3
19104 6
19105 3
19106 3
19107 5
19108 3
19109 2
19110 3
19111 7
19112 6
19114 6
19115 1
19116 3
19117 3
19118 2
19119 5
19120 1
19121 5
19122 4
19123 7
19124 1
19125 1
19126 2
19127 5
19128 5
19130 6
19132 3
19133 2
19134 3
19135 2
19136 2
19137 1
19138 3
19139 5
19140 2
19141 2
19142 5
19143 4
19144 3
19145 2
19146 3
19147 2
19148 3
19149 3
19150 4
19151 2
19152 3
19153 2
19154 4
19155 7
19156 4
19157 2
19158 1
19159 3
19160 4
19161 6
19162 7
19163 6
19164 2
19165 3
19166 2
19167 2
19168 1
19169 3
19170 2
19171 3
19172 1
19173 4
19174 2
19175 2
19176 3
19178 1
19179 2
19180 6
19181 2
19182 1
19183 1
19184 3
19186 4
19187 2
19188 1
19189 4
19190 2
19191 2
19192 2
19193 6
19194 2
19195 3
19196 5
19197 4
19198 2
19199 3
19200 2
19201 1
19202 3
19204 3
19205 3
19206 3
19207 2
19208 2
19209 1
19210 3
19211 4
19212 3
19213 5
19214 1
19215 3
19216 3
19217 1
19219 4
19220 6
19222 3
19223 2
19224 3
19225 4
19227 3
19228 5
19229 3
19230 5
19231 2
19232 3
19233 2
19234 2
19235 3
19236 3
19237 2
19238 3
19239 4
19240 2
19241 3
19242 3
19243 5
19244 2
19245 4
19246 5
19247 2
19248 4
19249 1
19250 2
19251 3
19252 5
19253 4
19254 7
19255 3
19256 2
19257 4
19258 3
19259 3
19260 3
19261 4
19262 1
19263 4
19264 3
19266 3
19267 5
19268 4
19269 4
19270 2
19271 4
19272 2
19273 4
19274 1
19275 1
19278 2
19279 3
19280 2
19281 3
19282 1
19283 6
19284 2
19285 5
19286 3
19287 1
19288 2
19290 5
19291 3
19292 5
19293 2
19294 6
19295 2
19296 3
19297 2
19298 1
19299 1
19300 2
19301 5
19302 1
19303 2
19304 2
19305 3
19306 8
19307 2
19308 2
19309 3
19310 2
19311 4
19313 4
19314 5
19315 3
19316 1
19317 4
19318 3
19319 2
19320 2
19321 6
19322 4
19323 5
19324 8
19325 6
19326 3
19327 4
19328 1
19329 1
19330 4
19331 1
19332 2
19333 3
19334 2
19335 2
19336 3
19337 2
19338 1
19340 6
19341 5
19342 3
19343 1
19344 2
19345 2
19346 2
19347 3
19348 3
19349 3
19350 2
19352 1
19353 5
19355 3
19356 3
19357 4
19358 1
19359 4
19360 2
19361 2
19362 2
19363 5
19364 3
19365 3
19366 4
19367 4
19368 5
19369 3
19370 1
19371 2
19372 2
19373 3
19374 3
19375 5
19376 2
19377 4
19378 1
19379 1
19380 3
19381 3
19382 2
19383 5
19384 5
19385 4
19386 3
19387 3
19388 1
19389 2
19390 1
19391 3
19392 4
19393 3
19394 2
19396 4
19397 6
19398 5
19399 4
19400 7
19401 2
19402 1
19403 2
19404 4
19405 3
19406 4
19407 11
19408 1
19409 2
19410 3
19411 3
19412 3
19413 3
19414 1
19415 2
19416 3
19417 8
19418 2
19419 1
19420 3
19421 1
19422 2
19423 3
19424 4
19425 4
19426 4
19427 3
19428 1
19429 1
19430 4
19431 3
19432 3
19433 5
19434 2
19435 2
19436 5
19437 4
19438 2
19440 3
19441 1
19442 1
19443 2
19444 4
19445 6
19446 1
19448 1
19449 4
19450 3
19451 4
19452 1
19453 5
19454 3
19455 6
19456 3
19457 4
19458 3
19459 4
19460 5
19461 2
19462 3
19463 2
19464 2
19465 2
19466 2
19467 1
19468 3
19469 3
19470 2
19471 5
19472 2
19473 2
19475 5
19476 2
19477 2
19478 5
19479 3
19481 2
19482 3
19483 5
19484 1
19485 4
19486 2
19487 2
19488 5
19489 3
19490 3
19492 4
19493 1
19494 3
19495 1
19496 7
19497 1
19498 3
19499 1
19500 2
19501 4
19502 4
19503 9
19504 1
19505 1
19506 3
19507 4
19508 5
19509 3
19510 1
19511 2
19512 3
19513 4
19514 1
19515 2
19516 9
19517 4
19518 5
19519 4
19520 2
19521 1
19522 2
19523 6
19524 2
19525 2
19526 2
19527 1
19528 2
19529 5
19530 3
19531 4
19532 4
19533 3
19535 3
19536 2
19537 4
19538 1
19539 2
19540 1
19541 5
19542 1
19543 1
19544 7
19545 1
19546 3
19547 4
19548 2
19549 3
19550 3
19551 1
19552 3
19553 2
19554 4
19555 3
19556 3
19557 3
19558 3
19559 2
19560 8
19561 4
19562 3
19563 2
19564 4
19565 2
19567 4
19568 1
19569 5
19571 3
19572 3
19573 4
19574 3
19575 2
19576 4
19577 1
19578 1
19579 1
19580 4
19581 4
19582 1
19583 3
19584 5
19585 1
19586 2
19587 1
19588 6
19589 1
19590 3
19591 2
19592 6
19593 1
19594 4
19595 5
19596 6
19597 3
19598 2
19599 2
19600 3
19601 4
19602 2
19603 5
19604 6
19605 1
19606 4
19607 2
19608 2
19609 6
19610 2
19611 1
19613 1
19614 3
19615 1
19616 2
19618 5
19619 1
19620 6
19621 6
19622 3
19623 3
19624 2
19625 2
19626 2
19627 4
19628 4
19629 2
19630 3
19631 1
19632 3
19633 4
19634 2
19635 2
19636 3
19637 2
19638 2
19639 5
19640 5
19641 4
19642 1
19643 1
19644 6
19645 6
19647 2
19648 3
19649 7
19650 3
19651 2
19652 1
19653 2
19655 2
19656 2
19657 5
19658 9
19659 2
19660 2
19661 5
19662 4
19663 2
19664 1
19665 3
19666 2
19667 2
19669 3
19670 6
19671 1
19672 6
19673 1
19674 3
19675 9
19676 2
19678 2
19679 1
19680 4
19681 4
19682 2
19683 7
19684 4
19685 5
19686 8
19687 7
19688 4
19689 1
19690 2
19691 7
19692 3
19693 5
19694 3
19695 1
19696 4
19697 4
19698 4
19699 2
19700 3
19701 5
19703 2
19704 6
19705 2
19706 2
19707 7
19708 3
19709 3
19710 3
19711 6
19712 10
19713 3
19714 1
19715 6
19716 5
19717 5
19718 4
19719 6
19720 4
19721 2
19722 4
19723 5
19724 4
19725 3
19726 2
19727 5
19728 3
19729 3
19730 4
19731 2
19732 3
19733 1
19734 4
19735 4
19736 7
19737 1
19738 2
19739 2
19740 2
19741 2
19742 1
19743 2
19744 3
19745 2
19746 5
19747 7
19748 7
19749 6
19750 3
19751 3
19752 3
19754 3
19755 5
19756 4
19757 2
19758 3
19759 1
19760 5
19761 1
19762 1
19764 5
19765 5
19766 3
19767 3
19768 2
19769 1
19770 2
19771 4
19772 4
19773 1
19774 2
19775 3
19776 6
19777 5
19778 5
19779 2
19780 7
19781 2
19782 5
19783 2
19784 2
19785 2
19786 6
19788 1
19789 2
19790 3
19791 3
19792 1
19793 1
19794 5
19795 2
19796 3
19797 6
19798 3
19799 3
19800 5
19801 3
19802 2
19803 3
19804 7
19805 6
19806 2
19807 1
19808 3
19809 2
19810 3
19811 1
19813 1
19814 3
19815 3
19816 3
19817 3
19818 6
19819 7
19820 1
19821 2
19822 1
19823 3
19824 3
19825 4
19826 4
19827 7
19829 2
19830 6
19831 6
19832 5
19833 2
19834 1
19835 1
19836 2
19837 6
19838 3
19839 3
19840 1
19841 2
19842 5
19843 3
19844 5
19845 3
19846 3
19847 2
19848 4
19849 4
19850 3
19851 4
19852 3
19853 4
19854 10
19855 2
19856 3
19857 3
19858 4
19860 3
19862 6
19864 1
19865 4
19866 6
19867 2
19868 2
19869 3
19870 4
19871 1
19872 5
19873 4
19874 3
19876 2
19877 4
19878 2
19879 3
19880 4
19881 3
19882 2
19884 1
19886 1
19887 3
19888 1
19889 3
19890 4
19891 7
19892 2
19893 3
19894 3
19895 2
19896 2
19897 9
19898 2
19899 4
19900 6
19901 2
19902 2
19903 7
19904 4
19905 6
19906 4
19907 5
19908 1
19909 2
19910 3
19913 2
19914 2
19915 2
19918 3
19920 4
19921 2
19922 1
19923 5
19924 2
19925 5
19926 2
19927 5
19928 2
19929 3
19930 4
19931 4
19932 5
19933 5
19934 1
19935 4
19936 6
19937 1
19938 3
19939 5
19940 2
19941 4
19942 1
19943 5
19944 6
19945 2
19946 4
19947 5
19949 2
19950 3
19951 1
19952 5
19953 2
19954 3
19955 5
19956 2
19957 4
19958 3
19959 1
19960 3
19961 4
19962 3
19963 1
19964 4
19965 1
19966 8
19967 2
19968 2
19969 3
19971 6
19973 6
19974 3
19975 5
19976 4
19977 1
19978 4
19979 5
19980 1
19981 4
19982 2
19983 5
19984 3
19985 4
19986 3
19987 1
19988 7
19989 3
19990 3
19991 3
19992 4
19994 2
19995 4
19996 5
19997 4
19998 3
19999 2
20000 1
20001 1
20002 4
20004 2
20005 1
20006 2
20007 3
20009 6
20010 3
20011 1
20012 6
20013 3
20014 2
20015 2
20016 1
20018 3
20019 6
20020 3
20021 1
20023 5
20024 4
20025 3
20026 3
20027 4
20028 5
20029 2
20030 4
20031 2
20032 2
20034 6
20036 1
20037 3
20038 4
20039 4
20040 3
20041 3
20042 1
20043 4
20044 2
20046 2
20047 2
20048 3
20049 1
20050 2
20051 1
20052 7
20053 4
20054 3
20055 5
20056 2
20057 2
20058 3
20059 2
20060 6
20061 1
20062 4
20063 3
20064 5
20065 1
20066 4
20067 4
20068 2
20069 2
20070 1
20071 3
20072 1
20073 2
20074 3
20075 4
20076 3
20077 4
20078 3
20079 4
20080 3
20081 4
20082 3
20083 3
20084 6
20085 4
20086 2
20087 3
20088 2
20089 2
20090 1
20091 1
20092 1
20093 3
20094 2
20095 1
20096 2
20097 5
20098 5
20099 7
20100 3
20101 2
20103 2
20104 4
20105 2
20106 3
20107 4
20108 3
20109 3
20110 2
20111 2
20112 1
20113 4
20115 3
20116 2
20117 3
20118 1
20119 3
20121 5
20122 4
20123 4
20124 4
20125 4
20126 2
20127 3
20128 3
20129 4
20130 4
20131 3
20132 5
20133 4
20134 4
20135 2
20136 3
20137 4
20138 3
20139 4
20141 3
20142 3
20143 2
20144 3
20145 2
20147 1
20148 2
20149 1
20150 3
20151 2
20152 9
20154 2
20155 4
20156 1
20157 5
20158 1
20159 2
20160 2
20161 2
20162 1
20163 2
20164 4
20165 3
20166 3
20167 5
20168 3
20169 2
20171 3
20172 3
20173 2
20174 3
20175 4
20176 2
20177 5
20178 3
20179 5
20180 3
20181 1
20182 6
20183 1
20185 1
20186 2
20187 4
20188 4
20189 1
20190 4
20191 3
20192 2
20193 4
20194 2
20195 3
20196 2
20198 4
20199 5
20200 1
20201 3
20202 3
20203 2
20204 3
20205 4
20206 2
20207 2
20208 2
20209 3
20210 4
20211 4
20212 3
20213 3
20214 1
20215 1
20216 4
20217 2
20218 5
20219 5
20220 3
20221 7
20222 1
20223 3
20224 4
20225 2
20226 4
20228 2
20229 4
20230 5
20231 7
20232 1
20234 1
20235 5
20236 7
20237 3
20238 3
20239 2
20240 2
20241 7
20242 4
20243 2
20244 2
20245 4
20246 3
20247 6
20248 3
20249 3
20250 4
20251 3
20252 2
20253 2
20254 2
20255 5
20256 2
20257 3
20258 1
20260 3
20261 4
20262 3
20263 2
20264 2
20265 6
20266 1
20267 2
20268 2
20269 6
20271 1
20272 6
20273 3
20274 2
20275 2
20276 5
20277 5
20279 3
20280 4
20281 5
20282 4
20283 4
20284 4
20285 5
20286 2
20287 2
20288 1
20289 4
20290 1
20291 3
20292 1
20293 4
20294 1
20295 4
20296 1
20297 6
20298 2
20299 2
20300 4
20301 1
20302 3
20303 3
20304 1
20305 3
20306 5
20307 4
20308 2
20309 3
20310 4
20311 6
20312 3
20313 5
20314 2
20315 1
20316 4
20317 3
20318 3
20319 1
20320 3
20321 1
20322 1
20323 2
20325 2
20326 5
20327 2
20328 5
20329 4
20330 5
20331 5
20332 3
20333 4
20334 8
20335 3
20336 2
20337 5
20338 4
20339 3
20340 2
20341 2
20342 2
20343 1
20344 3
20345 2
20346 4
20347 2
20348 2
20349 4
20350 5
20351 2
20352 1
20353 3
20354 6
20355 1
20356 1
20357 6
20358 2
20359 1
20360 3
20361 5
20362 3
20364 1
20365 5
20366 3
20367 1
20368 1
20369 6
20370 3
20371 3
20372 4
20374 5
20375 3
20376 4
20377 1
20378 2
20379 1
20380 9
20381 5
20382 1
20383 2
20384 4
20387 3
20388 3
20389 2
20390 2
20391 5
20392 3
20393 2
20394 2
20395 3
20396 2
20397 3
20398 4
20399 2
20401 4
20402 1
20403 2
20404 3
20405 1
20406 2
20408 2
20409 5
20410 4
20411 1
20412 2
20413 4
20415 2
20416 1
20418 6
20420 3
20421 2
20422 5
20423 4
20424 1
20425 2
20426 2
20427 3
20428 4
20429 4
20430 3
20431 4
20432 1
20433 3
20434 4
20436 1
20437 3
20438 2
20440 4
20441 5
20442 3
20443 4
20444 1
20445 4
20446 3
20447 6
20449 4
20450 3
20451 3
20452 3
20453 3
20454 1
20455 3
20456 2
20457 1
20458 5
20459 4
20460 3
20461 1
20462 1
20463 3
20464 1
20465 4
20466 2
20467 4
20468 5
20470 4
20471 5
20472 1
20475 3
20476 5
20477 2
20478 2
20479 3
20480 3
20481 4
20482 2
20484 2
20485 2
20487 3
20488 5
20489 3
20491 1
20492 1
20493 2
20494 5
20495 6
20496 2
20497 5
20498 2
20499 2
20500 3
20501 2
20502 4
20503 4
20504 2
20505 3
20506 2
20507 4
20509 6
20510 2
20511 2
20512 3
20513 4
20514 1
20515 4
20516 3
20517 4
20519 4
20520 2
20521 3
20522 5
20524 4
20525 1
20526 2
20527 2
20528 5
20529 2
20530 3
20532 3
20533 4
20534 4
20535 2
20536 2
20537 4
20538 2
20539 1
20540 3
20541 5
20542 1
20543 3
20544 3
20546 1
20547 5
20548 1
20549 3
20550 1
20551 2
20552 4
20553 2
20554 3
20555 3
20556 2
20557 3
20558 3
20559 5
20560 2
20561 3
20562 3
20563 3
20564 7
20566 2
20567 1
20568 6
20569 4
20570 4
20571 1
20572 1
20573 1
20574 2
20575 6
20576 2
20577 1
20578 1
20579 7
20580 2
20581 1
20582 1
20583 3
20584 5
20585 3
20586 2
20587 1
20589 3
20590 3
20591 3
20592 3
20593 3
20594 3
20595 2
20596 2
20597 3
20598 3
20599 1
20600 2
20601 4
20602 7
20603 2
20604 2
20605 2
20606 2
20607 1
20608 2
20609 1
20610 4
20611 6
20612 5
20613 2
20614 4
20615 3
20617 2
20618 4
20619 3
20620 2
20621 2
20622 4
20623 2
20624 4
20625 2
20626 6
20627 5
20628 3
20629 5
20630 2
20631 1
20633 3
20634 1
20635 1
20636 2
20637 1
20638 3
20639 3
20640 2
20641 3
20642 2
20643 4
20644 3
20645 1
20646 2
20647 2
20649 2
20651 2
20652 2
20653 1
20654 1
20655 2
20656 3
20657 4
20658 1
20659 1
20660 1
20661 2
20662 3
20663 3
20664 2
20665 3
20666 3
20667 3
20668 2
20669 3
20670 3
20671 2
20672 3
20673 2
20674 1
20675 4
20676 1
20677 1
20678 4
20680 1
20681 1
20682 4
20684 4
20685 1
20686 2
20687 5
20688 2
20689 1
20691 6
20692 3
20693 2
20694 3
20695 1
20696 1
20697 1
20698 2
20699 3
20700 1
20701 4
20702 5
20703 1
20704 1
20705 3
20706 2
20707 2
20708 2
20709 3
20710 3
20711 4
20712 2
20713 2
20714 5
20715 5
20716 2
20717 3
20718 1
20719 1
20720 3
20721 5
20722 2
20723 4
20724 1
20725 2
20727 1
20728 2
20730 3
20731 5
20732 2
20733 1
20734 1
20735 4
20736 2
20737 2
20738 1
20739 2
20740 2
20741 1
20742 1
20743 4
20745 2
20746 2
20747 8
20748 3
20749 5
20750 3
20751 2
20752 3
20753 2
20754 4
20755 2
20756 2
20757 2
20758 4
20759 2
20760 6
20761 1
20762 1
20763 2
20764 1
20765 4
20766 1
20767 4
20768 4
20769 3
20770 1
20771 3
20772 3
20773 2
20774 2
20775 2
20776 5
20777 5
20778 3
20779 2
20780 1
20781 3
20783 3
20784 4
20785 2
20786 2
20787 1
20788 4
20789 5
20790 3
20791 3
20792 1
20793 4
20794 1
20795 1
20796 2
20797 2
20798 2
20799 3
20800 3
20801 2
20802 4
20803 2
20804 5
20805 3
20806 2
20807 2
20808 4
20809 4
20811 2
20812 1
20813 1
20814 2
20815 2
20816 6
20817 4
20819 2
20820 2
20821 4
20822 1
20823 1
20824 2
20825 2
20826 1
20827 3
20828 3
20829 1
20830 2
20831 4
20832 1
20833 5
20834 1
20835 2
20836 1
20837 2
20838 2
20840 6
20841 1
20842 4
20843 4
20844 2
20846 3
20847 3
20848 4
20850 1
20851 4
20852 3
20853 3
20854 1
20855 1
20856 2
20857 4
20858 2
20859 3
20860 3
20861 3
20863 3
20864 4
20866 6
20867 2
20868 3
20869 1
20870 1
20871 1
20872 1
20873 1
20874 3
20875 2
20876 1
20878 4
20879 2
20880 4
20882 2
20883 8
20884 2
20885 4
20887 3
20888 1
20889 5
20890 5
20891 1
20892 4
20893 3
20894 4
20895 1
20896 2
20897 2
20898 2
20899 2
20900 3
20901 1
20902 2
20903 1
20904 1
20905 3
20907 4
20908 2
20909 1
20910 1
20911 2
20912 1
20913 4
20914 2
20915 2
20916 3
20917 2
20918 1
20919 1
20920 2
20923 2
20925 3
20926 2
20927 4
20928 4
20929 4
20930 2
20931 3
20932 2
20933 1
20934 1
20935 5
20936 1
20937 2
20938 1
20939 1
20940 1
20941 2
20943 1
20944 1
20945 5
20947 1
20948 1
20949 1
20951 1
20953 3
20954 2
20955 2
20956 2
20958 3
20959 1
20960 1
20961 1
20962 5
20963 2
20964 2
20965 1
20966 3
20967 1
20968 7
20969 1
20970 1
20971 5
20972 3
20974 7
20975 3
20976 1
20977 4
20978 1
20979 2
20980 1
20982 3
20983 1
20984 2
20985 3
20986 3
20987 4
20988 2
20989 5
20990 2
20992 1
20993 2
20994 3
20995 2
20997 2
20999 4
21000 8
21002 2
21003 6
21004 2
21005 2
21006 2
21007 6
21009 3
21010 4
21011 2
21012 5
21014 6
21015 2
21016 4
21017 3
21018 2
21019 3
21020 2
21021 1
21022 3
21023 1
21024 1
21025 1
21026 5
21027 2
21028 2
21029 3
21030 5
21031 4
21032 5
21034 2
21035 1
21036 1
21037 3
21039 1
21040 1
21041 2
21042 2
21043 1
21046 4
21047 2
21048 2
21049 3
21050 4
21051 2
21052 3
21053 3
21054 4
21055 1
21056 1
21057 4
21058 2
21059 1
21060 2
21061 2
21062 2
21063 3
21064 3
21065 4
21066 2
21068 3
21069 2
21070 1
21071 2
21072 6
21073 1
21075 4
21076 3
21077 6
21078 3
21079 4
21080 1
21081 2
21082 2
21083 1
21084 3
21085 1
21086 4
21088 2
21089 1
21090 4
21091 2
21092 2
21093 1
21094 3
21095 3
21096 3
21097 1
21098 3
21099 5
21100 2
21101 2
21102 2
21103 1
21104 4
21105 1
21106 3
21107 2
21108 8
21110 2
21111 3
21112 2
21113 1
21114 3
21115 3
21117 1
21118 4
21121 1
21122 1
21123 4
21124 2
21125 3
21126 5
21127 1
21128 3
21129 1
21130 1
21131 4
21132 2
21133 4
21135 3
21136 2
21137 4
21138 4
21139 1
21140 6
21141 1
21142 2
21143 1
21144 2
21145 2
21146 1
21147 5
21148 3
21149 4
21150 3
21151 2
21152 2
21153 1
21154 4
21155 3
21156 2
21158 3
21160 3
21161 2
21162 1
21163 4
21164 1
21165 3
21166 4
21167 3
21168 2
21169 2
21171 2
21172 2
21173 2
21174 3
21175 3
21176 2
21177 2
21178 3
21179 2
21180 3
21181 4
21182 1
21183 4
21184 3
21185 5
21186 1
21187 5
21188 2
21189 5
21191 2
21193 1
21194 2
21195 2
21196 1
21197 1
21198 3
21199 2
21200 3
21201 2
21202 4
21203 6
21204 1
21205 2
21206 2
21207 1
21208 4
21209 1
21210 2
21211 1
21212 2
21213 1
21214 2
21215 4
21216 1
21217 2
21218 2
21219 1
21220 1
21221 4
21223 3
21224 1
21225 2
21226 1
21227 6
21228 2
21229 1
21230 3
21231 5
21232 1
21233 3
21234 1
21235 2
21236 2
21237 2
21238 2
21239 4
21240 3
21241 4
21242 2
21243 1
21244 3
21245 1
21246 2
21247 1
21248 3
21249 1
21250 3
21251 3
21252 2
21253 3
21254 1
21255 1
21256 1
21257 2
21258 4
21259 1
21260 1
21261 1
21262 3
21263 4
21264 2
21265 1
21266 2
21267 2
21269 1
21270 1
21271 3
21272 2
21273 5
21274 8
21275 6
21276 2
21277 3
21278 3
21279 2
21281 1
21282 2
21283 1
21285 1
21286 1
21287 4
21288 3
21289 1
21292 2
21293 5
21294 2
21295 2
21296 4
21297 2
21298 1
21299 6
21300 3
21301 2
21302 1
21303 4
21304 2
21305 3
21306 3
21307 7
21308 1
21309 1
21310 1
21311 5
21312 2
21313 4
21314 2
21315 2
21316 3
21317 4
21318 3
21319 1
21320 5
21321 3
21322 4
21323 1
21324 2
21325 3
21326 4
21327 4
21329 2
21330 4
21331 3
21333 2
21334 1
21335 4
21336 1
21337 2
21338 1
21339 1
21340 4
21341 2
21342 2
21343 2
21344 3
21346 3
21347 1
21348 1
21349 3
21351 2
21352 1
21353 2
21354 6
21355 4
21356 5
21357 3
21359 2
21360 4
21361 1
21362 1
21363 3
21364 2
21365 2
21366 2
21367 2
21368 1
21369 3
21370 2
21371 2
21372 3
21373 2
21374 2
21375 1
21376 1
21377 2
21378 2
21379 1
21380 3
21381 2
21382 3
21383 5
21384 2
21385 3
21386 1
21387 2
21388 5
21390 3
21391 3
21392 1
21393 2
21394 4
21395 1
21396 1
21397 3
21398 3
21399 2
21400 4
21401 3
21402 1
21403 5
21404 1
21405 3
21406 2
21407 1
21409 2
21410 1
21411 1
21412 2
21413 4
21414 3
21415 1
21416 3
21417 1
21419 2
21420 1
21421 3
21422 2
21423 5
21424 4
21425 3
21426 1
21427 3
21428 2
21429 2
21430 2
21431 6
21432 2
21433 9
21434 4
21435 1
21437 3
21438 4
21439 2
21440 1
21443 2
21444 2
21445 1
21446 4
21447 3
21448 3
21449 3
21450 7
21451 3
21452 3
21453 3
21454 4
21455 6
21456 1
21457 2
21458 1
21459 1
21460 1
21461 3
21462 1
21463 3
21464 1
21466 5
21467 3
21468 4
21469 3
21470 1
21471 1
21472 1
21474 3
21475 3
21476 4
21477 2
21478 1
21479 2
21480 1
21481 2
21483 2
21484 1
21485 5
21486 4
21487 1
21488 5
21489 2
21490 2
21491 2
21492 2
21494 3
21495 2
21497 1
21498 3
21499 3
21500 4
21501 2
21502 3
21504 1
21505 4
21506 4
21507 1
21508 3
21510 4
21511 1
21512 2
21513 2
21514 1
21515 3
21516 2
21517 1
21518 3
21519 3
21520 2
21521 1
21523 2
21524 2
21525 2
21526 3
21527 2
21529 2
21530 3
21531 2
21532 4
21533 1
21534 4
21535 2
21536 2
21537 1
21538 4
21539 2
21540 3
21541 1
21542 4
21543 2
21544 1
21545 1
21547 2
21548 1
21549 5
21550 3
21551 2
21553 3
21554 2
21555 1
21556 2
21557 1
21558 3
21559 1
21560 3
21561 2
21563 3
21564 2
21565 3
21567 3
21568 1
21569 1
21570 2
21571 5
21572 2
21573 3
21574 3
21575 3
21576 1
21577 4
21579 2
21580 1
21582 4
21583 3
21584 3
21585 2
21587 4
21588 4
21589 5
21590 4
21591 5
21592 5
21593 2
21594 2
21595 1
21596 2
21597 2
21598 3
21599 4
21600 1
21601 4
21602 4
21603 1
21604 3
21605 1
21607 1
21608 5
21609 2
21612 3
21613 2
21614 3
21615 4
21616 2
21617 4
21618 2
21619 2
21620 3
21621 4
21622 4
21623 2
21624 1
21625 3
21626 3
21627 2
21628 1
21629 5
21630 2
21631 3
21632 6
21633 2
21634 3
21635 1
21636 2
21637 2
21638 2
21639 2
21640 1
21641 2
21642 3
21643 3
21644 1
21645 1
21646 4
21647 2
21648 2
21649 1
21650 2
21651 3
21652 1
21653 2
21655 5
21656 1
21657 2
21658 2
21659 3
21660 2
21662 1
21663 2
21664 3
21665 2
21666 7
21667 2
21668 6
21669 3
21670 4
21671 3
21672 1
21673 2
21674 5
21675 2
21676 5
21677 1
21679 2
21680 1
21681 7
21682 1
21683 1
21684 3
21685 1
21686 2
21688 1
21689 2
21690 1
21691 3
21692 3
21693 5
21694 1
21695 1
21696 6
21697 4
21698 3
21700 1
21703 2
21704 1
21705 2
21706 3
21707 1
21709 1
21710 2
21711 2
21712 1
21713 2
21714 2
21716 2
21717 2
21718 2
21719 3
21720 1
21721 1
21722 1
21723 1
21724 1
21725 1
21726 1
21728 1
21729 1
21730 3
21731 1
21732 1
21733 1
21734 4
21735 2
21736 2
21737 2
21738 3
21739 3
21740 1
21741 3
21742 1
21744 1
21745 3
21746 6
21748 2
21749 3
21750 2
21751 2
21752 3
21753 1
21754 4
21755 1
21756 1
21757 2
21758 3
21759 2
21760 2
21761 1
21762 2
21763 3
21764 2
21765 3
21766 1
21767 1
21769 2
21770 1
21771 3
21772 2
21773 3
21774 5
21775 2
21777 1
21778 1
21779 1
21780 5
21781 1
21782 4
21783 6
21784 3
21785 1
21786 2
21787 4
21788 3
21789 6
21790 2
21791 1
21792 3
21793 3
21794 7
21795 1
21796 1
21797 1
21798 2
21799 2
21800 1
21801 6
21802 6
21803 3
21804 3
21805 3
21806 1
21807 4
21808 2
21809 2
21810 2
21811 2
21812 1
21814 1
21816 2
21817 5
21818 2
21819 5
21821 2
21822 2
21823 1
21824 1
21825 2
21826 1
21827 2
21828 1
21829 2
21832 2
21833 1
21834 2
21836 1
21837 3
21838 3
21839 3
21841 2
21842 3
21843 3
21844 2
21847 4
21849 2
21850 1
21851 2
21852 1
21853 4
21856 1
21858 1
21859 1
21860 1
21861 1
21862 1
21863 2
21864 3
21865 1
21867 1
21868 2
21869 5
21870 1
21871 3
21872 1
21873 2
21874 3
21875 1
21876 3
21877 4
21878 1
21879 4
21881 1
21882 2
21883 1
21884 2
21885 1
21886 1
21887 1
21888 1
21889 2
21890 2
21891 3
21892 3
21893 1
21894 1
21895 1
21896 2
21897 3
21898 1
21899 2
21900 1
21901 2
21903 2
21904 2
21905 3
21906 1
21907 2
21908 2
21909 5
21910 1
21911 1
21912 1
21913 2
21914 4
21918 3
21919 3
21920 3
21921 2
21922 1
21923 3
21924 6
21925 2
21926 3
21927 2
21928 2
21929 1
21930 1
21931 4
21932 1
21933 3
21934 1
21935 1
21936 2
21937 1
21938 2
21939 3
21940 1
21941 4
21942 1
21943 1
21944 3
21945 1
21947 1
21948 2
21949 1
21950 1
21951 1
21953 1
21954 2
21956 1
21957 1
21958 1
21959 1
21960 2
21961 3
21962 4
21963 6
21964 3
21966 3
21967 4
21968 1
21969 1
21970 3
21972 2
21973 1
21974 1
21976 3
21977 2
21978 2
21979 1
21980 1
21981 3
21982 4
21983 2
21984 3
21985 2
21988 1
21989 4
21990 1
21991 2
21992 3
21993 2
21994 3
21995 7
21996 1
21997 1
21998 1
22000 2
22001 2
22002 1
22003 2
22004 3
22005 1
22006 1
22007 3
22008 4
22009 1
22010 2
22011 2
22012 2
22013 5
22014 3
22015 2
22016 2
22018 2
22019 3
22021 2
22022 3
22023 1
22024 1
22025 1
22026 2
22028 4
22029 1
22030 1
22031 2
22032 2
22033 1
22034 3
22035 5
22036 3
22038 4
22040 2
22041 2
22042 2
22043 2
22044 2
22045 1
22047 1
22048 4
22049 2
22050 1
22052 1
22053 2
22054 2
22055 1
22056 1
22057 3
22058 4
22059 3
22060 2
22061 4
22065 3
22066 2
22068 2
22069 4
22071 1
22072 1
22074 1
22075 2
22076 2
22077 5
22078 3
22081 3
22082 3
22083 2
22086 1
22087 3
22088 4
22089 3
22090 1
22091 1
22092 2
22094 3
22095 2
22096 2
22097 1
22099 1
22100 3
22101 2
22103 3
22104 2
22106 4
22107 3
22108 3
22109 3
22110 2
22111 2
22112 2
22113 3
22114 1
22115 1
22116 2
22117 1
22118 1
22119 1
22120 2
22122 1
22123 1
22125 2
22126 3
22127 2
22129 2
22130 4
22131 3
22132 4
22134 3
22135 1
22136 2
22137 2
22138 3
22139 1
22141 1
22142 2
22144 1
22145 1
22146 2
22147 2
22148 3
22150 2
22151 1
22152 3
22153 3
22156 1
22158 2
22160 1
22161 2
22163 1
22167 1
22168 1
22171 2
22172 5
22173 2
22174 1
22175 1
22176 2
22177 2
22180 4
22181 1
22182 1
22183 2
22184 2
22185 2
22186 3
22187 4
22188 6
22189 3
22190 1
22193 1
22194 2
22197 3
22198 2
22200 1
22202 5
22203 4
22204 3
22206 3
22208 2
22209 3
22211 2
22212 2
22213 1
22214 2
22216 2
22217 3
22218 5
22220 3
22222 3
22223 5
22224 2
22225 3
22226 2
22227 5
22228 5
22229 2
22230 2
22231 2
22232 5
22233 2
22235 1
22236 3
22237 2
22239 3
22240 3
22241 1
22242 2
22243 2
22244 3
22245 3
22246 2
22247 3
22248 1
22249 3
22250 2
22251 3
22253 2
22254 3
22255 3
22256 2
22257 3
22258 3
22260 2
22261 1
22262 1
22263 3
22264 5
22266 1
22267 4
22268 2
22269 2
22270 2
22271 2
22272 1
22274 3
22277 1
22278 5
22279 1
22281 2
22282 2
22283 1
22284 2
22285 1
22286 4
22287 4
22288 2
22289 1
22292 1
22293 1
22294 1
22295 2
22296 2
22297 1
22298 1
22301 4
22302 3
22303 2
22304 3
22305 2
22306 2
22307 3
22308 3
22311 4
22312 1
22313 1
22314 3
22316 2
22317 1
22318 2
22319 1
22320 1
22321 1
22322 1
22323 1
22324 1
22325 3
22326 4
22327 3
22328 2
22330 1
22332 3
22333 1
22334 2
22336 3
22337 1
22338 1
22339 3
22340 1
22341 2
22342 4
22343 2
22344 3
22345 3
22346 2
22347 1
22348 1
22349 2
22350 1
22351 3
22353 2
22354 2
22356 3
22358 3
22359 3
22360 3
22364 2
22365 4
22366 1
22367 1
22368 2
22369 1
22370 2
22371 2
22372 1
22373 1
22374 1
22376 1
22377 2
22378 2
22379 2
22381 1
22383 1
22385 1
22386 1
22390 1
22391 2
22392 2
22394 1
22395 2
22397 2
22398 2
22399 2
22401 3
22402 5
22403 3
22404 1
22405 1
22406 3
22407 3
22408 1
22409 2
22410 1
22411 1
22412 2
22413 1
22414 1
22416 2
22417 1
22418 2
22420 3
22421 3
22422 3
22423 1
22424 1
22425 2
22426 2
22427 3
22428 4
22429 2
22430 1
22433 1
22434 3
22435 1
22436 3
22437 2
22440 2
22442 1
22444 2
22445 2
22446 2
22447 1
22448 1
22449 2
22450 1
22451 3
22452 1
22454 1
22455 3
22456 3
22459 1
22460 1
22461 2
22462 1
22463 3
22464 4
22465 3
22466 1
22468 3
22469 4
22470 2
22471 1
22472 3
22473 2
22474 2
22475 3
22476 2
22477 1
22478 4
22479 2
22481 2
22482 3
22483 1
22484 1
22485 3
22487 1
22488 6
22489 2
22491 2
22492 3
22493 1
22494 1
22495 1
22496 1
22497 2
22499 4
22500 1
22501 1
22503 1
22505 1
22506 2
22507 1
22508 1
22509 1
22510 1
22511 2
22512 3
22513 2
22514 2
22515 1
22516 3
22517 1
22518 1
22520 1
22521 3
22522 1
22523 1
22524 1
22526 3
22527 1
22528 1
22530 1
22531 2
22532 1
22533 5
22534 1
22535 1
22537 2
22538 1
22539 3
22540 2
22541 1
22542 2
22545 2
22546 2
22547 1
22548 1
22549 3
22550 1
22551 1
22552 3
22553 2
22555 2
22557 2
22558 1
22559 1
22560 1
22561 3
22562 2
22563 1
22564 1
22566 1
22567 1
22568 2
22569 3
22570 2
22571 1
22572 1
22573 1
22574 1
22575 2
22576 3
22577 2
22578 2
22579 1
22580 3
22581 2
22582 5
22583 1
22584 2
22585 2
22586 3
22587 1
22588 1
22589 1
22590 4
22592 1
22593 1
22594 3
22595 1
22596 2
22597 3
22598 3
22600 3
22603 1
22604 1
22605 1
22608 2
22609 2
22610 1
22611 5
22612 2
22613 1
22614 2
22615 1
22616 2
22617 3
22618 1
22620 2
22622 5
22623 2
22625 1
22626 1
22627 1
22628 1
22629 2
22630 1
22631 2
22633 1
22634 2
22635 3
22636 1
22637 2
22638 2
22640 2
22641 1
22642 2
22643 1
22644 1
22645 2
22646 1
22647 1
22648 2
22649 2
22650 1
22651 2
22652 2
22653 2
22654 2
22656 3
22657 1
22658 1
22659 1
22661 2
22662 1
22663 1
22664 1
22665 5
22666 2
22667 2
22669 5
22671 2
22673 1
22675 3
22676 1
22678 3
22679 2
22680 3
22681 1
22682 1
22684 3
22685 4
22686 2
22687 3
22688 1
22689 1
22690 2
22691 3
22692 1
22693 2
22694 1
22695 2
22696 4
22697 4
22698 1
22699 1
22700 1
22701 3
22702 1
22704 3
22705 2
22706 3
22707 2
22708 2
22709 2
22710 3
22711 1
22714 2
22715 2
22716 3
22717 1
22718 1
22719 2
22720 1
22721 3
22722 1
22723 2
22724 2
22725 3
22728 1
22729 2
22731 1
22732 3
22733 1
22734 1
22736 1
22737 5
22738 1
22739 2
22740 1
22742 2
22743 2
22744 2
22745 1
22746 1
22747 1
22748 2
22750 1
22751 2
22752 2
22753 1
22754 2
22755 1
22756 2
22757 1
22759 1
22762 3
22763 5
22764 2
22765 2
22766 1
22767 3
22768 2
22769 4
22771 3
22772 4
22773 1
22774 2
22775 4
22776 2
22778 1
22779 2
22781 3
22782 2
22784 2
22785 3
22786 5
22787 1
22788 2
22790 5
22792 4
22796 1
22797 1
22799 4
22802 1
22803 1
22804 2
22805 3
22806 1
22807 2
22808 2
22809 1
22810 1
22811 1
22813 1
22814 2
22816 4
22818 1
22819 2
22820 1
22821 2
22822 1
22824 3
22826 2
22827 1
22828 1
22829 4
22830 2
22831 1
22832 1
22833 1
22835 1
22836 1
22837 3
22838 1
22839 3
22841 1
22842 2
22844 1
22845 3
22848 1
22850 1
22851 1
22852 1
22854 1
22855 3
22856 1
22859 1
22860 1
22861 1
22864 3
22866 2
22867 1
22868 2
22869 1
22870 2
22871 2
22872 1
22873 1
22874 1
22875 1
22876 1
22878 3
22879 1
22880 2
22881 1
22882 1
22883 1
22885 1
22886 1
22887 1
22888 2
22889 1
22890 1
22892 3
22895 3
22897 1
22898 2
22900 1
22901 2
22902 2
22903 2
22905 2
22906 2
22907 4
22908 1
22909 1
22910 1
22911 2
22912 1
22913 2
22914 2
22915 2
22917 1
22918 1
22919 1
22923 4
22924 2
22925 1
22926 3
22927 2
22928 1
22929 1
22930 1
22932 2
22936 2
22937 1
22939 1
22940 1
22941 2
22942 1
22943 1
22944 6
22945 1
22946 4
22947 1
22950 1
22954 1
22955 2
22956 2
22957 1
22958 1
22960 2
22961 1
22962 4
22964 2
22965 1
22966 2
22967 2
22969 2
22972 2
22973 1
22974 5
22975 1
22976 2
22978 1
22981 2
22982 1
22984 4
22987 2
22989 3
22991 2
22992 1
22993 3
22994 2
22995 1
22997 1
22999 2
23000 2
23002 1
23003 3
23004 1
23006 1
23007 3
23008 2
23010 2
23011 1
23013 1
23014 2
23016 1
23017 3
23018 2
23019 1
23020 1
23021 1
23022 2
23023 2
23024 2
23025 2
23026 2
23027 2
23028 2
23029 1
23031 1
23033 5
23034 2
23035 1
23036 1
23038 1
23039 2
23040 3
23041 2
23042 2
23044 3
23046 3
23048 1
23051 1
23053 2
23054 1
23055 2
23058 1
23060 1
23061 2
23062 2
23063 2
23064 2
23065 1
23067 1
23068 1
23069 1
23070 3
23071 1
23072 1
23074 1
23075 2
23076 1
23077 3
23078 2
23079 3
23080 1
23081 1
23084 2
23087 1
23088 1
23091 1
23092 1
23093 2
23094 3
23095 4
23096 1
23097 2
23098 2
23099 2
23100 5
23102 2
23103 2
23104 2
23106 1
23108 2
23111 1
23112 2
23113 1
23114 2
23116 4
23119 2
23121 2
23122 1
23123 1
23124 5
23125 2
23126 1
23128 1
23130 3
23131 1
23132 2
23134 2
23135 2
23136 2
23137 2
23138 1
23139 1
23140 1
23141 1
23142 2
23143 2
23144 1
23145 1
23147 2
23148 3
23149 3
23150 1
23151 2
23152 1
23153 1
23154 1
23155 3
23156 1
23157 1
23159 1
23160 3
23162 1
23163 3
23164 1
23165 2
23166 1
23167 1
23168 1
23169 5
23170 4
23171 1
23172 3
23173 1
23174 3
23175 1
23177 1
23179 2
23180 2
23182 3
23183 3
23184 1
23185 1
23186 3
23187 1
23188 4
23189 1
23190 3
23191 2
23192 1
23194 1
23196 1
23197 1
23198 1
23199 2
23200 1
23201 3
23205 1
23206 1
23207 1
23208 1
23209 1
23210 2
23211 1
23212 1
23213 3
23214 2
23215 1
23216 1
23217 1
23218 1
23219 1
23221 3
23223 3
23225 3
23226 1
23227 1
23228 2
23229 2
23232 2
23233 1
23234 1
23235 1
23237 2
23238 1
23240 2
23241 3
23242 1
23243 1
23246 1
23247 3
23248 2
23250 2
23251 1
23255 2
23256 1
23257 1
23258 1
23259 1
23261 3
23262 3
23264 2
23265 1
23266 3
23267 2
23268 1
23269 1
23272 1
23273 1
23276 2
23277 1
23278 2
23280 3
23282 1
23283 1
23284 1
23287 3
23289 1
23290 2
23292 3
23293 2
23295 4
23296 3
23297 1
23298 2
23300 1
23301 2
23302 2
23303 1
23304 3
23305 1
23306 1
23307 1
23309 2
23311 1
23313 2
23314 4
23317 4
23318 1
23319 2
23321 1
23322 2
23323 1
23324 2
23325 4
23326 1
23327 2
23332 1
23333 1
23334 2
23335 2
23337 1
23338 2
23339 2
23340 1
23341 2
23342 2
23345 1
23346 1
23347 4
23348 2
23349 3
23350 1
23351 1
23352 2
23353 2
23354 1
23355 1
23356 1
23357 2
23359 2
23362 2
23364 3
23365 4
23367 1
23369 1
23370 1
23371 3
23372 1
23374 4
23375 2
23376 4
23377 2
23378 1
23382 4
23383 1
23386 1
23388 4
23389 2
23391 1
23392 1
23393 2
23394 2
23395 2
23397 2
23399 2
23400 1
23401 2
23404 1
23405 3
23406 3
23408 1
23409 2
23411 1
23412 3
23413 2
23414 2
23415 3
23416 1
23418 2
23419 2
23420 2
23421 1
23422 2
23423 4
23424 2
23425 1
23426 1
23427 1
23428 3
23429 3
23430 2
23431 3
23432 2
23433 1
23434 4
23436 2
23437 1
23438 2
23440 2
23442 3
23443 1
23444 2
23445 3
23447 1
23448 2
23450 1
23453 4
23454 1
23456 3
23457 1
23459 2
23460 1
23462 1
23464 2
23467 3
23469 1
23470 3
23471 1
23473 3
23474 3
23475 1
23478 1
23479 3
23480 2
23482 1
23483 2
23484 1
23485 1
23486 2
23488 2
23489 3
23490 1
23491 2
23492 1
23493 2
23494 1
23496 1
23497 1
23500 1
23501 3
23502 1
23503 2
23504 1
23505 4
23507 1
23508 1
23509 1
23510 1
23511 1
23512 1
23513 3
23515 1
23516 1
23517 5
23519 1
23520 2
23521 1
23522 2
23523 2
23525 2
23526 2
23530 1
23532 1
23535 4
23536 3
23537 3
23538 1
23539 2
23542 3
23543 3
23545 1
23546 1
23547 4
23548 2
23549 2
23550 2
23551 1
23552 3
23553 1
23555 1
23556 1
23557 1
23559 2
23562 1
23563 2
23565 2
23567 1
23568 2
23569 3
23570 2
23573 2
23575 2
23576 3
23577 2
23578 1
23579 1
23580 2
23581 1
23582 1
23583 3
23584 1
23586 2
23587 2
23589 2
23590 2
23591 3
23592 3
23593 4
23594 2
23596 1
23597 2
23599 1
23600 2
23601 1
23602 3
23603 1
23604 4
23605 3
23606 4
23608 2
23609 2
23610 1
23611 2
23612 1
23613 2
23614 1
23616 1
23617 2
23618 1
23619 2
23621 3
23623 1
23624 1
23625 1
23626 1
23627 1
23629 1
23630 2
23631 2
23633 1
23634 2
23635 1
23636 2
23638 3
23639 1
23640 2
23641 1
23642 1
23643 1
23645 3
23646 4
23647 3
23648 1
23649 5
23651 2
23652 2
23654 2
23655 2
23656 1
23657 2
23658 1
23659 4
23660 2
23661 2
23663 1
23665 2
23667 1
23671 2
23672 2
23674 1
23675 2
23676 2
23677 2
23678 2
23679 1
23680 1
23681 2
23682 1
23683 1
23684 1
23685 4
23688 2
23689 2
23690 1
23691 1
23692 1
23693 2
23694 2
23695 1
23696 5
23697 2
23698 1
23699 2
23700 1
23702 1
23703 2
23705 3
23706 2
23707 1
23708 1
23709 1
23711 1
23712 2
23713 4
23716 2
23717 2
23720 1
23721 1
23723 1
23724 2
23725 1
23727 1
23728 1
23729 2
23730 1
23731 1
23732 4
23733 1
23734 4
23736 1
23737 3
23738 3
23739 2
23740 6
23741 3
23742 2
23743 3
23744 1
23745 4
23746 2
23749 3
23750 1
23751 1
23752 2
23753 2
23755 1
23756 1
23760 2
23761 4
23762 3
23763 2
23765 1
23766 1
23767 1
23768 3
23769 1
23770 2
23771 2
23772 3
23774 1
23776 3
23777 2
23778 1
23779 3
23780 1
23781 1
23782 2
23783 2
23787 1
23789 3
23790 1
23791 1
23792 1
23793 2
23794 2
23795 2
23796 1
23797 1
23798 3
23799 3
23800 3
23801 1
23803 2
23805 1
23806 4
23807 1
23808 1
23809 1
23810 1
23811 1
23812 1
23813 2
23814 1
23815 1
23816 2
23817 3
23818 3
23819 2
23822 1
23823 1
23824 1
23825 3
23826 2
23827 2
23830 1
23831 2
23832 2
23834 1
23835 2
23838 1
23839 2
23840 1
23841 1
23842 3
23843 1
23844 1
23846 1
23847 1
23848 1
23849 1
23850 1
23851 5
23852 3
23853 1
23854 1
23856 2
23857 2
23859 1
23860 3
23861 1
23862 2
23863 1
23864 1
23866 4
23867 2
23868 2
23869 2
23872 1
23874 5
23876 3
23879 3
23880 4
23883 1
23884 1
23885 1
23886 2
23887 2
23888 2
23889 1
23890 1
23891 2
23892 1
23893 1
23895 3
23896 1
23898 2
23899 1
23900 1
23901 1
23902 2
23903 3
23904 2
23905 2
23906 2
23908 1
23909 3
23910 3
23912 1
23914 2
23915 2
23917 2
23919 2
23920 1
23921 2
23922 1
23923 1
23924 3
23925 3
23926 3
23928 2
23929 3
23931 3
23932 4
23933 1
23935 4
23936 1
23937 2
23938 2
23939 2
23940 2
23941 2
23942 2
23943 1
23944 1
23945 1
23946 1
23947 2
23948 3
23949 3
23951 6
23953 1
23954 1
23955 1
23956 1
23959 2
23960 2
23961 2
23962 1
23963 4
23964 1
23965 1
23967 3
23969 1
23972 2
23973 2
23974 2
23977 2
23978 2
23979 2
23981 2
23982 2
23983 2
23984 1
23986 1
23987 1
23988 2
23989 2
23991 1
23992 1
23993 2
23995 4
23996 5
23997 1
23998 1
23999 2
24000 3
24002 1
24003 3
24005 2
24007 2
24008 1
24009 2
24010 1
24011 1
24012 1
24014 2
24015 1
24017 1
24018 3
24019 3
24020 2
24023 4
24024 2
24025 1
24028 2
24029 3
24030 2
24031 2
24032 1
24034 1
24035 1
24037 4
24038 3
24039 1
24040 1
24041 2
24043 2
24044 1
24045 1
24047 1
24052 1
24053 3
24054 3
24055 2
24057 4
24058 2
24059 2
24061 1
24062 1
24063 1
24064 1
24065 1
24066 1
24067 1
24068 1
24069 1
24070 3
24071 1
24072 3
24073 2
24074 4
24076 2
24077 6
24078 1
24080 1
24083 1
24085 3
24086 4
24087 2
24088 1
24089 1
24091 2
24092 1
24093 3
24094 1
24095 2
24097 1
24098 2
24099 1
24100 2
24101 3
24102 1
24104 1
24105 1
24106 3
24107 2
24109 2
24110 1
24112 3
24113 1
24114 2
24115 1
24116 2
24118 1
24119 1
24120 6
24121 1
24122 1
24123 1
24124 1
24125 5
24126 2
24127 5
24128 1
24129 1
24130 1
24131 2
24133 2
24134 2
24135 2
24136 4
24137 2
24138 3
24139 2
24141 2
24142 2
24143 1
24145 3
24146 1
24147 1
24148 1
24149 1
24150 1
24151 1
24152 2
24153 3
24154 2
24155 1
24157 2
24158 1
24159 1
24160 3
24161 2
24162 3
24163 2
24164 2
24165 1
24166 1
24170 1
24171 1
24172 2
24173 1
24174 3
24175 2
24176 1
24179 1
24180 1
24182 1
24183 3
24184 4
24186 2
24187 3
24188 2
24190 1
24192 2
24193 1
24194 1
24195 3
24196 1
24197 3
24198 2
24199 1
24200 1
24201 1
24202 4
24204 2
24205 3
24207 2
24209 1
24210 1
24212 1
24213 1
24215 3
24218 1
24219 2
24220 2
24222 1
24225 4
24226 1
24227 1
24229 2
24230 1
24232 2
24233 1
24236 1
24238 1
24239 1
24240 1
24241 1
24242 1
24244 2
24245 1
24246 1
24247 1
24248 1
24250 2
24255 1
24258 1
24260 1
24261 2
24262 2
24263 1
24264 1
24265 1
24266 1
24267 1
24268 2
24274 2
24275 1
24278 2
24279 2
24281 3
24282 1
24284 1
24285 1
24286 2
24287 1
24288 2
24289 1
24291 1
24293 1
24294 1
24295 3
24296 1
24298 2
24299 1
24300 3
24301 1
24302 3
24303 2
24305 2
24309 1
24311 2
24312 2
24313 2
24314 2
24315 3
24316 2
24317 3
24320 1
24321 1
24322 2
24323 1
24325 3
24327 1
24328 1
24329 4
24330 3
24331 3
24333 2
24335 2
24336 2
24337 1
24339 1
24340 2
24341 2
24343 1
24345 1
24346 1
24347 4
24348 2
24349 3
24351 1
24352 1
24354 2
24355 1
24356 2
24357 1
24360 2
24361 3
24362 2
24363 1
24364 1
24368 1
24371 4
24375 1
24377 2
24379 1
24380 2
24382 1
24383 2
24386 2
24388 2
24389 1
24393 1
24395 1
24398 1
24399 1
24400 3
24407 2
24408 1
24411 2
24412 3
24413 1
24414 1
24415 2
24416 1
24417 2
24419 4
24421 3
24424 1
24429 1
24431 1
24433 2
24434 1
24435 2
24436 1
24437 2
24438 1
24439 1
24441 3
24443 2
24445 1
24446 1
24448 5
24449 1
24454 1
24455 1
24458 3
24460 1
24461 1
24463 1
24464 1
24465 1
24466 3
24468 1
24470 2
24472 1
24473 2
24474 1
24476 1
24478 1
24481 2
24484 2
24487 1
24488 1
24489 1
24490 4
24492 2
24493 1
24494 2
24495 1
24496 3
24498 1
24499 2
24501 2
24502 1
24503 1
24504 2
24505 1
24506 1
24507 5
24508 1
24509 1
24510 2
24511 1
24512 1
24513 2
24514 3
24515 3
24517 2
24519 3
24520 2
24522 2
24523 2
24525 2
24526 6
24528 1
24529 3
24530 1
24531 3
24535 1
24537 1
24538 2
24539 2
24540 3
24541 2
24542 1
24543 1
24544 3
24545 1
24547 2
24548 2
24549 1
24550 1
24551 1
24552 3
24554 3
24555 5
24556 2
24557 1
24558 3
24560 1
24561 1
24562 1
24564 4
24567 1
24568 1
24571 2
24572 2
24574 1
24576 3
24577 4
24578 1
24580 1
24581 2
24582 2
24583 1
24585 1
24590 2
24591 2
24592 1
24595 1
24597 3
24598 1
24600 1
24603 1
24604 3
24605 1
24606 3
24608 3
24610 4
24613 3
24615 2
24618 1
24619 1
24620 3
24621 2
24622 1
24623 2
24625 1
24626 2
24627 1
24628 1
24629 1
24631 2
24632 2
24633 1
24634 1
24635 4
24638 1
24639 2
24640 1
24641 5
24642 2
24643 2
24644 1
24646 1
24647 1
24648 1
24649 3
24650 2
24651 1
24652 1
24653 1
24655 1
24657 1
24658 3
24659 1
24664 1
24668 1
24669 3
24672 3
24673 1
24674 3
24677 1
24678 1
24679 2
24681 2
24683 2
24684 3
24686 2
24688 3
24689 2
24690 1
24691 1
24692 1
24693 1
24696 1
24697 2
24698 1
24699 1
24700 2
24701 2
24702 1
24704 1
24705 2
24706 1
24707 2
24709 1
24710 4
24711 3
24712 1
24713 1
24715 1
24716 3
24718 2
24722 1
24723 1
24725 1
24726 2
24727 1
24729 1
24730 2
24732 2
24733 1
24734 3
24735 1
24736 2
24737 3
24738 1
24739 2
24740 2
24742 1
24743 3
24744 3
24745 1
24746 1
24747 1
24749 1
24751 1
24752 2
24753 1
24754 1
24755 1
24756 4
24757 2
24760 1
24761 1
24763 1
24764 1
24765 1
24766 3
24767 2
24768 2
24771 1
24772 1
24773 4
24774 3
24775 3
24776 1
24777 2
24779 1
24783 1
24785 1
24788 1
24789 2
24792 2
24793 2
24795 3
24798 1
24799 2
24800 2
24801 1
24802 1
24803 1
24805 1
24806 2
24807 2
24809 2
24810 1
24812 1
24813 2
24814 1
24815 3
24820 1
24822 4
24823 1
24824 2
24827 1
24828 2
24829 3
24830 2
24832 2
24833 2
24835 1
24836 1
24838 2
24839 2
24840 3
24841 1
24842 2
24844 3
24846 2
24847 3
24848 3
24850 1
24851 4
24852 1
24856 2
24859 1
24862 3
24863 2
24864 2
24865 1
24866 2
24867 2
24868 1
24869 1
24870 2
24871 1
24872 1
24874 1
24876 1
24879 2
24882 1
24883 2
24884 1
24886 1
24889 1
24890 3
24892 4
24894 1
24895 2
24896 4
24897 1
24899 2
24902 1
24905 1
24906 2
24907 2
24908 1
24909 1
24910 2
24911 2
24913 1
24914 2
24916 2
24918 1
24920 2
24921 2
24922 1
24926 1
24931 2
24935 1
24936 2
24937 2
24938 1
24940 1
24941 1
24942 1
24943 2
24944 2
24945 2
24947 3
24948 1
24949 2
24950 1
24951 1
24952 3
24954 2
24955 1
24956 3
24958 2
24961 1
24962 1
24963 1
24964 1
24965 3
24966 2
24967 1
24968 2
24970 1
24971 2
24972 1
24973 2
24974 2
24976 3
24978 1
24979 1
24981 1
24984 1
24986 1
24987 3
24989 1
24990 1
24991 1
24992 1
24993 1
24996 2
24997 1
24998 4
24999 2
25000 1
25002 2
25006 1
25008 1
25012 1
25014 1
25015 1
25017 1
25020 1
25021 1
25022 1
25024 1
25025 1
25026 1
25028 1
25029 1
25030 3
25031 1
25032 4
25033 1
25034 1
25037 1
25038 2
25039 3
25040 1
25041 1
25042 1
25043 1
25044 2
25045 3
25046 2
25047 1
25048 1
25052 2
25053 1
25055 1
25058 2
25061 1
25062 1
25064 1
25065 3
25066 1
25068 2
25070 3
25071 1
25074 1
25078 1
25079 2
25080 1
25081 1
25082 2
25083 1
25084 1
25085 1
25087 2
25090 2
25091 3
25094 1
25095 2
25096 2
25097 1
25098 2
25099 1
25100 1
25101 1
25103 2
25104 3
25105 1
25106 2
25107 1
25109 1
25110 1
25111 1
25113 3
25116 3
25118 1
25119 2
25121 1
25122 1
25125 2
25126 1
25128 4
25129 2
25130 3
25131 1
25132 1
25134 2
25135 2
25137 2
25138 2
25139 1
25140 1
25141 1
25142 1
25144 2
25145 2
25146 2
25147 2
25149 5
25150 1
25152 1
25153 1
25154 1
25155 2
25156 1
25157 2
25159 1
25160 2
25161 2
25163 1
25164 1
25165 2
25166 2
25167 2
25168 3
25170 1
25172 2
25173 1
25174 1
25176 1
25177 2
25178 1
25179 1
25180 1
25182 1
25184 1
25187 3
25188 2
25190 2
25191 1
25192 1
25193 2
25194 1
25195 2
25196 1
25197 2
25200 1
25201 1
25206 1
25207 2
25208 4
25209 2
25210 1
25213 1
25215 1
25217 5
25218 1
25219 1
25221 1
25222 2
25223 3
25224 1
25225 1
25226 2
25227 1
25228 1
25229 1
25230 2
25231 1
25234 1
25235 1
25236 2
25238 1
25239 2
25240 1
25241 1
25242 4
25243 1
25244 1
25245 3
25246 3
25247 3
25248 1
25249 2
25251 2
25252 1
25253 3
25254 1
25255 1
25256 2
25257 3
25258 2
25259 3
25260 2
25264 2
25265 2
25266 1
25268 1
25269 2
25270 1
25272 2
25273 1
25274 2
25275 1
25276 2
25277 2
25281 2
25283 2
25284 3
25285 1
25286 1
25289 3
25290 2
25291 1
25292 1
25293 1
25294 3
25295 2
25296 1
25297 3
25298 2
25301 2
25302 2
25303 1
25304 1
25305 1
25306 2
25308 1
25309 2
25310 1
25311 2
25312 1
25315 2
25316 1
25318 2
25319 1
25320 1
25322 1
25323 3
25324 1
25325 3
25326 2
25329 2
25330 1
25331 2
25332 1
25333 1
25334 3
25335 2
25336 1
25339 1
25341 1
25342 4
25343 1
25345 1
25348 2
25350 2
25351 1
25353 2
25354 1
25357 3
25358 1
25359 1
25360 1
25365 3
25366 1
25368 2
25369 1
25372 2
25373 2
25375 1
25377 2
25378 2
25380 3
25381 1
25382 1
25386 1
25388 3
25389 1
25391 1
25392 2
25393 1
25394 2
25395 1
25396 1
25398 1
25399 2
25400 2
25401 1
25405 1
25407 2
25408 2
25412 2
25414 1
25416 1
25417 1
25418 3
25420 2
25421 1
25424 2
25425 1
25426 1
25427 1
25430 1
25432 1
25434 2
25435 3
25436 1
25437 1
25438 3
25439 2
25440 1
25442 2
25443 1
25444 1
25445 1
25446 1
25447 4
25448 1
25449 1
25450 1
25451 1
25452 2
25453 2
25454 2
25458 1
25461 4
25462 1
25464 1
25465 1
25466 1
25467 2
25468 1
25470 1
25472 2
25473 2
25474 2
25477 3
25480 1
25481 1
25482 2
25483 1
25484 2
25486 3
25487 1
25488 2
25489 1
25490 2
25491 1
25493 1
25494 1
25496 3
25498 1
25499 1
25500 1
25502 2
25504 2
25505 2
25506 1
25507 5
25508 2
25512 3
25513 1
25517 1
25518 2
25519 1
25521 2
25523 1
25524 1
25529 1
25530 1
25531 3
25535 2
25537 1
25538 2
25540 2
25541 3
25542 2
25544 4
25546 2
25547 2
25548 1
25549 1
25550 2
25551 1
25552 2
25553 2
25554 3
25555 1
25559 2
25560 1
25561 2
25565 1
25567 2
25569 1
25571 1
25572 1
25573 1
25574 2
25576 1
25578 1
25580 1
25582 1
25585 1
25589 1
25591 1
25592 1
25593 1
25594 1
25596 2
25600 2
25603 2
25604 1
25605 2
25606 1
25607 1
25609 2
25611 3
25613 1
25615 1
25616 1
25617 1
25619 2
25620 1
25622 3
25624 3
25625 1
25626 1
25628 3
25629 1
25630 2
25631 2
25634 1
25635 1
25636 1
25637 6
25639 1
25640 1
25642 1
25644 1
25645 1
25646 1
25647 1
25648 1
25650 1
25651 3
25653 1
25655 2
25657 1
25658 1
25659 1
25660 1
25661 3
25662 2
25663 1
25665 4
25666 3
25669 1
25671 2
25677 1
25678 3
25680 2
25681 1
25682 1
25683 2
25687 1
25688 2
25689 1
25695 1
25696 2
25697 1
25698 5
25699 2
25702 1
25703 2
25705 1
25708 1
25709 1
25712 1
25714 1
25715 3
25717 2
25718 2
25719 3
25720 1
25721 1
25722 2
25724 1
25726 2
25728 2
25730 2
25733 1
25734 2
25736 1
25738 3
25739 1
25741 3
25742 1
25743 2
25744 2
25745 1
25746 1
25748 1
25749 3
25750 2
25751 2
25752 3
25753 1
25754 1
25757 3
25759 1
25760 2
25762 1
25768 1
25772 1
25773 3
25776 2
25777 1
25778 1
25779 2
25780 2
25781 1
25783 1
25784 1
25787 2
25789 1
25791 1
25792 1
25794 1
25795 4
25796 2
25797 3
25798 1
25799 4
25800 1
25804 1
25805 3
25807 1
25809 4
25811 1
25812 1
25813 1
25814 1
25815 1
25818 1
25820 1
25824 3
25825 2
25826 1
25827 1
25828 1
25829 1
25830 2
25837 1
25838 1
25839 1
25842 2
25847 1
25849 3
25850 1
25851 1
25855 2
25857 1
25858 1
25859 2
25860 2
25863 1
25864 3
25866 1
25867 2
25868 3
25869 2
25870 1
25871 1
25872 2
25873 2
25874 1
25875 2
25877 1
25881 1
25882 1
25883 1
25884 3
25885 2
25887 2
25889 1
25891 2
25892 1
25893 1
25894 1
25895 1
25897 1
25898 1
25899 1
25901 2
25903 2
25904 2
25906 2
25908 1
25909 1
25910 3
25911 1
25913 1
25915 2
25916 2
25919 1
25920 1
25922 1
25923 2
25924 1
25925 3
25926 2
25928 2
25929 1
25930 1
25931 2
25934 1
25938 2
25941 2
25942 2
25943 1
25944 1
25945 2
25946 1
25947 3
25949 2
25950 1
25951 1
25953 2
25954 3
25955 1
25956 2
25957 2
25958 1
25959 1
25960 1
25961 2
25963 3
25965 3
25967 1
25971 2
25972 1
25973 1
25975 2
25976 3
25977 2
25978 2
25980 1
25983 1
25984 1
25985 3
25987 4
25989 3
25990 2
25991 2
25992 2
25993 1
25995 2
25996 3
25997 1
25999 2
26002 2
26003 1
26005 2
26007 1
26008 1
26015 1
26016 1
26017 1
26018 2
26022 1
26023 1
26024 1
26026 1
26027 2
26028 3
26029 1
26030 4
26031 2
26033 1
26034 2
26035 3
26036 2
26037 1
26038 2
26039 1
26040 2
26042 1
26046 1
26047 1
26048 2
26049 4
26051 1
26052 1
26054 4
26056 1
26058 2
26059 3
26061 1
26062 1
26063 1
26065 2
26066 2
26067 1
26069 1
26070 1
26071 1
26072 2
26073 1
26074 4
26075 1
26078 1
26079 2
26080 1
26082 1
26083 3
26085 3
26086 2
26087 5
26088 2
26089 1
26093 3
26094 1
26096 1
26098 1
26099 1
26101 4
26102 1
26104 1
26105 2
26106 2
26108 1
26109 2
26110 1
26111 1
26112 1
26114 1
26116 2
26118 1
26119 1
26122 3
26123 1
26124 1
26125 1
26127 2
26131 1
26133 1
26134 1
26135 3
26137 2
26138 2
26139 1
26141 1
26142 2
26143 1
26145 1
26146 2
26148 1
26149 2
26150 1
26151 1
26153 1
26154 2
26155 2
26157 1
26158 1
26159 1
26160 1
26163 1
26165 1
26166 1
26169 2
26170 2
26172 2
26174 2
26176 3
26178 4
26179 6
26180 1
26181 3
26182 1
26184 1
26186 1
26188 2
26190 1
26191 2
26192 1
26193 1
26195 1
26197 1
26198 2
26199 2
26200 1
26201 2
26202 3
26203 1
26204 1
26206 1
26209 2
26210 2
26211 1
26214 2
26217 1
26219 1
26221 2
26224 1
26225 1
26226 1
26228 1
26229 2
26232 3
26234 2
26235 2
26236 1
26239 1
26240 1
26241 3
26244 1
26246 1
26247 2
26248 1
26249 1
26251 1
26252 1
26254 2
26255 1
26256 3
26257 5
26259 1
26260 1
26262 3
26263 2
26264 1
26266 2
26267 1
26268 2
26270 2
26271 1
26273 1
26274 1
26275 2
26276 1
26277 2
26278 3
26279 1
26280 3
26281 1
26282 4
26283 1
26284 1
26285 1
26287 3
26288 1
26289 1
26290 1
26292 1
26293 1
26295 2
26296 1
26297 4
26298 3
26299 1
26301 1
26302 1
26303 1
26305 3
26306 1
26308 2
26309 1
26310 1
26311 2
26312 3
26315 1
26318 1
26321 3
26322 1
26323 1
26324 3
26325 1
26326 1
26329 2
26331 4
26332 2
26333 1
26335 1
26336 1
26338 2
26340 1
26341 2
26344 2
26345 1
26347 3
26348 2
26350 2
26351 2
26352 2
26353 1
26354 1
26356 2
26358 1
26359 2
26360 1
26361 1
26363 1
26364 1
26365 2
26366 2
26369 3
26371 1
26373 1
26374 2
26375 2
26376 1
26378 2
26379 1
26380 1
26384 2
26385 1
26386 1
26387 1
26388 1
26389 1
26392 1
26393 1
26396 3
26397 1
26398 1
26399 2
26401 1
26403 1
26404 2
26405 3
26407 1
26408 1
26409 1
26412 2
26413 2
26414 1
26415 2
26416 2
26417 1
26418 1
26419 4
26422 2
26425 1
26426 1
26429 1
26431 2
26432 2
26433 1
26434 2
26436 2
26439 1
26440 1
26442 1
26444 1
26445 2
26446 1
26447 1
26449 1
26450 2
26451 1
26453 2
26454 2
26456 2
26457 1
26458 1
26459 1
26461 1
26464 3
26467 1
26468 2
26471 1
26472 2
26475 1
26477 1
26479 2
26481 1
26482 1
26483 4
26484 2
26488 2
26489 2
26493 2
26496 2
26497 1
26498 1
26499 1
26501 1
26502 1
26504 1
26505 1
26507 1
26508 3
26510 1
26511 4
26513 2
26514 1
26516 2
26520 1
26522 1
26523 3
26525 1
26526 2
26527 1
26528 1
26529 1
26531 1
26536 1
26537 1
26538 3
26540 1
26542 2
26543 1
26544 1
26545 1
26546 1
26547 1
26549 1
26550 1
26553 1
26554 2
26555 2
26556 2
26557 1
26559 2
26561 1
26562 3
26563 1
26564 1
26565 2
26566 2
26567 1
26568 1
26569 1
26570 3
26571 1
26573 4
26576 3
26577 1
26578 2
26579 1
26583 1
26584 1
26585 1
26586 1
26587 1
26588 1
26592 1
26593 3
26599 2
26601 1
26602 1
26603 1
26607 2
26609 1
26610 1
26611 1
26614 1
26615 1
26616 1
26617 2
26619 1
26623 1
26627 2
26629 3
26630 1
26632 1
26633 1
26639 1
26641 2
26642 1
26643 1
26644 1
26647 1
26650 3
26651 1
26652 1
26653 1
26654 1
26655 1
26658 2
26659 1
26660 1
26668 1
26670 2
26671 1
26673 1
26676 1
26683 1
26684 2
26685 1
26686 2
26688 3
26689 2
26690 2
26692 2
26693 1
26694 3
26695 1
26696 2
26697 1
26700 1
26701 1
26702 2
26703 1
26704 1
26707 1
26708 1
26712 1
26713 1
26714 2
26716 2
26717 1
26719 1
26720 1
26721 2
26722 1
26723 2
26724 2
26725 1
26728 1
26730 1
26731 1
26732 2
26733 1
26735 2
26737 2
26738 2
26739 2
26740 2
26741 1
26743 1
26744 2
26746 2
26747 1
26748 2
26749 1
26750 2
26751 1
26752 1
26754 1
26755 2
26756 2
26760 1
26761 1
26762 1
26763 3
26764 1
26765 3
26766 1
26767 2
26768 1
26769 2
26771 2
26772 1
26774 1
26775 1
26780 1
26781 2
26782 1
26783 3
26784 1
26787 1
26790 1
26791 1
26792 1
26793 1
26796 1
26800 1
26801 2
26802 1
26806 3
26807 2
26808 1
26809 1
26810 2
26812 1
26813 2
26814 3
26815 2
26816 1
26817 2
26820 1
26821 1
26823 2
26827 1
26828 1
26829 2
26831 2
26832 3
26835 1
26836 2
26838 2
26839 1
26841 1
26842 2
26843 1
26845 1
26847 1
26848 2
26849 1
26850 1
26851 2
26855 1
26857 1
26858 1
26859 1
26861 1
26862 2
26863 1
26864 1
26865 1
26869 1
26870 3
26871 1
26872 1
26874 1
26875 2
26876 4
26877 1
26878 2
26880 1
26881 1
26882 1
26883 1
26884 2
26885 2
26888 1
26889 1
26890 2
26891 1
26893 1
26894 1
26896 1
26897 2
26899 1
26900 1
26901 1
26903 1
26904 2
26905 3
26909 3
26910 1
26912 1
26915 1
26916 2
26919 2
26920 1
26921 2
26924 1
26927 2
26929 2
26930 2
26932 2
26933 1
26935 1
26938 1
26939 1
26940 1
26945 1
26946 2
26947 1
26950 1
26951 1
26952 1
26953 1
26955 2
26958 1
26959 1
26960 1
26961 1
26963 1
26965 1
26966 3
26967 1
26968 2
26969 2
26970 1
26971 1
26972 1
26974 1
26976 1
26977 1
26978 1
26980 1
26981 1
26982 3
26983 2
26984 2
26985 1
26986 2
26987 2
26989 1
26991 1
26993 1
26994 1
26998 1
26999 2
27001 1
27003 1
27005 2
27007 2
27008 1
27011 2
27014 1
27015 1
27016 2
27017 1
27020 1
27023 1
27024 1
27025 1
27026 2
27027 1
27029 1
27030 1
27036 2
27039 1
27040 1
27041 1
27042 1
27043 1
27044 1
27045 2
27048 2
27049 1
27050 1
27051 1
27053 2
27054 1
27055 1
27056 2
27057 2
27059 1
27060 1
27061 1
27063 1
27064 1
27066 1
27068 3
27069 1
27070 1
27071 2
27072 1
27073 1
27075 1
27076 1
27077 1
27080 1
27083 1
27084 1
27086 1
27087 1
27088 2
27089 1
27090 1
27093 1
27095 2
27096 1
27097 2
27098 2
27101 2
27104 2
27105 2
27108 3
27109 1
27111 1
27113 1
27114 3
27115 2
27118 1
27119 1
27121 1
27122 2
27126 1
27130 1
27135 1
27138 3
27140 2
27141 1
27145 1
27146 2
27147 1
27149 2
27155 2
27157 1
27159 1
27161 3
27162 5
27163 1
27165 1
27167 2
27168 1
27169 1
27173 2
27175 1
27177 1
27178 3
27180 1
27181 1
27182 1
27183 1
27188 1
27189 2
27190 2
27191 1
27194 2
27195 3
27201 1
27204 1
27205 2
27206 1
27207 3
27209 1
27210 2
27212 1
27214 1
27217 2
27219 2
27222 2
27223 2
27227 2
27228 1
27229 1
27231 2
27233 1
27234 1
27235 1
27236 1
27238 1
27239 1
27240 3
27241 2
27242 1
27244 2
27245 2
27246 1
27247 1
27249 3
27250 2
27251 1
27253 3
27255 1
27257 1
27259 1
27262 2
27263 1
27264 1
27265 2
27267 2
27269 1
27270 1
27271 3
27275 2
27276 3
27280 1
27282 2
27284 2
27286 1
27289 1
27291 2
27296 2
27297 3
27299 1
27300 1
27303 4
27304 1
27307 2
27308 1
27311 1
27312 1
27315 2
27317 1
27318 3
27319 1
27320 2
27321 1
27322 5
27323 1
27325 3
27327 1
27328 1
27329 1
27330 2
27332 1
27335 2
27337 2
27339 3
27340 1
27344 1
27345 1
27346 1
27348 1
27349 3
27353 3
27354 3
27355 1
27357 3
27358 2
27360 1
27361 1
27362 1
27364 3
27365 1
27367 1
27369 2
27371 3
27373 1
27377 1
27378 1
27379 1
27380 1
27381 2
27384 4
27385 2
27388 1
27391 3
27394 2
27395 1
27396 2
27399 1
27401 3
27402 1
27404 1
27405 1
27410 1
27411 1
27412 1
27413 2
27414 4
27415 1
27416 1
27417 1
27419 1
27422 1
27424 2
27425 1
27429 3
27430 1
27433 3
27434 3
27435 2
27437 1
27439 2
27442 1
27445 1
27447 2
27448 1
27449 2
27451 2
27452 1
27453 2
27454 1
27455 1
27456 2
27457 1
27460 1
27462 1
27463 1
27466 1
27467 1
27468 1
27469 1
27471 1
27473 1
27474 3
27476 1
27478 1
27480 1
27481 1
27482 1
27485 1
27486 1
27487 1
27491 2
27493 1
27494 1
27496 3
27498 2
27499 3
27500 2
27502 1
27505 1
27506 1
27513 2
27514 1
27515 1
27516 1
27517 1
27520 1
27521 1
27523 1
27528 1
27529 1
27530 3
27531 3
27532 1
27536 1
27539 2
27540 1
27541 1
27542 4
27543 1
27544 2
27545 1
27546 2
27547 3
27549 2
27551 1
27552 1
27553 2
27555 1
27557 1
27558 3
27559 1
27561 1
27562 2
27563 1
27564 1
27566 3
27567 2
27568 2
27570 2
27571 2
27572 1
27574 2
27577 1
27581 1
27582 1
27584 1
27588 1
27589 1
27590 2
27592 1
27596 1
27597 1
27598 3
27599 2
27600 1
27601 1
27602 1
27603 5
27604 1
27605 1
27607 1
27608 1
27610 1
27612 2
27613 1
27614 1
27615 2
27619 1
27621 1
27622 4
27625 2
27626 2
27628 2
27629 2
27630 2
27632 1
27635 1
27637 2
27640 3
27643 1
27644 2
27645 1
27646 1
27647 1
27649 2
27650 1
27651 1
27652 1
27655 1
27657 1
27661 3
27662 1
27663 1
27666 2
27667 1
27669 2
27670 2
27671 2
27673 1
27676 1
27678 2
27680 2
27681 1
27682 1
27683 1
27685 2
27686 2
27687 2
27688 1
27689 1
27690 1
27692 2
27695 2
27697 1
27698 2
27699 1
27700 2
27702 2
27703 1
27705 1
27706 1
27707 1
27708 2
27711 1
27714 1
27715 1
27716 2
27718 1
27719 1
27720 1
27721 1
27724 1
27726 2
27727 1
27729 1
27730 2
27733 1
27735 1
27739 3
27740 3
27742 1
27743 2
27745 1
27746 1
27747 1
27749 1
27750 2
27752 1
27754 2
27755 1
27756 2
27757 1
27760 1
27761 1
27765 1
27766 2
27768 1
27769 2
27770 2
27772 2
27775 1
27776 1
27777 1
27778 1
27779 3
27780 2
27781 1
27782 1
27787 1
27789 2
27790 2
27792 2
27794 1
27796 2
27797 1
27799 1
27800 1
27801 1
27802 3
27803 1
27804 1
27805 1
27806 2
27807 1
27810 1
27811 1
27815 1
27818 1
27819 2
27820 3
27821 2
27822 2
27825 1
27827 1
27829 1
27830 4
27831 1
27837 2
27838 1
27839 1
27840 1
27841 2
27842 1
27843 1
27844 2
27845 2
27847 2
27848 2
27849 2
27851 1
27852 2
27853 1
27854 2
27855 1
27859 1
27861 1
27862 1
27863 1
27866 4
27867 2
27869 2
27870 1
27871 3
27872 1
27873 1
27874 1
27876 1
27877 1
27882 1
27883 3
27886 3
27887 1
27895 1
27896 2
27899 1
27900 1
27901 2
27902 1
27911 2
27912 1
27915 2
27919 3
27920 1
27922 3
27924 2
27925 2
27927 1
27929 2
27930 1
27933 1
27934 3
27936 2
27937 1
27938 1
27940 1
27941 1
27942 2
27944 1
27945 2
27946 1
27949 1
27950 2
27951 1
27953 1
27954 1
27957 1
27958 1
27959 2
27960 2
27962 2
27963 1
27965 1
27966 2
27971 1
27972 1
27974 1
27976 2
27977 2
27980 3
27981 1
27982 1
27984 1
27985 1
27986 1
27988 1
27991 1
27992 3
27993 1
27994 1
27995 2
27996 1
27997 3
27998 2
28001 1
28004 1
28005 2
28007 4
28008 1
28009 2
28011 1
28013 2
28014 1
28016 1
28017 3
28018 1
28019 1
28024 1
28025 1
28026 1
28028 3
28029 1
28030 1
28033 2
28037 4
28038 3
28041 1
28042 1
28044 1
28045 2
28049 1
28050 1
28051 2
28052 1
28054 1
28057 1
28058 3
28059 2
28060 1
28061 2
28062 2
28063 1
28065 1
28066 1
28067 1
28069 2
28070 2
28071 2
28072 1
28075 1
28077 2
28080 1
28081 2
28083 1
28084 2
28085 1
28088 1
28089 1
28091 1
28092 2
28093 1
28095 1
28098 2
28100 1
28102 1
28103 1
28104 2
28105 1
28106 4
28107 2
28108 1
28112 3
28113 1
28117 1
28121 2
28123 1
28124 2
28127 1
28130 4
28131 1
28132 2
28133 2
28136 1
28137 2
28138 1
28139 1
28140 3
28141 2
28142 1
28143 1
28144 4
28145 1
28146 2
28147 2
28149 1
28150 2
28151 3
28154 2
28156 2
28158 1
28159 1
28160 3
28162 1
28166 1
28167 3
28168 2
28169 1
28170 1
28172 2
28173 2
28174 3
28175 2
28176 2
28177 1
28179 1
28181 2
28183 2
28184 2
28185 2
28188 1
28189 1
28190 1
28191 1
28192 2
28193 1
28197 1
28199 2
28202 1
28205 1
28207 2
28208 1
28209 1
28210 2
28211 1
28212 2
28213 1
28214 2
28215 2
28218 2
28219 3
28220 1
28221 1
28222 3
28223 3
28224 1
28225 1
28226 2
28228 2
28229 2
28230 1
28231 1
28235 1
28236 1
28237 1
28240 3
28241 4
28243 1
28244 1
28245 1
28247 1
28249 2
28250 2
28253 3
28255 1
28256 2
28257 1
28258 1
28260 1
28265 1
28267 2
28268 1
28276 4
28277 1
28280 1
28282 1
28283 2
28284 1
28285 1
28286 1
28287 3
28289 1
28290 1
28291 2
28296 1
28298 1
28299 2
28302 1
28303 2
28304 1
28306 1
28308 1
28311 1
28312 1
28313 3
28314 1
28315 1
28317 1
28319 1
28320 3
28321 2
28322 2
28324 1
28326 4
28329 2
28331 1
28332 2
28333 2
28334 2
28336 1
28338 1
28339 1
28340 2
28342 1
28343 1
28345 2
28346 1
28347 1
28348 1
28349 1
28350 1
28352 1
28354 1
28357 1
28360 3
28361 1
28363 2
28365 3
28366 1
28367 1
28368 1
28369 1
28371 2
28372 1
28373 2
28374 1
28377 1
28378 1
28380 1
28381 1
28383 1
28384 2
28385 1
28386 4
28387 2
28388 1
28389 1
28390 3
28392 3
28394 1
28396 1
28397 2
28398 1
28399 2
28404 1
28409 1
28414 1
28418 1
28420 1
28421 1
28423 2
28428 1
28429 2
28430 1
28431 1
28432 1
28436 1
28437 1
28441 1
28442 1
28444 3
28445 1
28446 1
28447 1
28452 1
28454 2
28455 2
28457 1
28458 3
28461 1
28465 1
28468 2
28470 1
28471 1
28473 1
28474 1
28475 2
28478 1
28479 2
28480 1
28482 3
28485 2
28486 2
28490 1
28491 1
28493 1
28494 2
28495 1
28498 1
28501 1
28502 1
28505 1
28507 1
28509 3
28510 3
28511 1
28513 1
28514 1
28515 1
28516 1
28517 2
28518 1
28519 1
28520 2
28521 1
28522 2
28524 3
28527 1
28529 2
28531 2
28534 2
28535 1
28538 2
28541 2
28542 2
28543 1
28545 3
28546 1
28547 1
28549 2
28551 1
28552 1
28554 1
28557 1
28558 1
28559 4
28560 1
28562 1
28563 1
28564 1
28565 3
28566 2
28567 3
28568 1
28570 1
28572 1
28573 1
28574 1
28577 2
28579 2
28580 1
28583 1
28584 1
28585 1
28586 1
28587 1
28588 2
28589 3
28591 2
28592 1
28595 1
28596 3
28597 1
28598 1
28599 1
28603 1
28605 1
28608 2
28609 1
28610 1
28611 1
28614 1
28615 1
28617 1
28618 4
28621 2
28622 1
28623 3
28624 1
28625 2
28628 1
28629 1
28633 1
28634 1
28639 1
28640 1
28642 1
28644 2
28645 1
28647 3
28653 1
28655 2
28656 1
28657 1
28659 2
28660 2
28661 2
28663 1
28665 2
28669 1
28673 2
28675 2
28679 2
28682 1
28683 1
28684 1
28685 2
28686 1
28687 1
28689 2
28692 2
28694 1
28695 2
28696 1
28697 3
28700 1
28701 3
28702 1
28703 1
28705 1
28706 1
28708 1
28709 1
28711 1
28712 1
28714 1
28715 1
28716 1
28717 1
28719 1
28722 1
28723 2
28726 3
28728 1
28729 2
28730 3
28731 1
28732 2
28733 1
28734 2
28737 1
28738 1
28739 1
28744 1
28745 2
28746 1
28750 1
28752 1
28754 2
28755 1
28757 1
28762 1
28764 1
28765 1
28766 1
28767 1
28769 3
28770 2
28771 2
28772 3
28773 2
28774 2
28775 3
28776 2
28777 3
28779 3
28780 1
28781 1
28782 1
28784 1
28785 1
28786 1
28787 3
28789 1
28790 1
28791 2
28793 1
28794 1
28795 2
28796 1
28799 1
28801 1
28803 1
28804 3
28806 1
28807 2
28810 2
28812 1
28816 2
28819 3
28821 3
28823 1
28824 1
28828 1
28833 3
28837 1
28838 2
28839 1
28842 1
28843 2
28844 2
28845 1
28847 1
28848 1
28849 1
28850 1
28851 1
28852 1
28854 1
28855 1
28857 1
28859 1
28860 3
28862 1
28866 2
28867 3
28868 1
28870 3
28872 2
28875 1
28879 1
28880 1
28881 1
28882 1
28885 2
28890 1
28891 2
28892 1
28894 1
28897 1
28899 1
28900 1
28903 2
28904 1
28905 1
28906 2
28910 2
28911 1
28912 1
28913 1
28914 1
28916 1
28917 1
28918 1
28922 1
28923 1
28924 1
28930 2
28931 1
28936 1
28941 2
28942 2
28943 1
28948 1
28949 1
28951 1
28956 2
28957 1
28958 1
28959 2
28960 2
28962 2
28965 1
28966 1
28967 3
28970 1
28974 1
28975 1
28976 2
28977 1
28978 1
28980 2
28981 2
28982 1
28983 1
28985 1
28986 1
28988 2
28989 1
28990 1
28993 1
28994 1
28996 2
28998 1
29000 2
29001 2
29003 2
29005 1
29007 1
29008 4
29014 1
29015 1
29018 1
29019 1
29021 1
29023 2
29027 1
29029 1
29030 2
29031 1
29035 1
29036 2
29038 1
29041 2
29042 2
29044 1
29045 3
29046 2
29047 1
29048 4
29049 1
29050 2
29051 1
29058 1
29060 1
29062 1
29066 1
29067 2
29076 1
29077 1
29079 1
29081 3
29083 1
29084 2
29085 1
29086 1
29087 3
29088 1
29090 2
29094 1
29095 1
29100 1
29101 1
29103 2
29106 1
29107 1
29111 2
29112 3
29113 1
29119 1
29120 1
29121 2
29122 2
29123 1
29124 2
29127 1
29128 1
29132 4
29133 2
29135 2
29137 2
29138 2
29143 1
29144 1
29145 2
29146 1
29147 2
29148 1
29149 3
29151 1
29152 2
29153 1
29156 2
29158 1
29159 2
29161 1
29162 1
29163 1
29167 1
29169 1
29176 1
29177 1
29178 1
29185 1
29190 3
29191 1
29192 1
29198 1
29200 1
29208 1
29209 1
29210 4
29213 1
29218 1
29222 2
29225 1
29229 2
29230 2
29232 1
29233 3
29236 1
29238 2
29239 1
29241 2
29242 2
29244 2
29245 1
29246 1
29249 2
29250 2
29251 1
29252 2
29262 1
29264 1
29268 1
29269 3
29276 1
29277 1
29283 1
29286 3
29287 1
29289 1
29294 1
29297 1
29298 2
29300 1
29303 1
29304 1
29305 1
29306 3
29309 1
29312 1
29316 5
29317 3
29318 2
29320 2
29322 1
29326 1
29327 3
29329 2
29331 3
29332 1
29336 1
29337 2
29338 1
29339 1
29342 1
29344 1
29345 2
29346 3
29349 1
29350 3
29352 1
29353 1
29354 1
29359 1
29361 1
29362 3
29363 1
29365 2
29366 1
29370 1
29372 1
29376 4
29377 2
29379 1
29380 1
29381 1
29388 1
29390 3
29393 2
29394 1
29395 1
29396 2
29397 1
29399 3
29400 1
29404 1
29406 1
29408 2
29412 3
29413 1
29414 1
29415 2
29416 1
29417 2
29423 2
29427 2
29428 1
29429 1
29431 1
29432 2
29434 1
29435 1
29438 1
29443 1
29446 2
29450 1
29451 1
29452 2
29453 1
29454 1
29455 2
29457 2
29459 2
29460 1
29464 1
29466 3
29469 1
29471 1
29473 1
29474 2
29475 1
29478 1
29479 2
29481 1
29484 1
29487 2
29490 2
29492 1
29493 1
29494 3
29495 1
29500 2
29501 1
29503 2
29504 1
29505 2
29507 2
29510 2
29511 2
29512 4
29513 1
29514 1
29517 1
29520 2
29521 1
29522 2
29525 1
29526 2
29528 1
29529 2
29530 2
29532 1
29534 3
29535 3
29536 1
29539 1
29540 2
29543 3
29544 1
29545 1
29546 1
29548 1
29549 2
29550 1
29555 1
29556 1
29559 1
29561 1
29562 1
29565 1
29570 1
29573 1
29576 1
29577 1
29578 1
29579 1
29580 1
29583 2
29584 2
29587 3
29589 1
29590 1
29592 1
29593 2
29594 1
29595 1
29597 1
29598 1
29599 1
29601 2
29602 4
29603 1
29605 2
29608 1
29609 1
29610 1
29611 2
29612 1
29613 1
29615 1
29617 1
29618 2
29619 2
29622 1
29623 2
29625 2
29626 1
29628 1
29629 1
29630 1
29632 2
29634 2
29635 1
29639 1
29640 2
29641 2
29643 2
29644 1
29645 2
29647 1
29648 3
29650 1
29653 1
29654 2
29655 1
29656 2
29660 2
29661 2
29662 1
29665 1
29672 1
29674 2
29675 1
29676 1
29678 1
29683 2
29684 2
29687 1
29689 1
29692 1
29694 1
29697 1
29699 1
29700 1
29703 1
29704 2
29706 1
29708 1
29710 1
29711 1
29714 1
29715 3
29720 3
29722 1
29723 1
29725 3
29726 1
29728 1
29729 1
29730 1
29731 1
29732 1
29734 2
29735 2
29736 2
29739 1
29743 1
29744 1
29747 1
29750 2
29751 1
29752 1
29754 3
29756 1
29760 1
29761 1
29762 1
29763 1
29764 1
29766 2
29771 1
29773 1
29776 1
29779 1
29780 1
29781 2
29782 1
29783 1
29784 1
29785 1
29788 1
29789 1
29790 1
29796 2
29798 2
29799 1
29802 1
29803 1
29809 1
29813 1
29814 1
29815 1
29817 2
29818 2
29820 2
29823 1
29824 1
29825 1
29826 1
29827 1
29828 1
29829 2
29831 1
29832 1
29833 2
29835 1
29838 2
29845 1
29849 3
29850 1
29852 2
29854 1
29857 1
29859 1
29862 1
29865 2
29866 2
29867 1
29869 2
29871 1
29872 1
29873 2
29878 2
29880 4
29881 1
29882 1
29884 1
29886 1
29889 1
29892 1
29895 1
29897 1
29899 1
29902 2
29903 2
29904 1
29907 1
29908 3
29910 2
29912 2
29915 1
29916 1
29918 1
29920 1
29921 3
29923 2
29925 2
29926 1
29929 1
29930 2
29931 1
29932 1
29933 1
29936 1
29937 1
29938 1
29940 1
29944 1
29946 1
29947 1
29949 2
29956 1
29961 1
29963 2
29966 1
29967 2
29970 2
29973 2
29977 1
29980 1
29981 1
29982 1
29984 2
29985 1
29986 1
29993 1
29994 3
29998 1
30000 2
30001 1
30003 2
30004 1
30006 1
30007 2
30008 1
30010 1
30011 1
30012 1
30014 1
30018 1
30021 1
30022 3
30023 1
30024 1
30030 1
30031 2
30035 1
30036 1
30037 1
30039 1
30040 1
30041 2
30042 1
30043 1
30044 1
30050 3
30053 1
30054 1
30058 1
30069 1
30070 2
30071 1
30073 1
30075 2
30076 1
30077 1
30078 1
30079 1
30083 1
30084 2
30086 1
30087 1
30088 2
30090 1
30092 1
30093 1
30096 2
30097 4
30099 1
30102 2
30103 3
30105 1
30110 1
30111 1
30117 2
30122 1
30123 2
30126 1
30128 1
30130 2
30134 1
30136 1
30141 1
30142 1
30144 1
30145 1
30146 1
30147 2
30148 1
30149 1
30151 1
30153 2
30154 1
30155 1
30157 1
30159 2
30161 2
30163 1
30165 1
30167 2
30168 2
30169 3
30170 1
30172 2
30173 1
30174 1
30176 2
30177 1
30179 1
30182 2
30183 1
30184 2
30186 1
30188 1
30190 1
30191 1
30194 1
30195 1
30196 1
30197 2
30198 1
30201 1
30204 1
30205 1
30206 1
30216 1
30217 2
30221 1
30225 1
30226 1
30227 1
30230 1
30233 1
30234 1
30238 2
30240 2
30241 1
30243 1
30244 1
30245 1
30246 1
30248 1
30249 2
30254 1
30255 1
30260 1
30267 1
30268 1
30270 1
30273 1
30274 1
30275 2
30276 2
30277 1
30278 2
30281 2
30282 1
30283 1
30284 1
30286 1
30288 3
30294 1
30295 1
30298 2
30299 1
30301 2
30303 2
30310 2
30312 1
30316 1
30317 1
30320 1
30321 2
30322 1
30327 1
30330 1
30331 1
30332 1
30333 3
30334 1
30337 2
30338 2
30342 1
30345 1
30349 1
30350 1
30351 1
30352 1
30358 1
30359 1
30360 2
30361 2
30367 1
30368 2
30369 1
30370 1
30371 1
30375 1
30376 2
30380 1
30382 2
30387 1
30388 1
30392 1
30395 2
30397 1
30399 1
30402 1
30403 1
30404 2
30405 1
30408 2
30409 1
30411 1
30413 1
30414 2
30421 1
30426 1
30435 1
30436 2
30437 1
30438 1
30439 1
30440 3
30441 1
30444 1
30450 1
30455 2
30456 1
30458 1
30459 1
30460 1
30470 1
30475 1
30476 1
30477 2
30478 2
30479 1
30480 2
30481 1
30482 2
30483 1
30484 1
30485 1
30487 1
30488 1
30490 1
30491 2
30500 1
30510 1
30512 1
30514 1
30517 1
30519 1
30520 2
30521 1
30522 2
30524 1
30527 2
30529 1
30532 1
30534 1
30537 1
30539 1
30547 2
30548 1
30549 1
30555 2
30557 1
30560 1
30561 1
30565 1
30566 3
30567 1
30570 1
30571 1
30573 1
30577 2
30578 1
30585 1
30587 1
30591 2
30593 1
30594 1
30595 2
30598 2
30599 1
30603 2
30604 1
30605 1
30606 1
30607 1
30608 2
30609 1
30610 2
30611 1
30616 1
30618 2
30619 1
30624 1
30626 1
30632 1
30637 1
30638 1
30645 2
30648 1
30649 1
30650 1
30652 1
30653 1
30656 1
30657 1
30658 1
30659 1
30661 1
30666 1
30667 2
30668 1
30669 1
30670 2
30671 1
30673 2
30675 1
30680 1
30684 1
30685 2
30691 2
30692 1
30695 1
30696 1
30697 1
30698 1
30699 1
30701 2
30703 1
30707 1
30708 1
30709 2
30713 1
30714 2
30715 3
30719 1
30722 1
30730 3
30735 1
30736 1
30737 1
30738 1
30740 1
30741 1
30746 2
30751 3
30754 1
30760 1
30762 1
30763 1
30765 3
30769 1
30770 1
30772 2
30773 1
30777 2
30779 1
30783 1
30785 3
30789 1
30792 1
30796 1
30797 2
30801 1
30807 1
30808 2
30809 1
30810 2
30811 1
30812 1
30813 1
30817 2
30819 1
30824 3
30825 2
30826 2
30828 1
30829 3
30830 2
30831 1
30832 1
30836 1
30837 1
30838 1
30841 1
30842 2
30848 1
30849 1
30859 2
30860 1
30864 2
30865 1
30867 1
30870 1
30879 1
30880 1
30883 2
30884 1
30888 3
30890 1
30891 1
30900 1
30902 1
30903 1
30904 1
30905 2
30908 2
30911 1
30913 3
30914 2
30916 2
30918 1
30920 1
30922 2
30923 2
30929 1
30930 1
30932 2
30933 1
30935 1
30938 1
30943 1
30944 1
30946 1
30948 1
30951 1
30954 2
30955 1
30956 1
30958 1
30959 2
30962 1
30963 1
30971 1
30973 1
30981 1
30982 1
30984 2
30986 2
30990 1
30992 1
30994 1
30998 1
31000 2
31004 1
31006 1
31007 2
31008 2
31011 1
31013 1
31016 1
31021 1
31022 1
31027 1
31029 1
31032 1
31033 1
31034 1
31035 1
31036 1
31037 1
31041 1
31047 1
31049 2
31053 1
31056 1
31058 1
31059 1
31060 2
31061 2
31066 1
31067 1
31068 1
31069 1
31073 1
31075 1
31076 1
31077 1
31079 2
31080 2
31081 2
31082 1
31083 1
31084 1
31086 1
31087 1
31088 1
31089 2
31090 2
31091 2
31094 1
31098 1
31099 1
31100 1
31103 2
31104 2
31107 1
31108 1
31111 1
31113 1
31115 1
31117 2
31119 1
31122 1
31123 1
31124 1
31125 1
31126 1
31129 2
31134 2
31139 1
31142 1
31146 2
31147 1
31150 1
31153 1
31154 1
31155 1
31158 1
31160 1
31163 1
31165 1
31166 1
31167 2
31169 1
31170 1
31174 1
31175 2
31176 1
31177 1
31178 1
31179 1
31181 2
31186 2
31190 1
31191 2
31194 1
31195 1
31198 1
31200 1
31205 1
31206 1
31209 1
31210 1
31212 1
31214 1
31215 1
31216 1
31221 3
31223 1
31226 1
31228 1
31231 1
31234 3
31235 1
31236 1
31238 1
31239 1
31241 1
31242 2
31244 2
31245 3
31246 2
31247 1
31249 2
31254 2
31257 2
31260 2
31261 1
31264 1
31267 1
31271 1
31273 1
31276 1
31278 1
31279 3
31280 1
31281 1
31283 1
31286 2
31287 1
31288 1
31291 1
31293 2
31294 1
31297 1
31303 4
31304 1
31306 1
31308 1
31311 2
31312 1
31313 1
31314 2
31315 1
31316 1
31320 2
31321 2
31323 2
31326 1
31327 1
31329 1
31330 1
31333 3
31343 1
31348 1
31351 1
31353 2
31354 1
31359 1
31360 1
31363 1
31364 3
31372 1
31376 1
31380 1
31382 3
31385 1
31388 1
31389 1
31390 1
31392 1
31398 2
31401 1
31406 1
31411 1
31419 2
31421 1
31423 1
31428 1
31430 1
31432 1
31433 2
31435 1
31439 1
31443 2
31444 1
31445 3
31447 1
31448 1
31450 2
31451 1
31453 1
31454 1
31456 1
31457 1
31462 1
31463 1
31469 1
31471 1
31478 2
31481 1
31482 1
31486 1
31488 1
31492 1
31499 1
31501 1
31518 2
31522 3
31526 1
31531 1
31532 1
31534 1
31535 1
31541 1
31542 2
31543 1
31544 2
31549 1
31551 1
31555 1
31559 1
31562 1
31565 1
31569 1
31570 1
31571 1
31572 1
31575 1
31576 2
31577 1
31579 1
31580 2
31581 2
31582 1
31583 1
31585 3
31588 1
31591 1
31594 1
31596 2
31599 1
31600 1
31602 1
31603 3
31607 2
31608 1
31609 1
31611 1
31613 2
31614 1
31616 1
31617 1
31626 1
31627 1
31628 2
31633 1
31634 2
31635 1
31636 1
31638 1
31640 2
31645 2
31648 1
31657 2
31658 1
31660 1
31663 1
31666 1
31667 1
31671 1
31677 1
31678 1
31679 1
31681 1
31682 1
31683 1
31685 1
31687 1
31688 1
31689 1
31690 2
31691 2
31693 1
31694 2
31695 1
31702 1
31705 1
31709 1
31717 1
31719 1
31722 1
31723 1
31727 1
31728 1
31734 1
31736 2
31738 1
31739 1
31745 2
31749 1
31752 1
31753 2
31763 1
31767 1
31771 1
31773 1
31774 1
31777 1
31778 2
31779 1
31782 1
31784 1
31786 1
31791 2
31793 2
31794 1
31798 1
31799 2
31800 1
31801 1
31803 2
31804 1
31806 2
31807 2
31808 1
31810 2
31816 1
31819 1
31820 1
31827 4
31828 1
31830 1
31832 1
31833 1
31835 1
31836 2
31840 1
31843 1
31846 1
31847 1
31849 1
31854 2
31856 1
31859 2
31860 1
31862 1
31864 2
31866 2
31874 2
31878 1
31879 1
31880 1
31881 1
31885 1
31886 1
31887 1
31890 2
31893 2
31898 1
31900 1
31903 1
31904 2
31905 1
31906 1
31909 1
31911 1
31912 1
31914 1
31918 1
31920 1
31923 1
31928 1
31932 1
31933 1
31934 1
31935 1
31953 1
31957 1
31961 1
31967 1
31971 1
31973 1
31976 2
31978 1
31980 2
31981 1
31982 1
31984 1
31986 1
31989 3
31990 1
31996 1
31997 1
31998 1
32001 2
32005 1
32006 3
32009 1
32010 1
32016 1
32017 1
32019 1
32021 1
32025 1
32026 1
32027 1
32029 1
32030 1
32035 1
32036 2
32037 1
32040 2
32043 1
32044 2
32045 1
32048 2
32052 3
32053 1
32057 1
32060 2
32064 1
32066 2
32068 1
32071 1
32072 2
32074 1
32078 3
32079 1
32082 1
32083 1
32085 1
32087 1
32096 1
32100 2
32102 1
32106 1
32107 1
32116 2
32119 1
32121 2
32122 1
32123 2
32128 1
32133 2
32139 1
32143 1
32146 1
32149 1
32151 1
32152 2
32158 2
32159 1
32160 1
32161 1
32162 2
32166 1
32171 1
32175 1
32177 2
32182 1
32185 1
32186 2
32189 1
32190 2
32191 1
32192 1
32195 1
32197 1
32198 1
32200 1
32202 1
32204 1
32206 1
32207 1
32211 1
32212 1
32213 1
32215 1
32216 1
32218 2
32219 1
32220 2
32223 2
32226 2
32232 2
32234 1
32237 1
32238 1
32239 1
32241 2
32244 1
32251 1
32253 1
32254 1
32257 2
32258 2
32259 1
32261 2
32263 1
32275 1
32277 1
32282 1
32287 1
32288 2
32293 1
32296 1
32297 1
32298 1
32300 1
32303 1
32305 1
32310 1
32311 1
32312 1
32313 1
32317 2
32320 1
32322 1
32324 1
32325 2
32326 1
32327 2
32330 1
32331 2
32333 2
32334 1
32335 1
32338 1
32340 1
32343 2
32346 1
32347 1
32350 1
32351 1
32361 1
32362 1
32364 1
32373 1
32374 1
32375 1
32376 1
32378 1
32379 1
32383 2
32384 1
32388 1
32389 3
32392 1
32394 1
32397 1
32399 2
32401 2
32403 1
32406 1
32407 1
32408 1
32410 1
32411 1
32418 2
32420 2
32422 2
32426 2
32434 1
32435 1
32437 2
32438 1
32439 2
32441 2
32447 3
32449 2
32451 1
32456 2
32457 1
32461 1
32468 1
32469 1
32471 1
32473 1
32475 1
32476 1
32478 1
32479 1
32481 1
32483 2
32486 1
32489 1
32493 1
32497 1
32498 1
32499 1
32500 1
32503 1
32506 1
32508 1
32509 2
32512 1
32514 1
32524 1
32528 1
32529 1
32530 1
32532 1
32537 1
32540 1
32541 1
32542 1
32545 2
32547 1
32551 1
32552 1
32560 1
32561 1
32562 1
32564 2
32565 1
32566 2
32567 2
32572 1
32574 1
32575 1
32577 1
32583 3
32586 1
32587 1
32589 1
32590 1
32592 1
32593 2
32595 1
32598 2
32602 1
32604 1
32605 1
32606 1
32607 1
32613 1
32618 1
32620 2
32621 1
32622 1
32625 1
32631 2
32636 1
32638 3
32641 1
32646 1
32650 1
32654 2
32657 1
32663 2
32668 2
32670 1
32675 1
32676 1
32680 2
32681 1
32682 2
32686 2
32688 1
32689 1
32691 1
32694 3
32700 1
32701 1
32705 1
32706 1
32711 2
32712 1
32714 1
32715 1
32718 1
32724 1
32728 1
32731 1
32733 1
32734 2
32736 1
32737 2
32742 1
32743 1
32746 1
32748 1
32749 1
32751 1
32753 1
32754 1
32761 2
32763 3
32764 1
32767 1
32768 2
32769 1
32776 1
32777 2
32779 1
32780 1
32784 2
32786 1
32787 1
32790 1
32791 1
32794 1
32798 1
32800 2
32802 1
32804 1
32812 1
32816 1
32819 1
32820 1
32822 1
32824 1
32826 1
32830 1
32835 1
32839 2
32843 2
32844 2
32846 1
32848 1
32850 1
32854 2
32855 1
32865 2
32866 1
32867 2
32873 1
32875 1
32879 1
32880 2
32884 1
32888 2
32891 1
32892 2
32895 1
32898 2
32901 1
32904 1
32906 1
32908 1
32909 1
32912 1
32915 1
32916 1
32917 1
32920 1
32922 1
32926 2
32928 1
32930 1
32933 1
32939 1
32940 1
32943 1
32951 1
32955 1
32956 1
32958 2
32962 2
32964 1
32968 1
32972 1
32975 1
32976 1
32980 1
32985 1
32988 2
32990 1
32991 1
32994 3
32996 1
32997 1
33003 1
33005 3
33006 1
33007 1
33009 1
33010 1
33011 1
33012 1
33014 1
33015 1
33016 1
33017 1
33018 1
33021 1
33022 1
33024 1
33027 2
33028 3
33029 1
33033 1
33036 1
33045 2
33046 1
33047 1
33050 1
33051 1
33052 1
33054 1
33055 1
33056 1
33058 1
33059 1
33061 1
33066 1
33071 1
33072 1
33073 1
33075 1
33081 1
33086 2
33090 3
33095 1
33096 2
33097 1
33103 1
33104 1
33108 2
33110 1
33111 1
33116 1
33118 1
33121 2
33122 1
33126 1
33127 1
33129 1
33130 1
33132 2
33137 1
33138 1
33139 1
33141 2
33143 1
33145 1
33151 2
33153 1
33154 2
33156 1
33157 1
33158 1
33162 1
33164 1
33177 1
33178 2
33181 1
33182 2
33184 2
33185 3
33187 2
33189 2
33191 1
33194 1
33200 3
33202 1
33209 1
33212 1
33214 2
33216 1
33218 1
33220 1
33225 1
33227 1
33231 2
33232 1
33235 1
33237 1
33240 1
33241 1
33243 1
33248 1
33253 1
33256 2
33260 2
33265 1
33266 2
33268 1
33274 1
33276 1
33277 1
33278 1
33284 2
33287 2
33288 1
33289 4
33292 1
33296 1
33301 1
33307 1
33308 1
33311 1
33313 1
33316 2
33318 1
33320 1
33327 2
33330 1
33331 1
33332 2
33333 1
33334 1
33336 2
33341 1
33342 1
33344 1
33347 1
33348 1
33349 1
33351 2
33353 1
33357 1
33361 1
33362 1
33363 1
33366 1
33368 1
33369 1
33375 2
33376 1
33377 3
33380 2
33381 1
33383 1
33386 1
33387 2
33389 1
33390 1
33392 2
33393 1
33394 2
33395 2
33398 1
33401 1
33404 1
33407 1
33408 1
33409 1
33411 1
33414 2
33417 1
33418 1
33419 1
33420 1
33430 1
33431 1
33433 1
33434 1
33438 1
33441 2
33443 1
33444 1
33453 1
33461 1
33463 1
33464 3
33468 2
33470 1
33472 2
33479 4
33481 3
33482 1
33485 3
33487 1
33489 1
33490 1
33491 1
33497 1
33500 2
33503 1
33504 1
33511 1
33514 1
33515 3
33516 1
33518 2
33519 1
33521 1
33523 1
33524 1
33526 2
33528 1
33531 1
33545 1
33546 1
33551 1
33552 1
33553 2
33555 3
33557 2
33558 1
33560 1
33562 1
33564 2
33571 1
33572 1
33573 1
33575 3
33576 1
33577 1
33579 1
33582 1
33585 1
33587 2
33589 1
33592 1
33593 3
33596 1
33598 1
33602 1
33603 1
33604 1
33605 1
33606 2
33608 2
33610 2
33611 1
33613 1
33614 1
33617 2
33618 2
33622 2
33626 1
33627 1
33631 1
33632 1
33633 1
33636 1
33640 2
33651 1
33653 1
33655 1
33657 1
33659 2
33663 1
33668 1
33669 1
33671 1
33674 2
33678 1
33679 1
33683 1
33684 2
33687 1
33690 1
33692 1
33696 1
33697 1
33702 1
33704 1
33705 1
33707 2
33708 1
33709 1
33710 2
33711 1
33712 2
33716 1
33719 1
33720 1
33721 1
33722 1
33723 1
33729 1
33730 1
33731 1
33733 3
33736 1
33738 1
33739 1
33741 1
33742 1
33744 1
33746 1
33747 1
33748 1
33750 2
33752 2
33753 2
33754 1
33755 1
33756 1
33758 1
33760 1
33765 1
33766 1
33769 1
33777 1
33779 1
33781 1
33784 1
33787 1
33788 1
33793 1
33795 1
33796 1
33798 1
33799 1
33802 1
33803 1
33804 1
33807 1
33808 1
33809 1
33811 1
33812 1
33815 1
33817 1
33818 1
33824 1
33826 1
33835 1
33837 1
33840 1
33841 1
33843 3
33844 2
33845 1
33850 1
33853 1
33854 2
33855 3
33857 2
33861 1
33866 2
33868 1
33872 1
33873 1
33874 2
33875 2
33876 1
33879 3
33882 3
33885 1
33887 1
33888 1
33889 1
33890 1
33891 1
33895 1
33897 1
33898 2
33899 1
33903 2
33904 2
33905 1
33906 1
33907 1
33909 1
33910 2
33911 2
33914 1
33915 1
33918 2
33920 2
33921 1
33925 2
33926 1
33927 2
33928 2
33930 2
33934 1
33936 1
33937 1
33938 2
33940 1
33942 3
33943 2
33944 1
33946 3
33949 3
33951 1
33952 1
33953 1
33955 1
33962 1
33965 1
33967 1
33970 1
33972 1
33973 3
33974 2
33979 2
33984 1
33986 3
33987 1
33990 1
33992 1
33993 1
33997 2
33999 1
34001 1
34002 1
34004 1
34005 3
34006 2
34008 1
34009 1
34010 3
34014 1
34015 1
34017 3
34018 1
34019 2
34020 2
34025 1
34027 1
34028 1
34029 2
34030 1
34031 3
34032 1
34034 3
34035 1
34037 1
34038 1
34039 1
34040 1
34041 1
34043 1
34048 2
34051 2
34052 1
34053 2
34054 1
34056 1
34058 4
34059 1
34061 1
34063 2
34064 1
34065 1
34067 1
34069 1
34070 1
34076 3
34077 1
34082 1
34083 1
34087 1
34088 2
34094 2
34097 3
34100 2
34101 1
34102 1
34104 1
34108 2
34109 1
34111 3
34112 1
34115 1
34116 1
34118 1
34119 1
34121 2
34122 2
34123 1
34126 1
34127 1
34128 2
34129 1
34131 2
34142 1
34143 1
34144 1
34145 1
34147 1
34151 1
34152 2
34155 1
34156 2
34160 1
34161 1
34163 1
34165 1
34166 1
34167 1
34169 1
34173 3
34174 1
34177 1
34178 2
34179 1
34180 1
34182 2
34183 1
34185 1
34187 2
34194 1
34195 2
34197 1
34198 1
34201 1
34203 2
34207 2
34208 1
34209 1
34210 1
34212 2
34213 2
34218 1
34219 1
34222 1
34225 2
34226 1
34231 1
34232 2
34235 1
34236 1
34239 1
34241 1
34242 3
34244 1
34245 1
34246 1
34247 1
34249 1
34254 2
34255 1
34257 1
34258 1
34264 2
34265 1
34266 2
34267 2
34269 1
34270 1
34272 1
34273 1
34276 1
34277 1
34282 1
34287 2
34289 1
34290 1
34291 1
34294 3
34299 1
34303 2
34304 2
34306 3
34307 1
34315 1
34323 1
34327 3
34330 1
34332 1
34334 1
34335 2
34336 2
34337 2
34338 3
34340 2
34341 1
34345 1
34346 2
34351 1
34352 2
34354 1
34355 1
34357 1
34359 1
34361 1
34362 2
34364 1
34368 1
34375 1
34377 1
34379 1
34387 1
34388 2
34397 1
34398 1
34399 1
34400 1
34401 2
34402 1
34404 1
34406 1
34407 1
34409 2
34415 2
34417 1
34419 1
34420 1
34421 1
34422 1
34424 2
34425 2
34434 1
34435 1
34436 1
34437 1
34439 1
34440 1
34442 2
34443 1
34446 1
34447 1
34448 2
34449 1
34451 2
34457 1
34458 1
34461 2
34462 2
34463 1
34465 1
34469 2
34470 2
34471 2
34473 1
34480 1
34481 1
34483 1
34488 1
34490 1
34491 1
34500 2
34502 1
34504 1
34505 1
34507 1
34508 1
34510 1
34512 2
34516 1
34517 1
34520 2
34521 2
34522 1
34525 1
34526 2
34529 1
34530 1
34534 1
34542 1
34543 1
34547 1
34549 1
34555 1
34556 2
34557 1
34562 1
34564 1
34565 1
34568 1
34569 1
34573 1
34574 1
34579 2
34582 1
34583 2
34584 1
34587 3
34591 1
34594 3
34595 1
34596 1
34600 2
34602 1
34604 1
34605 2
34608 1
34609 1
34611 1
34612 1
34614 2
34617 1
34620 1
34624 1
34626 2
34627 1
34628 1
34631 3
34635 1
34637 1
34639 1
34640 1
34645 1
34646 1
34647 1
34650 1
34653 2
34659 1
34660 2
34662 1
34664 1
34667 1
34668 1
34677 3
34678 1
34679 1
34681 2
34682 2
34685 1
34689 3
34690 1
34691 2
34692 1
34694 1
34695 1
34696 2
34698 1
34699 1
34700 1
34701 1
34711 1
34714 1
34717 2
34721 2
34722 1
34723 1
34724 2
34729 1
34730 1
34734 1
34737 1
34741 2
34742 1
34748 1
34751 2
34753 1
34755 1
34762 1
34763 1
34764 2
34767 1
34770 1
34772 1
34775 1
34776 2
34781 1
34782 1
34784 1
34789 1
34791 1
34794 1
34795 1
34796 1
34797 2
34799 1
34801 1
34802 1
34804 1
34805 2
34809 1
34818 1
34824 2
34829 1
34830 3
34831 1
34832 1
34834 1
34836 1
34837 1
34839 3
34841 1
34848 1
34852 1
34858 2
34859 1
34866 1
34868 1
34869 1
34871 1
34873 2
34876 1
34878 1
34880 1
34881 1
34882 1
34884 1
34885 1
34887 1
34889 1
34891 1
34892 2
34893 1
34895 1
34896 1
34902 1
34906 1
34907 1
34913 1
34919 1
34920 2
34927 2
34936 1
34937 2
34941 1
34949 1
34953 3
34958 3
34964 1
34965 1
34968 1
34969 1
34970 1
34974 1
34979 3
34985 1
34986 1
34989 2
34994 1
34995 1
34997 1
34999 1
35000 1
35002 1
35007 1
35013 1
35015 1
35017 2
35018 1
35020 2
35023 1
35025 1
35028 1
35031 2
35034 1
35035 2
35037 1
35042 1
35044 1
35045 1
35049 1
35050 1
35054 1
35055 1
35058 1
35060 1
35061 1
35062 1
35066 1
35069 1
35074 1
35075 1
35078 1
35079 2
35081 1
35083 1
35088 1
35095 2
35096 2
35100 1
35101 1
35102 1
35106 1
35111 1
35112 1
35114 1
35117 1
35118 1
35120 2
35126 2
35131 1
35132 1
35133 1
35134 2
35135 3
35136 1
35138 1
35143 1
35145 1
35148 1
35150 1
35154 2
35157 1
35161 1
35164 1
35165 1
35166 1
35173 2
35175 1
35180 3
35182 1
35189 1
35190 1
35191 1
35197 1
35199 1
35200 2
35205 1
35206 4
35209 1
35210 1
35213 1
35214 1
35216 2
35217 1
35218 1
35220 1
35225 1
35226 1
35234 2
35242 2
35245 2
35248 1
35249 1
35250 3
35253 1
35256 2
35260 1
35261 1
35269 1
35270 1
35272 1
35276 1
35278 1
35279 1
35281 2
35285 1
35292 2
35299 2
35301 1
35303 1
35304 1
35314 1
35315 2
35317 1
35322 1
35323 1
35324 1
35326 1
35328 1
35329 2
35331 1
35334 2
35335 1
35336 1
35338 1
35340 1
35342 1
35347 1
35348 2
35350 1
35358 1
35363 1
35365 1
35366 2
35368 1
35372 1
35376 1
35378 1
35379 2
35382 1
35383 1
35385 1
35387 1
35388 1
35389 1
35393 3
35394 1
35395 1
35396 1
35398 2
35399 2
35405 1
35406 1
35409 1
35411 2
35412 2
35414 1
35423 1
35427 2
35432 2
35437 1
35445 1
35446 1
35447 1
35450 1
35454 1
35456 1
35460 1
35461 1
35462 1
35463 1
35464 1
35471 2
35472 2
35473 1
35475 1
35476 1
35478 1
35480 1
35487 1
35497 1
35500 1
35505 2
35511 1
35514 1
35515 1
35521 1
35525 2
35526 1
35538 1
35545 1
35547 1
35552 2
35553 1
35554 1
35555 2
35558 1
35560 1
35567 1
35569 1
35570 3
35571 1
35574 1
35580 1
35583 1
35590 1
35596 1
35600 1
35604 1
35607 1
35610 3
35611 1
35615 1
35617 2
35618 1
35619 1
35628 1
35635 1
35636 2
35641 1
35647 1
35658 1
35661 1
35662 1
35663 1
35665 1
35668 1
35671 2
35676 1
35678 1
35681 1
35682 1
35685 2
35686 1
35693 1
35696 1
35697 2
35700 1
35702 1
35704 1
35705 1
35706 1
35707 3
35708 1
35713 1
35715 1
35716 1
35727 2
35730 1
35731 1
35734 2
35736 1
35739 1
35741 1
35744 1
35746 1
35747 1
35751 1
35753 1
35754 2
35755 1
35757 1
35760 1
35764 1
35770 1
35773 1
35776 1
35778 3
35789 1
35791 1
35793 1
35794 1
35795 1
35796 2
35804 1
35806 1
35808 1
35811 1
35813 1
35818 1
35819 1
35823 1
35825 2
35828 1
35829 1
35830 1
35833 1
35834 1
35839 1
35847 1
35849 1
35850 1
35852 1
35859 1
35866 3
35874 1
35880 2
35882 1
35884 1
35886 1
35888 1
35889 1
35894 1
35902 1
35909 1
35915 1
35919 2
35921 1
35923 1
35933 1
35935 1
35937 1
35941 1
35944 1
35947 1
35950 1
35953 1
35955 2
35960 1
35967 1
35968 1
35975 1
35976 2
35981 1
35988 1
35989 2
35990 1
35993 1
35998 1
36001 1
36002 1
36003 3
36007 1
36009 2
36012 2
36013 1
36015 1
36017 1
36023 1
36032 1
36034 1
36040 2
36041 1
36042 1
36043 1
36044 1
36045 1
36048 1
36051 2
36052 1
36056 1
36057 1
36059 1
36061 2
36066 1
36072 1
36073 1
36075 2
36076 1
36077 1
36078 1
36080 1
36087 1
36091 1
36093 1
36094 1
36098 2
36099 1
36101 1
36102 1
36105 2
36114 1
36118 1
36125 1
36126 1
36128 1
36130 1
36132 1
36133 2
36134 3
36135 1
36140 1
36142 2
36144 2
36148 1
36150 1
36151 1
36152 1
36154 1
36155 2
36157 1
36159 1
36161 2
36164 2
36168 2
36170 1
36171 1
36177 2
36178 1
36179 4
36182 1
36183 2
36192 2
36193 1
36198 1
36199 1
36200 1
36201 2
36202 1
36203 2
36204 1
36206 1
36207 1
36208 1
36209 1
36214 1
36217 1
36218 1
36224 1
36225 1
36229 1
36231 1
36232 1
36233 1
36234 1
36238 1
36239 1
36240 1
36242 1
36245 1
36247 3
36249 1
36250 1
36251 1
36252 1
36254 1
36256 1
36260 1
36265 1
36268 1
36269 1
36271 2
36273 1
36276 2
36277 2
36278 2
36282 2
36284 2
36287 1
36288 1
36289 1
36291 1
36292 1
36293 1
36296 1
36297 2
36301 1
36302 2
36306 1
36307 2
36310 1
36313 2
36321 1
36323 1
36324 1
36329 2
36330 1
36331 1
36336 1
36340 2
36342 1
36345 2
36346 1
36350 1
36359 1
36362 2
36366 1
36369 1
36371 1
36376 1
36380 1
36384 2
36387 1
36390 1
36391 1
36392 1
36393 1
36394 1
36395 1
36397 1
36399 2
36401 1
36409 1
36410 1
36412 1
36413 3
36414 1
36415 1
36416 1
36421 2
36423 1
36427 1
36428 1
36432 1
36434 1
36435 1
36436 1
36439 2
36441 1
36443 1
36446 1
36452 2
36454 2
36457 3
36460 1
36463 2
36465 2
36466 3
36467 2
36468 1
36472 1
36474 1
36475 1
36478 1
36480 1
36484 1
36487 1
36490 2
36494 1
36496 1
36497 1
36504 1
36505 1
36509 1
36510 1
36512 1
36518 2
36522 1
36525 1
36527 1
36530 3
36532 1
36535 1
36536 1
36537 1
36540 1
36543 2
36551 1
36555 1
36556 1
36557 1
36558 1
36560 1
36561 1
36562 1
36566 3
36568 1
36572 1
36580 2
36581 2
36582 1
36585 2
36586 1
36588 1
36591 1
36596 1
36600 1
36602 1
36606 1
36607 1
36611 1
36613 1
36617 2
36626 1
36627 1
36628 1
36631 2
36634 1
36637 1
36638 1
36646 1
36647 2
36652 2
36656 1
36658 1
36661 2
36663 2
36664 3
36672 1
36673 1
36676 2
36677 4
36679 1
36680 1
36681 1
36690 1
36694 1
36696 2
36700 1
36701 1
36703 1
36705 1
36706 1
36710 1
36712 1
36716 1
36718 1
36722 1
36725 1
36727 1
36730 1
36731 1
36734 1
36736 3
36737 1
36738 1
36741 1
36744 1
36747 1
36751 1
36752 1
36762 2
36764 2
36767 1
36769 1
36772 1
36773 1
36775 2
36782 1
36785 1
36793 2
36794 1
36797 3
36798 1
36801 1
36805 1
36807 1
36808 1
36813 1
36816 1
36817 1
36818 1
36823 1
36824 1
36826 3
36830 2
36831 2
36832 1
36833 1
36834 1
36835 1
36840 1
36842 2
36843 1
36845 1
36848 1
36851 1
36859 1
36862 1
36863 1
36865 2
36866 1
36868 1
36873 1
36878 1
36880 1
36881 1
36882 1
36883 1
36886 1
36887 1
36891 1
36892 2
36900 1
36905 1
36906 1
36911 1
36912 1
36916 1
36927 1
36939 3
36940 2
36942 1
36943 1
36944 1
36945 1
36946 1
36948 1
36952 1
36958 1
36964 1
36968 1
36975 1
36984 2
36986 2
36988 1
36990 1
36994 1
36997 1
36998 1
36999 1
37003 3
37008 1
37010 2
37011 1
37012 1
37015 1
37022 1
37025 2
37026 1
37030 1
37031 1
37038 1
37039 1
37041 1
37042 1
37043 1
37047 1
37052 1
37056 2
37060 2
37067 2
37074 2
37081 2
37086 1
37087 1
37092 1
37098 1
37099 2
37100 1
37102 1
37107 1
37112 2
37115 1
37118 1
37119 1
37124 1
37127 1
37128 1
37129 1
37130 1
37132 1
37134 1
37140 1
37149 1
37150 1
37158 1
37166 1
37172 1
37174 1
37177 1
37182 2
37187 2
37189 1
37197 1
37201 1
37203 1
37206 1
37209 1
37210 1
37214 1
37219 1
37221 1
37222 1
37227 1
37228 2
37234 1
37236 1
37237 1
37240 1
37244 1
37251 1
37253 1
37257 1
37258 2
37259 1
37267 1
37270 1
37272 1
37278 1
37287 1
37288 1
37290 1
37291 1
37292 1
37293 1
37298 1
37299 1
37302 1
37303 1
37307 1
37309 2
37312 1
37314 1
37319 1
37321 1
37323 2
37328 1
37330 1
37331 1
37337 1
37338 1
37339 1
37343 1
37344 1
37349 1
37358 1
37363 2
37367 1
37368 1
37373 1
37379 1
37380 1
37386 1
37391 1
37392 1
37393 2
37398 1
37400 1
37402 1
37406 1
37407 1
37412 1
37413 1
37429 2
37437 1
37440 3
37441 2
37449 1
37453 1
37458 1
37460 1
37464 1
37466 1
37468 1
37471 2
37472 2
37474 1
37476 2
37483 1
37489 1
37490 1
37492 1
37493 2
37496 1
37499 1
37504 1
37508 1
37513 2
37517 1
37520 1
37521 1
37533 2
37535 1
37539 2
37560 1
37561 1
37574 1
37575 1
37576 1
37577 1
37582 1
37583 1
37584 1
37590 1
37596 1
37599 1
37601 1
37602 2
37603 1
37605 1
37624 1
37628 3
37631 1
37633 1
37634 3
37646 1
37647 1
37651 1
37653 1
37657 1
37659 1
37669 1
37675 2
37680 1
37681 1
37684 1
37692 1
37693 1
37694 1
37696 1
37701 1
37709 1
37710 1
37712 1
37718 1
37722 1
37725 1
37727 1
37743 1
37744 1
37747 1
37753 1
37758 1
37759 1
37762 1
37768 1
37770 1
37772 1
37774 1
37783 1
37788 1
37790 2
37793 1
37794 1
37801 2
37804 1
37805 1
37807 1
37808 1
37819 1
37821 1
37825 1
37827 1
37828 1
37833 1
37836 2
37838 1
37845 1
37846 2
37849 2
37855 1
37857 1
37861 1
37863 2
37864 1
37867 1
37869 1
37871 2
37876 1
37877 2
37878 1
37879 1
37881 1
37883 1
37884 1
37891 3
37896 1
37900 2
37904 1
37905 1
37906 1
37909 1
37913 1
37915 1
37918 1
37920 1
37926 1
37932 1
37936 1
37937 2
37948 1
37951 1
37952 1
37955 1
37957 1
37964 1
37973 1
37974 1
37975 2
37977 1
37978 2
37981 1
37983 1
37985 1
37989 1
37992 1
37998 1
38001 1
38014 1
38015 1
38017 1
38021 1
38030 1
38031 1
38035 1
38036 1
38042 2
38045 2
38049 2
38050 2
38051 3
38052 1
38055 1
38058 1
38059 1
38062 1
38063 2
38065 1
38068 2
38076 1
38077 1
38078 1
38081 1
38084 1
38085 1
38087 1
38092 1
38094 1
38098 1
38101 1
38105 1
38106 1
38113 1
38116 1
38118 2
38122 1
38126 1
38127 2
38131 1
38139 2
38141 1
38142 1
38144 1
38150 1
38152 1
38162 1
38163 2
38164 1
38166 1
38175 1
38177 1
38179 1
38180 1
38183 1
38188 1
38195 1
38197 1
38200 1
38202 2
38204 1
38205 1
38207 2
38209 1
38212 1
38216 1
38218 1
38222 1
38225 1
38233 1
38236 1
38237 1
38241 1
38246 1
38251 1
38252 1
38262 1
38265 2
38268 1
38272 1
38278 1
38279 1
38280 1
38281 1
38283 1
38286 1
38290 4
38293 1
38294 1
38297 1
38298 1
38299 1
38300 1
38304 1
38317 1
38322 2
38324 1
38325 2
38327 1
38330 1
38332 1
38337 1
38338 1
38340 2
38341 1
38342 1
38343 1
38344 1
38358 1
38361 2
38365 1
38366 1
38368 1
38372 1
38374 1
38381 3
38384 1
38387 1
38389 1
38392 1
38395 1
38408 1
38415 1
38416 1
38425 1
38426 1
38427 1
38429 2
38441 1
38443 1
38447 1
38449 1
38451 1
38453 1
38456 1
38458 1
38463 1
38470 1
38488 2
38496 2
38503 1
38511 1
38512 2
38517 1
38526 1
38528 1
38538 1
38542 2
38543 1
38545 1
38546 1
38553 1
38554 1
38557 1
38559 1
38566 1
38567 3
38568 1
38571 1
38572 2
38578 1
38583 1
38585 1
38586 1
38587 1
38592 1
38598 2
38600 1
38603 1
38608 2
38611 1
38615 1
38619 1
38622 1
38626 1
38635 2
38644 2
38645 1
38646 2
38647 1
38657 2
38658 1
38660 2
38667 1
38670 1
38672 1
38675 1
38689 1
38690 1
38694 1
38702 1
38704 2
38705 1
38709 1
38711 1
38713 1
38715 1
38716 1
38718 1
38720 2
38722 1
38723 1
38724 1
38727 1
38729 1
38734 1
38736 1
38742 2
38757 2
38759 1
38763 3
38766 2
38768 1
38770 2
38771 1
38774 1
38782 1
38790 1
38793 2
38799 1
38803 1
38810 1
38811 1
38812 1
38814 1
38815 2
38816 1
38838 1
38839 1
38841 1
38844 3
38846 1
38853 1
38859 1
38863 2
38868 1
38869 1
38874 1
38875 1
38880 1
38883 1
38890 1
38891 1
38892 2
38893 1
38896 1
38898 1
38900 1
38901 2
38903 2
38906 1
38908 1
38912 1
38917 1
38919 2
38921 1
38926 1
38928 1
38935 1
38945 2
38955 2
38956 1
38958 1
38960 1
38961 1
38969 1
38970 1
38974 1
38975 2
38977 1
38983 1
38985 1
38991 1
38997 1
39004 1
39005 2
39008 1
39019 1
39020 1
39021 1
39022 1
39025 1
39026 2
39028 1
39029 1
39030 1
39035 1
39037 1
39039 1
39041 1
39043 1
39048 1
39050 1
39058 1
39060 1
39064 1
39066 1
39070 1
39076 1
39078 1
39091 2
39097 1
39098 1
39100 1
39101 1
39102 2
39105 1
39107 1
39109 1
39115 1
39116 1
39118 2
39122 2
39130 1
39144 2
39146 2
39151 1
39152 1
39154 2
39167 3
39171 1
39172 1
39174 1
39179 1
39182 1
39185 1
39186 1
39192 2
39193 1
39194 1
39197 1
39203 1
39204 1
39210 1
39214 1
39218 2
39219 1
39223 1
39226 1
39235 1
39238 1
39239 1
39243 1
39251 1
39255 1
39257 1
39263 1
39266 1
39267 2
39269 1
39274 2
39275 1
39276 1
39277 2
39278 1
39281 1
39282 2
39283 1
39284 2
39287 1
39290 2
39294 2
39297 3
39301 1
39303 1
39314 1
39320 1
39321 1
39324 1
39325 1
39328 1
39331 1
39335 1
39341 1
39342 1
39349 1
39353 1
39363 1
39365 1
39368 1
39370 2
39373 1
39374 2
39376 2
39380 1
39381 2
39384 1
39391 1
39396 1
39398 1
39399 1
39400 1
39415 1
39416 1
39419 2
39420 2
39427 1
39428 1
39437 1
39440 1
39444 1
39448 1
39449 1
39450 2
39451 1
39455 1
39458 1
39459 1
39461 1
39462 1
39463 1
39467 1
39469 1
39470 1
39471 2
39472 1
39474 1
39476 1
39486 1
39493 1
39502 2
39507 1
39509 1
39510 1
39513 1
39517 1
39519 1
39520 1
39523 1
39525 1
39528 1
39532 2
39538 1
39541 2
39542 1
39543 1
39548 1
39552 2
39554 1
39555 1
39559 1
39562 1
39570 1
39571 1
39575 3
39578 1
39579 2
39582 1
39584 1
39593 1
39596 1
39597 1
39606 1
39609 1
39611 1
39613 1
39614 1
39625 1
39626 2
39627 1
39628 1
39631 1
39632 1
39634 1
39635 1
39638 1
39639 1
39643 1
39647 1
39650 1
39652 1
39654 1
39660 1
39664 1
39665 1
39671 2
39675 1
39678 1
39679 1
39680 1
39684 1
39689 1
39694 1
39698 2
39704 1
39706 1
39707 1
39708 1
39709 1
39714 1
39715 2
39717 2
39719 1
39725 1
39728 1
39729 1
39732 1
39748 1
39751 1
39752 1
39759 1
39761 1
39763 1
39764 1
39766 2
39767 2
39769 1
39778 1
39780 2
39787 1
39791 1
39794 2
39796 2
39798 2
39802 1
39804 1
39805 1
39806 2
39811 1
39815 2
39816 1
39819 1
39820 1
39823 2
39824 1
39826 2
39828 1
39834 1
39838 1
39840 2
39843 1
39846 2
39855 1
39858 1
39860 1
39863 1
39866 1
39867 2
39870 1
39873 1
39874 1
39876 3
39880 3
39881 1
39889 1
39891 1
39894 2
39897 1
39898 1
39899 1
39902 1
39906 2
39907 1
39910 1
39911 1
39920 1
39928 2
39929 1
39931 1
39939 1
39940 2
39942 1
39943 1
39946 1
39949 1
39958 2
39962 1
39966 1
39969 1
39976 1
39980 1
39981 2
39983 2
39986 1
39989 2
39993 1
39995 1
39996 1
39997 1
39999 1
40000 1
40002 1
40003 1
40004 1
40005 1
40012 2
40014 1
40019 1
40020 2
40021 2
40026 2
40027 1
40029 2
40038 1
40042 2
40043 1
40045 1
40046 1
40048 1
40049 2
40052 1
40053 1
40054 1
40058 1
40059 1
40060 1
40061 1
40064 1
40066 1
40073 1
40081 1
40087 1
40088 1
40091 2
40095 1
40096 1
40098 3
40099 1
40101 1
40103 1
40104 1
40114 2
40116 1
40117 1
40120 1
40125 1
40129 1
40132 1
40135 1
40138 1
40140 1
40167 1
40173 2
40174 1
40184 1
40185 1
40187 1
40188 1
40191 1
40192 1
40193 1
40194 1
40195 1
40200 1
40208 1
40214 1
40216 1
40224 1
40226 2
40227 1
40239 1
40247 1
40250 1
40254 2
40267 1
40274 1
40278 1
40285 1
40288 1
40297 1
40298 1
40301 1
40303 1
40304 1
40305 1
40307 1
40310 1
40316 2
40322 1
40327 1
40332 1
40336 1
40337 1
40338 1
40340 2
40348 1
40362 1
40367 1
40368 1
40375 1
40376 1
40382 1
40385 1
40387 1
40388 1
40389 1
40391 2
40398 1
40405 1
40406 1
40407 1
40413 1
40415 3
40416 1
40425 1
40426 2
40427 1
40428 1
40431 1
40435 1
40439 1
40442 1
40444 1
40446 1
40453 1
40458 2
40462 2
40475 1
40479 1
40486 1
40491 1
40492 1
40495 1
40497 1
40500 2
40501 1
40502 2
40515 1
40518 1
40524 1
40528 1
40529 1
40549 1
40560 1
40571 1
40576 1
40577 1
40578 2
40587 1
40589 1
40593 1
40596 1
40597 1
40601 1
40602 1
40604 1
40607 1
40609 2
40611 1
40615 1
40616 1
40619 2
40622 1
40633 1
40635 1
40644 1
40645 1
40649 1
40651 3
40654 1
40658 1
40659 1
40661 2
40665 1
40673 1
40679 1
40694 1
40703 2
40706 1
40711 1
40714 1
40717 1
40734 1
40736 1
40737 1
40748 1
40749 1
40753 1
40756 2
40757 1
40761 1
40767 1
40779 1
40780 2
40782 2
40797 1
40799 2
40802 1
40808 2
40809 1
40812 1
40814 1
40815 1
40830 1
40840 1
40844 1
40845 1
40846 1
40847 1
40866 2
40867 1
40869 1
40873 1
40876 1
40887 2
40891 1
40892 1
40893 1
40898 1
40904 1
40906 1
40908 1
40918 1
40919 1
40924 1
40928 2
40933 1
40949 1
40957 2
40962 1
40973 1
40979 1
40990 1
41005 1
41006 1
41008 1
41009 1
41011 1
41021 2
41022 1
41024 1
41026 1
41035 2
41046 1
41047 1
41054 1
41058 1
41064 1
41067 1
41069 1
41070 1
41076 1
41077 1
41080 1
41081 1
41084 2
41086 2
41091 2
41100 1
41102 1
41104 1
41110 1
41115 2
41120 1
41123 1
41132 1
41133 1
41134 1
41141 1
41149 1
41159 1
41160 1
41163 1
41167 2
41170 1
41171 1
41175 2
41180 1
41182 1
41183 1
41186 2
41189 1
41191 1
41193 1
41194 1
41195 1
41198 1
41201 1
41204 1
41206 1
41214 1
41215 1
41216 1
41218 1
41222 1
41227 1
41230 1
41236 1
41243 1
41246 1
41247 1
41252 2
41256 1
41257 1
41259 1
41260 1
41267 1
41270 1
41279 1
41288 1
41292 1
41300 1
41304 1
41306 1
41316 2
41318 1
41325 1
41330 1
41334 1
41335 1
41337 1
41342 1
41345 1
41348 1
41349 3
41350 1
41357 1
41368 1
41371 1
41374 1
41378 1
41389 1
41391 1
41392 1
41395 2
41407 2
41408 1
41409 1
41415 1
41421 3
41422 1
41423 1
41424 1
41427 1
41428 1
41431 2
41432 1
41433 1
41436 1
41438 1
41440 1
41443 1
41445 1
41446 1
41452 1
41454 1
41455 1
41457 1
41460 1
41465 1
41467 1
41468 1
41470 1
41474 1
41484 1
41485 1
41488 1
41490 2
41493 1
41495 1
41497 1
41498 2
41499 2
41503 1
41505 1
41510 1
41514 1
41524 1
41525 1
41527 1
41534 2
41540 1
41541 1
41549 1
41550 2
41560 1
41565 1
41568 1
41569 1
41570 1
41573 1
41574 1
41576 1
41577 1
41578 1
41582 1
41583 1
41586 1
41588 1
41591 1
41600 1
41601 4
41612 1
41617 3
41633 1
41634 1
41647 1
41650 1
41655 1
41656 1
41658 1
41665 1
41672 1
41673 1
41683 1
41688 1
41698 1
41700 1
41704 1
41706 1
41708 1
41711 1
41714 1
41719 1
41725 1
41728 1
41729 1
41733 1
41735 1
41740 2
41741 1
41748 2
41752 1
41754 1
41755 1
41768 1
41771 1
41774 1
41776 1
41777 1
41784 1
41789 1
41790 1
41793 1
41795 1
41804 1
41807 1
41809 1
41815 1
41816 1
41819 1
41823 1
41824 1
41829 1
41830 1
41835 1
41838 1
41841 1
41847 1
41848 2
41850 1
41851 1
41863 1
41871 1
41874 1
41876 2
41877 1
41881 1
41883 1
41884 1
41885 1
41890 1
41897 1
41900 1
41904 1
41905 1
41909 1
41913 1
41916 1
41919 1
41922 3
41926 2
41928 1
41930 2
41931 1
41934 1
41937 1
41939 1
41942 2
41950 1
41954 1
41955 2
41956 1
41958 1
41959 1
41960 1
41962 1
41963 1
41965 1
41967 1
41970 1
41974 1
41976 1
41978 2
41981 1
41994 1
41998 1
42003 2
42004 1
42007 1
42015 1
42017 1
42018 1
42028 1
42034 1
42041 1
42042 1
42046 2
42055 1
42056 1
42062 1
42070 1
42083 1
42085 1
42088 1
42096 1
42098 2
42102 1
42105 1
42106 1
42107 1
42108 1
42114 1
42118 2
42119 1
42122 1
42124 1
42128 2
42129 1
42133 1
42135 1
42137 2
42139 2
42141 1
42143 1
42144 1
42148 2
42149 1
42151 1
42155 1
42158 1
42159 1
42166 1
42169 1
42172 1
42174 1
42178 1
42179 1
42181 1
42184 1
42185 1
42187 1
42192 1
42193 1
42199 2
42206 1
42207 1
42209 1
42210 1
42211 2
42216 1
42217 3
42219 1
42221 1
42222 1
42228 1
42239 1
42240 1
42247 1
42251 1
42262 1
42266 1
42270 1
42272 1
42281 1
42291 1
42294 1
42296 1
42299 1
42300 1
42308 1
42316 1
42325 1
42328 1
42330 2
42334 1
42338 1
42339 1
42341 3
42344 1
42352 1
42363 1
42368 1
42370 1
42374 1
42385 1
42391 1
42399 1
42401 1
42404 1
42409 1
42411 1
42421 1
42423 1
42431 1
42434 1
42435 1
42436 1
42438 1
42440 1
42443 1
42447 1
42458 2
42460 1
42462 3
42463 1
42465 1
42473 1
42478 1
42481 2
42482 1
42485 1
42498 2
42510 1
42514 1
42516 1
42521 2
42522 1
42524 1
42526 1
42528 1
42529 1
42536 1
42538 1
42539 3
42540 1
42542 1
42549 1
42550 1
42559 1
42562 1
42564 1
42565 1
42571 1
42577 1
42587 1
42594 1
42595 1
42596 1
42599 1
42603 1
42610 1
42611 1
42618 1
42622 2
42623 2
42631 1
42638 1
42645 1
42647 1
42650 1
42651 1
42653 2
42661 1
42666 1
42667 1
42669 1
42676 1
42678 1
42688 1
42689 1
42691 2
42693 1
42698 1
42700 1
42702 2
42705 1
42707 1
42711 1
42712 1
42714 1
42717 1
42721 1
42727 1
42734 1
42737 1
42746 1
42747 1
42751 1
42753 1
42769 1
42771 1
42772 2
42773 2
42774 1
42775 1
42780 1
42784 1
42788 1
42793 1
42794 1
42799 1
42802 1
42806 1
42808 1
42816 1
42826 1
42827 1
42829 1
42831 1
42834 1
42837 1
42838 1
42839 1
42843 2
42844 1
42856 2
42858 1
42866 1
42871 1
42877 2
42878 2
42879 1
42884 1
42885 2
42886 1
42888 1
42899 2
42900 1
42901 1
42903 1
42908 1
42916 1
42918 1
42929 1
42944 1
42946 1
42952 1
42953 1
42956 2
42958 1
42962 1
42966 1
42976 1
42980 1
42981 1
42982 1
42988 2
42989 1
42990 1
42994 2
42996 1
43002 1
43003 1
43004 2
43005 1
43006 1
43015 1
43025 1
43028 1
43029 1
43032 1
43034 1
43037 1
43041 1
43051 1
43054 1
43055 1
43061 1
43062 2
43070 1
43081 2
43085 1
43090 1
43092 1
43101 1
43104 1
43107 1
43109 1
43113 1
43120 1
43125 2
43129 1
43134 1
43143 1
43147 1
43158 1
43159 1
43160 1
43163 1
43166 1
43168 1
43177 2
43185 2
43188 1
43190 1
43193 1
43196 1
43198 1
43203 1
43220 1
43224 1
43228 1
43229 1
43232 1
43233 1
43238 1
43239 1
43242 1
43243 1
43244 2
43250 1
43252 1
43255 1
43264 1
43267 1
43269 1
43272 1
43275 1
43287 1
43288 1
43290 2
43294 1
43299 1
43301 1
43303 1
43311 1
43313 1
43322 1
43323 1
43326 1
43331 1
43343 1
43349 1
43352 1
43354 1
43360 1
43364 1
43366 1
43378 1
43396 1
43405 1
43413 1
43429 1
43430 1
43434 1
43437 1
43440 1
43441 1
43442 1
43446 1
43447 2
43451 1
43452 1
43453 1
43454 1
43457 1
43465 2
43466 1
43475 1
43479 1
43481 1
43484 1
43485 1
43487 1
43496 1
43506 1
43512 1
43520 1
43532 1
43540 1
43541 1
43546 1
43549 1
43553 2
43555 1
43556 1
43570 1
43573 1
43586 1
43603 2
43604 1
43610 1
43622 1
43624 1
43625 1
43626 1
43629 1
43631 1
43634 1
43636 1
43638 1
43640 1
43647 1
43665 2
43674 2
43675 1
43679 1
43684 1
43691 1
43696 1
43713 1
43716 1
43729 1
43738 1
43739 1
43741 1
43742 1
43749 2
43750 1
43757 1
43758 1
43766 1
43767 1
43769 1
43772 1
43773 1
43774 1
43777 1
43778 1
43780 1
43783 1
43787 2
43789 1
43795 1
43796 2
43798 1
43800 1
43802 2
43804 1
43805 1
43808 1
43836 1
43837 1
43841 1
43851 1
43855 1
43858 1
43859 1
43865 1
43877 1
43879 1
43884 1
43904 1
43908 1
43913 1
43914 1
43918 1
43922 1
43929 2
43934 1
43952 1
43960 1
43962 1
43963 1
43965 1
43967 1
43969 1
43972 1
43981 1
43986 1
44002 1
44008 1
44011 1
44014 1
44016 1
44017 1
44026 1
44027 1
44036 1
44039 2
44043 1
44048 1
44055 3
44059 1
44065 1
44066 1
44069 1
44070 1
44071 1
44076 1
44083 1
44084 1
44091 2
44092 1
44095 1
44101 1
44114 1
44117 2
44119 1
44120 1
44134 1
44136 2
44140 1
44146 1
44150 1
44154 1
44158 2
44163 1
44166 1
44173 1
44184 1
44185 1
44188 1
44197 1
44203 1
44208 1
44219 1
44231 1
44235 1
44249 1
44254 1
44261 2
44265 1
44266 1
44273 1
44285 1
44294 1
44296 1
44300 1
44301 1
44302 1
44309 1
44311 1
44316 1
44318 1
44321 1
44328 1
44330 1
44335 1
44336 1
44337 1
44341 1
44343 1
44344 1
44345 3
44349 2
44351 1
44352 2
44353 1
44356 1
44362 1
44363 1
44365 1
44376 1
44378 1
44379 1
44386 1
44388 1
44389 1
44390 1
44392 1
44394 1
44396 1
44407 1
44414 1
44417 1
44425 1
44431 1
44432 1
44434 1
44436 1
44444 1
44447 1
44450 1
44453 1
44454 1
44455 1
44456 1
44458 1
44459 1
44463 2
44466 1
44468 1
44488 2
44489 1
44492 1
44500 1
44501 1
44510 2
44513 1
44517 1
44533 1
44539 1
44541 1
44544 1
44548 1
44553 2
44568 1
44574 1
44575 1
44577 1
44579 1
44580 1
44581 2
44583 2
44585 1
44586 1
44592 1
44596 1
44600 1
44601 2
44603 1
44604 1
44611 2
44614 1
44615 2
44621 1
44625 1
44628 1
44629 1
44630 1
44631 1
44634 1
44639 1
44643 2
44645 1
44648 1
44667 1
44668 2
44669 1
44670 1
44675 1
44679 1
44684 1
44692 1
44696 1
44700 1
44702 1
44706 1
44708 1
44716 2
44726 1
44727 1
44730 1
44731 1
44737 1
44740 1
44741 2
44743 1
44765 1
44771 1
44780 1
44781 1
44786 2
44792 1
44793 1
44798 1
44805 1
44807 1
44809 1
44810 1
44818 1
44821 1
44824 2
44827 1
44849 1
44854 1
44867 1
44868 1
44873 1
44877 1
44878 1
44884 1
44887 1
44888 1
44892 1
44898 1
44902 1
44907 1
44912 1
44913 1
44915 1
44928 1
44929 2
44933 1
44935 1
44936 1
44940 2
44943 1
44948 1
44957 1
44960 1
44990 1
44992 1
44997 1
45011 1
45014 1
45016 1
45021 1
45024 1
45036 2
45042 1
45061 1
45063 1
45065 1
45077 1
45081 1
45085 1
45095 1
45097 1
45098 1
45099 2
45105 1
45109 1
45113 1
45117 1
45122 1
45124 1
45125 1
45126 1
45129 1
45130 1
45134 1
45140 1
45148 1
45151 1
45153 1
45156 1
45163 1
45165 1
45171 1
45179 1
45180 1
45181 1
45186 1
45194 1
45196 1
45197 1
45198 1
45199 1
45205 1
45206 1
45216 1
45220 1
45224 1
45229 1
45244 1
45247 1
45248 1
45251 1
45256 1
45260 1
45262 1
45270 1
45280 1
45289 1
45293 2
45297 1
45301 2
45306 1
45307 1
45311 1
45322 1
45323 1
45325 1
45355 1
45357 1
45366 1
45373 1
45381 2
45383 1
45384 1
45387 1
45390 2
45401 1
45423 1
45426 1
45433 1
45436 1
45443 1
45444 1
45450 1
45453 1
45459 2
45460 1
45469 1
45472 1
45484 1
45487 1
45491 1
45493 1
45494 1
45505 1
45508 1
45509 1
45513 1
45521 2
45522 1
45527 1
45533 1
45543 1
45547 1
45557 1
45590 1
45603 3
45616 2
45617 1
45619 2
45625 1
45635 1
45644 1
45662 1
45671 1
45685 1
45691 1
45692 1
45693 1
45699 2
45703 1
45707 1
45709 2
45715 2
45726 1
45735 1
45739 1
45741 1
45744 1
45745 1
45746 1
45754 1
45755 1
45758 1
45759 1
45762 1
45770 1
45774 1
45792 1
45795 1
45802 1
45810 1
45812 1
45816 1
45819 2
45820 1
45826 1
45832 1
45848 1
45856 1
45858 1
45866 1
45867 1
45875 1
45880 1
45882 1
45884 1
45887 1
45894 1
45899 1
45902 2
45910 1
45914 2
45917 1
45929 1
45951 1
45956 1
45968 1
45983 1
45989 1
45992 1
45994 1
45997 1
45998 1
46002 1
46004 1
46012 1
46014 1
46015 1
46026 1
46034 1
46035 1
46040 1
46041 1
46053 1
46056 1
46077 1
46085 1
46094 1
46097 1
46099 1
46117 1
46119 1
46121 1
46129 1
46131 1
46132 2
46142 1
46145 2
46150 1
46157 1
46162 1
46165 1
46172 1
46174 1
46181 1
46182 1
46183 1
46185 1
46188 1
46191 1
46210 1
46211 1
46217 1
46223 1
46228 1
46236 1
46260 1
46266 1
46268 1
46280 1
46295 1
46296 2
46310 1
46340 1
46345 1
46346 1
46352 1
46377 1
46385 1
46389 1
46390 1
46403 1
46408 1
46431 1
46435 1
46442 1
46445 1
46446 1
46451 1
46471 2
46509 1
46518 1
46522 1
46524 1
46526 1
46541 1
46560 2
46561 1
46562 1
46570 1
46571 1
46574 1
46575 1
46587 1
46596 1
46601 1
46612 1
46613 1
46614 1
46628 1
46636 1
46640 1
46643 1
46649 1
46650 2
46651 1
46659 1
46664 1
46666 1
46671 1
46672 2
46690 1
46699 1
46715 1
46717 1
46732 1
46733 1
46752 1
46753 2
46755 1
46762 1
46776 1
46779 1
46798 1
46799 1
46801 1
46810 1
46836 1
46837 1
46857 1
46860 1
46864 1
46866 1
46878 1
46879 1
46880 1
46884 1
46887 1
46897 1
46916 1
46920 1
46943 1
46946 1
46953 1
46964 1
46965 2
46968 1
46982 1
46989 1
46994 1
47001 1
47002 1
47045 1
47066 1
47076 1
47077 1
47079 1
47090 1
47092 1
47099 1
47108 1
47110 1
47117 1
47119 1
47120 1
47127 1
47131 1
47133 1
47134 1
47136 1
47137 1
47143 1
47145 1
47146 1
47150 1
47162 1
47165 1
47179 2
47180 1
47183 1
47184 1
47185 1
47186 1
47196 1
47209 1
47216 1
47221 1
47223 1
47229 1
47233 1
47247 1
47248 1
47257 2
47258 1
47263 1
47267 1
47270 1
47274 1
47275 2
47296 1
47299 1
47302 3
47311 1
47312 1
47317 1
47323 1
47328 1
47329 1
47346 2
47348 1
47350 1
47373 1
47376 1
47385 1
47387 1
47389 2
47396 1
47405 1
47406 1
47409 1
47411 1
47412 1
47420 1
47422 1
47441 1
47443 1
47445 1
47448 1
47451 1
47456 1
47466 1
47469 1
47477 1
47485 1
47486 1
47496 1
47499 1
47504 1
47507 1
47509 1
47510 1
47526 1
47533 1
47540 1
47541 1
47543 1
47562 1
47567 1
47593 1
47598 1
47624 1
47627 1
47634 1
47641 1
47644 1
47655 1
47661 1
47665 1
47671 1
47673 1
47687 1
47690 1
47696 1
47700 1
47701 1
47706 1
47709 1
47714 1
47717 1
47721 1
47747 1
47750 1
47761 1
47764 1
47767 1
47770 1
47779 1
47802 1
47806 1
47811 3
47831 1
47838 1
47841 1
47857 1
47858 1
47861 1
47863 1
47864 1
47865 1
47867 1
47873 1
47879 1
47880 1
47885 1
47888 2
47890 2
47894 1
47898 1
47899 1
47902 1
47904 1
47913 1
47917 1
47920 1
47928 1
47934 1
47936 1
47940 1
47941 1
47942 1
47943 1
47951 1
47959 1
47964 1
47971 1
47976 1
47979 1
47989 1
48004 1
48016 1
48017 1
48020 1
48030 1
48032 1
48034 1
48046 1
48047 2
48050 1
48052 1
48062 1
48064 1
48068 1
48073 2
48084 1
48085 1
48091 1
48094 1
48095 1
48097 1
48099 1
48102 1
48116 1
48123 1
48126 1
48130 1
48131 1
48133 1
48137 1
48142 1
48151 1
48165 1
48168 2
48169 1
48181 1
48182 1
48187 2
48205 1
48222 1
48229 1
48235 1
48242 1
48246 1
48248 1
48251 1
48252 1
48254 1
48261 1
48262 2
48265 2
48266 1
48277 1
48283 2
48288 1
48298 1
48300 1
48302 1
48320 1
48330 1
48333 1
48346 1
48353 1
48361 1
48365 1
48371 1
48406 1
48407 1
48416 1
48423 1
48424 1
48440 1
48445 1
48446 1
48450 1
48451 1
48452 1
48455 1
48462 2
48465 1
48468 1
48478 1
48480 1
48481 1
48488 1
48492 1
48494 2
48503 1
48505 1
48517 2
48518 1
48530 1
48533 1
48546 1
48550 1
48558 1
48570 2
48574 1
48575 1
48577 1
48578 1
48586 1
48587 1
48590 1
48602 1
48603 1
48604 1
48606 1
48611 1
48612 1
48613 1
48615 2
48618 1
48625 2
48628 1
48630 1
48644 2
48649 1
48659 1
48663 2
48665 1
48666 3
48674 1
48679 1
48685 1
48699 1
48705 1
48706 2
48712 1
48713 1
48729 1
48730 2
48743 1
48744 1
48745 1
48746 1
48751 1
48755 1
48759 1
48760 1
48763 1
48777 1
48782 1
48787 1
48790 3
48797 1
48799 1
48804 1
48809 1
48813 1
48821 1
48824 1
48837 1
48845 1
48846 2
48847 1
48855 1
48860 1
48867 1
48873 1
48878 1
48879 1
48883 1
48886 1
48895 1
48922 1
48928 1
48935 1
48936 1
48937 1
48941 1
48956 1
48967 1
48977 1
48978 1
48988 1
48991 1
48992 1
48995 1
48997 1
48998 1
49013 1
49029 2
49033 1
49038 1
49040 1
49050 1
49052 1
49064 1
49076 1
49080 1
49095 1
49129 1
49139 1
49141 1
49148 1
49183 1
49192 1
49228 1
49233 1
49240 1
49252 1
49256 1
49268 1
49274 1
49282 1
49287 1
49311 1
49312 1
49315 1
49316 1
49318 1
49335 1
49336 1
49347 2
49352 1
49355 1
49370 1
49371 1
49381 1
49391 1
49396 1
49401 1
49443 1
49446 1
49460 1
49473 1
49474 1
49481 1
49486 1
49511 1
49520 1
49530 1
49531 1
49539 1
49542 1
49558 1
49564 1
49581 1
49594 1
49606 1
49617 1
49631 1
49637 1
49644 1
49659 1
49660 1
49671 1
49673 1
49688 1
49696 1
49697 1
49713 1
49720 1
49722 1
49723 1
49737 1
49742 1
49744 1
49755 1
49764 1
49765 1
49772 1
49775 1
49788 1
49804 1
49810 1
49812 1
49813 1
49821 1
49840 1
49841 1
49851 1
49852 1
49855 1
49870 1
49874 1
49875 1
49886 2
49894 1
49905 1
49908 1
49909 1
49920 1
49924 1
49933 1
49936 1
49939 2
49954 1
49962 1
49971 1
49984 1
49998 1
50014 1
50016 1
50030 1
50033 1
50039 1
50047 1
50053 1
50060 1
50071 1
50083 1
50087 1
50102 1
50103 1
50105 1
50114 1
50117 1
50118 1
50122 1
50126 1
50132 1
50137 1
50138 1
50140 2
50142 1
50149 1
50151 1
50158 1
50176 2
50179 1
50184 1
50190 1
50192 1
50196 1
50206 1
50213 2
50216 1
50217 1
50223 1
50228 1
50229 2
50236 1
50240 1
50242 1
50250 1
50256 1
50261 1
50264 1
50267 1
50295 1
50312 1
50313 1
50315 1
50335 1
50336 1
50344 1
50357 1
50366 1
50369 1
50373 1
50391 2
50400 1
50413 1
50415 1
50418 1
50421 1
50424 1
50425 1
50428 1
50436 1
50438 1
50445 1
50448 2
50452 1
50453 1
50454 1
50465 1
50466 1
50469 1
50470 2
50476 1
50481 1
50483 1
50491 1
50493 1
50495 1
50500 1
50501 2
50506 1
50511 1
50512 1
50513 1
50517 2
50519 1
50523 1
50525 1
50533 2
50539 1
50543 1
50566 1
50567 1
50570 1
50576 1
50579 1
50591 1
50596 1
50602 1
50618 1
50620 1
50626 1
50636 2
50639 1
50663 1
50667 1
50673 1
50680 2
50694 1
50696 1
50711 1
50713 1
50715 1
50716 1
50723 2
50724 3
50737 1
50738 1
50739 1
50740 1
50759 1
50762 2
50765 1
50766 1
50767 1
50769 1
50796 1
50813 1
50820 1
50821 1
50825 1
50828 1
50842 1
50846 1
50863 1
50869 1
50870 1
50874 1
50878 1
50881 1
50897 2
50901 1
50903 1
50904 1
50910 1
50911 1
50916 1
50920 1
50924 1
50925 1
50933 1
50936 1
50938 1
50954 1
50955 1
50961 1
50964 1
50974 2
50978 1
50983 2
50987 1
51003 1
51006 1
51007 1
51012 1
51023 1
51024 1
51026 1
51033 1
51044 1
51058 1
51060 1
51063 2
51072 1
51079 1
51088 1
51099 1
51120 1
51125 1
51129 1
51134 1
51137 1
51139 1
51143 1
51150 1
51156 1
51166 1
51171 1
51190 1
51198 1
51207 1
51209 1
51225 1
51227 1
51234 1
51243 1
51253 1
51254 1
51255 1
51260 2
51265 1
51266 1
51272 1
51278 1
51279 1
51284 1
51287 1
51297 1
51321 1
51331 1
51340 1
51344 1
51349 1
51362 1
51375 1
51380 1
51406 1
51422 1
51423 1
51424 1
51430 1
51443 1
51456 1
51459 1
51462 2
51463 1
51472 2
51480 1
51491 1
51497 1
51498 2
51509 1
51514 1
51516 1
51523 1
51524 1
51531 1
51532 1
51535 1
51540 1
51545 1
51552 1
51565 2
51570 2
51571 1
51576 1
51577 1
51590 2
51591 1
51598 1
51639 1
51652 2
51653 1
51656 1
51663 1
51669 1
51678 1
51685 1
51697 1
51700 2
51708 1
51710 1
51711 1
51732 1
51735 1
51748 1
51755 1
51762 1
51766 1
51768 1
51769 1
51770 1
51783 1
51788 1
51803 1
51810 1
51811 1
51812 1
51816 1
51832 1
51836 1
51838 1
51847 1
51853 1
51861 1
51866 1
51869 1
51876 1
51879 1
51882 1
51884 2
51888 1
51890 1
51898 1
51907 1
51908 1
51917 1
51928 1
51942 1
51944 1
51965 1
51972 1
51985 1
51991 1
51995 2
52005 1
52009 1
52042 1
52044 1
52061 1
52063 1
52065 1
52066 1
52069 1
52070 1
52071 1
52072 1
52073 1
52076 1
52077 1
52081 1
52092 1
52099 1
52101 1
52109 1
52116 1
52119 1
52124 1
52125 1
52140 1
52141 1
52142 2
52145 1
52151 1
52155 1
52158 1
52160 1
52161 1
52163 1
52170 2
52171 1
52178 1
52181 1
52193 1
52200 1
52212 1
52214 1
52219 1
52222 2
52234 1
52238 2
52242 4
52243 1
52245 1
52246 1
52257 1
52261 1
52287 1
52292 1
52294 2
52305 1
52309 1
52310 1
52312 1
52318 1
52320 1
52323 1
52328 1
52329 1
52337 1
52343 2
52344 1
52361 2
52370 1
52371 1
52375 1
52385 1
52386 1
52390 1
52392 1
52394 1
52405 1
52419 1
52420 1
52421 1
52429 1
52435 2
52438 1
52440 1
52445 1
52449 1
52460 1
52461 1
52473 1
52475 1
52476 1
52483 2
52488 1
52493 1
52495 1
52498 1
52517 1
52524 1
52527 1
52528 1
52539 3
52542 1
52552 1
52553 1
52564 1
52570 1
52574 1
52575 1
52577 1
52594 1
52604 1
52605 1
52610 1
52618 1
52630 2
52638 1
52641 1
52645 1
52658 1
52660 1
52673 1
52675 1
52680 1
52683 1
52689 1
52690 1
52700 1
52713 2
52720 1
52723 1
52724 1
52729 1
52737 1
52741 1
52754 1
52761 1
52764 2
52765 1
52771 1
52772 1
52773 1
52776 1
52777 1
52782 1
52800 1
52802 1
52804 1
52817 1
52823 1
52824 1
52825 1
52827 1
52831 2
52832 1
52834 1
52841 1
52848 1
52853 1
52860 1
52862 1
52869 1
52870 1
52873 1
52888 1
52907 1
52909 1
52927 1
52935 1
52953 1
52964 1
52969 1
52971 2
52979 1
52991 1
52994 1
53004 1
53014 1
53024 1
53027 1
53048 1
53051 1
53055 1
53065 1
53072 1
53073 1
53075 1
53082 1
53091 1
53095 1
53104 1
53111 1
53116 1
53121 1
53124 1
53155 1
53163 2
53184 2
53186 2
53189 1
53197 1
53210 1
53221 1
53222 1
53228 1
53236 2
53237 1
53238 2
53258 1
53260 1
53263 1
53273 1
53279 1
53291 1
53297 1
53303 1
53308 1
53315 2
53319 1
53320 1
53323 1
53327 1
53336 2
53340 1
53353 1
53364 2
53365 1
53369 1
53385 1
53386 1
53390 1
53401 1
53402 1
53410 1
53413 1
53421 1
53423 1
53427 1
53431 1
53435 1
53437 1
53439 1
53443 1
53457 1
53464 1
53468 1
53472 1
53473 1
53488 1
53491 1
53500 1
53512 1
53516 1
53527 1
53543 1
53546 1
53548 1
53552 1
53553 1
53554 1
53559 1
53563 1
53574 1
53578 1
53589 1
53591 1
53603 1
53604 1
53632 1
53633 1
53635 1
53651 1
53653 1
53655 1
53659 1
53665 1
53695 2
53706 1
53712 1
53714 1
53720 1
53745 1
53755 1
53763 2
53768 1
53785 1
53789 1
53791 1
53793 1
53799 1
53802 1
53809 1
53818 2
53819 1
53820 1
53824 1
53825 1
53828 1
53839 1
53844 1
53871 1
53873 1
53874 1
53876 1
53880 1
53889 1
53908 1
53911 1
53916 1
53918 1
53920 1
53935 1
53940 2
53943 1
53946 2
53947 1
53950 1
53958 1
53967 1
54001 1
54005 1
54025 1
54038 1
54049 1
54053 1
54054 1
54059 1
54070 1
54071 1
54088 1
54089 1
54112 1
54120 2
54126 1
54129 1
54132 1
54134 1
54141 1
54143 1
54162 1
54163 1
54165 1
54167 1
54173 1
54182 2
54187 1
54188 1
54189 1
54192 1
54195 1
54200 1
54207 1
54225 2
54228 1
54233 1
54243 1
54258 1
54265 1
54280 1
54283 1
54294 1
54301 1
54308 1
54310 1
54318 1
54333 1
54352 1
54354 1
54358 1
54360 1
54365 1
54379 1
54381 1
54382 2
54390 1
54401 1
54404 1
54405 1
54412 1
54421 1
54423 2
54429 1
54432 1
54437 1
54438 1
54446 1
54464 1
54473 1
54479 1
54507 1
54509 1
54512 1
54516 1
54526 1
54528 1
54529 2
54544 1
54554 1
54555 1
54560 3
54567 1
54577 2
54586 1
54601 1
54624 1
54626 1
54630 1
54632 1
54644 1
54654 1
54661 1
54673 1
54697 2
54699 1
54702 1
54707 1
54710 1
54716 1
54729 1
54738 1
54739 1
54745 1
54752 1
54753 1
54758 1
54770 1
54776 1
54781 1
54785 1
54793 1
54794 1
54798 1
54822 1
54827 1
54832 1
54842 1
54847 1
54848 1
54855 1
54858 1
54871 2
54891 1
54911 1
54915 2
54924 1
54926 1
54933 1
54939 1
54948 1
54950 1
54952 1
54978 1
55008 2
55013 1
55017 1
55024 1
55032 1
55033 1
55038 2
55056 1
55073 1
55084 1
55097 1
55102 1
55114 1
55115 1
55121 1
55132 1
55134 1
55181 1
55182 1
55193 1
55200 1
55203 1
55216 1
55224 2
55242 1
55254 2
55260 1
55264 1
55266 2
55275 1
55282 1
55300 1
55302 1
55307 1
55339 1
55355 1
55358 1
55366 1
55378 1
55382 1
55405 1
55416 1
55417 1
55430 2
55435 1
55483 1
55486 2
55488 1
55500 1
55506 1
55508 1
55522 1
55529 1
55530 1
55533 1
55546 1
55547 1
55551 1
55553 1
55563 1
55576 1
55579 1
55581 1
55589 2
55603 1
55609 1
55616 1
55626 1
55630 1
55635 1
55643 1
55648 1
55651 1
55654 1
55657 1
55663 1
55671 1
55672 1
55676 2
55684 1
55705 1
55707 1
55709 1
55739 2
55742 1
55750 1
55751 1
55757 1
55758 1
55760 1
55780 1
55787 1
55803 1
55807 1
55810 1
55811 1
55828 1
55834 1
55835 1
55838 2
55847 1
55865 1
55875 1
55880 1
55885 1
55889 2
55896 2
55903 1
55906 1
55911 1
55928 1
55929 1
55945 2
55973 1
55975 1
55981 1
55987 1
55998 1
56009 1
56010 1
56013 1
56024 1
56034 1
56037 1
56038 1
56043 1
56057 1
56085 1
56090 1
56093 1
56096 1
56100 1
56108 1
56119 1
56125 1
56133 1
56138 1
56145 1
56147 1
56152 1
56157 1
56169 1
56172 1
56180 2
56190 1
56197 1
56204 1
56211 1
56235 1
56236 1
56244 1
56245 1
56249 1
56263 1
56270 1
56288 1
56293 1
56299 1
56301 1
56302 1
56307 1
56309 1
56310 1
56313 1
56326 1
56327 1
56370 1
56387 1
56389 1
56392 1
56400 1
56409 1
56425 2
56427 1
56433 1
56435 1
56472 1
56482 1
56484 1
56487 1
56496 1
56506 1
56541 1
56547 1
56560 1
56565 1
56567 1
56574 1
56583 1
56610 1
56625 1
56669 1
56671 1
56685 1
56686 1
56691 2
56708 1
56709 1
56724 1
56728 1
56737 1
56752 1
56779 1
56797 1
56805 1
56824 1
56831 1
56832 1
56836 2
56838 1
56840 1
56843 1
56850 1
56879 1
56901 1
56907 1
56928 2
56959 1
56962 1
56973 1
56985 1
56987 1
56997 1
57005 1
57020 1
57046 1
57047 1
57055 1
57058 1
57059 1
57066 1
57077 1
57079 1
57089 1
57093 1
57094 1
57098 1
57104 1
57118 1
57122 1
57124 1
57129 1
57137 1
57151 1
57152 1
57153 1
57158 1
57165 1
57180 1
57195 1
57196 1
57200 1
57209 1
57250 1
57251 1
57254 1
57255 1
57260 1
57288 1
57289 1
57298 1
57303 1
57319 1
57334 1
57341 1
57358 1
57374 1
57376 1
57383 1
57395 1
57402 1
57416 1
57419 1
57435 1
57446 1
57448 1
57465 1
57476 2
57481 1
57484 1
57496 1
57497 1
57508 1
57513 1
57526 1
57528 1
57564 1
57568 2
57576 1
57581 1
57590 1
57602 1
57606 1
57636 1
57646 1
57647 1
57675 1
57688 1
57691 1
57699 1
57711 1
57723 1
57733 1
57741 1
57745 1
57755 1
57763 1
57766 1
57792 1
57798 1
57818 1
57826 2
57836 1
57839 1
57860 1
57865 1
57892 1
57893 1
57901 1
57903 1
57914 2
57922 1
57932 1
57933 1
57941 1
57942 1
57947 1
57948 1
57952 1
57985 1
57997 1
58016 1
58018 2
58032 1
58034 1
58046 1
58056 1
58057 1
58065 1
58076 1
58079 1
58089 1
58091 1
58105 1
58126 1
58141 1
58146 1
58161 1
58162 1
58186 1
58192 1
58208 1
58229 1
58244 1
58251 1
58269 1
58272 1
58286 1
58314 1
58340 1
58347 1
58372 1
58408 1
58425 1
58428 1
58436 1
58441 1
58472 1
58491 1
58495 1
58523 1
58533 1
58545 1
58568 1
58584 1
58607 1
58613 1
58627 1
58629 1
58644 1
58676 1
58687 1
58702 1
58718 1
58722 1
58728 1
58745 1
58746 1
58748 1
58753 1
58758 1
58759 1
58760 1
58762 1
58772 2
58777 2
58779 1
58795 1
58796 1
58798 1
58799 1
58803 1
58806 1
58832 1
58878 1
58881 1
58889 1
58893 1
58900 1
58911 1
58930 1
58935 1
58949 1
58951 1
58954 1
58960 1
58962 1
58988 1
59001 1
59012 1
59019 1
59024 1
59032 1
59043 1
59046 1
59052 1
59076 1
59094 1
59102 1
59109 1
59112 1
59117 1
59125 1
59127 1
59139 1
59142 1
59161 1
59166 1
59170 1
59177 1
59183 1
59200 1
59213 1
59224 1
59230 1
59237 1
59241 1
59249 1
59256 1
59259 1
59265 1
59266 1
59278 1
59286 1
59294 1
59336 1
59361 1
59364 1
59369 1
59379 1
59390 1
59392 1
59397 1
59398 1
59407 1
59423 1
59439 1
59449 1
59456 1
59474 1
59480 1
59481 1
59544 1
59545 1
59551 1
59556 1
59574 1
59575 1
59585 1
59587 1
59592 1
59593 1
59600 1
59605 1
59620 1
59645 1
59668 1
59673 1
59687 1
59703 1
59723 1
59735 1
59739 1
59772 2
59784 1
59786 1
59811 1
59820 1
59828 1
59869 1
59875 1
59880 1
59884 2
59917 1
59933 1
59934 1
59945 1
59982 1
59991 1
60020 1
60051 1
60076 1
60100 1
60131 1
60191 1
60216 1
60221 2
60237 1
60249 1
60261 1
60276 1
60279 1
60300 1
60348 1
60359 1
60365 1
60375 1
60389 1
60393 1
60406 1
60420 1
60431 1
60435 1
60437 1
60444 1
60460 1
60467 1
60483 1
60506 1
60522 1
60536 1
60551 1
60577 1
60584 1
60589 1
60591 1
60594 1
60597 1
60598 1
60608 1
60609 1
60617 1
60637 1
60676 1
60679 1
60698 1
60711 1
60741 1
60760 1
60763 1
60785 1
60786 1
60789 1
60821 1
60825 1
60838 1
60843 1
60856 1
60865 1
60898 1
60927 1
60947 1
60950 1
61011 1
61018 1
61022 1
61044 1
61057 1
61094 1
61119 1
61152 2
61170 1
61174 1
61243 1
61253 1
61260 1
61262 1
61271 1
61280 1
61288 1
61307 2
61315 1
61322 1
61323 1
61329 1
61337 1
61339 1
61347 1
61356 1
61361 1
61389 1
61392 1
61393 1
61395 1
61400 1
61401 1
61413 1
61418 1
61423 2
61436 1
61440 1
61456 1
61457 1
61471 1
61477 1
61501 1
61506 1
61510 1
61515 1
61516 1
61534 1
61536 1
61543 1
61560 1
61583 1
61584 1
61587 1
61606 1
61607 1
61627 1
61629 1
61644 1
61647 1
61652 1
61657 1
61676 1
61694 1
61701 1
61721 1
61723 1
61724 1
61761 2
61764 1
61769 1
61771 1
61777 1
61779 1
61787 1
61801 1
61814 1
61823 1
61825 1
61827 1
61847 1
61864 1
61870 1
61876 1
61914 1
61916 1
61950 1
61955 1
61966 1
61969 1
61985 1
61988 1
61992 1
62015 2
62016 2
62017 1
62032 2
62034 1
62036 1
62038 1
62041 1
62042 1
62044 1
62050 1
62073 1
62092 1
62132 1
62154 1
62177 1
62191 1
62212 1
62224 1
62231 1
62251 1
62262 1
62269 1
62322 1
62324 1
62352 1
62361 1
62373 1
62377 1
62385 1
62400 1
62414 1
62417 1
62420 1
62429 1
62440 1
62451 1
62452 1
62453 1
62454 1
62455 1
62465 1
62472 1
62474 1
62488 1
62496 1
62529 1
62545 1
62546 1
62562 1
62569 1
62581 1
62595 1
62601 1
62605 1
62610 1
62619 1
62628 2
62630 1
62638 1
62658 1
62666 1
62676 1
62692 1
62693 1
62705 1
62731 1
62738 1
62751 1
62782 1
62792 1
62802 1
62816 1
62834 1
62835 1
62844 1
62856 1
62862 1
62866 1
62879 1
62884 1
62902 1
62931 1
62951 1
62964 1
62967 1
62969 1
62971 1
62972 1
62984 1
63036 1
63048 1
63058 1
63063 1
63064 1
63087 1
63089 1
63112 1
63120 1
63138 1
63188 1
63210 1
63219 1
63224 1
63239 1
63260 1
63274 1
63325 1
63328 2
63346 1
63350 1
63370 1
63398 1
63406 2
63409 1
63447 1
63460 1
63470 1
63489 1
63526 1
63535 1
63545 1
63558 1
63562 1
63563 1
63571 1
63579 1
63585 1
63603 1
63626 1
63631 1
63658 1
63667 1
63671 1
63677 1
63683 1
63691 1
63693 1
63708 1
63732 1
63738 1
63763 1
63798 1
63800 1
63806 1
63831 1
63843 1
63847 1
63863 1
63905 1
63922 1
63928 1
63940 1
63943 1
63953 1
63959 1
63963 1
63981 1
63993 1
64001 2
64124 1
64167 1
64181 1
64184 1
64194 1
64207 1
64217 1
64248 1
64258 1
64276 1
64277 2
64289 1
64292 1
64296 1
64305 1
64334 1
64339 1
64366 1
64376 1
64379 1
64393 1
64408 1
64410 1
64431 1
64435 1
64446 1
64451 2
64452 1
64454 1
64460 1
64468 1
64469 1
64505 1
64543 1
64603 1
64622 1
64650 1
64659 1
64661 1
64668 2
64671 1
64673 1
64675 1
64690 1
64707 1
64709 1
64714 1
64716 1
64720 1
64725 1
64731 1
64787 1
64794 1
64816 1
64822 1
64836 1
64837 1
64841 1
64912 1
64925 1
64927 1
64969 1
64995 1
65003 1
65017 1
65019 2
65026 1
65039 1
65042 1
65054 1
65065 1
65068 1
65100 1
65102 1
65124 2
65128 1
65147 1
65148 1
65156 1
65174 1
65188 1
65216 1
65218 1
65242 1
65288 1
65290 1
65329 2
65359 1
65366 1
65394 1
65401 1
65413 1
65427 1
65428 1
65443 1
65463 1
65468 1
65476 1
65485 1
65489 1
65540 1
65553 1
65578 1
65591 1
65595 1
65617 2
65627 1
65629 1
65637 1
65643 1
65654 1
65663 1
65672 1
65704 1
65718 1
65778 1
65793 1
65852 1
65878 1
65897 1
65901 1
65934 1
65947 1
65953 1
65962 1
65973 1
65978 1
65994 1
65998 1
66008 1
66021 1
66033 1
66050 1
66097 1
66102 1
66107 1
66112 1
66114 1
66125 1
66139 1
66164 1
66165 1
66172 1
66178 1
66183 1
66198 1
66221 1
66228 1
66229 1
66240 2
66242 1
66250 1
66269 1
66293 1
66310 1
66319 1
66337 1
66366 1
66368 1
66377 1
66378 1
66379 1
66380 1
66390 2
66397 1
66441 1
66455 1
66472 1
66479 1
66492 1
66502 1
66511 1
66515 1
66521 1
66533 2
66548 1
66578 1
66582 1
66591 1
66606 1
66612 1
66625 1
66629 1
66630 1
66638 1
66650 1
66664 1
66668 2
66683 1
66706 1
66712 2
66755 1
66769 1
66780 2
66790 1
66793 1
66796 1
66806 1
66822 1
66833 1
66846 2
66848 1
66851 1
66852 1
66861 1
66863 1
66878 1
66881 1
66884 1
66885 1
66890 1
66891 2
66902 1
66919 2
66925 1
66943 1
66960 1
66961 1
66964 1
66968 1
66974 1
67000 1
67022 1
67051 1
67059 1
67064 1
67067 1
67072 1
67077 1
67102 1
67111 1
67114 1
67117 1
67123 1
67124 1
67144 1
67165 1
67186 1
67193 1
67224 1
67225 1
67229 1
67230 1
67260 1
67267 1
67270 1
67276 1
67277 1
67286 1
67303 1
67322 1
67325 1
67343 1
67352 1
67377 1
67388 1
67407 1
67411 1
67455 1
67462 1
67464 1
67478 2
67510 1
67518 1
67532 1
67536 1
67539 1
67554 1
67564 1
67577 1
67589 1
67604 1
67608 1
67619 1
67624 1
67625 1
67633 1
67637 1
67661 1
67665 2
67687 1
67690 1
67697 1
67705 1
67718 1
67735 1
67736 2
67782 2
67797 1
67803 1
67817 1
67851 1
67854 1
67877 1
67884 1
67911 1
67933 1
67936 1
67946 1
67971 1
67974 1
67979 1
68001 1
68005 1
68007 1
68046 1
68050 1
68057 1
68074 1
68093 1
68095 1
68148 1
68149 1
68163 1
68171 1
68181 1
68223 1
68226 1
68257 1
68275 1
68302 1
68312 1
68319 1
68330 1
68352 1
68365 1
68369 1
68371 1
68393 1
68421 2
68425 1
68427 1
68428 1
68438 1
68450 1
68460 1
68462 1
68470 1
68484 1
68488 1
68489 1
68496 1
68517 1
68519 1
68545 1
68560 1
68571 1
68576 1
68594 1
68604 1
68644 1
68657 1
68709 1
68711 1
68716 1
68736 1
68746 1
68767 1
68769 1
68772 1
68775 1
68791 2
68792 1
68803 1
68806 1
68815 1
68825 1
68830 1
68835 1
68836 1
68869 1
68891 1
68896 1
68900 1
68904 1
68923 1
68925 1
68951 1
68957 1
68964 1
68968 1
68979 1
68984 1
68989 1
69013 1
69017 1
69046 1
69092 1
69109 1
69112 1
69116 1
69135 1
69142 1
69162 1
69173 1
69182 1
69222 1
69247 1
69272 1
69288 1
69300 1
69302 1
69304 1
69315 1
69330 1
69338 2
69342 1
69344 1
69365 1
69394 1
69408 1
69425 1
69434 1
69437 1
69440 1
69447 1
69463 1
69473 1
69474 1
69511 1
69533 1
69535 1
69555 1
69560 1
69593 1
69594 1
69595 1
69605 1
69614 1
69616 1
69643 1
69660 1
69681 1
69691 1
69692 1
69707 1
69738 1
69745 1
69747 1
69752 1
69758 2
69760 1
69761 1
69764 1
69765 1
69784 1
69819 1
69840 1
69860 1
69864 1
69868 1
69876 1
69901 1
69913 1
69915 1
69920 1
69939 1
69954 1
70013 1
70028 1
70039 1
70057 1
70058 1
70064 1
70086 1
70088 1
70093 1
70097 1
70101 1
70126 1
70129 1
70146 1
70158 1
70159 1
70160 1
70170 1
70174 1
70177 1
70200 1
70208 1
70212 1
70223 1
70236 1
70248 1
70253 1
70264 2
70293 1
70297 1
70302 1
70309 1
70317 1
70329 1
70407 1
70416 1
70426 1
70432 1
70446 1
70459 1
70465 1
70482 1
70495 1
70497 1
70514 1
70522 1
70572 1
70583 1
70604 1
70612 1
70613 1
70614 1
70615 1
70634 1
70665 1
70667 1
70674 1
70691 1
70696 1
70698 1
70711 1
70734 1
70751 1
70761 1
70779 1
70781 1
70810 2
70815 1
70818 1
70842 1
70864 1
70890 1
70899 1
70902 1
70905 1
70928 1
70946 2
70970 1
70979 1
70983 1
70985 1
70993 1
71012 1
71028 1
71029 1
71046 1
71047 1
71048 1
71050 1
71053 1
71064 1
71086 1
71087 1
71123 1
71127 2
71134 1
71143 1
71151 1
71153 1
71157 1
71175 1
71180 1
71188 1
71211 1
71219 1
71230 1
71232 1
71236 1
71246 1
71305 1
71314 1
71327 1
71341 1
71350 1
71364 1
71372 1
71383 1
71395 1
71406 1
71417 1
71425 1
71428 1
71441 1
71446 1
71451 1
71453 1
71468 1
71500 1
71534 1
71559 1
71572 1
71577 1
71593 1
71599 1
71610 1
71624 1
71635 1
71640 1
71658 1
71663 1
71673 1
71676 1
71686 1
71689 1
71696 1
71744 1
71754 1
71762 1
71763 1
71792 1
71794 1
71829 1
71838 1
71840 1
71852 1
71855 1
71862 1
71873 1
71882 1
71892 1
71894 1
71912 1
71944 1
71946 1
71980 1
71982 1
72012 1
72023 1
72038 1
72073 1
72076 1
72082 1
72093 1
72111 1
72121 1
72131 1
72142 1
72145 1
72150 1
72158 1
72171 1
72173 1
72183 1
72185 1
72207 1
72218 1
72262 1
72274 1
72282 1
72286 2
72298 1
72341 1
72354 1
72365 1
72369 1
72376 1
72391 1
72397 1
72402 1
72435 1
72436 1
72443 1
72457 1
72509 1
72539 1
72570 1
72573 1
72581 1
72593 1
72596 1
72597 1
72610 1
72640 1
72658 1
72678 1
72686 1
72687 1
72688 1
72696 1
72702 1
72735 1
72737 1
72741 1
72749 1
72785 1
72786 1
72793 1
72801 1
72804 1
72844 1
72857 1
72860 1
72887 1
72889 1
72897 1
72909 1
72910 1
72912 1
72920 1
72931 1
72958 1
72967 1
73013 1
73034 2
73045 1
73046 1
73050 1
73058 1
73070 1
73085 1
73088 1
73117 1
73120 1
73126 1
73131 1
73153 1
73165 1
73185 1
73206 1
73212 1
73217 1
73252 1
73257 1
73274 1
73287 1
73306 1
73322 1
73331 1
73336 1
73349 1
73369 1
73381 1
73387 1
73400 1
73419 1
73432 1
73441 1
73447 1
73451 1
73455 1
73459 1
73470 1
73472 1
73481 1
73489 1
73493 1
73509 1
73526 1
73530 1
73554 1
73624 1
73625 1
73630 1
73633 1
73640 1
73670 1
73675 1
73712 2
73714 1
73719 1
73762 1
73770 1
73784 1
73802 1
73803 1
73810 1
73828 1
73845 1
73856 1
73861 1
73870 1
73874 1
73900 1
73925 1
73928 1
73933 1
73938 1
73960 1
74003 1
74005 1
74040 1
74056 1
74060 1
74128 1
74145 1
74210 1
74236 1
74258 1
74292 1
74299 1
74302 1
74331 1
74346 1
74349 1
74356 1
74365 1
74368 2
74384 1
74399 1
74457 1
74462 1
74483 1
74484 1
74492 1
74515 1
74516 1
74517 1
74519 1
74526 1
74530 1
74582 1
74612 1
74614 1
74660 1
74666 1
74674 1
74712 1
74724 1
74726 1
74752 1
74755 1
74761 1
74820 1
74825 1
74840 1
74853 1
74888 1
74902 1
74923 1
74933 1
74935 1
74938 1
74945 1
74948 2
74964 1
74974 1
74992 1
74994 1
75022 1
75039 1
75044 1
75058 1
75092 1
75103 1
75120 1
75152 1
75153 1
75164 1
75165 1
75179 1
75202 1
75226 1
75310 1
75347 1
75380 1
75385 2
75418 1
75431 1
75439 1
75468 1
75471 1
75495 1
75527 1
75541 1
75544 1
75554 1
75593 1
75612 1
75645 1
75658 1
75701 1
75710 1
75739 1
75741 1
75753 1
75775 1
75786 1
75790 1
75797 1
75833 1
75836 1
75850 1
75855 1
75908 1
75911 1
75921 1
75934 1
75940 1
75959 1
75974 1
75985 1
76003 1
76013 1
76017 1
76031 1
76036 1
76062 1
76073 1
76075 1
76092 1
76097 1
76119 1
76122 1
76128 1
76143 1
76191 1
76221 1
76238 1
76250 1
76264 1
76281 2
76291 1
76336 1
76338 1
76351 1
76353 1
76361 1
76390 1
76412 1
76413 1
76428 1
76471 1
76478 1
76483 1
76484 1
76502 1
76518 1
76549 1
76573 1
76614 4
76617 1
76631 1
76645 1
76669 1
76672 1
76694 1
76698 1
76712 1
76734 1
76742 1
76759 1
76761 1
76778 1
76798 1
76832 1
76857 1
76872 1
76882 1
76884 1
76892 1
76894 1
76900 1
76915 1
76937 1
76938 1
76969 1
77023 1
77036 1
77037 1
77041 1
77050 1
77058 1
77067 1
77075 1
77095 1
77105 1
77112 1
77145 1
77201 1
77210 1
77252 1
77253 1
77285 1
77286 1
77316 1
77321 1
77331 1
77333 1
77346 1
77351 1
77362 1
77367 1
77449 1
77456 1
77460 1
77471 2
77490 1
77507 1
77515 1
77565 1
77607 1
77616 1
77642 1
77657 1
77666 1
77670 1
77686 1
77690 1
77691 1
77706 1
77732 1
77741 1
77755 1
77762 1
77766 1
77769 1
77776 1
77779 1
77834 1
77853 1
77860 1
77863 1
77869 1
77871 1
77906 1
77915 1
77967 1
77979 1
78019 1
78028 1
78076 1
78098 1
78124 1
78131 1
78160 1
78166 1
78181 1
78182 1
78187 1
78205 1
78207 1
78208 1
78223 1
78249 1
78255 1
78260 1
78261 1
78271 1
78295 1
78323 1
78356 2
78367 1
78419 1
78440 1
78498 1
78501 1
78514 1
78590 1
78639 1
78644 1
78655 1
78665 1
78709 1
78719 1
78721 1
78738 1
78755 1
78781 1
78786 1
78798 1
78836 1
78873 1
78901 1
78909 1
78912 1
78915 1
78930 1
78947 1
78953 1
78954 1
78959 1
78983 1
78989 1
78992 1
79006 1
79021 1
79054 1
79071 1
79075 1
79084 1
79118 1
79147 1
79163 1
79192 1
79193 1
79223 1
79273 1
79276 1
79304 1
79345 1
79374 1
79388 1
79401 1
79425 1
79443 1
79450 1
79453 1
79468 1
79473 1
79474 2
79475 1
79480 1
79493 1
79504 1
79508 1
79557 1
79564 1
79602 1
79605 1
79620 1
79629 1
79635 1
79638 1
79660 1
79666 1
79703 1
79742 1
79750 1
79758 1
79775 1
79777 1
79785 1
79818 1
79821 1
79826 1
79847 2
79851 1
79861 1
79867 1
79871 1
79872 1
79882 1
79894 1
79908 1
79947 1
79990 1
80031 1
80047 1
80069 1
80079 1
80163 1
80167 1
80216 1
80224 1
80237 1
80252 1
80260 1
80266 1
80293 1
80344 1
80348 1
80356 1
80432 1
80445 1
80446 1
80455 1
80475 1
80511 1
80539 1
80583 1
80594 1
80598 1
80599 1
80604 1
80629 1
80637 1
80648 1
80674 1
80681 1
80688 1
80696 1
80785 1
80796 1
80844 1
80859 1
80877 1
80924 1
80958 1
80962 1
80997 1
81027 1
81032 1
81034 1
81050 1
81068 1
81159 1
81179 1
81187 1
81196 1
81207 1
81208 1
81239 1
81286 1
81296 2
81319 1
81327 1
81337 1
81369 1
81390 1
81394 1
81399 1
81439 1
81457 1
81466 1
81480 1
81483 1
81525 1
81556 1
81560 1
81572 1
81575 1
81587 1
81592 1
81612 1
81614 1
81627 1
81630 1
81636 1
81648 1
81657 1
81679 1
81680 1
81697 1
81700 1
81746 1
81760 1
81776 1
81793 1
81798 1
81819 1
81829 1
81842 1
81873 1
81875 1
81890 1
81897 1
81921 1
81980 1
82014 1
82021 1
82024 1
82025 1
82039 1
82053 2
82077 1
82079 1
82080 1
82097 1
82108 1
82110 1
82111 1
82115 1
82129 1
82141 1
82147 1
82156 1
82174 1
82180 1
82187 1
82195 1
82228 1
82240 1
82242 1
82243 1
82253 2
82259 1
82279 1
82293 1
82305 1
82309 1
82326 1
82358 1
82362 1
82363 1
82369 1
82373 2
82375 1
82387 1
82409 1
82412 1
82432 1
82437 1
82442 1
82454 1
82497 1
82498 1
82532 1
82535 1
82536 1
82538 1
82552 2
82553 1
82564 1
82574 1
82577 1
82581 1
82589 1
82659 1
82666 1
82676 1
82678 1
82702 1
82712 1
82721 1
82735 1
82739 1
82743 1
82745 1
82762 1
82783 1
82791 1
82799 1
82801 2
82824 1
82847 1
82878 1
82881 1
82887 1
82890 1
82935 1
82955 1
82979 1
83008 1
83016 1
83019 1
83024 1
83025 2
83031 1
83039 1
83054 1
83082 1
83123 1
83126 1
83131 1
83157 1
83165 1
83166 1
83182 1
83186 1
83188 1
83195 1
83213 1
83226 1
83231 1
83252 1
83261 1
83274 1
83275 1
83356 1
83390 1
83423 1
83429 1
83450 1
83453 1
83456 1
83469 1
83478 1
83479 1
83480 1
83520 1
83523 1
83552 1
83556 1
83557 1
83564 1
83576 2
83586 1
83657 1
83661 1
83662 1
83669 1
83670 1
83688 1
83704 1
83706 1
83714 1
83777 1
83795 1
83799 1
83809 1
83853 1
83862 1
83877 1
83879 1
83882 1
83886 1
83892 1
83913 1
83936 1
83947 1
83961 1
83972 1
84013 1
84019 1
84021 1
84035 1
84066 1
84070 1
84072 1
84075 1
84079 1
84102 1
84129 1
84134 1
84157 1
84258 1
84293 1
84300 1
84307 1
84327 1
84345 1
84348 1
84363 1
84365 1
84376 1
84377 1
84379 1
84392 1
84498 1
84520 1
84531 1
84535 1
84568 1
84599 1
84614 1
84616 1
84623 1
84624 1
84635 1
84672 1
84697 1
84713 1
84718 1
84751 1
84788 1
84816 1
84819 1
84823 1
84862 1
84867 1
84873 1
84882 1
84894 1
84898 1
84950 2
84963 1
84989 1
85000 1
85011 1
85044 1
85062 1
85067 1
85087 1
85116 1
85145 1
85191 1
85237 1
85252 1
85257 1
85268 1
85278 1
85334 1
85369 1
85390 1
85405 1
85420 1
85472 1
85489 1
85544 1
85598 1
85668 1
85709 1
85720 1
85726 1
85761 1
85774 1
85800 2
85821 1
85850 1
85870 1
85892 1
85900 1
85907 1
85921 1
85950 1
85960 1
85964 1
86003 1
86018 1
86167 1
86277 1
86279 1
86281 1
86283 1
86321 2
86350 1
86357 1
86364 1
86378 1
86390 1
86431 1
86443 1
86472 1
86489 1
86491 1
86492 1
86496 1
86521 1
86526 1
86541 1
86558 1
86592 1
86596 1
86625 1
86641 1
86667 1
86679 1
86681 1
86692 2
86705 1
86732 1
86757 1
86797 1
86859 1
86905 1
86928 1
86936 1
86985 1
86991 1
86995 1
87023 1
87081 1
87090 1
87106 1
87109 1
87115 1
87119 1
87155 1
87199 1
87228 1
87264 1
87266 1
87299 1
87353 1
87358 1
87379 1
87385 1
87476 1
87546 1
87553 1
87578 1
87621 1
87632 1
87646 1
87662 1
87675 1
87706 1
87716 1
87721 1
87815 1
87854 1
87858 1
87859 1
87874 1
87890 1
87914 1
87916 1
87932 1
87933 1
87935 1
87948 1
88023 1
88056 2
88106 1
88119 1
88125 1
88138 1
88160 1
88179 1
88272 1
88282 1
88308 1
88312 1
88348 1
88352 1
88368 1
88378 1
88399 1
88409 1
88428 1
88439 1
88452 1
88508 1
88552 1
88603 1
88693 1
88705 1
88743 1
88763 1
88783 1
88787 1
88788 1
88816 1
88819 1
88821 1
88823 1
88942 1
88948 1
88974 1
88991 1
88995 1
89039 1
89049 1
89053 1
89063 1
89069 1
89087 1
89133 1
89187 1
89226 1
89252 1
89256 1
89274 1
89302 1
89306 1
89312 1
89317 1
89402 1
89413 1
89493 1
89535 1
89578 2
89617 1
89660 1
89676 1
89711 1
89717 1
89722 1
89726 1
89757 1
89773 1
89807 1
89814 1
89871 1
89872 1
89904 1
89922 1
89941 1
89966 1
89970 1
90013 1
90055 1
90125 1
90134 1
90169 1
90277 1
90280 1
90362 1
90370 1
90414 1
90420 1
90433 1
90446 1
90499 1
90522 1
90533 1
90555 1
90557 1
90562 1
90568 1
90600 2
90697 1
90749 1
90768 1
90790 1
90799 1
90916 1
91024 1
91039 1
91054 1
91089 1
91140 1
91146 1
91262 1
91264 1
91269 1
91306 1
91331 1
91358 1
91440 1
91461 1
91489 1
91508 1
91584 1
91645 1
91662 1
91699 1
91712 1
91725 1
91745 1
91759 1
91768 1
91771 1
91806 1
91809 1
91857 1
91864 1
91869 1
91876 1
91912 1
91935 1
91944 1
91971 1
91996 1
92016 1
92023 1
92107 1
92182 1
92186 1
92206 2
92230 1
92236 1
92282 1
92291 1
92306 1
92364 1
92408 1
92449 1
92467 1
92473 1
92496 1
92523 1
92572 1
92575 1
92586 1
92619 1
92627 1
92703 1
92735 1
92808 1
92834 1
92875 1
92877 1
92880 1
92916 1
92929 1
92937 1
92961 1
92968 1
93005 1
93006 1
93015 1
93034 1
93075 1
93097 1
93120 1
93126 1
93136 1
93137 1
93141 1
93169 1
93201 1
93217 1
93220 2
93299 1
93304 1
93349 1
93384 1
93425 1
93430 1
93451 1
93560 1
93566 1
93588 1
93611 1
93616 1
93639 1
93645 1
93655 1
93658 1
93659 1
93747 1
93763 1
93776 1
93784 1
93805 1
93831 1
93836 1
93859 1
93873 1
93912 1
93979 1
94282 1
94295 1
94341 1
94364 1
94375 1
94390 1
94418 1
94437 1
94458 1
94501 1
94541 1
94542 1
94545 1
94557 1
94576 1
94611 1
94623 1
94648 1
94682 1
94684 1
94716 1
94755 1
94819 1
94835 1
94839 1
94872 1
94890 1
94891 1
94932 1
94935 1
94981 1
94989 1
94992 1
95005 1
95028 1
95035 1
95145 1
95154 1
95195 1
95217 1
95237 1
95244 1
95251 1
95266 1
95282 1
95295 1
95323 1
95330 1
95439 1
95557 1
95572 1
95612 1
95766 1
95815 1
95888 1
95922 1
95929 1
95967 1
96017 1
96035 1
96068 1
96091 1
96138 1
96145 1
96194 1
96276 1
96348 1
96362 1
96431 1
96433 1
96456 1
96472 1
96506 1
96524 1
96527 1
96564 1
96569 1
96582 1
96610 1
96611 1
96639 1
96649 1
96676 1
96785 1
96794 1
96816 1
96847 1
96866 1
96910 1
97019 1
97164 1
97242 1
97302 1
97341 1
97392 1
97411 1
97440 1
97444 1
97471 1
97479 1
97577 1
97605 1
97632 1
97645 1
97707 1
97725 1
97779 1
97799 1
97807 1
97808 1
97827 1
97948 1
98021 1
98042 1
98065 1
98230 1
98262 1
98303 1
98317 1
98458 1
98471 1
98511 1
98562 1
98603 1
98635 1
98688 1
98708 1
98720 1
98730 1
98742 1
98791 1
98869 1
98950 1
98955 1
99006 1
99046 1
99053 1
99108 1
99140 1
99206 1
99224 1
99438 1
99555 1
99651 1
99673 1
99689 1
99714 1
99747 1
99773 1
99906 1
99992 1
100005 1
100067 1
100103 1
100155 1
100179 1
100242 1
100293 1
100317 1
100356 1
100368 1
100430 1
100492 1
100522 1
100535 1
100563 1
100609 1
100613 1
100671 1
100690 1
100709 1
100734 1
100819 1
100835 1
100862 1
100992 1
101036 1
101157 1
101159 1
101235 1
101360 1
101437 1
101443 1
101446 1
101458 1
101460 1
101529 1
101568 1
101571 1
101762 1
101822 1
101852 1
101884 1
102002 1
102013 1
102047 1
102066 1
102142 1
102347 1
102374 1
102382 1
102399 1
102428 1
102437 1
102500 1
102576 1
102768 1
102776 1
102841 1
102884 1
102985 1
102996 1
102997 1
102998 1
103011 1
103027 1
103089 1
103102 1
103103 1
103119 1
103146 1
103248 1
103282 1
103284 1
103292 1
103327 1
103377 1
103407 1
103460 1
103474 1
103497 1
103555 1
103584 1
103626 1
103634 1
103703 1
103763 1
103886 1
103911 1
103923 1
103941 1
103942 1
103963 1
103966 1
103988 1
103995 1
104009 1
104034 1
104091 1
104115 1
104161 1
104226 1
104247 1
104271 1
104362 1
104390 1
104392 1
104482 1
104545 1
104652 1
104678 2
104753 1
104808 1
104836 1
104881 1
104943 1
104949 1
104955 1
104994 1
105002 1
105022 1
105024 1
105049 1
105060 1
105085 1
105196 1
105225 1
105239 1
105270 1
105279 1
105320 1
105358 1
105431 1
105446 1
105447 1
105551 1
105680 1
105700 1
105785 1
105851 1
105853 1
105920 1
105948 1
105968 1
105991 1
106077 1
106140 1
106181 1
106251 1
106387 1
106393 1
106533 1
106566 1
106569 1
106629 1
106638 1
106644 1
106649 1
106670 1
106700 1
106766 1
106773 1
106914 1
106958 1
106977 1
106978 1
107077 1
107080 1
107088 1
107096 1
107135 1
107194 1
107261 1
107328 1
107341 1
107389 1
107422 1
107436 1
107489 1
107551 1
107565 1
107597 1
107623 1
107632 1
107639 1
107843 1
107848 1
107858 1
107871 1
107956 1
107971 1
107993 1
108076 1
108078 1
108081 1
108172 1
108379 1
108396 1
108443 1
108474 1
108551 1
108609 1
108784 1
108830 1
108831 1
108942 1
108953 1
108955 1
108965 1
108993 1
109012 1
109030 1
109073 1
109101 1
109108 1
109109 1
109127 1
109154 1
109164 1
109176 1
109184 1
109241 1
109256 1
109260 1
109261 1
109316 1
109369 1
109402 1
109432 1
109509 1
109592 1
109617 1
109628 1
109632 1
109661 1
109715 1
109764 1
109786 1
109809 1
109813 2
109833 2
109846 1
109871 1
109886 1
109924 1
109933 1
109969 1
110029 1
110034 1
110044 1
110101 2
110173 1
110192 1
110215 1
110305 1
110317 1
110322 1
110343 1
110423 1
110452 1
110467 1
110592 1
110793 1
110807 1
110879 1
111121 1
111215 1
111321 1
111322 1
111385 1
111394 1
111439 1
111456 1
111576 1
111662 1
111903 1
111907 1
111952 1
111995 1
112010 1
112056 1
112091 1
112101 1
112150 1
112236 1
112245 1
112252 1
112275 1
112351 1
112359 1
112371 1
112385 1
112422 1
112428 1
112461 1
112513 1
112575 1
112616 1
112740 1
112772 1
112788 1
112799 1
112834 1
112842 1
112990 1
113035 1
113060 1
113096 1
113114 1
113117 1
113129 1
113143 1
113206 1
113232 1
113294 1
113301 1
113436 1
113452 1
113501 1
113508 1
113530 1
113557 1
113576 1
113612 1
113615 1
113696 1
113815 1
113900 1
114029 1
114061 1
114103 1
114106 1
114323 1
114406 1
114432 1
114437 1
114520 1
114548 1
114584 1
114633 1
114658 1
114699 1
114712 1
114748 1
114773 1
114809 1
114950 1
114977 1
114981 1
115006 1
115024 1
115096 1
115112 1
115134 1
115141 1
115187 1
115191 1
115204 1
115272 1
115301 1
115403 1
115450 1
115565 1
115648 1
115723 1
115742 1
115791 1
115824 1
115849 1
115868 1
115876 1
116016 1
116043 1
116060 1
116062 1
116117 1
116159 1
116163 1
116169 1
116208 1
116236 1
116267 1
116276 1
116305 1
116336 1
116462 1
116473 1
116555 1
116579 1
116597 1
116649 1
116670 1
116739 1
116767 1
116817 1
116825 1
116900 1
116934 1
116938 1
116988 1
116989 1
117035 1
117051 1
117058 1
117059 1
117067 1
117164 1
117166 1
117205 1
117301 1
117335 1
117344 1
117366 1
117397 1
117399 1
117467 1
117480 1
117498 1
117500 1
117565 1
117567 1
117583 1
117601 1
117614 1
117620 1
117655 1
117659 1
117692 1
117706 1
117732 1
117741 1
117863 1
117948 1
117966 1
118011 1
118080 1
118126 1
118163 1
118253 1
118265 1
118283 1
118293 1
118314 2
118323 1
118365 1
118449 1
118467 1
118518 1
118528 1
118529 1
118556 1
118563 1
118598 1
118599 1
118605 1
118832 1
118844 2
119074 1
119149 1
119439 1
119563 1
119593 1
119659 1
119681 1
119710 1
119735 1
119771 1
119812 1
119865 1
119882 1
119900 1
119951 1
120037 1
120060 1
120063 1
120097 1
120114 1
120119 1
120127 1
120208 1
120234 1
120348 1
120409 1
120420 1
120435 1
120452 1
120509 1
120619 1
120670 1
120741 1
120764 1
120797 1
120975 1
120987 1
120993 1
121004 1
121023 1
121103 1
121219 1
121243 1
121310 1
121368 1
121373 1
121428 1
121537 1
121588 1
121612 1
121660 1
121699 1
121706 1
121711 1
121727 1
121763 1
121974 1
122041 1
122043 1
122093 1
122097 1
122132 1
122228 1
122246 1
122321 1
122334 1
122385 1
122399 1
122408 1
122438 1
122512 1
122593 1
122607 1
122725 1
122790 1
122880 1
122882 1
122959 1
123192 1
123194 1
123223 1
123236 1
123257 1
123401 1
123429 1
123459 1
123484 1
123502 1
123539 1
123606 1
123617 1
123779 1
123801 1
123835 1
123910 1
123916 1
124148 1
124204 1
124316 1
124508 1
124603 1
124683 1
124696 1
124716 1
124723 1
124752 1
124779 1
124925 1
124969 1
124985 1
125172 1
125205 1
125272 1
125325 2
125386 1
125474 1
125525 1
125606 1
125656 1
125670 1
125673 1
125828 1
125850 1
125863 1
126001 1
126022 1
126045 1
126073 1
126109 1
126135 1
126388 1
126430 1
126439 1
126441 1
126450 1
126509 1
126511 1
126534 1
126641 1
126661 1
126726 1
126731 1
126777 1
126956 1
127012 1
127095 1
127104 1
127126 1
127169 1
127198 1
127283 1
127354 1
127396 1
127462 1
127518 1
127524 1
127574 1
127830 1
127894 1
127940 1
127982 1
128086 1
128217 1
128258 1
128261 1
128333 1
128334 1
128358 1
128446 1
128474 1
128481 1
128505 1
128522 1
128678 1
129067 1
129181 1
129252 1
129294 1
129333 1
129429 1
129480 1
129481 1
129547 1
130040 1
130071 1
130139 1
130290 1
130305 1
130343 1
130350 1
130556 1
130565 1
130595 1
130639 1
130643 1
130647 1
130839 1
130877 1
130908 1
130946 1
130957 1
130964 1
130975 1
131086 1
131099 1
131258 1
131284 1
131288 1
131390 1
131603 1
131802 1
132017 1
132262 1
132337 1
132396 1
132439 1
132452 1
132506 1
132557 1
132567 1
132571 1
132644 1
132798 1
132845 1
132853 1
132953 1
133032 1
133138 1
133189 1
133415 1
133470 1
133521 1
133578 1
133673 1
133712 1
133787 1
133809 1
133850 1
134099 1
134137 1
134187 1
134231 1
134238 1
134261 1
134306 1
134328 1
134353 1
134401 1
134430 1
134462 1
134591 1
134665 1
134681 1
134685 1
134744 1
134789 1
134808 1
134830 1
134997 1
135009 1
135033 1
135039 1
135066 1
135106 1
135167 1
135228 1
135289 1
135295 1
135298 1
135311 1
135351 1
135382 1
135547 1
135548 1
135570 1
135643 1
135648 1
135658 1
135675 1
135764 1
135778 1
135811 1
135865 1
136257 1
136482 1
136539 1
136643 1
136816 1
136908 1
136937 1
136959 1
137009 1
137013 1
137140 1
137210 1
137250 1
137302 1
137383 1
137402 1
137416 1
137451 2
137557 1
137716 1
138023 1
138055 1
138189 1
138271 1
138314 1
138318 1
138365 1
138457 1
138504 1
138514 1
138516 1
138536 1
138568 1
138654 1
138705 1
138750 1
138792 1
138915 1
138959 1
139334 1
139384 1
139441 1
139477 1
139499 1
139693 3
139772 1
140063 2
140321 1
140610 1
140630 1
140663 1
140711 1
140812 1
140879 1
141015 1
141034 1
141071 1
141085 1
141104 1
141160 1
141189 1
141267 1
141444 1
141651 1
141670 1
141791 1
141920 1
142006 1
142013 1
142046 1
142075 1
142296 1
142515 1
142527 1
142619 1
142631 1
142692 1
142884 1
143084 1
143091 1
143423 1
143436 1
143681 1
143710 1
143739 1
143845 1
143875 1
144004 1
144046 1
144297 1
144311 1
144458 1
144649 1
144655 1
144674 1
144679 1
144774 1
144886 1
145089 1
145137 1
145232 1
145565 1
145598 1
145624 1
145639 1
145919 1
145943 1
145988 1
146087 1
146097 1
146205 1
146207 1
146339 1
146527 1
146725 1
146875 1
146960 1
147073 1
147097 1
147136 1
147284 1
147649 1
147683 1
147699 1
147728 1
147804 1
148244 1
148267 1
148333 1
148370 1
148410 1
148461 1
148472 1
148546 1
148663 1
148735 1
149001 1
149233 1
149923 1
149928 1
149973 1
150429 1
150529 1
150560 1
150568 1
150842 1
150934 1
150982 1
151032 1
151194 1
151203 1
151237 1
151347 1
151356 1
151371 1
151531 1
151566 1
151622 1
151835 1
151891 1
152017 1
152023 1
152090 1
152124 1
152215 1
152534 1
152564 1
152629 1
152651 1
152685 1
152767 1
152838 1
153052 1
153167 1
153450 1
153516 1
153536 1
153611 1
153621 1
153653 1
153661 1
153681 1
153703 1
153786 1
153920 1
153938 1
153986 1
154076 1
154204 1
154283 1
154356 1
154756 1
154858 1
154951 1
155015 1
155141 1
155221 1
155489 1
155682 1
155786 1
155955 1
155966 1
156080 1
156133 1
156204 1
156209 1
156245 1
156283 1
156594 1
156734 1
156776 1
156787 1
156806 1
156940 1
157555 1
157607 1
157657 1
157676 1
157721 2
157999 1
158082 1
158085 1
158141 1
158206 1
158400 1
158423 1
158604 2
158636 1
158796 1
158797 1
158922 1
158971 1
158992 1
159126 1
159240 1
159313 1
159618 1
159674 1
159729 1
159845 1
160025 1
160225 1
160271 1
160301 1
160520 1
160697 1
160812 1
161004 1
161005 1
161054 1
161081 1
161121 1
161129 1
161164 1
161165 1
161311 1
161322 1
161522 1
161566 1
161608 1
161609 1
161632 1
161741 1
161754 1
161788 1
161795 1
161939 1
161999 1
162063 1
162064 1
162102 1
162125 1
162360 1
162404 1
162433 1
162512 1
162557 1
162576 1
162616 1
162674 1
162882 1
162885 1
162903 1
162934 1
162989 1
163053 1
163084 1
163120 1
163199 1
163257 1
163271 1
163364 1
163520 1
163535 1
163632 1
163679 1
163696 1
163927 1
163966 1
164059 1
164124 1
164197 1
164218 1
164268 1
164387 1
164486 1
164624 1
164637 1
164804 1
164807 1
164913 1
164939 1
164960 1
165163 1
165291 1
165783 1
165981 1
165992 1
166013 1
166048 1
166055 1
166093 1
166186 1
166231 1
166255 1
166346 1
166474 1
166497 1
166502 1
166566 1
167034 1
167071 1
167179 1
167322 1
167336 1
167700 1
167766 1
167853 1
167879 1
167951 1
168095 1
168132 1
168209 1
168214 1
168300 1
168343 1
168411 1
168430 1
168491 1
168524 1
168559 1
168563 1
168604 1
168649 1
168678 1
168721 1
168779 1
168847 1
169039 1
169249 1
169251 1
169565 1
169684 1
169938 1
170110 1
170250 1
170286 1
170401 1
170632 1
170806 1
171026 1
171243 1
171381 1
171386 1
171545 1
171646 1
171769 1
171788 1
171982 1
172132 1
172493 1
172628 1
172725 1
173118 1
173469 1
173546 1
173592 1
173623 1
173734 1
174126 1
174146 1
174205 1
174864 1
175122 1
175411 1
175683 1
175721 1
176218 1
176853 1
176979 1
177219 1
177383 1
177671 1
177917 1
177964 1
178963 1
179075 1
179591 1
179847 1
179850 1
180394 1
180403 1
180574 1
180790 1
180891 1
181065 1
181429 1
181627 1
181783 1
181858 1
182035 1
182475 1
182484 1
182715 1
182867 1
182870 1
182937 1
183092 1
183139 1
183155 1
183214 1
183586 1
183834 1
183857 1
184427 1
184457 1
184493 1
184723 1
184861 1
184952 1
185106 1
185147 1
185331 1
185365 1
185371 1
185536 1
185761 1
185825 1
185959 1
186019 1
186061 1
186325 1
186409 1
186585 1
186654 1
186864 1
187132 1
187184 1
187585 1
187657 1
187714 1
188032 1
188114 1
188231 1
188273 1
188405 1
188514 1
188961 1
189035 1
189103 1
189174 1
189176 1
189189 1
189256 1
189610 1
189615 1
189885 1
189902 1
189949 1
190095 1
190267 1
190590 1
190767 1
190799 1
190809 1
190880 1
191214 1
191679 1
191749 1
191920 1
191960 1
191969 1
192215 1
192363 1
192397 1
192443 1
192600 1
192677 1
192684 1
192824 1
192855 1
193090 1
193224 1
193269 1
193286 1
193367 1
193386 1
193426 1
193609 1
193612 1
193625 1
193699 1
193892 1
193962 1
194061 1
194240 1
194256 1
194360 1
194385 1
194396 1
194582 1
194622 1
194690 1
194931 1
195073 1
195259 1
195384 1
195419 1
195763 1
195842 1
195989 1
196015 1
196071 1
196097 1
196143 1
196146 1
196284 1
196441 1
196452 1
196538 1
196793 1
197111 1
197277 1
197489 1
197620 1
197699 1
197776 1
197902 1
198192 1
198247 1
198456 1
198617 1
198694 1
198808 1
199061 1
199086 1
199394 1
199626 1
199696 1
199722 1
199762 1
199775 1
199854 1
199940 1
199958 1
199990 1
200421 1
200619 1
200822 1
201088 1
201154 1
201607 1
201675 1
201779 1
201855 1
202044 1
202063 1
202122 1
202216 1
202335 1
202459 1
202587 1
202592 1
202686 1
202763 1
202819 1
202830 1
203000 1
203606 1
203655 1
203723 1
203838 1
204002 1
204703 1
204768 1
204803 1
204804 1
204846 1
204906 1
204956 1
204966 1
205009 1
205233 1
205413 1
205503 1
205597 1
205723 1
205754 1
205811 1
205990 1
206118 1
206140 1
206171 1
206186 1
206198 1
206215 1
206311 1
206324 1
206359 1
206847 1
206952 1
207069 1
207541 1
207721 1
207776 1
208142 1
208231 1
208246 1
208267 1
208290 1
208482 1
208505 1
208620 1
208665 1
208711 1
208753 1
208823 1
208832 1
208909 1
208969 1
208996 1
209045 1
209137 1
209183 1
209212 1
209311 1
209314 1
209341 1
209420 1
209457 1
209658 1
210035 1
210226 1
210261 1
210305 1
210477 1
210522 1
210616 1
210975 1
211024 1
211130 1
211164 1
211301 1
211354 1
211363 1
211420 1
211471 1
211939 1
212245 1
212545 1
212732 1
213601 1
214015 1
214258 1
214480 1
214647 1
214672 1
214926 1
215025 1
215039 1
215120 1
215293 1
215301 1
215631 1
215686 1
215706 1
215722 1
215827 1
215830 1
215942 1
216145 1
216282 1
216287 1
216399 1
216404 1
216511 1
216543 1
216594 1
216734 1
216924 1
216932 1
217087 1
217218 1
217228 1
217309 1
217471 1
217499 1
217575 1
217610 1
217725 1
217826 1
217842 1
218108 1
218121 1
218228 1
218730 1
218816 1
219066 1
219175 1
219267 1
219458 1
219463 1
219997 1
220013 1
220210 1
220214 1
220314 1
220395 1
220495 1
220636 1
220762 1
220863 1
221059 1
221403 1
221431 1
221550 1
221893 1
221961 1
221976 1
222220 1
222248 1
222459 1
222552 1
222715 1
222974 1
222990 1
223321 1
223335 1
223381 1
223467 1
223525 1
223672 1
223721 1
223952 1
224267 1
224463 1
224609 1
224719 1
224850 1
224970 1
225019 1
225028 1
225147 1
225150 1
225240 1
225497 1
225593 1
225770 1
225996 1
226028 1
226147 1
226314 1
226315 1
226445 1
227268 1
227622 1
227636 1
227807 1
228006 1
228077 1
228388 1
228403 1
228608 1
228710 1
228779 1
228979 1
228993 1
229166 1
229174 1
229183 1
229448 1
229548 1
229645 1
229667 1
230268 1
230314 1
230403 1
230649 1
230653 1
230717 1
230958 1
230972 1
231133 1
231250 1
231256 1
231437 1
231628 1
231707 1
231730 1
231743 1
231747 1
231804 1
231809 1
231816 1
231818 1
231897 1
232024 1
232293 1
232331 1
232339 1
232387 1
232388 1
232514 1
232572 1
232598 1
232612 1
232711 1
232891 1
232978 1
233051 1
233126 1
233137 1
233179 1
233224 1
233264 1
233585 1
233635 1
234133 1
234365 1
234646 1
234655 1
234665 1
234825 1
234991 1
235060 1
235224 1
235315 1
235358 1
235433 1
235455 1
235549 1
235843 1
236112 1
236167 1
236298 1
236329 1
236342 1
236359 1
236424 1
236696 1
236769 1
236800 1
236900 1
237059 1
237121 1
237467 1
237709 1
237763 1
237873 1
237920 1
238024 1
238086 1
238536 1
238538 1
238730 1
238972 1
239125 1
239681 1
240091 1
240376 1
240570 1
240629 1
241255 1
241297 1
241778 1
241807 1
242129 1
242571 1
242725 1
242987 1
243155 1
243165 1
243166 1
243184 1
243555 1
243849 1
243967 1
244083 1
244283 1
244343 1
244616 1
244738 1
244755 1
244952 1
245151 1
245167 1
245204 1
245222 1
245400 1
245584 1
245794 1
245856 1
245990 1
246066 1
246178 1
246233 1
246670 1
247110 1
247153 1
247226 1
247466 1
248354 1
248451 1
248670 1
248848 1
249330 1
249444 1
250022 1
250122 1
250378 1
250827 1
251165 1
251634 1
251652 1
251810 1
252128 1
252202 1
252340 1
252479 1
252565 1
252662 1
252728 1
253139 1
253197 1
253227 1
253466 1
253838 1
253972 1
254374 1
254939 1
255115 1
255376 1
255450 1
255925 1
256194 1
256251 1
256349 1
256457 1
256527 1
256605 1
256648 1
257355 1
257448 1
257866 1
257937 1
258441 1
258873 1
259060 1
259365 1
259644 1
260197 1
260236 1
260672 1
260731 1
261242 1
261377 1
261638 1
261945 1
262411 1
263250 1
263889 1
264055 1
264377 1
265321 1
265676 1
265763 1
265798 1
266020 1
266640 1
266801 1
266990 1
267015 1
267156 1
267274 1
267354 1
267586 1
267846 1
268001 1
268351 1
269454 1
269545 1
269906 1
270366 1
270604 1
271477 1
271568 1
271709 1
271859 1
272158 1
272750 1
272815 1
272841 1
272918 1
272964 1
273049 1
273063 1
273245 1
273287 1
273965 1
273999 1
274139 1
274147 1
274521 1
274664 1
274700 1
275108 1
275317 1
275400 1
275800 1
275854 1
276242 1
276299 1
276475 1
276606 1
276696 1
276716 1
276808 1
276819 1
277254 1
277279 1
277333 1
277388 1
277843 1
277987 1
278490 1
279026 1
279039 1
279203 1
279235 1
279273 1
279919 1
280188 1
280204 1
280329 1
280749 1
280797 1
280889 1
281602 1
282039 1
282117 1
282523 1
282577 1
283173 1
283447 1
283593 1
283777 1
283783 1
283950 1
283988 1
284279 1
284294 1
284334 1
284407 1
285147 1
285240 1
286439 1
286705 1
286954 1
287396 1
287512 1
287527 1
287689 1
287803 1
287832 1
288215 1
288402 1
288435 1
288775 1
288979 1
289163 1
289295 1
289800 1
289871 1
290043 1
290396 1
290506 1
290581 1
290838 1
290918 1
291802 1
291840 1
291911 1
292288 1
292400 1
292583 1
292714 1
292726 1
293391 1
293470 1
293702 1
293781 1
293970 1
294287 1
294533 1
294663 1
294770 1
294840 1
294968 1
295262 1
295304 1
295351 1
295482 1
295714 1
296385 1
296432 1
296707 1
297548 1
298472 1
298826 1
298986 1
299132 1
299153 1
299955 1
300531 1
300692 1
300695 1
300895 1
300943 1
300984 1
301057 1
301075 1
301457 1
301561 1
301577 1
301765 1
302094 1
302150 1
304365 1
304406 1
304692 1
305886 1
306467 1
307026 1
307079 1
308436 1
308439 1
308573 1
308959 1
309263 1
310125 1
311029 1
311307 1
312187 1
313253 1
313937 1
314335 1
314861 1
316100 1
316552 1
317095 1
317500 1
317538 1
318463 1
318767 1
318993 1
319171 1
319333 1
320391 1
320661 1
321309 1
321345 1
321573 1
321585 1
321832 1
322388 1
323740 1
324267 1
324757 1
324842 1
325203 1
326042 1
326919 1
328757 1
329856 1
330917 1
331516 1
331716 1
332661 1
332944 1
334209 1
335747 1
335841 1
336444 1
337978 1
338789 1
342791 1
347030 1
349209 1
350789 1
353398 1
353872 1
355060 1
356817 1
358216 1
358600 1
362755 1
364522 1
364768 1
367304 1
369952 1
370471 1
373192 1
373969 1
375040 1
375466 1
376354 1
376867 1
377305 1
379585 1
381608 1
384966 1
388545 1
388759 1
396020 1
399018 1
399372 1
412639 1
434491 1
434789 1
446514 1
449557 1
449617 1
451306 1
452677 1
458761 1
463819 1
464760 1
466016 1
466114 1
468286 1
469253 1
469503 1
470706 1
472694 1
474747 1
475338 1
476176 1
478636 1
478750 1
480132 1
480367 1
480518 1
484235 1
485651 1
486088 1
486964 1
487890 1
489382 1
489512 1
490693 1
491408 1
494331 1
494760 1
496409 1
497601 1
497712 1
498663 1
502494 1
503327 1
503504 1
506695 1
506865 1
507519 1
510926 1
513681 1
514449 1
517166 1
519905 1
521603 1
525221 1
527419 1
529142 1
531733 1
538639 1
542555 1
543405 1
553248 1
558320 1
558663 1
583828 1
744480 1
762000 1
763595 1
814098 1
816900 1
817820 1
823830 1
826809 1
3272040 1
5028037 1
