# Supplementary material for: Whole Genome Assembly of the Snout Otter Clam, Lutraria rhynchaena, Using Nanopore and Illumina Data, Benchmarked Against Bivalve Genome Assemblies
Source: Front Genet. 2019 Nov 20;10:1158. doi: 10.3389/fgene.2019.01158 (PMC6880199; doi:10.3389/fgene.2019.01158)
Supplement: Data Sheet 6 — Snout otter clam transcriptome. [file DataSheet_6.zip]

Archive with 2 entries (1 files):
- SuppData.Transcriptome/
- SuppData.Transcriptome/Transcriptome.min500bp.fa.gz
