# Supplementary material for: Whole Genome Assembly of the Snout Otter Clam, Lutraria rhynchaena, Using Nanopore and Illumina Data, Benchmarked Against Bivalve Genome Assemblies
Source: Front Genet. 2019 Nov 20;10:1158. doi: 10.3389/fgene.2019.01158 (PMC6880199; doi:10.3389/fgene.2019.01158)
Supplement: Data Sheet 7 — Protein sequences predicted from the snout otter clam genome and associated annotation. [file DataSheet_7.zip]

Archive with 4 entries (3 files):
- SuppData.Annotation/
- SuppData.Annotation/Lutraria_proteins.annotation.blastp.ht.gz
- SuppData.Annotation/Lutraria_proteins.annotation.iprscan.tsv.gz
- SuppData.Annotation/Lutraria_proteins.fa.gz
