# Supplementary material for: Whole Genome Assembly of the Snout Otter Clam, Lutraria rhynchaena, Using Nanopore and Illumina Data, Benchmarked Against Bivalve Genome Assemblies
Source: Front Genet. 2019 Nov 20;10:1158. doi: 10.3389/fgene.2019.01158 (PMC6880199; doi:10.3389/fgene.2019.01158)
Supplement: Data Sheet 8 — Supermatrix and phylogenetic tree for the bivalve clade. [file DataSheet_8.zip]

Archive with 3 entries (2 files):
- SuppData.Phylogeny/
- SuppData.Phylogeny/Bivalve_phylo.MSA.phy
- SuppData.Phylogeny/Bivalve_phylo.partitions.nex
