# Supplementary material for: Whole Genome Assembly of the Snout Otter Clam, Lutraria rhynchaena, Using Nanopore and Illumina Data, Benchmarked Against Bivalve Genome Assemblies
Source: Front Genet. 2019 Nov 20;10:1158. doi: 10.3389/fgene.2019.01158 (PMC6880199; doi:10.3389/fgene.2019.01158)
Supplement: Data Sheet 8 — Supermatrix and phylogenetic tree for the bivalve clade. [file DataSheet_8.zip › SuppData.Phylogeny/Bivalve_phylo.partitions.nex]

AA	EOG091G0UB5 = 1-119
AA	EOG091G0WPV = 120-226
AA	EOG091G03O0 = 227-602
AA	EOG091G0JTG = 603-796
AA	EOG091G03D7 = 797-996
AA	EOG091G06Y3 = 997-1146
AA	EOG091G0AKW = 1147-1201
AA	EOG091G0N0A = 1202-1297
AA	EOG091G0KUR = 1298-1471
AA	EOG091G0NIY = 1472-1638
AA	EOG091G01TH = 1639-1660
AA	EOG091G08BK = 1661-1754
AA	EOG091G0OWC = 1755-1869
AA	EOG091G0H07 = 1870-2012
AA	EOG091G0D8I = 2013-2171
AA	EOG091G05XY = 2172-2275
AA	EOG091G0IRO = 2276-2375
AA	EOG091G0IX8 = 2376-2575
AA	EOG091G0EHY = 2576-2813
AA	EOG091G0Y09 = 2814-2907
AA	EOG091G05TG = 2908-3060
AA	EOG091G0MS7 = 3061-3138
AA	EOG091G02B4 = 3139-3342
AA	EOG091G03DT = 3343-3672
AA	EOG091G0H64 = 3673-3908
AA	EOG091G029K = 3909-4117
AA	EOG091G01XI = 4118-4451
AA	EOG091G11PB = 4452-4566
AA	EOG091G02E4 = 4567-4640
AA	EOG091G08O3 = 4641-4927
AA	EOG091G0262 = 4928-5133
AA	EOG091G00UD = 5134-5146
AA	EOG091G0HT4 = 5147-5424
AA	EOG091G00Q0 = 5425-5497
AA	EOG091G0SGH = 5498-5609
AA	EOG091G0J56 = 5610-5731
AA	EOG091G08DN = 5732-6129
AA	EOG091G0KR3 = 6130-6264
AA	EOG091G00Z3 = 6265-6875
AA	EOG091G0C7Y = 6876-7044
AA	EOG091G0JHN = 7045-7127
AA	EOG091G07N5 = 7128-7354
AA	EOG091G081C = 7355-7548
AA	EOG091G0G6Z = 7549-7745
AA	EOG091G09O7 = 7746-7849
AA	EOG091G0QPG = 7850-8006
AA	EOG091G0A19 = 8007-8016
AA	EOG091G0K0D = 8017-8157
AA	EOG091G09T3 = 8158-8476
AA	EOG091G05SE = 8477-8532
AA	EOG091G0PNP = 8533-8716
AA	EOG091G0IWR = 8717-8798
AA	EOG091G0PGM = 8799-8907
AA	EOG091G05YC = 8908-9232
AA	EOG091G0KM6 = 9233-9379
AA	EOG091G0HC5 = 9380-9499
AA	EOG091G0A2L = 9500-9552
AA	EOG091G0EBA = 9553-9731
AA	EOG091G0CQ2 = 9732-9862
AA	EOG091G0ZLI = 9863-9945
AA	EOG091G017G = 9946-9967
AA	EOG091G00MI = 9968-10258
AA	EOG091G0HXJ = 10259-10469
AA	EOG091G0MSB = 10470-10733
AA	EOG091G09QO = 10734-10885
AA	EOG091G09T6 = 10886-10991
AA	EOG091G0JIA = 10992-11007
AA	EOG091G07PH = 11008-11175
AA	EOG091G0E06 = 11176-11335
AA	EOG091G0K1Z = 11336-11529
AA	EOG091G0FQ2 = 11530-11702
AA	EOG091G0N0R = 11703-11836
AA	EOG091G06MR = 11837-12043
AA	EOG091G0UKP = 12044-12138
AA	EOG091G06DH = 12139-12407
AA	EOG091G0EHZ = 12408-12540
AA	EOG091G0OHF = 12541-12976
AA	EOG091G0349 = 12977-13353
AA	EOG091G0RRA = 13354-13473
AA	EOG091G079R = 13474-13637
AA	EOG091G03JF = 13638-13862
AA	EOG091G02OE = 13863-14110
AA	EOG091G0SQV = 14111-14225
AA	EOG091G0NTO = 14226-14325
AA	EOG091G038X = 14326-14497
AA	EOG091G0DND = 14498-14685
AA	EOG091G08FX = 14686-14968
AA	EOG091G0BG4 = 14969-15094
AA	EOG091G075F = 15095-15374
AA	EOG091G0PD3 = 15375-15497
AA	EOG091G04RS = 15498-15934
AA	EOG091G081H = 15935-16075
AA	EOG091G0HDF = 16076-16263
AA	EOG091G0TAU = 16264-16364
AA	EOG091G0E3V = 16365-16569
AA	EOG091G0BX3 = 16570-16859
AA	EOG091G13IJ = 16860-17102
AA	EOG091G0ES6 = 17103-17294
AA	EOG091G0ER1 = 17295-17371
AA	EOG091G1817 = 17372-17492
AA	EOG091G0XVD = 17493-17590
AA	EOG091G05GZ = 17591-17906
AA	EOG091G03B9 = 17907-18116
AA	EOG091G08VB = 18117-18329
AA	EOG091G0C84 = 18330-18559
AA	EOG091G07Z0 = 18560-18773
AA	EOG091G0OFC = 18774-18876
AA	EOG091G0MY0 = 18877-19058
AA	EOG091G0KHF = 19059-19311
AA	EOG091G01S9 = 19312-19514
AA	EOG091G0Z6N = 19515-19607
AA	EOG091G0IXT = 19608-19777
AA	EOG091G0703 = 19778-19982
AA	EOG091G028G = 19983-20151
AA	EOG091G0NKD = 20152-20259
AA	EOG091G02FR = 20260-20358
AA	EOG091G07VQ = 20359-20483
AA	EOG091G065D = 20484-20549
AA	EOG091G07DR = 20550-21146
AA	EOG091G0B9T = 21147-21422
AA	EOG091G126R = 21423-21487
AA	EOG091G0ELO = 21488-21573
AA	EOG091G0LS0 = 21574-21636
AA	EOG091G08D1 = 21637-21750
AA	EOG091G0525 = 21751-21935
AA	EOG091G074U = 21936-22123
AA	EOG091G0DXE = 22124-22315
AA	EOG091G0DTD = 22316-22516
AA	EOG091G08JE = 22517-22668
